# Supplementary material for: The role of nodes in controlling and observing complex networks
Source: PLoS One. 2025 Jun 12;20(6):e0325824. doi: 10.1371/journal.pone.0325824 (PMC12161543; doi:10.1371/journal.pone.0325824)
Supplement: S1 File — The 18 real-world network datasets used in this study (ZIP) [file pone.0325824.s001.zip]

Archive with 19 entries (18 files):
- Real networks/
- Real networks/10N233_Citation_SmallW.txt
- Real networks/11N2729_Citation_SciMet.txt
- Real networks/12N3772_Citation_Kohonen.txt
- Real networks/13N1224_Polblogs.txt
- Real networks/14N10876_p2p-Gnutella01.txt
- Real networks/15N8846_p2p-Gnutella02.txt
- Real networks/16N7381_word_English.txt
- Real networks/17N8325_word_French.txt
- Real networks/18N332_USAair.txt
- Real networks/1N423_EColi_Transcription.txt
- Real networks/2N4684_yeast_1.txt
- Real networks/3N688_yeast_2.txt
- Real networks/4N7115_Wiki-Vote.txt
- Real networks/5N88_grassland.txt
- Real networks/6N135_ythan.txt
- Real networks/7N154_silwood.txt
- Real networks/8N512_S838_Ecircuits.txt
- Real networks/9N297_Celegans_neural.txt
