# Supplementary material for: The role of nodes in controlling and observing complex networks
Source: PLoS One. 2025 Jun 12;20(6):e0325824. doi: 10.1371/journal.pone.0325824 (PMC12161543; doi:10.1371/journal.pone.0325824)
Supplement: S1 File — The 18 real-world network datasets used in this study (ZIP) [file pone.0325824.s001.zip › Real networks/10N233_Citation_SmallW.txt]

0 1
0 2
0 3
0 4
0 5
0 6
0 8
0 9
0 10
0 11
0 13
0 15
0 17
0 18
0 19
0 22
0 23
0 26
0 27
0 28
0 29
0 30
0 31
0 32
0 33
0 34
0 39
0 41
0 42
0 43
0 44
0 45
0 46
0 47
0 48
0 49
0 51
0 52
0 53
0 55
0 56
0 57
0 58
0 59
0 60
0 61
0 62
0 64
0 65
0 66
0 67
0 68
0 69
0 70
0 71
0 72
0 73
0 75
0 76
0 77
0 79
0 81
0 82
0 83
0 87
0 89
0 90
0 91
0 92
0 93
0 94
0 95
0 96
0 100
0 101
0 102
0 103
0 104
0 105
0 108
0 109
0 110
0 112
0 113
0 114
0 117
0 119
0 121
0 122
0 129
0 131
0 132
0 133
0 135
0 136
0 138
0 139
0 140
0 143
0 145
0 147
0 148
0 149
0 150
0 151
0 152
0 153
0 154
0 155
0 157
0 160
0 165
0 167
0 168
0 169
0 170
0 171
0 173
0 174
0 177
0 178
0 179
0 182
0 184
0 187
0 190
0 191
0 192
0 195
0 196
0 197
0 198
0 199
0 203
0 204
0 205
0 210
0 211
0 216
0 219
0 221
0 223
0 226
0 227
0 228
0 230
0 231
1 3
1 4
1 5
1 7
1 8
1 11
1 12
1 13
1 14
1 17
1 18
1 20
1 21
1 22
1 23
1 24
1 28
1 29
1 30
1 34
1 36
1 37
1 38
1 39
1 40
1 41
1 42
1 43
1 44
1 45
1 46
1 47
1 49
1 50
1 51
1 52
1 53
1 54
1 56
1 60
1 64
1 65
1 66
1 68
1 73
1 74
1 75
1 78
1 80
1 84
1 86
1 88
1 90
1 97
1 98
1 104
1 116
1 120
1 148
1 149
1 229
1 232
0 1
0 2
3 8
3 11
3 16
3 17
3 18
3 22
3 23
3 24
3 28
3 29
3 30
3 33
3 34
3 35
3 36
3 37
3 38
3 41
3 42
3 43
3 44
3 45
3 46
3 47
3 51
3 52
3 53
3 56
3 63
3 64
3 65
3 68
3 86
3 96
3 99
3 105
3 131
3 216
3 231
0 3
1 3
0 4
1 4
0 5
1 5
6 13
6 26
6 37
6 40
6 54
6 91
0 6
7 14
7 45
7 49
7 73
1 7
8 17
0 8
1 8
3 8
0 9
10 26
0 10
11 13
11 15
11 18
11 20
11 21
11 26
11 31
11 36
11 38
11 41
11 44
11 46
11 47
11 50
11 54
11 56
11 57
11 58
11 59
11 60
11 62
11 63
11 65
11 67
11 68
11 69
11 73
11 80
11 85
11 87
11 89
11 90
11 92
11 94
11 97
11 98
11 104
11 105
11 116
11 120
11 147
11 148
11 149
11 152
11 153
11 155
11 162
11 196
11 228
0 11
1 11
3 11
12 26
12 42
1 12
13 25
13 39
13 230
0 13
1 13
6 13
11 13
1 14
7 14
0 15
11 15
3 16
17 26
17 41
17 42
17 43
17 47
17 52
0 17
1 17
3 17
8 17
18 47
0 18
1 18
3 18
11 18
0 19
20 26
20 27
20 31
20 40
20 54
20 55
20 70
20 75
1 20
11 20
21 42
21 47
21 54
1 21
11 21
22 38
22 42
22 43
22 47
22 51
22 52
22 65
22 68
22 84
0 22
1 22
3 22
23 47
0 23
1 23
3 23
24 67
1 24
3 24
25 80
13 25
26 27
26 39
26 40
26 54
26 56
26 59
26 62
26 67
26 69
26 91
0 26
6 26
10 26
11 26
12 26
17 26
20 26
27 40
27 42
27 54
27 56
27 67
27 69
27 91
0 27
20 27
26 27
28 47
28 65
28 68
28 232
0 28
1 28
3 28
29 43
29 47
29 48
29 52
29 65
29 68
0 29
1 29
3 29
30 47
30 48
30 52
30 86
0 30
1 30
3 30
31 54
31 56
31 69
31 91
0 31
11 31
20 31
32 47
0 32
33 34
33 47
33 52
0 33
3 33
34 47
34 52
0 34
1 34
3 34
33 34
35 54
3 35
36 47
36 63
1 36
3 36
11 36
1 37
3 37
6 37
1 38
3 38
11 38
22 38
0 39
1 39
13 39
26 39
40 54
40 56
40 120
1 40
6 40
20 40
26 40
27 40
41 54
0 41
1 41
3 41
11 41
17 41
42 54
0 42
1 42
3 42
12 42
17 42
21 42
22 42
27 42
43 47
43 51
43 52
43 54
43 56
43 61
43 66
43 77
43 80
43 82
43 83
43 86
43 91
43 133
43 229
0 43
1 43
3 43
17 43
22 43
29 43
44 54
44 61
44 65
44 68
44 75
44 80
0 44
1 44
3 44
11 44
45 49
0 45
1 45
3 45
7 45
46 75
0 46
1 46
3 46
11 46
0 47
1 47
3 47
11 47
17 47
18 47
21 47
22 47
23 47
28 47
29 47
30 47
32 47
33 47
34 47
36 47
43 47
0 48
29 48
30 48
0 49
1 49
7 49
45 49
1 50
11 50
51 61
0 51
1 51
3 51
22 51
43 51
0 52
1 52
3 52
17 52
22 52
29 52
30 52
33 52
34 52
43 52
0 53
1 53
3 53
54 62
54 67
54 80
1 54
6 54
11 54
20 54
21 54
26 54
27 54
31 54
35 54
40 54
41 54
42 54
43 54
44 54
0 55
20 55
0 56
1 56
3 56
11 56
26 56
27 56
31 56
40 56
43 56
0 57
11 57
58 95
0 58
11 58
59 75
59 87
59 90
59 99
59 148
59 197
0 59
11 59
26 59
0 60
1 60
11 60
61 66
61 77
61 82
0 61
43 61
44 61
51 61
62 80
62 87
0 62
11 62
26 62
54 62
3 63
11 63
36 63
0 64
1 64
3 64
0 65
1 65
3 65
11 65
22 65
28 65
29 65
44 65
66 77
0 66
1 66
43 66
61 66
0 67
11 67
24 67
26 67
27 67
54 67
0 68
1 68
3 68
11 68
22 68
28 68
29 68
44 68
0 69
11 69
26 69
27 69
31 69
0 70
20 70
0 71
72 76
0 72
73 80
0 73
1 73
7 73
11 73
1 74
0 75
1 75
20 75
44 75
46 75
59 75
0 76
72 76
77 82
77 83
77 146
77 169
77 225
77 229
0 77
43 77
61 77
66 77
1 78
0 79
80 86
80 91
80 210
1 80
11 80
25 80
43 80
44 80
54 80
62 80
73 80
0 81
82 99
0 82
43 82
61 82
77 82
83 231
0 83
43 83
77 83
1 84
22 84
11 85
86 232
1 86
3 86
30 86
43 86
80 86
87 91
87 104
87 148
87 152
0 87
11 87
59 87
62 87
88 93
1 88
0 89
11 89
0 90
1 90
11 90
59 90
0 91
6 91
26 91
27 91
31 91
43 91
80 91
87 91
0 92
11 92
0 93
88 93
0 94
11 94
0 95
58 95
0 96
3 96
97 108
1 97
11 97
1 98
11 98
3 99
59 99
82 99
100 110
100 111
100 114
100 127
0 100
101 100
102 100
101 100
101 112
101 114
101 125
101 136
101 156
101 212
0 101
102 101
102 100
102 101
102 103
102 106
102 107
102 110
102 111
102 112
102 113
102 114
102 117
102 119
102 122
102 123
102 124
102 125
102 126
102 127
102 128
102 130
102 131
102 132
102 133
102 134
102 135
102 136
102 138
102 139
102 140
102 141
102 142
102 143
102 144
102 145
102 146
102 153
102 154
102 156
102 158
102 159
102 160
102 161
102 162
102 163
102 164
102 165
102 166
102 167
102 168
102 169
102 170
102 171
102 172
102 173
102 174
102 175
102 176
102 177
102 178
102 180
102 181
102 182
102 183
102 184
102 185
102 186
102 187
102 188
102 189
102 190
102 191
102 192
102 193
102 194
102 196
102 197
102 198
102 199
102 200
102 201
102 202
102 204
102 206
102 207
102 208
102 209
102 211
102 212
102 214
102 215
102 216
102 217
102 218
102 220
102 221
102 222
102 223
102 224
102 225
102 226
102 227
102 228
102 229
102 232
0 102
103 110
0 103
102 103
0 104
1 104
11 104
87 104
105 153
0 105
3 105
11 105
106 122
106 125
106 126
106 128
106 131
106 141
106 143
106 164
106 184
106 198
106 223
106 225
102 106
114 106
102 107
0 108
97 108
109 150
109 196
0 109
110 119
110 131
110 132
110 135
110 138
110 167
110 168
110 169
110 177
110 178
110 198
110 219
110 225
110 228
0 110
100 110
102 110
103 110
114 110
111 131
111 141
100 111
102 111
112 125
112 126
112 127
112 138
112 140
112 141
112 161
112 174
112 175
112 198
112 201
112 228
0 112
101 112
102 112
113 125
113 126
113 128
113 131
113 138
113 139
113 140
113 141
113 143
113 145
113 154
113 158
113 160
113 161
113 164
113 172
113 174
113 175
113 176
113 179
113 183
113 184
113 186
113 187
113 188
113 198
113 201
113 206
113 208
113 212
113 214
113 215
113 220
113 221
113 223
113 225
113 228
113 229
0 113
102 113
114 113
114 106
114 110
114 113
114 115
114 117
114 122
114 125
114 126
114 127
114 131
114 132
114 137
114 138
114 140
114 141
114 143
114 145
114 146
114 158
114 161
114 164
114 167
114 168
114 169
114 170
114 172
114 174
114 175
114 178
114 179
114 180
114 183
114 185
114 186
114 190
114 198
114 201
114 214
114 220
114 223
114 224
114 228
0 114
100 114
101 114
102 114
115 117
115 122
115 125
115 138
115 159
115 163
115 180
115 211
114 115
1 116
11 116
117 126
117 131
117 140
117 141
117 144
117 145
117 158
117 159
117 160
117 163
117 173
117 183
117 186
117 187
117 188
117 198
117 206
117 207
117 211
117 217
117 220
117 225
117 228
0 117
102 117
114 117
115 117
118 132
118 146
118 168
118 169
118 181
118 198
118 216
119 131
119 132
119 134
119 157
119 158
119 159
119 167
119 168
119 169
119 170
119 177
119 178
119 181
119 183
119 190
119 191
119 192
119 193
119 198
119 199
119 203
119 205
119 209
119 213
119 219
119 220
119 225
119 226
119 227
119 228
119 229
0 119
102 119
110 119
1 120
11 120
40 120
0 121
122 123
122 130
122 131
122 140
122 141
122 143
122 145
122 159
122 166
122 174
122 175
122 180
122 183
122 185
122 186
122 189
122 190
122 198
122 201
122 204
122 208
122 213
122 214
122 215
122 217
122 220
122 221
122 223
122 224
122 228
0 122
102 122
106 122
114 122
115 122
123 207
102 123
122 123
102 124
125 131
125 198
125 214
125 221
125 228
101 125
102 125
106 125
112 125
113 125
114 125
115 125
102 126
106 126
112 126
113 126
114 126
117 126
127 228
100 127
102 127
112 127
114 127
128 164
128 176
128 188
128 198
128 208
102 128
106 128
113 128
138 128
140 128
0 129
130 166
130 183
130 217
130 218
102 130
122 130
131 141
131 162
131 169
131 183
131 187
131 198
131 206
131 217
131 218
131 219
131 221
131 223
131 228
0 131
3 131
102 131
106 131
110 131
111 131
113 131
114 131
117 131
119 131
122 131
125 131
133 131
138 131
139 131
143 131
145 131
146 131
132 158
132 159
132 167
132 168
132 169
132 170
132 181
132 190
132 193
132 198
132 209
132 216
132 219
132 223
132 226
132 228
0 132
102 132
110 132
114 132
118 132
119 132
133 131
133 141
133 158
133 166
133 169
133 198
133 219
133 221
133 228
133 229
133 232
0 133
43 133
102 133
134 209
134 226
134 227
134 228
102 134
119 134
135 167
135 198
135 219
0 135
102 135
110 135
136 179
136 190
136 198
0 136
101 136
102 136
137 172
114 137
138 128
138 131
138 141
138 174
138 185
138 198
138 214
138 221
138 225
138 228
0 138
102 138
110 138
112 138
113 138
114 138
115 138
139 131
139 158
139 160
139 163
139 183
139 185
139 186
139 187
139 189
139 190
139 198
139 207
139 213
139 220
139 224
139 228
0 139
102 139
113 139
140 128
140 141
140 164
140 184
140 185
140 198
140 208
140 221
140 225
0 140
102 140
112 140
113 140
114 140
117 140
122 140
141 166
141 176
141 188
141 198
141 208
141 221
141 228
102 141
106 141
111 141
112 141
113 141
114 141
117 141
122 141
131 141
133 141
138 141
140 141
145 141
142 206
102 142
143 131
143 160
143 183
143 187
143 198
143 214
143 221
143 228
0 143
102 143
106 143
113 143
114 143
122 143
102 144
117 144
145 131
145 141
145 154
145 158
145 161
145 164
145 169
145 173
145 175
145 185
145 186
145 198
145 201
145 220
145 223
145 224
145 225
145 228
0 145
102 145
113 145
114 145
117 145
122 145
146 131
146 158
146 159
146 169
146 170
146 181
146 182
146 190
146 191
146 193
146 198
146 208
146 209
146 212
146 216
146 223
146 224
146 226
146 227
146 228
77 146
102 146
114 146
118 146
0 147
11 147
0 148
1 148
11 148
59 148
87 148
0 149
1 149
11 149
0 150
109 150
0 151
0 152
11 152
87 152
0 153
11 153
102 153
105 153
0 154
102 154
113 154
145 154
0 155
11 155
101 156
102 156
0 157
119 157
158 186
158 220
158 221
102 158
113 158
114 158
117 158
119 158
132 158
133 158
139 158
145 158
146 158
159 198
159 221
102 159
115 159
117 159
119 159
122 159
132 159
146 159
170 159
160 183
160 214
0 160
102 160
113 160
117 160
139 160
143 160
102 161
112 161
113 161
114 161
145 161
11 162
102 162
131 162
102 163
115 163
117 163
139 163
164 208
102 164
106 164
113 164
114 164
128 164
140 164
145 164
0 165
102 165
102 166
122 166
130 166
133 166
141 166
0 167
102 167
110 167
114 167
119 167
132 167
135 167
0 168
102 168
110 168
114 168
118 168
119 168
132 168
169 170
169 183
169 184
169 193
169 198
169 209
169 217
169 219
169 223
169 225
169 226
169 227
169 228
169 229
0 169
77 169
102 169
110 169
114 169
118 169
119 169
131 169
132 169
133 169
145 169
146 169
191 169
170 159
170 213
170 216
170 228
0 170
102 170
114 170
119 170
132 170
146 170
169 170
0 171
102 171
102 172
113 172
114 172
137 172
0 173
102 173
117 173
145 173
0 174
102 174
112 174
113 174
114 174
122 174
138 174
102 175
112 175
113 175
114 175
122 175
145 175
102 176
113 176
128 176
141 176
0 177
102 177
110 177
119 177
0 178
102 178
110 178
114 178
119 178
0 179
113 179
114 179
136 179
102 180
114 180
115 180
122 180
102 181
118 181
119 181
132 181
146 181
191 181
192 181
0 182
102 182
146 182
189 182
102 183
113 183
114 183
117 183
119 183
122 183
130 183
131 183
139 183
143 183
160 183
169 183
189 183
0 184
102 184
106 184
113 184
140 184
169 184
102 185
114 185
122 185
138 185
139 185
140 185
145 185
102 186
113 186
114 186
117 186
122 186
139 186
145 186
158 186
189 186
0 187
102 187
113 187
117 187
131 187
139 187
143 187
189 187
102 188
113 188
117 188
128 188
141 188
189 182
189 183
189 186
189 187
189 198
189 204
189 213
189 220
189 221
189 224
189 228
102 189
122 189
139 189
0 190
102 190
114 190
119 190
122 190
132 190
136 190
139 190
146 190
191 169
191 181
191 198
191 216
191 224
191 226
191 227
191 228
0 191
102 191
119 191
146 191
192 181
192 198
0 192
102 192
119 192
102 193
119 193
132 193
146 193
169 193
102 194
0 195
0 196
11 196
102 196
109 196
0 197
59 197
102 197
0 198
102 198
106 198
110 198
112 198
113 198
114 198
117 198
118 198
119 198
122 198
125 198
128 198
131 198
132 198
133 198
135 198
136 198
138 198
139 198
140 198
141 198
143 198
145 198
146 198
159 198
169 198
189 198
191 198
192 198
0 199
102 199
119 199
102 200
102 201
112 201
113 201
114 201
122 201
145 201
102 202
0 203
119 203
0 204
102 204
122 204
189 204
0 205
119 205
102 206
113 206
117 206
131 206
142 206
102 207
117 207
123 207
139 207
102 208
113 208
122 208
128 208
140 208
141 208
146 208
164 208
102 209
119 209
132 209
134 209
146 209
169 209
0 210
80 210
0 211
102 211
115 211
117 211
101 212
102 212
113 212
146 212
119 213
122 213
139 213
170 213
189 213
102 214
113 214
114 214
122 214
125 214
138 214
143 214
160 214
102 215
113 215
122 215
0 216
3 216
102 216
118 216
132 216
146 216
170 216
191 216
102 217
117 217
122 217
130 217
131 217
169 217
102 218
130 218
131 218
0 219
110 219
119 219
131 219
132 219
133 219
135 219
169 219
102 220
113 220
114 220
117 220
119 220
122 220
139 220
145 220
158 220
189 220
0 221
102 221
113 221
122 221
125 221
131 221
133 221
138 221
140 221
141 221
143 221
158 221
159 221
189 221
102 222
0 223
102 223
106 223
113 223
114 223
122 223
131 223
132 223
145 223
146 223
169 223
102 224
114 224
122 224
139 224
145 224
146 224
189 224
191 224
77 225
102 225
106 225
110 225
113 225
117 225
119 225
138 225
140 225
145 225
169 225
0 226
102 226
119 226
132 226
134 226
146 226
169 226
191 226
0 227
102 227
119 227
134 227
146 227
169 227
191 227
0 228
11 228
102 228
110 228
112 228
113 228
114 228
117 228
119 228
122 228
125 228
127 228
131 228
132 228
133 228
134 228
138 228
139 228
141 228
143 228
145 228
146 228
169 228
170 228
189 228
191 228
1 229
43 229
77 229
102 229
113 229
119 229
133 229
169 229
0 230
13 230
0 231
3 231
83 231
1 232
28 232
86 232
102 232
133 232
