# Supplementary material for: The role of nodes in controlling and observing complex networks
Source: PLoS One. 2025 Jun 12;20(6):e0325824. doi: 10.1371/journal.pone.0325824 (PMC12161543; doi:10.1371/journal.pone.0325824)
Supplement: S1 File — The 18 real-world network datasets used in this study (ZIP) [file pone.0325824.s001.zip › Real networks/11N2729_Citation_SciMet.txt]

0 43
0 44
0 47
0 50
0 89
0 90
0 125
0 190
0 412
0 431
0 616
0 708
0 982
0 1314
0 1324
0 1568
0 1841
0 1919
0 1938
0 2171
0 2210
0 2626
1 91
1 125
1 250
1 274
1 311
1 323
1 431
1 550
1 616
1 738
1 796
1 1012
1 1094
1 1331
1 2285
1 2428
1 2605
2 183
2 205
2 288
2 431
2 459
2 883
2 950
2 1314
2 1624
2 1705
2 2499
3 29
3 126
3 361
3 476
3 494
3 965
3 1592
5 127
5 129
5 140
6 4
6 25
6 36
6 136
6 140
6 142
6 199
6 296
6 431
6 535
6 573
6 715
6 746
6 1114
6 1192
6 1273
6 1341
6 1346
6 1374
6 1378
6 1392
6 1520
6 1545
6 1560
6 1586
6 1656
6 1811
6 1996
6 1997
6 2007
6 2037
6 2138
6 2163
6 2176
6 2185
6 2216
6 2217
6 2244
7 4
8 85
8 132
8 190
8 197
8 248
8 249
8 266
8 269
8 351
8 361
8 456
8 801
8 976
8 1029
8 1223
8 1406
8 1437
8 1464
8 1720
8 1870
9 30
9 47
9 78
9 412
9 467
9 689
9 690
9 1192
9 1366
9 1483
9 1823
10 49
10 81
10 82
10 361
10 431
10 471
10 480
11 40
11 50
11 131
11 136
11 142
11 145
11 152
11 169
11 199
11 283
11 431
11 467
11 535
11 573
11 809
11 967
11 1114
11 1273
11 1346
11 1378
11 1483
11 1560
11 1656
11 1795
11 1895
11 1996
11 1997
11 2118
11 2138
11 2163
11 2166
11 2185
11 2216
11 2612
11 2613
12 31
12 334
13 37
13 86
13 280
13 325
13 335
13 359
13 365
13 373
13 376
13 428
13 448
13 508
13 540
13 562
13 767
13 775
13 891
13 1289
13 1346
13 1352
13 1355
13 1406
13 1567
13 1841
14 277
14 428
14 644
14 1258
14 2688
15 361
15 466
15 497
16 31
16 169
16 361
16 431
16 466
16 467
16 1719
17 76
17 339
17 604
18 1875
19 32
19 44
19 90
19 93
19 103
19 111
19 124
19 125
19 142
19 163
19 195
19 199
19 206
19 225
19 238
19 252
19 253
19 256
19 259
19 263
19 316
19 380
19 431
19 443
19 451
19 466
19 527
19 554
19 605
19 611
19 616
19 639
19 711
19 726
19 814
19 943
19 976
19 1087
19 1095
19 1115
19 1148
19 1217
19 1255
19 1579
19 1601
19 1613
19 1623
19 1651
19 1735
19 1780
19 1870
19 1874
19 1912
19 1919
19 1928
19 1938
19 2081
19 2084
19 2161
19 2257
19 2316
19 2425
19 2501
19 2633
20 75
20 431
21 431
22 38
22 77
22 84
22 87
22 132
22 143
22 148
22 186
22 197
22 207
22 208
22 215
22 259
22 290
22 331
22 361
22 380
22 388
22 423
22 437
22 490
22 496
22 519
22 525
22 617
22 624
22 693
22 706
22 726
22 794
22 809
22 832
22 893
22 1102
22 1123
22 1124
22 1127
22 1223
22 1238
22 1249
22 1293
22 1320
22 1529
22 1566
22 1929
22 1936
23 132
23 337
23 351
23 361
23 578
23 618
23 801
23 845
23 1179
23 1190
24 248
24 259
24 329
24 618
24 809
24 848
24 932
25 136
25 157
25 199
25 311
25 335
25 365
25 746
25 809
25 842
25 1051
25 1138
25 1204
25 1207
25 1341
25 1351
25 1378
25 1387
25 1411
25 1483
25 1497
25 1520
25 1656
25 1663
25 1705
25 1710
25 1718
25 1814
25 1843
25 1887
25 1892
25 1996
25 1997
25 2138
25 2147
25 2185
25 2204
25 2223
25 2253
25 2312
25 2333
25 2373
25 2419
25 2453
25 2602
25 2693
25 2716
26 230
26 335
26 365
26 540
26 775
26 800
26 1278
26 1352
26 1567
27 89
27 129
27 138
27 139
27 140
27 179
27 205
27 253
27 505
27 987
27 1241
27 2172
30 126
30 227
30 334
30 615
30 1087
30 1465
31 227
32 191
32 193
32 270
32 354
32 361
32 428
32 438
32 922
33 85
33 144
33 248
33 490
33 511
33 518
33 563
33 809
33 832
33 922
33 1000
33 1122
33 1293
33 1479
33 1485
33 1916
33 2254
33 2281
33 2462
33 2620
34 282
34 324
34 716
34 850
34 964
34 1310
34 1530
34 2120
35 174
35 328
36 150
36 227
36 467
36 573
36 1147
36 1656
36 2138
37 1542
38 227
39 34
39 126
39 140
39 154
39 159
39 162
39 227
39 234
39 244
39 279
39 317
39 319
39 369
39 377
39 425
39 510
39 513
39 514
39 573
39 659
39 712
39 713
39 718
39 731
39 775
39 809
39 836
39 872
39 914
39 978
39 979
39 992
39 996
39 1001
39 1116
39 1171
39 1298
39 1382
39 1392
39 1477
39 1739
39 1988
39 2120
39 2513
40 117
40 123
40 223
40 227
40 303
40 399
40 467
40 593
40 767
40 1186
40 1523
40 1527
40 2295
41 28
41 35
41 89
41 104
41 111
41 157
41 158
41 205
41 244
41 361
41 381
41 466
41 581
41 618
41 880
41 950
41 1848
41 1849
42 159
42 162
42 182
42 227
42 361
42 431
45 227
45 292
45 382
45 431
45 733
45 806
45 888
45 1314
45 2064
46 227
47 205
47 227
47 285
47 359
47 365
47 373
47 448
47 540
47 583
47 609
47 720
47 767
47 775
47 982
47 1024
47 1050
47 1068
47 1208
47 1232
47 1352
47 1355
47 1481
47 2196
47 2720
48 227
48 361
48 466
49 81
49 82
49 227
49 236
49 361
49 431
49 466
49 480
49 729
49 1030
49 2683
50 80
50 136
50 150
50 152
50 169
50 199
50 227
50 283
50 361
50 387
50 467
50 574
50 809
50 835
50 879
50 1052
50 1106
50 1114
50 1192
50 1277
50 1483
50 1960
50 2121
50 2138
50 2617
51 166
51 319
51 426
51 466
51 635
51 838
51 874
51 1908
52 127
52 138
52 139
52 227
52 505
52 546
52 2457
53 89
53 182
53 803
53 809
53 1619
53 1664
53 2254
53 2309
54 121
54 227
54 273
54 286
54 318
54 367
54 799
54 1788
54 1789
54 2135
54 2484
55 212
55 717
55 922
55 1034
56 1117
56 1305
56 1433
57 33
57 79
57 93
57 144
57 151
57 164
57 291
57 329
57 375
57 454
57 518
57 563
57 616
57 730
57 735
57 736
57 809
57 815
57 832
57 853
57 855
57 861
57 875
57 916
57 1134
57 1429
57 1464
57 1529
57 1617
57 1766
57 1875
58 227
58 335
58 365
58 431
58 462
58 537
58 880
59 180
59 191
59 219
59 249
59 290
59 340
59 342
59 361
59 490
59 519
59 616
59 691
59 693
59 809
59 1029
59 1097
60 412
60 431
60 616
61 153
62 227
63 227
63 342
64 227
64 611
64 1841
65 227
66 227
66 342
67 227
68 227
68 361
68 431
68 1841
69 227
70 227
70 431
71 361
71 552
72 227
72 361
73 227
74 227
74 431
76 604
77 132
77 180
77 190
77 191
77 193
77 227
77 248
77 249
77 269
77 340
77 361
77 428
77 466
77 499
77 691
77 1029
77 1097
77 1439
78 126
78 227
78 331
78 475
78 512
78 519
78 693
78 809
78 819
78 1161
78 1719
80 269
80 361
80 438
81 82
81 361
81 438
81 466
81 471
81 480
81 1030
82 81
82 361
82 438
82 471
82 480
83 232
84 135
84 207
84 211
84 232
84 409
84 512
84 523
84 618
84 809
84 848
84 882
84 1297
84 1303
84 2281
85 197
85 215
85 232
85 238
85 239
85 316
85 681
85 696
85 711
85 938
85 1026
85 1304
85 1464
85 1468
85 1484
85 1760
85 1777
85 1870
85 1912
85 1925
85 2060
85 2337
85 2374
85 2376
85 2378
85 2531
85 2620
86 232
86 285
86 359
86 373
86 376
86 430
86 508
86 540
86 562
86 567
86 687
86 722
86 773
86 775
86 839
86 891
86 988
86 1120
86 1175
86 1288
86 1316
86 1346
86 1359
86 1369
86 1464
86 1542
86 1849
86 2112
86 2254
86 2622
87 232
87 985
88 232
88 296
88 317
88 363
88 369
88 510
88 587
88 593
88 613
88 659
88 712
88 809
88 846
88 877
88 879
88 1542
88 1592
88 1593
88 1614
88 1711
88 1739
89 232
89 466
89 809
89 838
89 1272
89 1314
89 1394
89 2171
89 2469
89 2510
89 2636
90 232
90 686
90 809
90 850
90 1928
92 404
93 232
93 341
93 395
93 742
93 859
94 2239
95 136
95 169
95 196
95 199
95 467
95 574
95 612
95 715
95 740
95 809
95 925
95 1158
95 1273
95 1483
95 1656
95 1895
95 2103
95 2118
95 2121
95 2138
95 2185
95 2254
95 2257
96 210
96 211
96 409
96 647
96 809
96 1928
97 361
98 352
98 392
98 602
98 976
99 339
100 431
100 860
100 1334
101 372
102 148
102 267
102 361
103 186
103 361
103 501
103 522
103 531
103 611
103 822
103 845
103 969
103 1064
103 1117
103 1305
103 1364
103 1490
103 1520
103 1611
103 1651
103 2063
103 2071
103 2099
103 2230
103 2709
104 187
104 358
104 431
104 455
104 592
105 214
105 215
105 431
105 618
105 809
105 1619
106 587
106 600
106 846
106 872
107 191
107 249
107 290
107 361
107 466
107 490
107 512
107 526
107 691
107 809
107 832
108 135
108 171
108 188
108 189
108 215
108 223
108 238
108 254
108 316
108 348
108 354
108 705
108 717
108 766
108 995
108 1053
108 1101
108 1537
109 92
109 141
109 149
109 204
109 431
109 1187
109 1451
109 1917
109 2255
110 156
110 494
110 931
111 128
111 130
111 133
111 184
111 185
111 225
111 261
111 262
111 263
111 349
111 530
111 590
111 802
111 827
111 1014
111 1303
111 2304
112 268
112 361
113 230
113 264
113 984
113 1353
114 361
115 140
115 361
115 431
116 147
116 231
116 238
116 492
116 505
116 717
116 766
116 839
116 971
116 1633
117 134
117 223
117 383
117 431
117 489
117 767
117 1025
117 1412
117 1744
117 1807
118 431
118 1568
119 406
119 661
119 1005
120 275
120 319
120 2120
120 2288
121 258
121 345
121 458
121 610
121 664
121 799
121 1235
121 2688
122 361
122 474
123 302
123 303
123 391
123 399
123 807
123 1166
123 1186
123 1527
123 1748
123 1963
123 2204
123 2295
123 2715
126 318
126 321
126 575
126 580
126 960
126 1090
126 1096
126 1188
126 1564
126 1620
126 1719
126 1741
126 1784
126 2135
126 2283
127 2457
128 186
128 321
128 742
128 810
128 959
128 1104
128 1788
128 2135
129 140
129 305
129 428
129 505
129 985
131 132
131 305
131 316
131 353
131 357
131 358
131 359
131 361
131 467
131 486
131 488
131 494
131 496
131 498
131 499
131 890
131 985
131 1097
132 190
132 191
132 192
132 193
132 267
132 305
132 316
132 361
132 428
132 466
132 490
132 496
132 499
132 1097
133 321
133 742
133 764
133 826
133 827
133 856
133 959
133 960
133 1090
133 1104
133 2135
133 2592
134 325
134 365
134 540
134 569
134 589
134 703
134 800
134 930
134 1275
134 1351
134 1355
134 1358
134 1369
134 1752
134 1838
134 1894
134 2251
135 305
135 409
135 1297
136 196
136 199
136 467
136 715
136 793
136 925
136 2166
136 2254
136 2370
137 2645
139 2457
140 190
140 192
140 361
140 428
140 467
140 505
140 593
140 1030
140 1186
140 1192
141 305
141 505
142 199
142 204
142 328
142 467
142 510
142 793
142 809
142 846
142 1273
142 1560
142 2185
142 2370
144 237
144 245
144 291
144 454
144 809
144 832
144 916
144 1464
144 2222
145 245
145 535
145 809
145 854
145 1205
145 2528
146 328
146 333
146 2295
150 287
150 404
150 467
150 1262
150 1277
150 1483
150 2176
150 2239
152 283
152 321
152 574
152 615
152 1957
152 2612
152 2613
154 159
154 223
154 244
154 245
154 251
154 282
154 284
154 310
154 317
154 343
154 377
154 385
154 465
154 468
154 473
154 507
154 556
154 566
154 600
154 644
154 716
154 721
154 731
154 739
154 751
154 752
154 769
154 777
154 809
154 846
154 850
154 869
154 872
154 977
154 978
154 979
154 996
154 1125
154 1266
154 1327
154 1380
154 1462
154 1513
154 1592
154 1739
154 2089
154 2120
154 2493
154 2690
155 245
155 361
155 1406
156 146
156 202
156 245
156 333
156 349
156 379
156 431
156 1267
156 1309
156 2087
156 2295
157 231
157 245
157 253
157 361
157 381
157 431
157 727
157 820
157 2526
158 245
158 253
158 295
158 383
158 384
158 820
158 844
158 1495
158 1914
158 2319
159 189
159 223
159 244
159 245
159 251
159 282
159 284
159 310
159 317
159 377
159 385
159 465
159 468
159 473
159 507
159 556
159 566
159 587
159 600
159 635
159 644
159 716
159 721
159 739
159 751
159 752
159 768
159 769
159 809
159 846
159 850
159 869
159 977
159 979
159 1064
159 1125
159 1266
159 1272
159 1327
159 1361
159 1462
159 1513
159 1592
159 2089
159 2120
159 2248
159 2262
159 2493
159 2690
160 137
160 218
160 245
160 1269
160 1402
161 134
161 170
161 198
161 245
161 335
161 359
161 365
161 431
161 493
161 569
161 589
161 775
161 800
161 954
161 1160
161 1179
161 1346
161 1348
161 1841
161 1929
161 2196
162 223
162 244
162 245
162 255
162 282
162 284
162 310
162 317
162 377
162 385
162 465
162 468
162 473
162 507
162 556
162 566
162 600
162 644
162 716
162 721
162 739
162 751
162 752
162 768
162 769
162 777
162 809
162 846
162 850
162 869
162 977
162 979
162 1266
162 1327
162 1380
162 1513
162 1592
162 2120
162 2493
162 2690
163 245
163 803
163 971
164 245
164 289
164 338
164 386
164 457
164 701
164 735
164 829
164 986
164 1030
164 1287
164 1429
164 1443
164 1463
164 1508
164 1591
165 293
165 317
165 361
165 389
165 1044
165 1310
165 1313
166 245
166 797
166 885
167 245
167 316
167 361
167 451
167 545
167 587
167 639
167 656
167 717
167 883
167 983
167 995
167 1233
167 1463
167 1514
167 1516
167 1636
167 1685
167 1705
167 1776
167 1779
167 1905
167 2458
167 2519
167 2528
167 2693
168 245
168 431
169 361
169 486
169 612
169 740
169 793
169 1052
169 1483
169 1656
169 2138
169 2166
169 2425
171 215
171 245
171 254
171 316
171 362
171 717
171 766
171 941
171 1101
171 2254
172 216
172 245
172 349
172 419
172 431
172 743
172 763
172 766
172 926
172 1006
172 1178
172 1303
172 1426
172 2343
172 2626
173 132
173 174
173 245
173 531
173 573
173 669
173 809
173 845
173 974
173 1171
173 1483
173 1615
173 1642
174 132
174 573
174 669
174 809
174 845
174 846
174 879
174 1171
174 1483
174 1562
174 1615
174 2254
175 132
175 245
175 573
175 845
175 1171
175 1314
175 1483
175 1615
176 226
176 245
176 407
176 845
176 1064
177 245
177 322
177 431
177 976
178 268
178 361
178 431
178 491
179 245
179 268
179 285
179 361
179 431
179 445
179 487
179 609
179 660
179 922
180 245
180 361
180 490
180 809
180 1029
180 1097
181 404
181 578
181 705
182 183
182 245
183 245
184 186
184 261
184 263
184 404
184 590
184 1326
184 1579
184 1883
185 404
187 305
187 353
187 357
187 358
187 359
187 361
187 410
187 466
187 486
187 488
187 489
187 494
187 707
187 890
188 189
188 268
188 270
188 328
188 354
188 361
189 267
189 270
189 328
189 354
189 355
189 356
189 361
189 481
189 486
189 985
190 191
190 192
190 193
190 269
190 328
190 361
190 428
190 466
190 469
190 985
190 1128
191 192
191 193
191 266
191 269
191 271
191 272
191 328
191 361
191 428
191 466
191 495
192 193
192 269
192 270
192 271
192 272
192 328
192 361
192 428
192 466
192 495
192 499
192 1128
193 266
193 269
193 271
193 272
193 328
193 360
193 361
193 428
193 466
193 487
193 495
193 496
193 497
193 592
194 1136
194 1279
195 404
195 438
195 497
195 670
195 766
195 889
195 1065
195 1971
196 467
196 793
197 428
197 599
197 760
197 1005
197 1486
197 1818
199 196
199 321
199 467
199 573
199 715
199 793
199 809
199 846
199 1108
199 1273
199 1483
199 1520
199 1560
199 1656
199 1663
199 1828
199 1895
199 1997
199 2100
199 2163
199 2178
199 2185
199 2254
199 2257
199 2298
199 2370
200 284
200 404
200 721
200 919
201 388
201 577
201 624
201 1003
201 2254
202 328
202 333
202 809
202 855
202 883
202 1484
202 1539
202 1705
202 1808
202 2254
203 328
203 349
203 743
203 763
203 926
203 944
203 1006
203 1178
203 1303
203 1426
203 1919
203 1938
203 2075
203 2296
203 2343
203 2383
203 2626
204 328
204 375
204 612
204 1187
204 1451
205 328
205 353
205 357
205 358
205 361
205 410
205 466
205 479
205 482
205 486
205 488
205 492
205 554
205 666
205 913
205 1178
205 1199
205 2100
205 2718
206 328
206 383
206 406
206 428
206 717
206 809
206 1005
206 1107
206 2254
207 186
207 290
207 328
207 512
207 519
207 809
207 819
207 999
207 1122
207 2361
208 390
208 587
208 993
209 328
209 587
209 1190
213 263
213 623
214 404
214 844
214 882
214 941
214 1101
214 1623
214 1914
215 404
216 328
216 530
216 531
216 567
216 763
216 809
216 944
216 1332
216 1426
216 1808
216 1929
216 2296
216 2550
217 328
217 361
217 383
217 397
217 414
217 437
217 455
217 516
217 530
217 531
217 567
217 611
217 616
217 625
217 627
217 628
217 633
217 646
217 710
217 745
217 766
217 780
217 781
217 782
217 783
217 788
217 809
217 822
217 841
217 845
217 862
217 889
217 890
217 894
217 915
217 943
217 945
217 1024
217 1025
217 1038
217 1064
217 1074
217 1157
217 1178
217 1182
217 1193
217 1201
217 1203
217 1238
217 1303
217 1332
217 1343
217 1345
217 1412
217 1502
217 1520
217 1536
217 1548
217 1582
217 1589
217 1613
217 1615
217 1794
217 1799
217 1804
217 1808
217 1823
217 1836
217 1854
217 1951
217 1975
217 2015
217 2027
217 2148
217 2149
217 2152
217 2156
217 2256
217 2267
217 2308
217 2335
217 2374
217 2381
217 2383
217 2460
217 2487
217 2501
217 2503
217 2537
217 2538
217 2600
217 2681
218 2403
218 2698
219 340
219 368
219 691
219 1097
220 399
220 475
220 685
220 1031
220 1034
220 1200
220 1240
220 1462
221 401
221 479
221 521
221 611
221 628
221 632
221 1078
221 1118
221 1152
221 1191
221 1532
221 1573
221 1582
221 1635
221 1652
221 1725
221 1726
221 1727
221 1728
221 1758
221 2058
221 2096
221 2309
221 2408
221 2456
221 2497
221 2644
221 2653
221 2688
222 297
222 451
222 594
222 595
222 717
222 726
222 1129
222 1461
223 189
223 354
223 492
223 497
223 554
223 717
223 747
223 753
223 833
223 902
223 937
223 965
223 1314
223 1537
223 1626
223 1646
223 1749
223 1761
223 1822
223 1836
223 1903
223 1951
224 475
224 593
224 1031
224 1200
225 213
225 260
225 263
225 298
225 299
225 341
225 344
225 347
225 371
225 393
225 431
225 463
225 529
225 615
225 623
225 725
225 741
225 743
225 804
225 827
225 847
225 857
225 953
225 975
225 1014
225 1145
225 1326
225 1448
225 1449
225 1493
225 1506
225 1526
225 1870
225 1941
225 1956
225 2045
225 2315
225 2585
225 2607
226 257
226 294
226 361
226 394
226 407
226 464
226 523
226 537
226 845
226 943
226 1064
226 1074
226 1305
226 1483
226 1642
226 1881
227 281
227 361
227 1044
228 281
228 431
229 435
230 194
230 435
230 775
230 880
230 1136
230 1278
230 1279
230 1306
230 1346
230 1356
230 2196
230 2687
231 431
231 435
231 611
231 1373
231 1540
231 2367
232 281
232 361
233 192
233 209
233 395
233 428
233 502
233 587
233 845
233 904
233 1065
233 1102
233 1227
233 1299
233 1313
233 1389
233 1440
233 1761
233 1883
233 1987
233 2439
234 768
234 777
234 799
234 817
234 860
234 1179
234 1235
234 1607
235 307
235 431
235 435
235 453
235 462
235 591
235 696
235 756
235 892
235 1109
235 2198
236 268
236 361
236 431
236 466
236 480
236 545
236 1030
236 2683
237 186
237 290
237 519
237 809
237 819
237 821
237 999
237 1122
237 1126
237 1223
237 1683
238 267
238 268
238 316
238 354
238 356
238 361
238 466
238 481
238 486
238 717
238 1034
239 517
239 660
239 696
239 852
239 916
239 1067
239 1128
239 1190
239 1299
239 1304
239 1308
239 1464
239 1479
239 1482
239 1760
239 1787
239 2128
239 2222
239 2294
239 2459
239 2626
239 2635
239 2671
240 193
240 201
240 269
240 326
240 428
240 577
240 1003
240 1629
241 431
242 431
243 268
243 361
243 445
243 466
243 481
243 592
243 734
243 817
243 882
243 994
243 1816
244 473
244 556
244 566
244 644
244 751
244 752
244 872
244 977
245 281
245 361
245 976
245 1044
246 281
246 431
247 281
247 431
248 329
248 392
248 404
248 611
248 616
248 675
248 800
248 822
248 883
248 898
248 932
248 983
248 1030
248 1042
248 1070
248 1123
248 1220
248 1223
248 1236
248 1384
248 1408
248 1512
248 1518
248 1585
248 1632
248 1636
248 1673
248 1763
248 1775
248 1823
248 1835
248 2036
248 2116
248 2137
248 2276
248 2374
248 2460
248 2462
248 2487
248 2587
249 288
249 328
249 542
249 587
249 691
249 809
249 2374
250 268
250 269
250 328
250 361
250 455
250 492
250 493
250 498
250 722
250 845
250 1120
250 1175
250 1354
253 305
253 820
253 922
253 1978
253 2274
253 2319
253 2339
253 2466
253 2526
253 2580
253 2584
254 256
255 445
256 361
256 404
256 428
259 2221
261 262
263 404
263 882
263 1427
263 1445
263 1579
263 1601
263 1735
263 1741
263 1788
263 1800
263 2081
263 2135
264 720
264 760
266 267
266 268
266 269
266 272
266 360
266 361
266 404
266 466
266 467
266 469
266 489
266 490
266 496
266 497
266 592
267 268
267 357
267 358
267 361
267 404
267 428
267 494
267 497
267 592
267 648
267 988
268 359
268 361
268 410
268 466
268 592
269 271
269 272
269 360
269 361
269 428
269 466
269 487
269 489
269 493
269 495
269 592
269 1128
269 1257
270 354
270 361
270 428
270 467
270 688
271 272
271 360
271 361
271 428
271 483
271 487
271 489
271 496
271 592
271 688
272 271
272 353
272 360
272 361
272 428
272 466
272 467
272 469
272 477
272 490
272 495
272 497
272 498
272 499
272 592
272 688
273 367
273 725
273 742
273 834
273 959
273 1104
273 1745
273 2080
273 2135
273 2604
274 528
274 584
274 745
274 760
274 1337
274 1599
274 1727
274 1949
274 2400
274 2434
275 751
275 809
275 850
275 2249
276 438
276 809
276 850
276 1310
276 1319
276 1407
276 2249
277 476
277 644
277 751
277 1037
277 1462
278 549
279 555
279 817
280 580
280 806
282 587
282 716
282 769
282 809
282 850
282 872
282 1037
282 1319
282 1436
282 1530
282 1593
282 2120
283 574
283 1114
283 1483
283 1795
283 2140
283 2176
283 2612
283 2613
284 555
284 809
284 964
284 1908
285 361
285 373
285 428
285 448
285 492
285 555
285 609
285 720
285 748
285 760
285 775
285 891
285 927
285 1024
285 1120
285 1175
285 1288
285 1366
285 1592
286 2095
287 1277
288 438
288 599
288 760
288 2146
288 2254
289 438
289 490
289 587
289 760
289 809
289 902
289 1287
289 1462
289 1463
289 1484
289 1591
289 2458
290 512
290 760
290 809
290 819
290 821
290 999
290 1000
290 1122
290 1126
290 1508
290 1918
290 2254
290 2279
290 2666
291 757
291 1260
291 1310
291 1915
291 2022
291 2099
291 2121
291 2254
291 2632
293 686
293 760
293 809
294 633
294 2532
295 555
296 555
296 1475
296 2270
297 711
297 726
297 809
297 1129
297 1148
297 1591
298 299
298 697
298 827
299 393
300 265
300 281
300 809
300 1626
300 1646
301 536
301 599
302 1166
302 1527
303 399
303 753
303 1166
303 1186
304 519
304 809
304 819
304 999
304 1000
305 361
305 586
305 1044
306 281
307 462
308 309
308 310
308 311
308 312
308 313
308 314
308 364
308 408
308 568
308 579
308 587
308 954
308 1032
308 1033
308 1146
308 1159
308 1160
308 1168
308 1171
308 1179
308 1181
308 1312
308 1315
308 1342
308 1626
308 1646
308 2157
310 587
310 1380
311 587
311 1033
315 361
315 474
316 268
316 354
316 361
316 481
316 486
316 711
316 717
316 809
316 995
316 1034
316 1307
316 1537
316 1591
316 2302
317 411
317 524
317 551
317 582
317 593
317 596
317 843
317 979
317 1181
317 1268
317 1271
317 1342
317 1477
317 1666
317 1739
317 1749
317 1759
317 1761
317 1995
317 2013
317 2120
317 2283
317 2533
318 428
318 1104
318 1248
318 1788
318 1789
318 2085
318 2135
319 635
319 768
319 817
319 1607
320 506
320 515
320 649
320 742
320 805
320 810
320 812
320 834
320 859
320 960
320 1087
320 1090
320 1096
320 1321
320 1322
320 1465
320 1564
320 1642
320 1784
320 1904
320 2051
320 2080
320 2135
320 2443
321 361
321 586
321 1044
322 976
323 1212
325 361
325 368
325 466
325 485
325 562
325 585
325 704
325 775
325 1087
325 1119
325 1446
325 1457
326 577
326 1003
327 576
327 1002
328 361
328 586
328 1044
329 533
329 616
329 696
329 848
329 861
329 883
329 901
329 902
329 1030
329 1054
329 1087
329 1123
329 1223
329 1360
329 1408
329 1675
329 1696
329 1714
329 1767
329 1808
329 1835
329 2036
329 2197
329 2273
329 2397
329 2561
330 459
331 1188
331 1250
331 1927
331 2483
332 346
332 699
334 368
334 1457
335 365
335 428
335 438
335 508
335 540
335 775
335 800
335 891
335 1347
335 1352
335 1355
335 1356
335 1406
335 2395
336 432
336 806
336 1030
336 1243
336 1566
336 2150
337 578
337 621
337 845
337 938
337 1464
337 1479
337 1916
337 2060
337 2284
337 2337
337 2531
337 2626
337 2631
340 368
340 691
340 1097
344 615
344 772
344 878
344 1228
344 2319
347 2607
348 663
348 840
348 948
348 1970
348 2060
348 2448
349 555
349 760
349 809
349 1135
349 1484
349 1780
349 2295
352 985
353 361
353 467
353 492
353 493
353 498
353 592
353 688
354 355
354 356
354 361
354 481
354 688
354 766
354 794
354 1621
354 1651
355 356
355 361
355 466
355 481
355 486
355 487
355 497
355 499
355 688
356 361
356 466
356 481
356 486
356 489
356 497
356 592
356 688
357 358
357 359
357 361
357 466
357 467
357 479
357 486
357 488
357 492
357 493
357 688
357 2009
358 359
358 360
358 361
358 466
358 469
358 486
358 488
358 489
358 493
358 494
358 496
358 497
358 592
358 688
358 707
358 1055
358 1097
359 361
359 466
359 492
359 493
359 499
359 688
359 775
360 361
360 466
360 467
360 490
360 494
360 495
360 497
360 688
361 361
361 466
361 492
361 496
361 621
361 662
361 666
361 845
361 938
361 985
361 1055
361 1097
362 970
363 361
363 510
363 587
363 600
363 688
363 760
363 769
363 809
363 831
363 877
363 879
363 991
363 1382
363 1392
363 1474
363 1592
363 1711
363 1988
363 1995
363 2247
363 2249
363 2283
363 2545
365 555
365 638
365 880
365 1038
365 1288
365 1453
366 1310
367 484
367 742
367 764
367 826
367 834
367 856
367 959
367 1104
367 1741
367 1788
367 1789
367 2085
367 2135
367 2443
367 2484
367 2604
367 2625
369 509
369 513
369 560
369 606
369 613
369 645
369 716
369 718
369 721
369 731
369 768
369 769
369 797
369 809
369 850
369 914
369 918
369 964
369 991
369 992
369 996
369 1001
369 1116
369 1171
369 1298
369 1474
369 1530
369 1768
369 2120
370 555
370 618
370 760
370 814
370 1482
370 1618
370 1879
371 347
371 529
371 623
371 804
371 975
371 1506
371 2607
373 508
373 609
373 720
373 839
373 891
373 988
373 1120
373 1175
373 1288
373 1366
373 1406
373 1464
373 2254
373 2622
374 518
374 592
374 706
374 717
374 744
374 809
374 816
374 818
374 829
374 848
374 883
374 902
374 983
374 999
374 1029
374 1054
374 1089
374 1131
374 1138
374 1161
374 1173
374 1177
374 1189
374 1220
374 1336
374 1442
374 1443
374 1508
374 1619
374 1816
374 1915
374 1929
374 2022
374 2162
374 2182
374 2331
374 2382
374 2467
374 2638
374 2708
375 511
375 512
375 587
375 612
375 740
375 760
375 809
375 902
375 1054
375 1134
375 1360
376 359
376 587
377 587
377 600
377 713
377 809
377 836
377 846
377 978
377 1267
377 2579
378 1258
378 1486
379 465
379 507
379 587
379 688
379 716
379 721
379 731
379 751
379 769
379 809
379 836
379 850
379 914
379 978
379 979
379 991
379 1125
379 1267
379 1268
379 1271
379 1290
379 1305
379 1310
379 1474
379 1477
379 1484
379 1592
379 1593
379 1666
379 1749
379 2089
379 2120
379 2248
379 2288
379 2332
379 2533
380 726
380 809
380 932
380 1017
380 1126
380 1297
380 2710
383 384
385 551
385 843
385 1513
385 2013
386 829
386 986
386 1463
387 744
387 1733
387 2319
388 624
388 2135
389 688
389 809
389 1044
392 1464
395 368
395 626
395 671
395 676
395 681
395 688
395 845
395 976
395 1031
395 1179
395 1514
395 1605
395 1777
395 2004
395 2135
396 530
396 619
396 688
396 820
396 2168
396 2319
396 2526
397 655
397 688
397 694
397 845
397 893
398 688
398 2225
399 475
399 489
399 685
399 688
399 1031
399 2204
399 2254
399 2715
400 587
400 688
400 1178
401 500
401 521
401 608
401 625
401 628
401 631
401 632
401 664
401 688
401 745
401 849
401 973
401 1018
401 1020
401 1023
401 1079
401 1155
401 1191
401 1197
401 1212
401 1258
401 1285
401 1450
401 1501
401 1582
401 1590
401 1599
401 1635
401 1727
401 1791
401 1876
401 1880
401 1889
401 1948
401 2057
401 2074
401 2234
401 2306
401 2400
401 2408
401 2409
401 2432
401 2435
401 2488
401 2489
401 2495
401 2668
401 2688
401 2727
402 687
402 688
402 1729
403 688
403 1177
403 2425
404 1044
405 954
405 1160
405 1310
405 1626
405 1646
405 1839
406 688
406 809
406 1311
406 1486
406 1487
406 1714
406 1761
406 1776
406 2071
406 2595
407 688
407 889
407 940
407 1178
407 1355
407 1793
407 2348
407 2718
408 359
408 579
408 688
408 775
408 880
408 922
408 954
408 976
408 1024
408 1087
408 1160
408 1179
408 1212
408 1353
408 1874
409 688
409 981
409 2469
410 357
410 358
410 359
410 361
410 466
410 479
410 486
410 488
410 493
410 561
410 688
410 775
410 1310
410 1539
410 2189
410 2202
410 2544
411 593
411 640
411 712
411 769
411 879
411 1305
411 1310
411 1382
411 1562
411 1711
411 1988
411 2013
412 462
412 688
412 690
412 692
412 816
412 990
412 1251
412 1834
412 1942
412 2279
412 2372
413 615
413 688
413 958
413 961
413 1064
413 1085
413 1420
413 1432
413 1441
413 1734
413 1872
413 2402
414 361
414 469
414 498
414 516
414 528
414 552
414 593
414 611
414 655
414 688
414 787
414 809
414 822
414 890
414 1203
414 1238
414 1275
415 503
415 597
415 688
416 688
416 825
417 488
417 490
417 653
417 688
417 729
417 809
417 1123
417 1929
417 2098
417 2405
418 688
419 378
419 479
419 520
419 622
419 630
419 688
419 863
419 864
419 990
419 1019
419 1078
419 1098
419 1154
419 1222
419 1230
419 1232
419 1338
419 1488
419 1503
419 1504
419 1519
419 1582
419 1638
419 1639
419 1640
419 1645
419 1672
419 1814
419 1907
419 1949
419 2012
419 2053
419 2056
419 2113
419 2137
419 2314
419 2656
419 2685
420 378
420 587
420 688
420 757
420 809
420 916
420 976
420 1029
420 1093
420 1310
420 1389
420 1486
420 1761
420 1855
420 2264
420 2281
421 361
421 374
421 450
421 466
421 487
421 490
421 504
421 511
421 526
421 587
421 611
421 653
421 675
421 688
421 693
421 706
421 714
421 796
421 808
421 809
421 822
421 824
421 830
421 861
421 864
421 870
421 890
421 900
421 902
421 957
421 999
421 1009
421 1026
421 1070
421 1189
421 1220
421 1233
421 1310
421 1332
421 1521
421 1529
421 1539
421 1612
421 1636
421 1706
421 1816
421 1929
421 2034
421 2036
421 2243
421 2398
421 2434
421 2461
421 2472
421 2473
421 2530
421 2587
422 688
422 809
422 880
422 1179
423 617
423 688
423 809
423 893
423 896
423 1113
423 1123
423 1127
423 1369
423 1714
423 1761
423 1852
423 2221
423 2475
423 2552
424 361
424 570
424 671
424 684
424 688
424 951
424 1179
424 1310
424 1603
424 1777
424 2477
424 2572
424 2720
425 466
425 587
425 614
425 688
425 769
425 846
425 872
425 918
425 991
425 1562
426 486
426 489
426 598
426 666
426 688
426 922
426 976
426 1032
426 1033
426 1310
426 1375
426 1621
426 1776
426 2364
427 350
427 815
427 1626
427 1646
428 271
428 272
428 360
428 361
428 466
428 469
428 470
428 472
428 478
428 483
428 489
428 495
428 496
428 497
428 499
428 688
428 809
428 916
428 922
428 1029
428 1310
428 1437
428 1486
428 1626
428 1646
428 1761
428 1776
428 1875
428 2264
428 2291
428 2665
429 688
429 922
430 688
430 719
430 722
430 773
431 504
431 688
431 1484
432 584
432 688
432 743
432 926
432 1281
433 599
433 742
433 1325
434 688
435 462
435 688
435 696
435 2062
436 688
436 860
437 599
437 688
437 734
437 1251
438 361
438 1044
439 504
440 442
440 655
440 688
440 809
440 929
440 940
440 1025
440 1117
440 1312
440 1536
440 1662
440 2076
440 2383
440 2659
441 361
441 599
441 627
441 688
441 734
441 809
441 989
441 1094
441 1105
441 1177
441 1251
441 1260
441 1336
441 1619
441 1766
441 1927
441 2036
441 2194
441 2561
441 2566
442 361
442 477
442 557
442 611
442 656
442 688
442 809
442 822
442 845
442 892
442 940
442 995
442 1115
442 1117
442 1172
442 1305
442 1310
442 1332
442 1350
442 1471
442 1537
442 1611
442 1625
442 1644
442 1714
442 1987
442 2063
442 2071
442 2161
442 2230
442 2452
442 2695
443 688
443 845
443 851
443 970
443 1301
443 1310
443 1350
443 1625
443 1903
443 2063
443 2071
443 2230
444 688
444 734
445 361
445 660
445 688
445 717
445 809
445 1305
445 1651
446 611
446 688
446 809
446 822
446 1310
446 2510
447 688
447 998
447 1251
447 1295
447 1472
447 1949
447 2254
447 2352
447 2494
448 373
448 508
448 609
448 688
448 720
448 723
448 775
448 889
448 922
448 942
448 1052
448 1181
448 1212
448 1289
448 1346
448 1355
448 1447
448 1561
448 1793
448 1807
448 2055
448 2622
449 515
449 573
449 688
449 1084
449 1114
449 1177
449 1193
449 1483
449 1498
449 1901
449 2138
449 2429
450 361
450 374
450 466
450 504
450 511
450 587
450 599
450 611
450 653
450 688
450 693
450 706
450 796
450 809
450 822
450 824
450 861
450 870
450 888
450 890
450 902
450 904
450 957
450 999
450 1009
450 1026
450 1030
450 1122
450 1123
450 1124
450 1126
450 1138
450 1189
450 1332
450 1429
450 1455
450 1492
450 1516
450 1518
450 1529
450 1548
450 1632
450 1636
450 1706
450 1715
450 1813
450 1816
450 1929
450 1949
450 2034
450 2036
450 2162
450 2337
450 2398
450 2461
450 2467
450 2473
450 2621
450 2630
451 639
451 688
451 709
451 711
451 882
451 1025
451 1034
451 1307
451 1715
451 2109
451 2710
452 361
452 688
452 809
452 921
452 922
452 1180
452 1310
454 368
454 456
454 675
454 760
454 809
454 832
454 894
454 895
454 916
454 1026
454 1113
454 1128
454 1157
454 1464
454 1732
454 1870
454 1875
454 1912
454 1943
454 2221
454 2222
454 2281
454 2285
454 2337
454 2374
454 2531
454 2552
455 361
455 498
455 552
455 557
455 625
455 760
455 845
455 890
455 943
455 1035
455 1161
455 1310
455 1529
455 1539
455 1633
455 1934
455 2395
455 2460
456 504
456 916
456 1464
459 1087
459 1307
459 1591
459 1776
459 2078
459 2099
460 462
460 696
460 756
460 2062
461 621
461 696
461 845
461 938
461 1310
461 1927
461 1943
462 971
466 467
466 488
466 492
466 493
466 494
466 495
466 496
466 686
466 760
466 845
466 985
466 1141
466 1437
466 1549
466 1809
466 2555
467 466
467 760
467 925
467 1186
467 1192
467 2009
467 2176
467 2256
468 466
468 507
468 760
469 466
469 495
469 496
469 497
469 499
469 760
469 1029
469 1141
469 2100
469 2332
470 466
470 485
470 760
470 1604
471 466
471 480
471 760
471 1030
472 466
472 488
472 492
472 760
472 775
473 466
473 760
474 466
474 760
475 1031
476 466
476 644
476 760
476 985
477 466
477 478
477 760
478 466
478 760
478 1676
478 2705
479 466
479 488
479 492
479 493
479 494
479 496
479 592
479 760
480 466
480 471
480 494
480 760
480 1030
481 466
481 688
481 717
481 760
481 1033
481 1133
481 1168
481 1271
481 1676
481 1761
481 2509
481 2705
482 466
482 492
482 493
482 670
482 688
482 760
482 1414
482 1549
482 1626
482 1646
482 1830
482 1851
482 2009
482 2718
483 760
484 466
484 471
484 742
484 760
484 1788
484 2484
485 466
485 495
485 760
485 1604
485 2374
486 466
486 488
486 496
486 666
486 760
487 466
487 717
487 760
488 466
488 479
488 493
488 496
488 707
488 760
488 2034
489 466
489 760
490 466
490 496
490 592
490 760
491 466
491 760
491 1186
492 493
492 1310
492 1437
493 498
493 688
494 496
494 497
494 592
494 688
494 707
494 1484
495 496
495 497
495 498
495 592
495 688
495 1437
496 499
496 688
497 499
497 688
497 1029
497 1030
499 498
499 985
499 1029
500 2688
501 587
501 809
501 963
501 1135
501 1141
501 1537
501 1621
501 1767
501 1776
501 1819
501 1826
501 1903
501 1909
501 2272
501 2344
502 1102
505 688
505 901
505 1721
505 2367
505 2528
506 837
506 878
506 974
506 1115
506 1150
506 1153
506 1176
506 1321
506 1465
506 1579
506 1601
506 1642
506 1901
506 1904
506 1914
506 1915
506 2051
506 2319
506 2483
507 721
507 760
507 809
507 1060
507 2120
508 720
508 723
508 880
508 891
508 1289
508 1355
508 1447
508 1561
508 1655
508 2622
509 613
509 712
509 721
510 587
510 614
510 712
510 751
510 769
510 809
510 846
510 879
510 977
510 991
510 1029
510 1257
510 1298
510 1305
510 1314
510 1382
510 1392
510 1400
510 1474
510 1593
510 1614
510 1759
510 2247
510 2248
510 2283
510 2533
510 2545
511 518
511 682
511 809
511 818
511 832
511 1087
511 1123
511 1529
511 1585
511 2254
511 2438
511 2458
511 2472
511 2527
512 587
512 809
512 819
512 832
512 1026
512 1087
512 1135
512 1177
512 1425
512 1438
512 1551
512 1604
512 1612
512 1918
512 1945
512 2254
512 2279
512 2281
512 2458
513 606
513 613
513 721
513 797
513 809
513 914
513 918
513 964
513 992
513 1001
513 1982
514 614
514 645
514 712
514 769
514 777
514 809
514 831
514 850
514 914
514 978
514 991
514 997
514 1116
514 1125
514 1290
514 1302
514 1436
514 1530
514 1555
514 1592
514 1596
514 1768
514 2120
515 649
515 742
515 805
515 859
515 1064
515 1096
515 1322
515 1465
515 1784
515 1901
515 2135
515 2443
516 760
517 809
517 1925
517 2294
519 728
519 809
519 819
519 999
519 1122
519 1135
519 1223
519 1495
519 1816
527 1006
528 611
528 628
528 760
528 768
528 788
528 822
528 889
528 1056
528 1120
528 1238
528 1332
528 1352
528 1366
528 2695
529 975
529 1941
530 767
530 820
530 892
530 1048
530 1064
530 2245
531 611
531 660
531 794
531 822
531 969
531 995
531 1172
531 1178
531 1371
531 1764
531 2098
531 2346
532 633
532 693
532 780
532 781
532 782
532 783
532 785
532 808
532 809
532 861
532 903
532 904
532 935
532 1054
532 1123
532 1173
532 1336
532 1367
532 1499
532 1500
532 1529
532 1548
532 1551
532 1585
532 1661
532 1706
532 1808
532 1929
532 2034
532 2098
532 2148
532 2162
532 2276
532 2405
532 2460
532 2474
532 2576
533 1022
533 1947
533 2310
534 466
534 475
534 587
534 655
534 671
534 676
534 681
534 845
534 889
534 1031
534 1179
534 1305
534 1514
534 1605
534 1777
535 573
535 593
535 601
535 728
535 775
535 809
535 854
535 879
535 925
535 1024
535 1177
535 1192
535 1265
535 1483
535 1523
535 1542
535 1613
535 1651
535 1879
535 1895
535 1904
535 1960
535 2138
535 2163
535 2168
535 2383
535 2431
535 2537
535 2584
536 742
536 1741
536 1788
536 1994
536 2095
536 2135
536 2443
538 1495
539 587
539 809
539 838
539 1476
540 508
540 637
540 638
540 720
540 722
540 880
540 889
540 891
540 942
540 982
540 1038
540 1063
540 1288
540 1289
540 1352
540 1356
540 1406
540 1611
540 1753
540 1793
540 2297
541 504
542 587
542 653
542 675
542 734
542 755
542 809
542 861
542 888
542 897
542 983
542 1042
542 1070
542 1157
542 1233
542 1516
542 1636
542 1816
542 1918
542 1947
542 2169
543 1745
543 1788
544 508
544 720
544 1289
544 1310
544 1346
544 1352
544 1355
544 2196
544 2605
545 809
545 1030
545 1043
545 1260
545 1264
545 1719
545 2463
547 2255
548 606
548 797
548 1029
548 2328
549 1024
549 1234
549 2476
551 744
551 979
551 1083
551 1112
551 1342
551 1533
551 1807
551 2188
552 611
552 633
552 766
552 781
552 783
552 788
552 809
552 822
552 862
552 927
552 1238
552 1310
552 1366
552 1542
552 1873
552 2040
552 2198
552 2383
553 1788
553 1789
554 567
554 591
554 601
554 634
554 643
554 657
554 668
554 670
554 762
554 766
554 778
554 792
554 867
554 937
554 1029
554 1053
554 1083
554 1178
554 1342
554 1345
554 1375
554 1414
554 1539
554 1621
554 1626
554 1646
554 1709
554 1715
554 1798
554 1830
554 1851
554 1975
554 1980
554 2005
554 2013
554 2033
554 2049
554 2100
554 2189
554 2193
554 2202
554 2335
554 2468
554 2537
554 2544
554 2549
554 2600
554 2695
554 2699
554 2718
554 2720
555 1044
556 566
556 587
556 751
556 752
556 760
556 769
556 1380
556 2396
557 760
557 766
557 809
557 892
558 760
558 1258
558 1392
559 760
559 918
559 919
559 922
559 2510
560 509
560 613
560 640
560 712
560 721
560 760
560 877
560 918
560 1033
560 1296
560 1311
560 1452
560 1478
560 1555
560 1607
560 1622
560 1828
561 592
561 666
561 754
561 760
561 775
561 809
561 908
561 952
561 965
561 1121
561 1456
562 504
562 760
562 1292
562 1457
562 1828
562 2100
562 2537
563 587
563 653
563 760
563 809
563 818
563 1070
563 1333
563 1443
563 1508
563 1529
563 1706
564 504
565 504
566 752
566 760
566 869
566 1361
566 1380
566 2396
567 660
567 757
567 760
567 766
567 794
567 940
567 976
567 1038
567 1198
567 1343
567 1621
567 1836
567 1929
567 1980
567 2005
567 2063
567 2071
567 2193
567 2230
567 2297
567 2335
567 2468
567 2600
567 2681
567 2686
568 760
568 794
568 976
568 1459
568 1480
568 2396
569 589
569 703
569 760
569 946
569 1289
569 1346
569 1349
569 1355
569 1358
569 1453
569 1533
569 1543
569 1752
569 1838
569 1841
569 1845
569 1847
569 1849
569 2253
570 601
570 662
570 666
570 760
570 775
570 890
570 945
570 1024
570 1109
570 1289
570 1316
571 760
571 1033
571 1990
571 2063
571 2071
571 2230
571 2552
572 760
572 1352
572 1406
572 1464
572 1598
572 1613
572 2121
573 760
573 775
573 793
573 963
573 1171
573 1314
573 1656
573 1705
573 1828
573 2138
573 2163
573 2254
573 2370
573 2715
574 760
574 809
574 1114
574 1192
574 1262
574 1483
574 1542
574 1957
574 2140
574 2176
574 2612
575 695
575 968
577 504
577 1870
578 504
578 621
578 655
578 656
578 671
578 680
578 681
578 682
578 684
578 808
578 845
578 878
578 889
578 929
578 938
578 939
578 943
578 995
578 1026
578 1106
578 1112
578 1122
578 1153
578 1161
578 1176
578 1207
578 1238
578 1464
578 1617
578 1644
578 1723
578 1777
578 1820
578 1935
578 2020
578 2063
578 2115
578 2123
578 2124
578 2128
578 2222
578 2381
578 2503
578 2615
578 2620
578 2626
579 954
579 1160
580 743
580 806
581 760
581 927
581 1316
584 1078
584 1151
584 1582
584 1635
585 1097
587 1593
587 2361
588 985
589 703
589 946
589 1349
589 1505
589 1533
590 2584
593 979
593 1342
593 1523
593 1600
593 1749
594 595
598 963
599 1484
600 712
600 809
600 846
600 978
600 991
600 1037
600 1116
600 1298
600 1592
600 2283
601 1024
601 1793
602 985
604 603
605 823
605 1604
605 1926
605 2284
606 809
606 964
606 980
606 991
606 1314
606 1379
606 1436
607 1310
608 1118
608 1337
608 1430
608 1582
608 1641
608 1792
608 1880
608 2058
608 2139
608 2728
609 775
609 1138
609 1289
609 1355
609 1387
609 1561
610 809
610 1005
610 1310
610 1464
610 1486
610 1487
610 2192
610 2475
611 788
611 809
611 822
611 1006
611 1087
611 1112
611 1115
611 1123
611 1141
611 1144
611 1158
611 1285
611 1293
611 1332
611 1347
611 1353
611 1491
611 1499
611 1542
611 1613
611 1651
611 1675
611 1808
611 1826
611 1915
611 1919
611 1938
611 1989
611 2033
611 2034
611 2036
611 2060
611 2075
611 2086
611 2101
611 2142
611 2223
611 2254
611 2383
611 2475
611 2584
611 2626
611 2683
611 2695
612 740
612 809
612 855
612 1147
612 1177
612 1187
612 1656
612 2121
612 2473
613 809
613 850
613 1167
613 1202
613 1268
613 1269
613 1298
613 1310
613 1402
613 1751
614 712
614 846
614 980
614 991
614 1290
614 1379
614 1592
614 1759
616 809
616 815
616 816
616 1178
616 1783
616 2075
617 809
617 1475
617 1619
617 2316
618 814
618 1310
618 1482
618 2516
619 2526
620 948
620 1310
622 780
622 789
622 863
622 876
622 915
622 948
622 1008
622 1035
622 1132
622 1139
622 1170
622 1182
622 1184
622 1185
622 1230
622 1496
622 1648
622 1966
622 2086
622 2236
622 2520
622 2622
622 2691
625 889
625 1178
625 2072
625 2075
625 2136
625 2389
626 1114
628 1118
628 1219
628 1634
628 1727
628 2096
629 973
629 1079
629 1212
629 1337
629 1532
629 1635
629 1727
629 2058
629 2154
629 2224
629 2408
629 2409
629 2421
629 2432
629 2688
629 2712
630 809
630 973
630 1079
630 1118
630 1131
630 1155
630 1191
630 1222
630 1582
630 1599
630 1626
630 1646
630 1664
630 1727
630 1808
630 1953
630 2096
630 2400
630 2522
631 1582
632 973
632 1582
633 809
633 912
633 1303
633 1332
633 1582
633 1783
634 591
634 723
634 724
634 737
634 762
634 766
634 778
634 792
634 863
634 867
634 905
634 927
634 988
634 1052
634 1212
634 1299
634 1342
634 1404
634 1509
634 1552
634 1659
634 1704
634 1929
634 2718
635 768
635 775
635 1116
635 1171
635 2539
636 776
636 916
637 1038
637 1063
637 1352
638 1038
638 1063
638 1352
638 2297
639 828
639 932
639 976
639 995
639 1307
639 1591
639 1816
639 1829
639 1898
640 991
640 2135
641 1457
642 1626
642 1646
643 591
643 703
643 723
643 762
643 766
643 778
643 792
643 798
643 863
643 867
643 905
643 946
643 1052
643 1349
643 1404
643 1509
643 1552
643 1578
643 1659
643 1704
643 2718
644 751
644 1257
644 1272
644 1913
644 2088
644 2262
645 768
645 809
645 831
645 914
645 964
645 997
645 1029
645 1033
645 1116
645 1298
645 1302
645 1436
645 1530
645 1555
645 1592
645 1596
645 1768
645 2181
645 2193
646 908
646 1381
646 1559
647 2285
647 2675
648 603
648 808
648 1272
649 2165
650 1626
650 1646
651 2165
651 2220
652 742
652 960
652 1064
652 1090
652 1392
653 809
653 861
653 888
653 902
653 1026
653 1070
653 1141
653 1236
653 1319
653 1408
653 1678
653 1776
653 1816
653 1918
653 2034
653 2361
654 823
654 1621
654 1919
654 1938
654 2584
655 929
655 1064
655 1312
655 1502
655 1613
655 1777
655 2308
655 2384
655 2584
656 903
656 983
656 995
656 1337
656 1407
656 1463
656 1545
656 1651
656 1766
656 1819
656 1898
656 2174
656 2194
657 591
657 723
657 762
657 766
657 778
657 792
657 798
657 863
657 867
657 905
657 946
657 988
657 1052
657 1349
657 1358
657 1404
657 1509
657 1552
657 1659
657 1704
658 803
659 877
659 966
659 1382
659 1392
659 1592
659 1995
659 2249
660 794
660 823
660 904
660 948
660 1016
660 1026
660 1095
660 1205
660 1464
660 1468
660 1621
660 1680
660 1868
660 1935
660 1992
660 2128
660 2383
660 2459
660 2635
662 889
662 1376
662 1418
663 809
663 947
663 955
663 1006
663 1144
663 1259
663 1303
663 1565
663 1613
663 2050
663 2168
663 2218
663 2344
663 2445
664 799
664 811
664 973
664 1103
664 2688
665 800
665 1447
666 809
666 839
667 976
667 1366
669 1244
669 2298
670 718
670 927
670 1052
670 1975
670 2425
670 2598
671 672
671 673
671 674
671 675
671 676
671 677
671 678
671 679
671 680
671 681
671 681
671 682
671 683
671 684
671 815
671 878
671 895
671 939
671 951
671 1026
671 1153
671 1179
671 1228
671 1237
671 1514
671 1569
671 1605
671 1777
671 2004
671 2020
671 2124
671 2149
671 2384
672 1514
672 1777
672 2004
673 1179
673 1514
673 1777
673 2004
674 1514
674 1777
674 2004
675 888
675 904
675 1026
675 1514
675 1777
675 2004
675 2112
675 2384
676 1514
676 1777
676 2004
677 1514
677 1777
677 2004
678 1514
678 1777
678 2004
679 1179
679 1514
679 1777
679 2004
680 893
680 1514
680 1777
680 2004
680 2384
681 889
681 894
681 1114
681 1144
681 1514
681 1569
681 1723
681 1777
681 1883
681 1902
681 1926
681 2004
681 2123
681 2149
681 2374
681 2384
681 2615
681 2633
682 946
682 1512
682 1514
682 1777
682 2004
683 951
683 1514
683 1777
683 2004
684 939
684 943
684 1063
684 1425
684 1514
684 1777
684 2004
685 1685
686 607
686 809
686 816
686 1141
686 1463
686 1696
687 1376
687 1418
689 816
689 819
689 1816
689 2279
689 2619
690 603
690 2482
690 2555
691 809
691 902
691 1029
691 1097
692 1086
692 2053
693 809
693 816
693 822
693 902
693 903
693 1054
693 1123
693 1529
693 1683
693 1706
693 1808
693 2033
693 2034
693 2405
693 2460
693 2600
697 827
697 1084
698 1041
698 1084
698 1245
698 2366
698 2642
702 1260
702 1619
702 2121
702 2305
702 2462
702 2632
703 946
703 1692
710 862
710 1326
710 1412
710 1427
710 1445
710 1744
710 1800
710 1912
710 2344
711 809
711 828
711 1101
711 1129
711 1307
711 1451
711 1537
711 1776
711 1826
711 2344
711 2458
712 809
712 846
712 1116
712 1171
712 1298
712 1593
712 1600
712 2475
713 809
714 1455
714 1813
714 2034
714 2361
715 1483
715 1553
715 1729
716 731
716 836
716 914
716 964
716 1267
716 1474
716 1477
716 1759
716 1982
716 2120
716 2328
716 2332
717 809
717 815
717 839
717 840
717 995
717 1026
717 1101
717 1129
717 1172
717 1233
717 1307
717 1375
717 1495
717 1509
717 1516
717 1537
717 1651
717 1816
717 1898
717 1919
717 1938
717 1970
717 1971
717 2013
717 2060
717 2254
717 2316
717 2448
717 2511
717 2528
718 1509
718 1604
718 1971
718 1975
718 2013
718 2033
718 2049
718 2091
718 2600
720 1347
720 1447
722 723
722 891
722 1288
722 1359
722 1369
722 1447
722 1903
722 2241
723 1024
723 1346
723 1369
723 1517
723 1764
723 2107
725 2484
726 809
726 1126
726 1129
726 1443
726 1508
726 2254
726 2666
726 2710
727 1733
727 1914
727 1915
727 2319
728 809
728 999
728 1147
728 1177
730 894
732 973
732 1103
732 1450
732 1599
732 1738
732 2096
737 841
737 909
737 1345
739 1327
740 1147
742 959
742 1045
742 1104
742 1322
742 1759
742 1788
742 1789
742 2045
742 2095
742 2135
742 2443
742 2484
742 2604
744 1332
744 2293
744 2698
745 1338
745 1680
745 1814
745 1949
745 1953
745 2056
745 2245
745 2550
745 2656
745 2680
745 2685
745 2700
745 2714
746 943
746 1063
746 2052
746 2367
750 700
750 1746
752 1037
752 1759
752 1995
753 833
753 840
753 1621
753 1903
753 2377
754 809
754 1121
754 1968
754 2469
755 1799
755 1819
755 2527
757 809
757 894
757 976
757 1433
757 1455
757 1584
757 1813
757 1870
757 1874
757 1919
757 1938
757 2343
758 817
758 907
758 1170
758 1729
759 1064
760 1942
761 1386
762 748
762 749
762 792
762 865
762 867
762 905
762 907
762 915
762 933
762 937
762 1035
762 1052
762 1083
762 1185
762 1278
762 1288
762 1345
762 1404
762 1456
762 1509
762 1552
762 1633
762 1655
762 1659
762 1704
762 1929
762 1933
762 2141
762 2196
762 2623
762 2718
764 959
764 1541
764 1788
764 2135
764 2484
764 2625
765 972
765 1050
765 1279
765 1280
766 794
766 809
766 1033
766 1053
766 1153
766 1172
766 1176
766 1198
766 1347
766 1375
766 1456
766 1520
766 1537
766 1542
766 1577
766 1613
766 1651
766 1699
766 1804
766 1971
766 1980
766 2005
766 2036
766 2134
766 2205
766 2287
766 2335
766 2600
766 2659
766 2719
767 1352
767 1366
767 1971
768 817
768 1116
768 1302
768 1649
768 1908
768 2181
769 1257
769 1314
769 1562
769 1828
770 703
770 792
770 867
770 905
770 907
770 946
770 1038
770 1052
770 1083
770 1109
770 1215
770 1278
770 1288
770 1343
770 1349
770 1358
770 1404
770 1428
770 1509
770 1533
770 1552
770 1578
770 1659
770 1662
770 1704
770 2718
771 1392
772 1057
772 1099
772 1228
772 1330
772 1335
772 1423
772 1484
772 1733
772 1914
772 2248
772 2532
772 2533
772 2604
773 813
773 891
773 1038
773 1288
773 2182
774 837
774 1247
774 1466
774 2159
775 813
775 839
775 963
775 1024
775 1212
775 1524
776 881
776 990
777 817
778 1178
779 1499
780 2620
781 890
781 1021
781 1141
781 1142
781 1929
783 787
783 788
783 809
783 862
783 890
783 943
783 1011
783 1127
783 1220
783 1388
783 1539
783 1576
783 1709
783 1798
783 1854
783 1967
783 1971
783 2072
783 2105
783 2161
783 2202
784 1011
784 1074
784 1238
784 1800
784 1971
784 2105
784 2304
785 890
785 934
785 935
785 1220
785 1236
785 1251
785 1408
785 1499
785 1500
785 1529
785 1661
785 1706
785 2460
785 2474
786 1143
786 1367
786 1491
786 1678
786 1808
788 809
788 1581
790 890
790 1641
790 1792
790 2728
791 1626
791 1646
792 867
792 905
792 907
792 946
792 1083
792 1288
792 1310
792 1349
792 1354
792 1358
792 1404
792 1509
792 1533
792 1552
792 1659
792 1704
792 2718
793 1108
793 1177
793 1200
793 1483
793 1513
793 1520
793 1528
793 1831
793 1868
793 1895
793 2100
793 2178
793 2185
794 1172
794 1265
794 1301
794 1537
794 1621
794 1680
794 1715
794 1836
794 1971
794 1980
794 1992
794 2005
794 2193
794 2284
794 2468
794 2544
794 2576
794 2577
794 2600
795 876
795 1008
795 1022
795 1182
795 1767
795 1808
795 1947
795 2040
796 1720
797 885
797 964
797 977
797 980
797 1033
797 1066
797 1116
797 1298
797 1302
797 1474
797 1828
797 1908
797 2120
797 2181
797 2332
798 1959
798 2725
800 813
800 886
800 930
800 943
800 1207
800 1347
800 1355
800 1356
800 1845
800 2054
800 2062
800 2453
800 2687
801 954
801 1160
801 1238
801 1310
801 1912
802 1098
802 1154
802 1224
802 1587
805 1321
806 1243
807 1131
809 944
809 1000
809 1126
809 1135
809 1144
809 1158
809 1178
809 1251
809 1266
809 1297
809 1434
809 1436
809 1462
809 1464
809 1475
809 1484
809 1542
809 1619
809 1763
809 1767
809 1808
809 1828
809 1882
809 1927
809 1928
809 1935
809 2034
809 2065
809 2075
809 2091
809 2099
809 2119
809 2169
809 2265
809 2272
809 2281
809 2296
809 2327
809 2463
809 2501
809 2529
809 2666
809 2671
810 1600
813 954
813 1160
813 1353
814 1329
815 1297
815 1888
815 1928
815 2097
815 2619
816 1942
817 1464
818 1644
818 2043
818 2065
818 2119
819 999
819 1135
819 2279
820 1914
820 2319
820 2526
823 948
823 1464
828 1591
830 2630
830 2676
831 1555
831 1596
831 1622
831 1759
831 1768
831 1770
831 1921
831 1995
831 2120
831 2283
831 2288
834 959
834 2135
834 2604
835 1656
836 1267
836 1436
837 1466
839 1129
839 1369
839 1461
839 1537
839 2643
840 1375
840 1537
840 1621
841 1345
843 979
843 1342
843 1533
843 2013
843 2086
843 2120
844 1464
844 1468
844 2526
845 1107
845 1117
845 1193
845 1301
845 1305
845 1307
845 1350
845 1433
845 1464
845 1494
845 1604
845 1611
845 1615
845 1714
845 1750
845 1776
845 1902
845 1919
845 1929
845 1938
845 2020
845 2060
845 2063
845 2071
845 2099
845 2112
845 2115
845 2124
845 2230
845 2254
845 2270
845 2302
845 2337
845 2361
845 2376
845 2451
845 2463
845 2531
845 2538
845 2620
845 2626
845 2632
845 2639
845 2648
845 2714
846 1298
846 1592
846 2512
848 999
848 1297
848 2065
848 2279
849 973
849 2058
849 2283
849 2408
849 2421
850 1310
850 1618
850 1908
850 2336
850 2717
851 1464
851 1925
856 959
856 1104
856 2135
856 2484
857 1941
858 1062
858 1752
858 1838
858 2214
858 2253
858 2297
858 2330
859 1642
859 1788
859 2304
861 1042
861 1070
861 1157
861 1236
861 1408
861 1947
861 2116
861 2197
861 2273
861 2374
861 2514
862 1502
862 1563
863 1098
863 1154
863 1155
863 1159
863 1488
863 1546
863 1634
863 1654
863 1658
863 1725
863 1940
863 2032
863 2086
863 2282
863 2720
864 1568
864 1639
864 1907
864 2154
864 2685
866 1626
866 1646
867 937
867 1212
867 1659
867 1704
868 1212
869 1361
869 1380
871 976
871 1874
872 1563
873 976
873 1274
873 1486
873 1487
873 1750
873 2449
873 2636
873 2665
874 980
875 823
875 1706
875 1829
876 1008
876 1070
876 1170
876 1182
876 1183
876 1184
876 1185
876 1230
876 1516
876 1548
876 1947
876 2678
877 1382
877 1392
877 1995
877 2249
878 976
878 1107
878 1153
878 1176
878 1178
878 1186
878 1212
878 1335
878 1365
878 1423
878 1424
878 1484
878 1562
878 1623
878 1642
878 1740
878 1874
878 2075
878 2538
878 2631
879 1171
879 1192
879 1265
879 1305
879 1314
879 1382
879 1483
879 1574
879 1600
879 1620
879 1711
879 1719
879 1995
879 2004
879 2047
879 2146
879 2247
880 942
880 1347
880 1355
880 1369
880 1655
880 1718
880 2107
880 2196
880 2299
880 2330
880 2541
881 1089
882 809
882 815
882 976
882 983
882 1017
882 1126
882 1135
882 1144
882 1233
882 1297
882 1307
882 1314
882 1328
882 1451
882 1537
882 1623
882 1819
882 1888
882 1899
882 1929
882 2097
882 2265
882 2424
882 2471
882 2483
882 2640
883 1336
883 1499
884 1821
886 2054
887 1036
887 1170
887 1182
887 1183
887 1414
887 1552
887 1975
887 2026
887 2047
887 2691
888 861
888 1026
888 1042
888 1236
888 1699
888 1714
888 1884
888 2004
888 2156
888 2374
888 2672
889 888
889 943
889 1024
889 1063
889 1286
889 1383
889 2114
889 2503
890 1178
890 1179
890 1182
890 1230
890 1648
890 1929
890 1971
890 2047
890 2205
891 1186
891 1288
891 1473
891 2047
891 2082
891 2182
891 2330
891 2726
893 1004
893 1127
893 1157
893 1238
893 1294
893 1368
893 1388
893 1475
893 1502
893 1536
893 1576
893 1719
893 1762
893 1799
893 1925
893 2003
893 2045
893 2047
893 2197
893 2294
893 2367
893 2516
893 2527
893 2534
893 2709
894 888
894 1026
894 1067
894 1157
894 1227
894 1304
894 1313
894 1314
894 1329
894 1479
894 1636
894 1714
894 1720
894 1722
894 1763
894 1766
894 1833
894 1902
894 1912
894 1943
894 2149
894 2231
894 2284
894 2285
894 2296
894 2374
894 2384
894 2451
894 2501
894 2503
894 2531
894 2615
895 861
895 1026
895 1042
895 1236
895 1643
895 1693
895 1902
895 1943
895 2061
895 2143
895 2148
895 2156
895 2285
895 2337
895 2374
895 2380
896 1026
896 1172
896 1237
896 1286
896 1314
896 1517
896 1613
896 1651
896 1909
896 2114
896 2383
896 2552
898 1236
899 1156
899 1194
899 1214
899 1222
899 1236
899 1408
899 1410
899 1521
899 1664
899 1683
899 1703
899 1713
899 1717
899 1945
899 2041
900 1059
900 1218
900 1236
900 1551
900 2040
901 900
901 1157
901 1236
901 1540
901 1721
902 903
902 1054
902 1808
902 2036
902 2169
903 1336
903 1515
903 1529
903 1585
903 1632
903 1766
903 2036
903 2721
904 894
904 1227
905 945
905 949
905 956
905 1008
905 1010
905 1013
905 1024
905 1027
905 1028
905 1036
905 1083
905 1091
905 1092
905 1120
905 1159
905 1175
905 1179
905 1182
905 1183
905 1196
905 1198
905 1241
905 1242
905 1265
905 1276
905 1342
905 1347
905 1352
905 1355
905 1365
905 1372
905 1405
905 1414
905 1428
905 1447
905 1469
905 1505
905 1509
905 1510
905 1515
905 1520
905 1528
905 1529
905 1539
905 1542
905 1550
905 1552
905 1561
905 1626
905 1626
905 1631
905 1646
905 1648
905 1650
905 1658
905 1704
905 1712
905 1718
905 1738
905 1807
905 1823
905 1830
905 1836
905 1851
905 1920
905 1929
905 1930
905 1937
905 1944
905 1951
905 1955
905 1978
905 1986
905 2002
905 2013
905 2079
905 2082
905 2114
905 2144
905 2198
905 2205
905 2216
905 2217
905 2299
905 2308
905 2330
905 2339
905 2425
905 2477
905 2487
905 2503
905 2521
905 2524
905 2527
905 2540
905 2544
905 2546
905 2562
905 2564
905 2576
905 2580
905 2598
905 2681
905 2699
905 2718
906 1626
906 1646
907 2047
907 2584
908 1381
908 1559
908 1755
909 841
909 1345
909 1542
909 1543
909 1598
909 1844
909 2572
910 1180
910 1256
910 1310
910 1610
910 1771
910 1796
910 1878
910 2323
910 2574
911 1808
912 1064
912 1107
912 1238
912 1286
912 1662
912 1885
913 1561
913 1598
913 2688
914 963
914 1116
914 1171
914 1298
914 2181
915 1070
915 1175
915 1182
915 1184
915 1212
915 1516
915 1967
916 809
916 1193
916 1227
916 1464
916 1484
916 1486
916 2119
916 2272
916 2285
916 2615
917 1088
918 1314
920 1261
920 1290
920 1298
920 1314
920 1478
920 1768
920 2181
921 1180
921 1310
923 1828
924 1310
924 2100
925 1483
925 1553
925 1731
925 1895
925 1932
925 2037
925 2118
925 2163
925 2166
925 2204
925 2341
925 2509
926 1151
926 1314
927 1542
928 1754
928 2046
928 2308
928 2514
928 2677
928 2683
929 1107
929 1502
929 1536
929 1559
929 1613
929 1777
929 2004
929 2308
929 2383
929 2384
929 2511
931 1484
931 2725
932 1786
932 1816
932 2221
932 2467
932 2472
934 983
934 1173
934 1336
934 1408
934 1439
934 1539
934 1585
934 2065
934 2290
934 2462
934 2474
935 1319
935 1336
935 1367
935 1408
935 1499
935 1500
935 1675
935 2116
935 2169
935 2290
935 2462
935 2474
936 1191
936 2055
937 1091
937 1092
937 1428
938 940
938 946
938 2020
938 2060
938 2076
938 2124
938 2659
939 940
939 946
939 1193
939 1275
939 1310
939 2060
939 2076
939 2175
939 2477
939 2503
939 2659
940 1117
940 1305
940 1536
940 1611
940 1764
940 2060
940 2076
940 2501
940 2584
941 1621
941 2302
941 2597
943 2134
943 2161
943 2223
943 2430
943 2452
944 1426
946 1349
946 1505
946 1533
947 948
950 1874
950 2060
956 1567
957 1664
959 2135
960 1960
960 2702
962 1431
962 2009
964 1298
964 1436
964 1592
964 1593
964 1768
964 2120
964 2355
965 1667
965 1867
965 1908
965 2524
968 1828
973 1131
973 1450
973 1501
973 1573
973 1582
973 1595
973 1634
973 1635
973 1652
973 1664
973 1727
973 1728
973 1758
973 2058
973 2224
973 2234
973 2408
973 2421
973 2434
973 2435
973 2456
973 2487
973 2489
973 2495
973 2498
973 2522
973 2668
973 2685
975 1506
975 1941
975 2585
977 980
977 1108
977 1167
977 1269
977 1270
977 1272
977 1397
977 1407
977 1436
977 1452
977 1474
977 1476
977 1478
977 1616
977 1770
977 1921
977 2089
977 2106
977 2120
977 2207
979 1342
979 1533
979 2086
979 2513
980 1116
980 1436
980 1593
983 1585
983 1769
983 1816
983 1819
983 2065
985 1615
985 1763
985 2119
985 2632
987 2457
990 1350
990 1604
990 1625
990 1777
990 2119
991 1379
991 1397
991 1436
991 2120
992 1269
992 1474
993 2066
994 1475
994 1486
994 1776
995 1301
995 2254
995 2666
996 1290
996 1302
996 1319
996 1436
996 1477
996 1681
996 1684
996 1695
996 2120
996 2201
996 2295
996 2513
997 1596
997 1770
999 1000
999 1135
999 1434
999 1604
999 1720
999 1767
999 1808
999 1882
999 1918
999 1929
999 2065
999 2169
999 2222
999 2254
999 2272
999 2279
999 2281
999 2347
999 2361
999 2461
999 2618
999 2671
1000 999
1000 1604
1000 1929
1000 2065
1000 2254
1000 2281
1000 2361
1000 2621
1000 2671
1001 1298
1001 1379
1001 1530
1001 1593
1001 1649
1001 1768
1001 2120
1001 2181
1004 1294
1005 1251
1006 1297
1007 1484
1008 1183
1008 1469
1011 1412
1011 1774
1011 2136
1014 1745
1014 2484
1015 1771
1016 2270
1017 1451
1018 1118
1018 1582
1018 1590
1018 1791
1018 1955
1018 2306
1018 2647
1018 2651
1019 1222
1019 1338
1019 1392
1019 1519
1019 1529
1019 1582
1019 1638
1019 1639
1019 1680
1019 1907
1019 1949
1019 2003
1019 2041
1019 2136
1019 2154
1019 2656
1019 2680
1019 2721
1021 1372
1021 1860
1021 1950
1021 2072
1023 1532
1023 1727
1024 1376
1024 1418
1024 1563
1024 1793
1024 1930
1024 1979
1024 2040
1024 2431
1024 2640
1025 1317
1026 1157
1026 1236
1026 1458
1026 1636
1026 1698
1026 1714
1026 1722
1026 1918
1026 2149
1026 2150
1026 2285
1026 2374
1026 2451
1026 2463
1028 956
1029 1371
1030 1239
1030 1272
1030 1276
1030 1510
1030 1827
1030 1906
1030 2382
1030 2482
1030 2551
1031 1314
1031 1514
1031 1520
1031 1902
1031 2004
1032 1110
1032 1816
1032 2364
1033 1168
1033 1510
1034 1108
1034 1715
1034 2255
1035 1561
1035 1598
1036 1183
1036 1947
1036 2651
1037 1462
1038 1343
1038 1352
1038 1355
1038 1447
1038 1543
1038 1561
1038 2196
1039 1078
1039 1373
1039 1907
1040 1502
1040 1536
1040 1824
1040 2003
1042 1069
1042 1070
1042 1384
1042 1408
1042 1422
1042 1835
1042 2116
1043 985
1043 2109
1043 2254
1043 2632
1044 1310
1044 1649
1044 2717
1046 2537
1046 2720
1047 1100
1047 1314
1049 1521
1050 2254
1051 1341
1051 1342
1051 1351
1051 1357
1051 1378
1051 1405
1051 1411
1051 1415
1051 1497
1051 1520
1051 1528
1051 1529
1051 1543
1051 1545
1051 1656
1051 1663
1051 1705
1051 1718
1051 1843
1051 1868
1051 1891
1051 1895
1051 1947
1051 1961
1051 2007
1051 2138
1051 2163
1051 2185
1051 2216
1051 2217
1051 2240
1051 2253
1051 2333
1051 2350
1051 2365
1051 2540
1051 2554
1051 2556
1051 2581
1051 2589
1051 2693
1051 2699
1051 2716
1052 1807
1052 2079
1052 2425
1052 2598
1053 1293
1053 2282
1053 2302
1053 2528
1053 2597
1053 2637
1054 1407
1054 1808
1054 2065
1055 1431
1055 1549
1055 2256
1057 1228
1057 1435
1057 2248
1057 2446
1057 2533
1058 2104
1059 1408
1059 1529
1059 1699
1059 1706
1060 1626
1060 1646
1061 1626
1061 1646
1062 1838
1062 1998
1062 2623
1063 1838
1064 1293
1064 1563
1064 1662
1065 1303
1065 1575
1066 1298
1066 1544
1066 1768
1066 2120
1066 2717
1067 1369
1067 1464
1067 1511
1067 1598
1067 2112
1067 2254
1068 1291
1068 2196
1069 1233
1069 1384
1069 1408
1069 1422
1069 1699
1069 1765
1069 1835
1069 2116
1070 1184
1070 1233
1070 1384
1070 1408
1070 1516
1070 1636
1070 1693
1070 1947
1071 1810
1072 1752
1072 1846
1072 2046
1073 1589
1073 1810
1073 1810
1073 1971
1073 2046
1073 2256
1073 2320
1074 1871
1075 1368
1075 2003
1075 2481
1075 2552
1076 1810
1076 1893
1076 2102
1076 2293
1076 2532
1077 1810
1078 1151
1078 1738
1078 1810
1078 2035
1079 1078
1079 2489
1079 2688
1080 2219
1081 2035
1082 1810
1085 1106
1085 1114
1085 1420
1085 1421
1085 1432
1085 1441
1085 1734
1085 1872
1085 1957
1085 1960
1085 2402
1087 1423
1087 1424
1087 1494
1091 1606
1093 1471
1096 1564
1096 1642
1096 1784
1096 1788
1096 1904
1096 2051
1099 1433
1099 1435
1101 1780
1101 2528
1102 1732
1102 2078
1102 2483
1104 1322
1104 1741
1104 1788
1104 2095
1104 2135
1104 2484
1104 2604
1106 1421
1108 1483
1108 1831
1108 2351
1109 1524
1113 2462
1114 1957
1114 2140
1114 2612
1114 2613
1116 1298
1116 1477
1116 1772
1116 1773
1116 2120
1117 1490
1117 2072
1117 2591
1118 1430
1118 1582
1118 2058
1118 2111
1118 2408
1118 2489
1120 1447
1120 2426
1120 2601
1123 1512
1123 1518
1123 1529
1123 1539
1123 1585
1123 1683
1123 1706
1123 1766
1123 1840
1123 1899
1123 2034
1123 2065
1123 2162
1123 2169
1123 2276
1123 2361
1123 2384
1123 2451
1123 2460
1123 2467
1123 2473
1123 2487
1123 2524
1123 2564
1123 2576
1123 2630
1123 2701
1124 1443
1124 1508
1124 1518
1124 1529
1124 1585
1124 1683
1124 1706
1124 1840
1124 2065
1124 2169
1124 2254
1124 2276
1124 2384
1124 2451
1124 2467
1124 2473
1124 2577
1124 2666
1124 2701
1125 1436
1125 1656
1125 1895
1125 2120
1125 2368
1126 1494
1126 1819
1126 1929
1126 2034
1126 2065
1126 2169
1126 2254
1126 2347
1126 2639
1126 2666
1126 2701
1127 1294
1127 1388
1127 1903
1127 2197
1127 2254
1127 2516
1127 2556
1127 2684
1128 1464
1128 2112
1128 2128
1128 2459
1129 1461
1129 1537
1129 1918
1129 1919
1129 1938
1129 2065
1129 2254
1129 2666
1130 2052
1135 1495
1135 1604
1135 1767
1135 1808
1135 1916
1135 1929
1135 2065
1135 2272
1135 2725
1137 1633
1137 1718
1137 1947
1137 2052
1137 2146
1138 1137
1138 1545
1138 1890
1138 2515
1139 1140
1139 1648
1139 2720
1140 1648
1144 1556
1149 1423
1149 1579
1149 1601
1154 1501
1154 1638
1154 1640
1154 1645
1154 2056
1154 2313
1154 2420
1155 1664
1155 1672
1155 1680
1155 1727
1155 2421
1155 2423
1155 2434
1155 2550
1156 1419
1156 1582
1156 1934
1156 2306
1157 2516
1158 1495
1158 1747
1158 1763
1158 1895
1158 2103
1158 2376
1158 2620
1159 1552
1159 1730
1159 1740
1159 2059
1159 2157
1159 2521
1160 2157
1161 1301
1161 1580
1161 1715
1161 1924
1161 2552
1162 1740
1162 1807
1163 1310
1163 1630
1163 1753
1163 2121
1164 1444
1164 1467
1165 1740
1166 1740
1166 1896
1166 2092
1166 2204
1166 2298
1167 1310
1167 1314
1167 1379
1167 1436
1169 1111
1169 1310
1170 1293
1170 1310
1170 1317
1170 1648
1170 1761
1170 2078
1171 1116
1171 1298
1171 1314
1171 1340
1171 1768
1171 1772
1171 1773
1172 1293
1172 1310
1172 1313
1172 1317
1172 1529
1172 1537
1172 1992
1172 2005
1172 2211
1172 2284
1172 2383
1172 2577
1173 1828
1174 1283
1174 1284
1174 1314
1174 1323
1174 1486
1174 2264
1175 1120
1175 1447
1175 1740
1175 1756
1175 2426
1175 2601
1176 1153
1176 1740
1176 2075
1177 1529
1177 1817
1177 2065
1177 2178
1177 2298
1177 2372
1177 2713
1177 2721
1178 1303
1178 1318
1178 1377
1178 1740
1178 2075
1179 1276
1179 1510
1179 1605
1179 2047
1179 2521
1180 1310
1180 1489
1180 1610
1180 1737
1180 1771
1180 1796
1180 1878
1180 2043
1180 2167
1180 2323
1181 1310
1181 1314
1181 1513
1181 1924
1181 2513
1182 1254
1182 1411
1182 1516
1182 1528
1182 1548
1182 1550
1182 1637
1182 1648
1182 1823
1182 1947
1182 1978
1182 2716
1183 1516
1183 1528
1183 1550
1183 1636
1183 1648
1183 1693
1183 1978
1183 2718
1184 1516
1184 1528
1184 1550
1184 1648
1184 1693
1184 1978
1185 1140
1185 1648
1185 2307
1186 1740
1186 2204
1186 2298
1187 1314
1187 1483
1187 2168
1187 2254
1187 2554
1187 2650
1189 1455
1189 1616
1189 1908
1189 1929
1189 2377
1190 1252
1190 1265
1190 1714
1191 2582
1192 1246
1192 1483
1192 1615
1192 2037
1192 2176
1192 2422
1193 1265
1193 1317
1195 1393
1196 2168
1197 1952
1197 2139
1197 2358
1198 2005
1198 2681
1199 1419
1199 1535
1199 2100
1199 2345
1200 1483
1201 1901
1201 1964
1201 2721
1202 1270
1202 1296
1202 1300
1202 1478
1202 1593
1202 1614
1202 1751
1202 2181
1203 1527
1204 1545
1204 1710
1204 1767
1204 1808
1204 1887
1204 1947
1204 2147
1204 2151
1204 2312
1204 2455
1205 1304
1205 1464
1205 1494
1205 1720
1205 1761
1205 1787
1205 1916
1205 2020
1205 2100
1205 2128
1205 2270
1205 2278
1205 2302
1205 2373
1205 2459
1205 2635
1206 1783
1207 1528
1207 1545
1207 1550
1207 1718
1207 1794
1207 1820
1207 1843
1207 2037
1207 2138
1207 2253
1207 2373
1207 2453
1207 2565
1207 2589
1207 2693
1207 2716
1208 1263
1208 1282
1208 1483
1208 1528
1208 1545
1208 1550
1208 1586
1208 1709
1208 1710
1208 1794
1208 1820
1208 1887
1208 1895
1208 2012
1208 2037
1208 2052
1208 2086
1208 2132
1208 2138
1208 2147
1208 2151
1208 2163
1208 2198
1208 2245
1208 2253
1208 2321
1208 2419
1208 2436
1208 2453
1208 2455
1208 2500
1208 2554
1208 2581
1208 2681
1209 2137
1209 2148
1210 1557
1211 1543
1211 1557
1211 2198
1211 2571
1213 2035
1213 2507
1213 2688
1214 1534
1214 1835
1216 1265
1216 1708
1216 1755
1217 1548
1219 1362
1219 1539
1220 2474
1221 1319
1221 2065
1221 2125
1221 2290
1221 2474
1222 1319
1222 1408
1222 1521
1222 1534
1222 1679
1222 1703
1222 1706
1222 1713
1222 1717
1222 1775
1222 1835
1222 2065
1222 2126
1222 2200
1222 2246
1222 2464
1222 2474
1222 2517
1222 2518
1222 2586
1222 2587
1223 1683
1223 2290
1224 1790
1225 1365
1226 1761
1227 1485
1227 1562
1227 1761
1227 1883
1227 1915
1227 2022
1227 2584
1227 2624
1228 1423
1228 1571
1228 2248
1228 2533
1229 1532
1229 1533
1229 1738
1229 2400
1229 2432
1229 2668
1229 2688
1230 1276
1230 1510
1230 1738
1231 1548
1231 1747
1233 1384
1233 1408
1233 1410
1233 1422
1233 1458
1233 1516
1233 1636
1233 1724
1233 1765
1233 2277
1234 2476
1236 1408
1236 1816
1236 1947
1236 2116
1237 1605
1237 1915
1237 2293
1238 1502
1238 1902
1238 2376
1238 2383
1238 2451
1238 2516
1238 2620
1239 2482
1244 1589
1245 2229
1245 2344
1247 1668
1247 2433
1249 1732
1249 1808
1249 2065
1250 2065
1253 2541
1255 1780
1256 1489
1256 1771
1256 2323
1256 2574
1260 1438
1260 1494
1260 1619
1260 1927
1260 2295
1260 2305
1260 2462
1260 2463
1260 2632
1266 1769
1267 1474
1267 1592
1267 1614
1267 2120
1267 2283
1267 2288
1268 1478
1268 1772
1268 2120
1269 1270
1269 2327
1271 1513
1271 1666
1271 1761
1271 2705
1272 1616
1272 1681
1272 1913
1273 1470
1273 1483
1273 1575
1273 1586
1273 1656
1273 1842
1273 1843
1273 1895
1273 1932
1273 1965
1273 1997
1273 2118
1273 2121
1273 2163
1273 2166
1273 2185
1273 2216
1273 2370
1273 2693
1274 1394
1274 1486
1274 1487
1274 1538
1274 1594
1274 1665
1274 1671
1274 1776
1274 1855
1274 2117
1274 2192
1274 2369
1274 2508
1274 2528
1274 2629
1274 2634
1274 2636
1274 2705
1275 1894
1275 1966
1275 2389
1278 1306
1282 1483
1282 1615
1282 1901
1282 2378
1283 1284
1283 1778
1283 2142
1285 1769
1286 1615
1286 1762
1286 2024
1286 2091
1287 2065
1288 1903
1288 1933
1288 2241
1288 2299
1288 2426
1289 1292
1289 2100
1289 2241
1289 2345
1289 2720
1292 1828
1292 2100
1292 2537
1292 2720
1293 2097
1294 1388
1294 1502
1294 1536
1294 1925
1294 2018
1294 2086
1294 2158
1294 2294
1294 2622
1296 1544
1296 2088
1297 1482
1297 1494
1297 1828
1297 1899
1297 1918
1297 2279
1297 2424
1297 2666
1298 1477
1298 1593
1298 1759
1298 1772
1298 1773
1298 2120
1298 2181
1298 2288
1298 2336
1298 2579
1298 2673
1299 1464
1299 1494
1299 1592
1299 1676
1299 1777
1299 1925
1299 1928
1299 2020
1299 2294
1301 2254
1302 1592
1302 1908
1302 2120
1302 2328
1303 1710
1303 2383
1303 2466
1303 2469
1304 1479
1304 1787
1304 1900
1304 1916
1304 1927
1304 2128
1304 2278
1304 2281
1305 1592
1305 1611
1305 1615
1305 1881
1305 1902
1305 1915
1305 1967
1305 1990
1305 2012
1305 2022
1305 2060
1305 2063
1305 2071
1305 2078
1305 2230
1305 2267
1305 2270
1305 2319
1305 2511
1305 2521
1305 2591
1305 2626
1305 2715
1307 1604
1307 1776
1307 1899
1307 2078
1307 2091
1307 2726
1310 1667
1310 1867
1310 1928
1312 1317
1312 1490
1312 1624
1312 1625
1312 1930
1312 2142
1312 2499
1312 2559
1312 2640
1313 1317
1313 1490
1313 1624
1313 1625
1313 1785
1313 2142
1313 2499
1313 2502
1314 1317
1314 1490
1314 1624
1314 1625
1314 1911
1314 2142
1314 2259
1314 2499
1314 2640
1315 1317
1315 1490
1315 1624
1315 2142
1315 2499
1315 2501
1316 2060
1316 2499
1317 2640
1323 1648
1328 2065
1329 1479
1331 2285
1332 2019
1332 2065
1332 2383
1336 1515
1336 1551
1336 1632
1336 1783
1336 1808
1336 1819
1336 2036
1336 2065
1336 2561
1338 1488
1338 1582
1338 1664
1338 1680
1338 1814
1338 1910
1338 1946
1338 1949
1338 1955
1338 2012
1338 2041
1338 2056
1338 2083
1338 2153
1338 2156
1338 2245
1338 2307
1338 2313
1338 2324
1338 2514
1338 2648
1338 2680
1338 2685
1339 1582
1341 1545
1341 1586
1341 1705
1341 1709
1341 1710
1341 1714
1341 1718
1341 1814
1341 1860
1341 1887
1341 1892
1341 1946
1341 1947
1341 1961
1341 1965
1341 1987
1341 1996
1341 1997
1341 2007
1341 2016
1341 2029
1341 2037
1341 2138
1341 2146
1341 2147
1341 2179
1341 2185
1341 2216
1341 2217
1341 2244
1341 2253
1341 2275
1341 2436
1341 2525
1341 2553
1341 2566
1341 2589
1341 2647
1341 2650
1341 2706
1341 2716
1342 1460
1342 1552
1342 1781
1342 2047
1342 2157
1342 2556
1343 1692
1343 1958
1343 1991
1343 2196
1343 2686
1344 1783
1344 1971
1344 2267
1346 1306
1346 1736
1346 1849
1346 1874
1346 1958
1346 2605
1346 2686
1346 2726
1347 1543
1347 1692
1347 1849
1347 1981
1347 2160
1347 2686
1348 1849
1348 2394
1349 1533
1349 1543
1349 1692
1349 1846
1349 2160
1349 2362
1349 2594
1350 1669
1350 1844
1350 2254
1350 2323
1351 1470
1351 1543
1351 1843
1351 1968
1351 2253
1351 2390
1351 2453
1351 2525
1353 1583
1354 2066
1354 2196
1354 2556
1355 1543
1355 1604
1355 2020
1355 2196
1355 2453
1355 2536
1355 2556
1355 2686
1357 1411
1357 2340
1357 2350
1358 1543
1358 2004
1359 1557
1359 2196
1359 2241
1359 2605
1360 1319
1360 1808
1361 1380
1361 2035
1363 1602
1365 1496
1365 1631
1365 2068
1366 1597
1366 1608
1366 1609
1366 1825
1366 2210
1366 2345
1366 2400
1366 2537
1366 2544
1366 2695
1366 2720
1367 1319
1367 1434
1367 1548
1367 2200
1367 2290
1367 2474
1367 2587
1368 1849
1368 2516
1369 1849
1369 2107
1369 2329
1369 2418
1369 2541
1369 2611
1370 1557
1370 1717
1372 2047
1372 2245
1372 2503
1372 2571
1374 2453
1374 2693
1375 1667
1375 1849
1375 1867
1375 1998
1376 1793
1376 1930
1376 1975
1376 1979
1376 1998
1376 2431
1378 1411
1378 1709
1378 1710
1378 1822
1378 1823
1378 1868
1378 2028
1378 2138
1378 2160
1378 2540
1379 1436
1379 1593
1379 1614
1379 1923
1381 1913
1381 2088
1382 1392
1382 1505
1382 2545
1383 1606
1383 2047
1384 1458
1384 1516
1384 1724
1384 1765
1384 2655
1385 2004
1385 2072
1385 2343
1388 1536
1388 1563
1388 1604
1388 1794
1388 2136
1389 1604
1390 1598
1390 1604
1390 1890
1390 2091
1391 1562
1391 1714
1391 2047
1391 2502
1391 2726
1392 1562
1392 2545
1393 2369
1394 1594
1394 1665
1394 1666
1394 1676
1394 1855
1394 2117
1394 2363
1394 2506
1394 2510
1394 2579
1394 2636
1394 2682
1394 2723
1395 1776
1395 2295
1395 2450
1395 2690
1396 1454
1397 1770
1397 2106
1398 1454
1398 2674
1399 1814
1399 1949
1399 2271
1399 2352
1399 2494
1400 1544
1401 2516
1403 2675
1404 2718
1404 2725
1405 1890
1405 2007
1405 2216
1405 2217
1405 2540
1406 2254
1408 1409
1408 1703
1408 1945
1408 2183
1408 2277
1408 2374
1409 1703
1409 1945
1409 2183
1409 2474
1410 2183
1411 1628
1411 1658
1411 1663
1411 1813
1411 1814
1411 1823
1411 1854
1411 1920
1411 1965
1411 1996
1411 2016
1411 2138
1411 2257
1411 2340
1411 2372
1411 2453
1411 2650
1411 2651
1411 2693
1411 2716
1412 1774
1412 2105
1412 2303
1412 2354
1413 1570
1413 1668
1413 2302
1413 2528
1413 2597
1414 2033
1414 2047
1415 1562
1415 1663
1415 1843
1415 2333
1415 2716
1416 1804
1417 1572
1418 1793
1418 1930
1418 1979
1418 2132
1418 2134
1418 2709
1419 2019
1420 1432
1420 1441
1420 1734
1420 1960
1420 2081
1421 1872
1422 1410
1422 1458
1422 1765
1422 2116
1422 2119
1423 1335
1425 1777
1427 1445
1427 1800
1431 2009
1432 1734
1432 1872
1432 1960
1433 1733
1433 2018
1433 2319
1436 2106
1436 2368
1436 2673
1437 1797
1438 2065
1447 1663
1448 1449
1451 1826
1458 1724
1458 1765
1458 2374
1461 2065
1461 2451
1461 2483
1462 2262
1463 2065
1463 2281
1464 1762
1464 1763
1464 1777
1464 1925
1464 1935
1464 2020
1464 2060
1464 2063
1464 2086
1464 2105
1464 2112
1464 2115
1464 2128
1464 2222
1464 2290
1464 2459
1464 2463
1464 2626
1466 2159
1466 2433
1468 1464
1468 1935
1468 2128
1468 2278
1469 2274
1473 1733
1474 1593
1474 1614
1474 1776
1474 2089
1474 2120
1474 2248
1474 2283
1474 2533
1475 1487
1475 1776
1475 1853
1475 2254
1475 2636
1476 1776
1476 2254
1479 1617
1479 1766
1479 1786
1479 1900
1479 1916
1479 2024
1479 2091
1479 2109
1479 2254
1479 2294
1479 2451
1479 2528
1483 2016
1483 2105
1483 2118
1483 2166
1483 2176
1483 2330
1483 2469
1483 2612
1483 2628
1483 2681
1483 2693
1484 2281
1485 1916
1485 1927
1486 1855
1486 1925
1486 2291
1486 2369
1487 2449
1488 2173
1490 1793
1490 1930
1490 2298
1490 2499
1490 2500
1490 2501
1490 2502
1490 2640
1495 2295
1496 1631
1496 1683
1496 1939
1496 2068
1497 1845
1498 2627
1499 1500
1499 1551
1499 1585
1499 1651
1499 1661
1499 1664
1499 1673
1499 1675
1499 1715
1499 1808
1499 1835
1499 1840
1499 1882
1499 2039
1499 2065
1499 2190
1499 2197
1499 2276
1499 2366
1499 2460
1499 2721
1500 1585
1500 1613
1500 1651
1500 1661
1500 1673
1500 1715
1500 1808
1500 1835
1500 1840
1500 1882
1500 2065
1500 2190
1500 2276
1502 1733
1502 1783
1502 1799
1502 1840
1502 2003
1502 2273
1502 2298
1502 2344
1502 2383
1502 2516
1502 2534
1502 2608
1503 1920
1505 1838
1507 1848
1508 1442
1508 1585
1508 1604
1508 1677
1508 1786
1508 1816
1508 1915
1508 2022
1508 2034
1508 2065
1508 2281
1508 2386
1508 2467
1508 2518
1508 2638
1509 1604
1509 1838
1509 1846
1509 2013
1509 2079
1509 2344
1509 2528
1509 2631
1510 1658
1510 1807
1510 2047
1510 2129
1510 2203
1510 2521
1511 1836
1511 2107
1512 1557
1512 2044
1512 2065
1512 2524
1512 2564
1512 2571
1512 2709
1514 1483
1514 2004
1515 2040
1516 1604
1516 1707
1516 1978
1516 2065
1516 2091
1516 2153
1516 2339
1516 2519
1516 2580
1517 1688
1517 1764
1518 1551
1518 1585
1518 1632
1518 1661
1518 1664
1518 1703
1518 1816
1518 1835
1518 1886
1518 2065
1518 2327
1518 2347
1518 2460
1519 1604
1519 1664
1519 1869
1519 1953
1519 2091
1519 2153
1519 2314
1519 2656
1519 2685
1519 2688
1519 2700
1519 2714
1520 1483
1520 1804
1520 1868
1520 1895
1520 1980
1520 2109
1520 2257
1520 2395
1520 2600
1520 2701
1521 1757
1521 1869
1521 2474
1521 2517
1521 2688
1522 1993
1524 2066
1525 1557
1526 1719
1526 2045
1526 2047
1526 2228
1526 2393
1527 1896
1527 2019
1527 2092
1527 2204
1528 1483
1528 1550
1528 1648
1528 2198
1528 2216
1528 2333
1528 2546
1528 2628
1528 2693
1529 1706
1529 2034
1529 2721
1530 1776
1530 2475
1530 2717
1531 1777
1532 1680
1532 2688
1533 1505
1533 1807
1534 2065
1534 2523
1535 1607
1535 1825
1535 2181
1535 2210
1535 2717
1536 1651
1536 1762
1536 1799
1536 1807
1536 2060
1536 2136
1536 2346
1536 2516
1536 2534
1536 2608
1537 1776
1537 1826
1537 2344
1538 1594
1538 1665
1538 1855
1538 2369
1538 2377
1538 2383
1538 2634
1538 2636
1538 2682
1539 1709
1539 1798
1539 2065
1539 2100
1539 2345
1539 2390
1539 2537
1539 2695
1540 1670
1540 1678
1540 1721
1540 1934
1540 2367
1541 1719
1541 2004
1541 2261
1543 1843
1543 1877
1543 1895
1543 1966
1543 2047
1543 2086
1543 2163
1543 2182
1543 2198
1543 2253
1543 2515
1543 2525
1543 2556
1544 1751
1545 1710
1545 1729
1545 1814
1545 1965
1545 1978
1545 2007
1545 2016
1545 2052
1545 2138
1545 2168
1545 2216
1545 2217
1545 2254
1545 2257
1545 2274
1545 2339
1545 2352
1545 2365
1545 2494
1545 2553
1545 2580
1545 2581
1545 2650
1545 2693
1545 2701
1545 2713
1545 2716
1547 1764
1548 1588
1548 1767
1548 1927
1548 2040
1549 2030
1549 2256
1550 1822
1550 2344
1550 2681
1550 2709
1551 1769
1551 2065
1551 2232
1551 2347
1552 1659
1552 1704
1552 1830
1552 1851
1552 1891
1552 1975
1552 1986
1552 2002
1552 2007
1552 2018
1552 2090
1552 2157
1552 2158
1552 2240
1553 2170
1553 2178
1553 2627
1554 2019
1555 1770
1555 2120
1557 2028
1558 1646
1560 1997
1560 2254
1561 2622
1562 2557
1564 2135
1564 2404
1564 2505
1565 2050
1566 1620
1566 2047
1569 2085
1569 2175
1570 1690
1570 1693
1570 1714
1570 1717
1570 1870
1570 1974
1575 1895
1575 1932
1575 2118
1577 1956
1577 2592
1579 1735
1579 1883
1582 2358
1582 2582
1584 1950
1584 2019
1584 2698
1585 1808
1585 1819
1585 1840
1585 2018
1585 2065
1585 2137
1585 2158
1585 2246
1585 2276
1585 2398
1585 2464
1586 2244
1586 2436
1587 1748
1587 1963
1587 2715
1589 1956
1589 2614
1591 1816
1591 2344
1591 2458
1593 1923
1593 2120
1593 2673
1594 1665
1594 1751
1594 1855
1594 2369
1594 2629
1596 1768
1596 1770
1596 1921
1596 2120
1596 2283
1596 2288
1599 2688
1600 2395
1600 2533
1601 1883
1604 1762
1604 1925
1604 2015
1604 2020
1604 2026
1604 2105
1604 2112
1604 2460
1604 2626
1604 2721
1607 1832
1608 1609
1608 1825
1611 1881
1611 1914
1611 1990
1611 2060
1611 2063
1611 2071
1611 2230
1611 2254
1611 2557
1611 2584
1611 2603
1611 2684
1612 2065
1612 2254
1612 2281
1612 2361
1612 2621
1613 1715
1613 1782
1613 1823
1613 1826
1613 2344
1613 2366
1613 2383
1613 2384
1613 2721
1615 1762
1615 1901
1615 2091
1615 2105
1615 2254
1615 2383
1615 2465
1615 2626
1617 2128
1617 2222
1617 2294
1617 2376
1617 2451
1617 2620
1619 1918
1619 1927
1619 2065
1619 2272
1619 2276
1619 2292
1619 2305
1619 2309
1619 2347
1621 2099
1621 2125
1621 2265
1621 2316
1624 2133
1624 2499
1628 1823
1628 2300
1631 1939
1632 1673
1632 1808
1632 1823
1632 1840
1632 1920
1632 2065
1632 2553
1632 2688
1634 2058
1635 1738
1635 2396
1635 2491
1635 2712
1636 1707
1636 1782
1636 1903
1636 1918
1636 1947
1636 2040
1636 2065
1636 2245
1636 2503
1638 2276
1639 1840
1639 2056
1639 2137
1639 2153
1639 2314
1639 2400
1639 2544
1639 2647
1639 2656
1639 2685
1640 2137
1640 2582
1642 1901
1642 2628
1643 2061
1643 2691
1645 2137
1646 1694
1646 1839
1647 1627
1648 1947
1648 1955
1648 2148
1648 2307
1648 2477
1648 2492
1648 2538
1649 2181
1649 2717
1650 1830
1650 1851
1650 1978
1650 2208
1650 2216
1650 2217
1650 2519
1651 1882
1651 2242
1651 2384
1651 2534
1651 2721
1653 1887
1653 1960
1653 2146
1653 2147
1653 2437
1653 2441
1653 2711
1654 2032
1656 1831
1656 1895
1656 1965
1656 1997
1656 2118
1656 2163
1656 2185
1656 2253
1656 2275
1656 2292
1656 2370
1657 2178
1658 1814
1658 1823
1658 1854
1658 1920
1658 1965
1658 1996
1658 2047
1658 2065
1658 2168
1658 2274
1658 2521
1658 2540
1658 2651
1658 2693
1659 1743
1659 1830
1659 1836
1659 1851
1659 1854
1659 1933
1659 2009
1659 2086
1659 2132
1659 2144
1659 2157
1659 2160
1659 2205
1659 2208
1659 2226
1659 2313
1659 2453
1659 2477
1659 2718
1660 1903
1660 2112
1660 2254
1660 2541
1660 2542
1661 1808
1661 2065
1661 2169
1661 2276
1661 2292
1662 1762
1662 1992
1662 2242
1662 2317
1662 2383
1662 2452
1662 2584
1663 1895
1663 1896
1663 2047
1663 2073
1663 2092
1663 2130
1663 2163
1663 2257
1663 2453
1663 2553
1663 2599
1663 2602
1663 2693
1663 2706
1664 1808
1664 2507
1665 1701
1665 1770
1665 1909
1665 1921
1665 2101
1665 2158
1665 2673
1666 2208
1666 2264
1666 2322
1666 2439
1666 2540
1666 2575
1667 1867
1667 1909
1667 1922
1667 1999
1667 2122
1667 2289
1669 1903
1669 2250
1669 2323
1669 2390
1670 2367
1672 1753
1672 2056
1672 2093
1672 2173
1672 2283
1672 2321
1672 2421
1672 2656
1672 2712
1672 2714
1673 1840
1673 2046
1673 2065
1674 1987
1675 1835
1676 2629
1676 2682
1676 2705
1677 1829
1677 2065
1677 2077
1677 2162
1677 2323
1677 2331
1677 2440
1677 2467
1677 2574
1678 2367
1679 2290
1679 2474
1680 1910
1680 2173
1680 2688
1681 1988
1681 2113
1681 2578
1682 2469
1683 2034
1683 2065
1683 2209
1683 2290
1684 1900
1685 2215
1685 2412
1685 2569
1686 1974
1686 1978
1686 1981
1686 2010
1686 2148
1686 2150
1686 2158
1686 2377
1687 1909
1687 2088
1688 2213
1689 1981
1691 1978
1692 1752
1692 1841
1692 1846
1697 2462
1700 2120
1702 2120
1704 1743
1704 1753
1704 1830
1704 1851
1704 1854
1704 2086
1704 2132
1704 2134
1704 2157
1704 2160
1704 2205
1704 2260
1704 2415
1704 2499
1704 2500
1704 2556
1705 1946
1705 1965
1705 2253
1705 2254
1705 2257
1705 2275
1705 2313
1705 2490
1705 2515
1705 2554
1705 2581
1705 2648
1706 2065
1706 2530
1706 2721
1707 1947
1707 2034
1707 2174
1707 2194
1709 1895
1709 2118
1709 2163
1709 2370
1709 2553
1710 2158
1710 2515
1712 1939
1712 1977
1713 1717
1713 2290
1713 2587
1714 1909
1714 2117
1714 2150
1714 2374
1714 2475
1714 2672
1715 2005
1715 2109
1715 2254
1715 2255
1716 2280
1717 2065
1717 2290
1717 2397
1718 2016
1718 2028
1718 2047
1718 2052
1718 2160
1718 2233
1718 2236
1718 2275
1718 2693
1719 2004
1719 2047
1720 2285
1720 2665
1721 2367
1723 2065
1723 2422
1723 2483
1724 2156
1726 2497
1728 2489
1730 2059
1732 2483
1732 2527
1733 2626
1734 2402
1738 2489
1748 1963
1748 2304
1749 2208
1749 2283
1752 1838
1752 1894
1752 2070
1752 2141
1752 2214
1752 2250
1752 2253
1752 2441
1752 2525
1752 2565
1754 2296
1755 2284
1759 2220
1760 1926
1761 1902
1761 2208
1761 2264
1761 2322
1761 2439
1761 2475
1761 2483
1761 2528
1761 2540
1761 2575
1761 2699
1761 2705
1762 1901
1762 1902
1762 2067
1762 2105
1763 1928
1763 1929
1763 2065
1763 2097
1763 2103
1763 2128
1763 2374
1763 2459
1764 2107
1764 2329
1764 2565
1764 2573
1766 1786
1766 1840
1766 2024
1766 2065
1766 2109
1766 2254
1766 2384
1766 2451
1766 2566
1766 2577
1766 2630
1766 2721
1767 2065
1767 2169
1767 2194
1767 2272
1767 2721
1767 2725
1768 1772
1768 1773
1768 2120
1768 2193
1768 2288
1768 2673
1768 2717
1769 1900
1769 2065
1769 2232
1769 2281
1769 2470
1769 2556
1770 1921
1770 1922
1770 2120
1770 2207
1770 2283
1770 2288
1770 2289
1770 2334
1770 2673
1771 2094
1771 2323
1771 2574
1772 2120
1774 2354
1775 2209
1778 2502
1779 1905
1780 2272
1780 2481
1783 2017
1786 2065
1786 2162
1786 2331
1791 1948
1791 2550
1792 2728
1793 1930
1793 2245
1793 2274
1793 2309
1793 2640
1794 2134
1794 2245
1794 2415
1794 2681
1797 2262
1798 1742
1798 2055
1798 2065
1798 2072
1798 2161
1798 2537
1798 2544
1798 2549
1798 2695
1798 2720
1799 2046
1799 2148
1799 2527
1799 2709
1800 2072
1800 2105
1800 2344
1801 2601
1802 1952
1803 1804
1803 2296
1803 2481
1804 2335
1804 2481
1805 2148
1806 2004
1806 2184
1806 2220
1806 2248
1806 2533
1806 2545
1807 2004
1807 2047
1807 2079
1807 2086
1807 2425
1807 2643
1808 2065
1808 2169
1808 2689
1810 1893
1810 2393
1811 2170
1812 2519
1814 1887
1814 1972
1814 1987
1814 2223
1814 2403
1814 2654
1815 2211
1815 2282
1815 2302
1816 1837
1816 2065
1816 2319
1816 2326
1817 2327
1818 2254
1818 2671
1819 2065
1819 2519
1819 2534
1820 1987
1820 2037
1820 2223
1820 2373
1820 2681
1820 2693
1822 2013
1822 2551
1822 2718
1823 1920
1823 1940
1823 2047
1823 2233
1823 2253
1823 2300
1823 2340
1823 2350
1823 2372
1823 2709
1824 2046
1824 2398
1825 1995
1825 2210
1825 2247
1826 2344
1827 2165
1827 2551
1828 2543
1829 2519
1830 1959
1830 2086
1830 2132
1830 2134
1830 2144
1830 2193
1830 2194
1830 2203
1830 2208
1830 2226
1830 2282
1830 2439
1830 2453
1830 2544
1830 2551
1830 2556
1830 2590
1830 2709
1830 2718
1830 2721
1831 1931
1831 2351
1833 2269
1834 2372
1835 2065
1835 2281
1835 2427
1836 1951
1836 1975
1836 2018
1836 2110
1836 2150
1836 2158
1836 2194
1836 2197
1836 2256
1836 2308
1836 2335
1836 2339
1836 2346
1836 2373
1836 2383
1836 2527
1836 2537
1836 2576
1836 2600
1836 2649
1836 2681
1836 2682
1836 2683
1838 1894
1838 2070
1838 2160
1838 2186
1838 2214
1838 2252
1838 2253
1838 2342
1838 2556
1841 1846
1841 2556
1843 2253
1843 2476
1843 2693
1843 2706
1843 2716
1846 2214
1846 2362
1847 1838
1847 2342
1847 2389
1847 2444
1848 1838
1848 2251
1848 2252
1848 2466
1848 2686
1848 2694
1849 1838
1849 1893
1849 2418
1849 2610
1849 2686
1850 2145
1850 2158
1850 2191
1850 2194
1850 2384
1851 1959
1851 2032
1851 2063
1851 2071
1851 2086
1851 2132
1851 2134
1851 2168
1851 2193
1851 2203
1851 2226
1851 2227
1851 2233
1851 2258
1851 2321
1851 2439
1851 2499
1851 2590
1851 2718
1852 2221
1852 2231
1853 2388
1853 2447
1853 2475
1854 2189
1854 2340
1854 2372
1854 2390
1854 2688
1855 2238
1855 2377
1855 2383
1855 2563
1855 2636
1855 2682
1856 2001
1857 2311
1857 2657
1858 2158
1858 2442
1859 2407
1860 2019
1861 2019
1861 2481
1862 2657
1863 2137
1863 2310
1864 2480
1864 2498
1865 2491
1866 2019
1866 2158
1867 2289
1867 2295
1867 2725
1868 2600
1869 1962
1870 2015
1870 2081
1870 2231
1870 2285
1870 2383
1870 2451
1870 2633
1876 2234
1876 2435
1881 2245
1881 2430
1881 2452
1881 2584
1885 2076
1886 2197
1887 2147
1888 1899
1888 2097
1888 2438
1888 2633
1888 2671
1890 2104
1890 2725
1891 2090
1891 2301
1893 2610
1894 2250
1895 2163
1897 2391
1897 2393
1898 2433
1899 2065
1900 2024
1900 2232
1900 2609
1900 2618
1901 2105
1901 2376
1902 2105
1902 2334
1902 2433
1902 2516
1903 2297
1903 2377
1903 2548
1903 2565
1904 2490
1904 2534
1904 2584
1905 2134
1905 2575
1905 2603
1906 2382
1907 2491
1907 2494
1908 2181
1909 1999
1909 2117
1909 2335
1909 2377
1909 2511
1909 2628
1909 2636
1910 2173
1913 2088
1914 2526
1914 2726
1915 2319
1918 2065
1918 2156
1918 2183
1918 2197
1918 2347
1918 2666
1918 2672
1919 2289
1919 2634
1920 2065
1920 2197
1920 2254
1920 2282
1920 2300
1920 2340
1920 2372
1920 2527
1920 2535
1920 2688
1921 2122
1921 2207
1921 2628
1922 2122
1922 2254
1922 2289
1922 2334
1922 2636
1922 2686
1922 2725
1925 2294
1926 2296
1926 2374
1926 2514
1926 2633
1927 2065
1927 2462
1928 2065
1928 2356
1928 2382
1929 2065
1929 2356
1929 2382
1929 2475
1930 2298
1930 2640
1931 2351
1933 2177
1933 2520
1945 2065
1945 2137
1946 2313
1946 2494
1946 2651
1946 2685
1947 2309
1947 2678
1948 2309
1949 2313
1949 2352
1949 2494
1949 2651
1949 2685
1950 2532
1950 2698
1951 2301
1951 2305
1951 2308
1954 2490
1954 2608
1954 2727
1959 2725
1960 2650
1961 2073
1961 2150
1961 2359
1961 2372
1961 2648
1961 2650
1961 2654
1961 2713
1961 2716
1964 2067
1964 2481
1964 2620
1965 2179
1965 2275
1965 2651
1966 1877
1966 2069
1966 2175
1966 2177
1966 2236
1966 2342
1966 2362
1966 2389
1966 2536
1967 2348
1967 2448
1967 2511
1969 2199
1969 2410
1969 2413
1970 2063
1970 2071
1970 2230
1970 2286
1970 2651
1970 2690
1970 2692
1971 2134
1971 2205
1971 2256
1971 2571
1971 2692
1972 2212
1972 2352
1972 2551
1972 2707
1973 2374
1974 2158
1974 2211
1974 2460
1974 2550
1974 2626
1974 2709
1975 2063
1975 2158
1975 2211
1975 2448
1975 2580
1975 2709
1976 2158
1977 2063
1977 2071
1977 2230
1977 2235
1977 2658
1978 2274
1978 2519
1978 2693
1979 2292
1979 2519
1979 2709
1980 2577
1981 2687
1983 2551
1984 2049
1984 2237
1984 2448
1985 2049
1985 2127
1985 2205
1985 2364
1985 2411
1986 2433
1986 2439
1986 2516
1986 2699
1986 2711
1986 2718
1987 2223
1987 2357
1987 2383
1987 2481
1988 2181
1988 2255
1988 2545
1988 2555
1989 2008
1989 2031
1990 2254
1990 2552
1991 1958
1991 2362
1991 2536
1991 2722
1992 2063
1992 2071
1992 2230
1992 2383
1993 2105
1993 2256
1993 2268
1993 2516
1995 2247
1995 2249
1997 2185
1999 2117
1999 2122
1999 2377
1999 2511
1999 2628
1999 2636
2000 2400
2000 2688
2002 2480
2002 2718
2003 2516
2003 2534
2004 2047
2004 2391
2004 2393
2005 2063
2005 2071
2005 2193
2005 2230
2005 2550
2006 2641
2007 2333
2007 2365
2007 2553
2007 2693
2008 2042
2009 2256
2009 2351
2009 2557
2011 2188
2011 2460
2011 2539
2011 2626
2012 2063
2012 2188
2012 2230
2012 2320
2012 2460
2012 2626
2013 2049
2013 2071
2013 2180
2013 2188
2013 2709
2014 2188
2015 2071
2015 2305
2015 2308
2015 2320
2015 2335
2015 2406
2015 2460
2015 2501
2015 2538
2015 2600
2015 2626
2016 2065
2016 2073
2016 2163
2016 2239
2016 2254
2016 2257
2016 2372
2016 2554
2016 2581
2016 2650
2016 2651
2016 2693
2016 2715
2018 2105
2018 2110
2018 2158
2018 2194
2018 2264
2018 2276
2018 2293
2018 2301
2018 2308
2018 2344
2018 2346
2018 2373
2018 2384
2018 2485
2018 2511
2018 2534
2018 2538
2018 2626
2018 2646
2018 2649
2018 2681
2018 2682
2019 2511
2020 2063
2020 2105
2020 2115
2020 2124
2020 2180
2020 2361
2020 2375
2020 2430
2020 2452
2020 2481
2020 2501
2020 2538
2020 2556
2020 2626
2021 2145
2023 2551
2024 2211
2024 2263
2024 2448
2024 2470
2024 2568
2024 2618
2025 2195
2025 2371
2025 2551
2025 2696
2026 2063
2026 2071
2026 2172
2026 2230
2026 2259
2026 2264
2026 2301
2026 2454
2026 2504
2026 2550
2026 2557
2026 2575
2026 2591
2027 2063
2027 2071
2027 2131
2027 2230
2027 2308
2027 2547
2027 2603
2028 2333
2028 2418
2029 2581
2029 2710
2030 2256
2030 2557
2032 2094
2032 2350
2033 2524
2034 2209
2034 2361
2035 2695
2036 2292
2036 2561
2037 2204
2037 2254
2037 2571
2037 2693
2037 2706
2038 2063
2038 2071
2038 2230
2038 2268
2038 2317
2039 2065
2043 2416
2047 2393
2048 2346
2048 2538
2048 2552
2049 2511
2049 2550
2049 2662
2056 2245
2056 2318
2056 2320
2056 2680
2056 2685
2058 2496
2060 2430
2060 2448
2060 2452
2060 2603
2063 2414
2063 2536
2063 2575
2063 2603
2063 2709
2071 2079
2071 2301
2071 2317
2071 2321
2071 2379
2071 2425
2071 2455
2071 2503
2071 2575
2071 2603
2071 2606
2072 2452
2072 2597
2076 2063
2076 2230
2076 2584
2076 2591
2076 2659
2077 2379
2078 2471
2078 2483
2078 2631
2079 2425
2079 2430
2079 2452
2082 2241
2082 2299
2082 2426
2082 2520
2082 2601
2086 2622
2089 2450
2091 2466
2100 2537
2100 2720
2103 2475
2105 2296
2105 2465
2105 2536
2105 2620
2106 2676
2107 2541
2107 2565
2108 2474
2109 2577
2110 2605
2112 2254
2112 2383
2114 2211
2114 2567
2114 2568
2114 2618
2114 2702
2115 2123
2115 2254
2115 2383
2116 2474
2116 2514
2117 2383
2117 2439
2120 2295
2121 2561
2122 2289
2122 2546
2122 2628
2123 2266
2123 2662
2124 2376
2125 2286
2125 2302
2125 2597
2125 2686
2125 2725
2127 2414
2128 2459
2128 2633
2128 2635
2129 2521
2129 2718
2129 2725
2132 2133
2132 2298
2132 2499
2132 2500
2132 2501
2132 2640
2133 2132
2133 2134
2133 2298
2133 2500
2133 2584
2134 2133
2134 2415
2134 2499
2134 2501
2134 2640
2135 2248
2135 2283
2135 2484
2135 2533
2135 2604
2138 2212
2138 2352
2138 2370
2138 2566
2138 2581
2138 2647
2138 2650
2138 2693
2138 2715
2138 2716
2145 2375
2145 2660
2146 2147
2146 2437
2146 2711
2146 2716
2148 2514
2149 2313
2149 2337
2149 2374
2149 2378
2149 2384
2149 2519
2149 2526
2149 2552
2149 2662
2150 2374
2150 2384
2150 2514
2150 2629
2153 2083
2153 2314
2153 2647
2153 2680
2155 2687
2156 2374
2156 2380
2156 2514
2156 2652
2156 2672
2157 2382
2157 2544
2157 2556
2157 2718
2158 2460
2158 2626
2160 2253
2160 2706
2161 2452
2161 2571
2162 2065
2162 2331
2162 2382
2162 2440
2162 2467
2162 2472
2162 2519
2162 2524
2162 2564
2164 2359
2164 2478
2164 2551
2164 2656
2165 2551
2166 2372
2166 2466
2166 2664
2167 2360
2167 2486
2167 2560
2168 2539
2169 2496
2170 2539
2171 2172
2172 2171
2173 2688
2174 2547
2174 2697
2175 2342
2176 2539
2177 2536
2177 2556
2178 2539
2179 2651
2179 2716
2180 2662
2181 2717
2182 2556
2182 2557
2182 2708
2184 2248
2184 2533
2184 2545
2185 2370
2185 2539
2187 2464
2187 2557
2188 2354
2188 2366
2188 2686
2190 2474
2190 2547
2191 2474
2191 2514
2192 2369
2192 2508
2193 2468
2193 2544
2193 2600
2193 2719
2195 2371
2197 2474
2197 2516
2197 2527
2197 2711
2199 2596
2200 2517
2200 2587
2201 2513
2202 2399
2202 2544
2202 2549
2202 2670
2203 2521
2203 2526
2203 2556
2203 2580
2204 2571
2205 2536
2206 2664
2206 2710
2211 2266
2211 2448
2211 2609
2211 2618
2211 2639
2212 2383
2212 2554
2212 2581
2212 2681
2215 2372
2215 2401
2215 2570
2217 2693
2217 2699
2219 2652
2219 2654
2223 2245
2224 2644
2230 2603
2230 2626
2231 2483
2233 2590
2238 2563
2238 2629
2240 2721
2241 2426
2241 2601
2245 2455
2245 2503
2245 2571
2248 2533
2251 2565
2251 2694
2252 2694
2253 2441
2253 2525
2253 2610
2259 2591
2263 2528
2263 2560
2264 2454
2264 2575
2264 2692
2266 2414
2266 2580
2266 2618
2266 2639
2267 2643
2268 2516
2274 2419
2274 2495
2274 2573
2274 2580
2274 2725
2275 2554
2275 2581
2275 2713
2275 2716
2276 2309
2276 2460
2276 2576
2276 2646
2277 2474
2278 2459
2281 2440
2281 2465
2281 2529
2281 2618
2281 2619
2281 2628
2282 2528
2282 2725
2283 2295
2283 2533
2284 2448
2284 2631
2285 2633
2286 2287
2290 2474
2291 2449
2291 2636
2293 2663
2295 2725
2296 2692
2299 2426
2300 2535
2304 2610
2304 2614
2304 2715
2305 2519
2305 2538
2305 2547
2305 2571
2305 2592
2305 2647
2307 2490
2308 2683
2312 2581
2317 2603
2318 2718
2319 2726
2320 2321
2320 2480
2320 2503
2321 2245
2321 2455
2321 2503
2324 2550
2324 2566
2324 2680
2324 2685
2325 2382
2325 2701
2329 2541
2331 2382
2331 2464
2331 2524
2331 2564
2333 2593
2335 2537
2335 2577
2335 2600
2336 2562
2336 2579
2336 2583
2337 2379
2337 2514
2337 2531
2338 2516
2338 2542
2338 2558
2339 2414
2339 2539
2339 2565
2339 2726
2340 2372
2340 2535
2340 2580
2340 2688
2342 2389
2343 2383
2343 2389
2344 2389
2344 2606
2344 2626
2345 2544
2345 2549
2345 2720
2346 2480
2346 2588
2348 2536
2349 2387
2350 2719
2351 2719
2352 2494
2353 2539
2353 2627
2354 2318
2354 2628
2355 2493
2356 2547
2357 2547
2357 2697
2359 2478
2359 2656
2359 2700
2365 2488
2366 2721
2369 2508
2371 2696
2374 2375
2374 2514
2374 2620
2374 2633
2374 2677
2374 2710
2375 2514
2375 2538
2375 2592
2375 2714
2376 2465
2376 2514
2376 2639
2377 2514
2378 2514
2379 2514
2379 2538
2379 2580
2379 2622
2379 2661
2380 2514
2380 2669
2380 2678
2381 2514
2381 2662
2381 2677
2382 2514
2382 2653
2382 2678
2383 2468
2383 2514
2385 2514
2386 2472
2386 2514
2389 2536
2389 2722
2392 2479
2394 2418
2395 2614
2395 2715
2396 2668
2397 2672
2399 2719
2400 2544
2400 2549
2400 2695
2403 2654
2406 2394
2426 2601
2439 2524
2439 2564
2439 2702
2448 2603
2448 2605
2453 2622
2459 2609
2460 2487
2460 2576
2460 2646
2462 2632
2463 2632
2467 2472
2475 2636
2477 2538
2477 2718
2480 2479
2480 2682
2487 2679
2489 2685
2495 2693
2500 2658
2506 2719
2506 2723
2515 2417
2516 2709
2516 2711
2520 2692
2521 2580
2522 2679
2524 2564
2524 2692
2524 2722
2526 2722
2528 2637
2528 2692
2532 2698
2536 2722
2537 2720
2538 2592
2538 2661
2540 2678
2542 2637
2544 2549
2544 2695
2544 2720
2547 2664
2547 2697
2548 2684
2554 2581
2564 2576
2564 2722
2566 2647
2568 2667
2568 2699
2568 2711
2573 2679
2573 2722
2575 2600
2580 2691
2612 2613
2616 2660
2656 2648
2664 2697
2694 2704
2699 2724
2702 2703
2703 2702
2709 2715
