# Supplementary material for: The role of nodes in controlling and observing complex networks
Source: PLoS One. 2025 Jun 12;20(6):e0325824. doi: 10.1371/journal.pone.0325824 (PMC12161543; doi:10.1371/journal.pone.0325824)
Supplement: S1 File — The 18 real-world network datasets used in this study (ZIP) [file pone.0325824.s001.zip › Real networks/12N3772_Citation_Kohonen.txt]

0 6
1 2
2 3
2 9
3 2
3 9
4 9
5 7
5 8
8 7
8 9
9 10
11 20
11 44
11 60
11 247
11 561
12 15
12 17
12 26
12 44
12 47
12 58
12 60
12 70
12 241
12 247
12 253
12 336
12 360
12 444
12 459
12 473
12 565
12 656
12 705
12 736
12 766
12 911
12 1046
12 1055
12 1280
12 1968
12 2291
12 3371
13 41
13 48
13 52
13 70
13 247
14 96
15 17
15 18
15 19
15 20
15 22
15 23
15 25
15 31
15 34
15 37
15 50
15 58
15 67
15 93
15 104
15 124
15 277
15 291
15 355
15 405
15 434
15 451
15 482
15 483
15 564
15 599
15 629
15 664
15 898
15 922
15 1203
15 1363
15 1387
15 1473
15 1547
15 2069
15 2106
15 2392
15 2494
15 2569
15 2662
15 3047
16 485
17 23
17 26
17 70
17 128
17 232
17 247
17 599
17 647
17 1682
18 44
18 80
18 128
18 239
18 293
20 50
20 64
20 67
20 71
20 80
20 90
20 96
20 98
20 104
20 198
20 232
20 245
20 246
20 247
20 254
20 271
20 315
20 357
20 391
20 395
20 457
20 459
20 473
20 482
20 483
20 489
20 510
20 511
20 514
20 529
20 561
20 563
20 580
20 581
20 585
20 609
20 629
20 630
20 644
20 664
20 681
20 685
20 696
20 703
20 723
20 730
20 759
20 791
20 810
20 816
20 875
20 1025
20 1130
20 1180
20 1265
20 1374
20 1375
20 1386
20 1483
20 1551
20 1666
20 1687
20 1724
20 1749
20 1787
20 1903
20 1958
20 1959
20 1998
20 2069
20 2276
20 2291
20 2348
20 2406
20 2411
20 2414
20 2420
20 2694
20 2825
20 2830
20 2977
20 2978
20 3028
20 3139
20 3205
20 3293
20 3300
20 3343
20 3431
20 3543
20 3563
21 470
21 570
22 34
22 277
23 28
23 29
23 32
23 37
23 42
23 53
23 54
23 87
23 96
23 176
23 193
23 208
23 246
23 267
23 277
23 291
23 333
23 405
23 481
23 561
23 601
23 1070
23 1084
23 1246
23 1531
23 1622
23 1666
23 1787
23 1945
23 3342
24 31
24 32
24 33
24 37
24 42
24 51
24 58
24 59
24 62
24 64
24 65
24 77
24 80
24 82
24 91
24 96
24 112
24 114
24 115
24 117
24 119
24 125
24 130
24 132
24 138
24 144
24 147
24 154
24 168
24 184
24 194
24 208
24 209
24 212
24 215
24 220
24 223
24 227
24 233
24 238
24 246
24 275
24 277
24 283
24 295
24 305
24 326
24 328
24 339
24 352
24 355
24 356
24 374
24 377
24 378
24 405
24 415
24 445
24 467
24 483
24 519
24 545
24 546
24 559
24 562
24 576
24 577
24 604
24 609
24 707
24 714
24 716
24 727
24 759
24 785
24 911
24 917
24 918
24 950
24 1070
24 1149
24 1265
24 1274
24 1280
24 1324
24 1431
24 1432
24 1433
24 1500
24 1551
24 1608
24 1610
24 1693
24 1711
24 1804
24 1809
24 1998
24 2093
24 2237
24 2329
24 2347
24 2356
24 2420
24 2480
24 2569
24 2749
24 2825
24 2922
24 3164
24 3293
24 3337
24 3342
24 3482
25 102
25 280
25 609
25 916
25 1082
26 60
26 70
26 170
26 247
27 39
27 40
30 62
30 375
30 1294
30 1488
30 2115
30 2402
31 75
31 82
31 115
31 147
31 378
31 545
31 714
31 2935
32 58
32 64
32 91
32 234
32 305
32 374
32 562
33 77
33 91
33 96
33 112
33 119
33 168
34 277
35 36
37 52
37 71
37 74
37 76
37 80
37 86
37 98
37 104
37 106
37 107
37 112
37 114
37 131
37 167
37 188
37 193
37 194
37 279
37 349
37 404
37 564
37 620
37 908
37 911
37 1204
37 1473
37 1621
37 3232
38 86
38 98
38 106
38 114
38 167
38 191
38 267
38 282
38 383
38 505
38 517
38 564
38 723
38 1129
38 1323
38 1530
38 1621
38 1666
38 2065
38 2201
38 2342
38 2754
38 3614
39 116
41 52
42 54
42 91
42 96
42 138
42 303
42 392
42 1346
43 55
43 84
43 89
43 148
43 216
43 251
43 353
43 388
44 57
44 77
44 80
44 93
44 107
44 114
44 128
44 162
44 210
44 219
44 239
44 245
44 246
44 253
44 278
44 296
44 308
44 359
44 362
44 393
44 448
44 512
44 518
44 535
44 540
44 543
44 582
44 592
44 599
44 651
44 693
44 746
44 747
44 808
44 819
44 823
44 858
44 958
44 1080
44 1194
44 1277
44 1361
44 1375
44 1387
44 1389
44 1584
44 1771
44 1787
44 1915
44 1923
44 2245
44 2294
44 2379
44 2397
44 2411
44 2658
44 2662
44 2701
44 2797
44 2818
44 2825
44 2831
44 2887
44 2943
44 2986
44 3198
44 3342
44 3544
45 296
45 1381
45 1403
45 1483
45 1651
46 375
48 170
49 93
49 328
49 412
49 629
49 1384
50 68
50 85
50 90
50 96
50 105
50 124
50 357
50 405
50 412
50 482
50 563
50 612
50 663
50 685
50 703
50 704
50 746
50 1122
50 1337
50 1385
50 1670
50 1680
50 1682
50 2392
50 2580
50 2790
50 2798
50 2817
50 2945
50 2951
50 3173
50 3174
50 3300
50 3634
50 3669
52 334
53 79
54 96
54 138
54 380
54 392
54 908
54 922
56 61
56 66
57 114
57 128
57 479
57 866
57 3342
58 59
58 71
58 85
58 92
58 96
58 114
58 125
58 193
58 483
58 723
58 1733
58 1774
58 1856
58 2065
58 2069
58 2071
58 2246
59 92
59 125
59 210
59 352
59 377
59 730
59 1500
59 1694
59 1759
59 1800
59 1960
59 2888
60 70
60 127
60 170
60 243
60 247
60 473
60 518
60 1577
62 375
63 200
63 210
63 510
64 85
64 91
64 92
64 96
64 105
64 108
64 114
64 125
64 132
64 142
64 165
64 198
64 213
64 254
64 255
64 305
64 337
64 340
64 356
64 377
64 379
64 383
64 391
64 405
64 483
64 604
64 715
64 727
64 824
64 825
64 868
64 902
64 908
64 916
64 959
64 1175
64 1214
64 1245
64 1285
64 1432
64 1443
64 1733
64 1782
64 1784
64 1805
64 1930
64 2064
64 2114
64 2778
64 3614
65 91
65 117
65 123
65 132
65 168
65 211
65 224
65 231
65 236
65 239
65 255
65 288
65 295
65 338
65 339
65 340
65 356
65 374
65 378
65 379
65 405
65 545
65 562
65 576
65 583
65 597
65 604
65 715
65 716
65 731
65 799
65 890
65 916
65 917
65 921
65 981
65 1090
65 1110
65 1150
65 1184
65 1324
65 1608
65 1609
65 1681
65 1749
65 1782
65 1906
65 1939
65 2115
65 2379
65 2926
65 3110
65 3154
65 3268
65 3293
65 3297
65 3301
65 3623
66 118
66 777
67 71
68 69
68 74
68 83
68 85
68 90
68 104
68 105
68 108
68 111
68 141
68 156
68 157
68 160
68 193
68 194
68 196
68 208
68 228
68 248
68 273
68 277
68 293
68 298
68 348
68 352
68 375
68 380
68 409
68 412
68 440
68 465
68 503
68 507
68 515
68 538
68 540
68 563
68 575
68 584
68 589
68 590
68 591
68 598
68 609
68 612
68 614
68 617
68 634
68 638
68 663
68 664
68 677
68 685
68 687
68 690
68 694
68 696
68 702
68 703
68 704
68 705
68 711
68 713
68 717
68 723
68 730
68 731
68 738
68 741
68 742
68 743
68 749
68 751
68 759
68 763
68 797
68 832
68 853
68 861
68 862
68 863
68 873
68 895
68 899
68 904
68 921
68 933
68 936
68 946
68 947
68 950
68 954
68 955
68 957
68 958
68 963
68 969
68 970
68 988
68 994
68 1005
68 1025
68 1038
68 1039
68 1063
68 1091
68 1094
68 1100
68 1115
68 1121
68 1122
68 1141
68 1142
68 1145
68 1146
68 1153
68 1155
68 1156
68 1157
68 1161
68 1171
68 1174
68 1179
68 1180
68 1202
68 1217
68 1219
68 1220
68 1229
68 1261
68 1263
68 1273
68 1290
68 1291
68 1300
68 1303
68 1316
68 1327
68 1328
68 1340
68 1348
68 1360
68 1367
68 1379
68 1382
68 1385
68 1388
68 1391
68 1392
68 1399
68 1407
68 1412
68 1418
68 1425
68 1426
68 1429
68 1437
68 1452
68 1453
68 1476
68 1478
68 1491
68 1493
68 1523
68 1525
68 1532
68 1535
68 1551
68 1573
68 1594
68 1605
68 1613
68 1616
68 1617
68 1619
68 1624
68 1629
68 1630
68 1635
68 1645
68 1646
68 1654
68 1656
68 1667
68 1670
68 1671
68 1673
68 1678
68 1680
68 1682
68 1686
68 1689
68 1691
68 1695
68 1706
68 1724
68 1736
68 1737
68 1741
68 1744
68 1745
68 1748
68 1749
68 1759
68 1760
68 1769
68 1780
68 1784
68 1786
68 1790
68 1792
68 1795
68 1796
68 1811
68 1813
68 1825
68 1831
68 1838
68 1839
68 1840
68 1842
68 1843
68 1852
68 1873
68 1889
68 1891
68 1893
68 1898
68 1911
68 1923
68 1927
68 1929
68 1934
68 1942
68 1943
68 1947
68 1964
68 1973
68 1979
68 1986
68 1987
68 1996
68 1997
68 1998
68 2002
68 2021
68 2034
68 2046
68 2048
68 2056
68 2061
68 2062
68 2070
68 2072
68 2076
68 2077
68 2079
68 2091
68 2094
68 2098
68 2102
68 2120
68 2121
68 2123
68 2125
68 2126
68 2131
68 2137
68 2153
68 2157
68 2160
68 2163
68 2170
68 2172
68 2175
68 2180
68 2182
68 2185
68 2190
68 2195
68 2200
68 2234
68 2235
68 2236
68 2244
68 2249
68 2255
68 2269
68 2272
68 2298
68 2306
68 2309
68 2311
68 2314
68 2325
68 2330
68 2335
68 2340
68 2341
68 2342
68 2343
68 2346
68 2351
68 2360
68 2364
68 2374
68 2375
68 2376
68 2386
68 2392
68 2409
68 2410
68 2412
68 2416
68 2428
68 2430
68 2432
68 2437
68 2445
68 2452
68 2453
68 2464
68 2466
68 2467
68 2486
68 2505
68 2510
68 2518
68 2524
68 2530
68 2543
68 2545
68 2552
68 2554
68 2561
68 2562
68 2572
68 2581
68 2592
68 2596
68 2602
68 2607
68 2619
68 2627
68 2632
68 2656
68 2659
68 2667
68 2669
68 2671
68 2672
68 2677
68 2678
68 2684
68 2712
68 2713
68 2730
68 2732
68 2738
68 2748
68 2753
68 2759
68 2765
68 2780
68 2791
68 2794
68 2798
68 2802
68 2803
68 2805
68 2814
68 2815
68 2817
68 2833
68 2836
68 2851
68 2860
68 2869
68 2875
68 2883
68 2885
68 2886
68 2888
68 2892
68 2903
68 2906
68 2915
68 2921
68 2923
68 2925
68 2929
68 2937
68 2945
68 2951
68 2952
68 2963
68 2967
68 2970
68 2974
68 2981
68 2984
68 2987
68 2988
68 2994
68 2996
68 3004
68 3028
68 3031
68 3032
68 3033
68 3034
68 3036
68 3040
68 3041
68 3044
68 3048
68 3049
68 3054
68 3071
68 3077
68 3082
68 3085
68 3087
68 3094
68 3095
68 3097
68 3106
68 3113
68 3132
68 3137
68 3141
68 3146
68 3155
68 3164
68 3170
68 3171
68 3173
68 3174
68 3177
68 3178
68 3189
68 3204
68 3206
68 3211
68 3214
68 3215
68 3226
68 3227
68 3229
68 3231
68 3241
68 3245
68 3250
68 3252
68 3255
68 3262
68 3263
68 3265
68 3267
68 3271
68 3278
68 3286
68 3290
68 3293
68 3295
68 3299
68 3300
68 3305
68 3338
68 3352
68 3356
68 3362
68 3376
68 3385
68 3387
68 3389
68 3405
68 3416
68 3418
68 3420
68 3438
68 3440
68 3454
68 3460
68 3465
68 3486
68 3490
68 3492
68 3497
68 3510
68 3517
68 3521
68 3523
68 3526
68 3528
68 3529
68 3532
68 3534
68 3536
68 3538
68 3540
68 3549
68 3551
68 3553
68 3555
68 3565
68 3586
68 3592
68 3594
68 3602
68 3607
68 3617
68 3623
68 3625
68 3627
68 3629
68 3635
68 3649
68 3652
68 3653
68 3660
68 3669
68 3686
68 3688
68 3694
68 3695
68 3704
68 3709
68 3713
68 3714
68 3722
68 3725
68 3732
68 3741
68 3753
68 3754
68 3755
68 3757
68 3763
69 83
69 85
69 105
69 141
69 160
69 196
69 298
69 409
69 507
69 538
69 563
69 590
69 591
69 609
69 687
69 711
69 713
69 743
69 797
69 950
69 954
69 955
69 1077
69 1078
69 1122
69 1142
69 1155
69 1207
69 1216
69 1263
69 1273
69 1360
69 1361
69 1386
69 1439
69 1447
69 1476
69 1532
69 1579
69 1581
69 1605
69 1613
69 1656
69 1671
69 1678
69 1737
69 1741
69 1744
69 1745
69 1786
69 1796
69 1889
69 1942
69 1986
69 2015
69 2076
69 2185
69 2236
69 2269
69 2303
69 2403
69 2428
69 2572
69 2628
69 2794
69 2860
69 2886
69 2895
69 2903
69 2906
69 2913
69 3166
69 3176
69 3226
69 3741
70 170
70 247
70 1112
71 85
71 163
71 174
71 270
71 444
71 631
71 748
71 778
71 877
71 911
71 1035
71 1205
71 1343
71 1371
71 1378
71 1407
71 1522
71 1616
71 1670
71 1751
71 1815
71 1840
71 1850
71 1871
71 1876
71 1921
71 1989
71 2190
71 2239
71 2244
71 2265
71 2279
71 2398
71 2432
71 2452
71 2555
71 2671
71 2679
71 2693
71 2870
71 3017
71 3182
71 3202
71 3520
71 3567
72 166
72 1967
73 88
73 136
74 104
74 313
74 436
74 515
74 563
74 579
74 677
74 703
74 845
74 862
74 879
74 904
74 957
74 1113
74 1114
74 1120
74 1121
74 1128
74 1157
74 1275
74 1278
74 1334
74 1335
74 1337
74 1363
74 1382
74 1384
74 1414
74 1490
74 1523
74 1548
74 1550
74 1653
74 1658
74 1661
74 1665
74 1666
74 1738
74 1748
74 1753
74 1874
74 1881
74 1891
74 1905
74 1948
74 2043
74 2058
74 2070
74 2106
74 2217
74 2223
74 2329
74 2371
74 2375
74 2376
74 2392
74 2462
74 2526
74 2530
74 2534
74 2737
74 2760
74 2769
74 2771
74 2795
74 2853
74 2854
74 2868
74 2875
74 2936
74 2968
74 3018
74 3164
74 3184
74 3232
74 3274
74 3301
74 3341
74 3426
74 3539
74 3598
74 3617
74 3620
74 3630
74 3635
76 91
76 96
76 106
76 114
76 123
76 167
76 228
76 236
76 279
76 312
76 356
76 404
76 405
76 482
76 505
76 506
76 510
76 515
76 563
76 564
76 664
76 685
76 703
76 723
76 745
76 753
76 801
76 870
76 879
76 908
76 912
76 916
76 1084
76 1106
76 1276
76 1323
76 1366
76 1382
76 1386
76 1441
76 1473
76 1621
76 1653
76 1661
76 1665
76 1676
76 1679
76 1721
76 1738
76 1800
76 1805
76 1887
76 1905
76 1998
76 2106
76 2136
76 2202
76 2376
76 2462
76 2477
76 2754
76 2790
76 2792
76 2802
76 2852
76 3163
76 3189
76 3293
76 3301
76 3614
76 3630
78 100
79 1091
80 119
80 120
80 121
80 122
80 125
80 131
80 139
80 143
80 149
80 150
80 151
80 152
80 153
80 155
80 158
80 159
80 162
80 165
80 167
80 171
80 172
80 174
80 175
80 177
80 178
80 179
80 180
80 181
80 182
80 183
80 185
80 186
80 187
80 188
80 192
80 193
80 194
80 195
80 198
80 200
80 201
80 209
80 212
80 215
80 216
80 219
80 220
80 222
80 223
80 226
80 227
80 229
80 231
80 232
80 233
80 235
80 236
80 237
80 238
80 239
80 240
80 241
80 245
80 246
80 249
80 250
80 252
80 257
80 259
80 260
80 262
80 264
80 265
80 266
80 269
80 270
80 271
80 277
80 278
80 280
80 282
80 284
80 285
80 286
80 287
80 288
80 289
80 291
80 292
80 293
80 295
80 297
80 299
80 301
80 307
80 308
80 313
80 314
80 317
80 321
80 323
80 328
80 330
80 331
80 334
80 335
80 336
80 341
80 342
80 343
80 344
80 345
80 346
80 347
80 348
80 349
80 352
80 354
80 355
80 356
80 359
80 360
80 362
80 363
80 365
80 367
80 368
80 369
80 370
80 371
80 372
80 373
80 374
80 377
80 379
80 380
80 381
80 382
80 385
80 386
80 387
80 391
80 393
80 395
80 398
80 399
80 400
80 401
80 403
80 404
80 406
80 416
80 419
80 422
80 423
80 428
80 431
80 432
80 433
80 435
80 438
80 439
80 440
80 441
80 443
80 445
80 446
80 447
80 452
80 453
80 454
80 455
80 457
80 458
80 459
80 464
80 465
80 466
80 467
80 472
80 473
80 477
80 481
80 483
80 485
80 486
80 487
80 489
80 490
80 491
80 493
80 495
80 496
80 497
80 499
80 510
80 516
80 518
80 519
80 521
80 522
80 523
80 525
80 526
80 529
80 530
80 535
80 536
80 537
80 539
80 540
80 541
80 547
80 550
80 551
80 552
80 553
80 554
80 555
80 559
80 561
80 562
80 566
80 568
80 569
80 572
80 574
80 576
80 580
80 582
80 583
80 585
80 591
80 596
80 600
80 604
80 612
80 619
80 620
80 622
80 630
80 631
80 636
80 638
80 639
80 641
80 642
80 643
80 644
80 646
80 647
80 648
80 659
80 671
80 673
80 676
80 677
80 681
80 684
80 688
80 691
80 693
80 694
80 698
80 699
80 700
80 701
80 702
80 704
80 709
80 716
80 720
80 729
80 730
80 731
80 733
80 734
80 737
80 740
80 744
80 745
80 746
80 747
80 750
80 752
80 755
80 756
80 759
80 761
80 768
80 769
80 772
80 775
80 778
80 787
80 788
80 792
80 793
80 798
80 806
80 808
80 822
80 823
80 831
80 832
80 835
80 841
80 842
80 843
80 845
80 847
80 849
80 850
80 852
80 853
80 857
80 864
80 865
80 868
80 869
80 870
80 872
80 875
80 877
80 886
80 887
80 888
80 891
80 894
80 902
80 903
80 904
80 907
80 908
80 909
80 910
80 911
80 915
80 916
80 922
80 930
80 932
80 934
80 935
80 936
80 941
80 945
80 948
80 961
80 973
80 976
80 978
80 979
80 980
80 989
80 990
80 998
80 1014
80 1019
80 1039
80 1040
80 1059
80 1060
80 1062
80 1066
80 1068
80 1070
80 1073
80 1077
80 1079
80 1082
80 1084
80 1086
80 1089
80 1091
80 1095
80 1102
80 1105
80 1106
80 1110
80 1116
80 1117
80 1121
80 1123
80 1132
80 1135
80 1140
80 1146
80 1149
80 1152
80 1156
80 1157
80 1162
80 1163
80 1168
80 1169
80 1171
80 1174
80 1175
80 1176
80 1180
80 1187
80 1188
80 1190
80 1194
80 1196
80 1224
80 1227
80 1230
80 1232
80 1238
80 1249
80 1253
80 1255
80 1259
80 1264
80 1265
80 1266
80 1268
80 1269
80 1289
80 1295
80 1300
80 1302
80 1306
80 1308
80 1310
80 1317
80 1319
80 1321
80 1324
80 1326
80 1327
80 1333
80 1335
80 1340
80 1351
80 1353
80 1355
80 1357
80 1358
80 1359
80 1361
80 1362
80 1365
80 1368
80 1374
80 1375
80 1381
80 1382
80 1387
80 1393
80 1396
80 1397
80 1398
80 1402
80 1403
80 1416
80 1421
80 1428
80 1435
80 1436
80 1456
80 1458
80 1459
80 1461
80 1464
80 1469
80 1473
80 1478
80 1479
80 1493
80 1500
80 1504
80 1511
80 1512
80 1531
80 1532
80 1542
80 1551
80 1556
80 1568
80 1571
80 1575
80 1580
80 1582
80 1586
80 1588
80 1599
80 1601
80 1604
80 1606
80 1608
80 1612
80 1621
80 1622
80 1631
80 1633
80 1639
80 1642
80 1644
80 1645
80 1651
80 1664
80 1666
80 1670
80 1682
80 1687
80 1693
80 1697
80 1725
80 1726
80 1727
80 1729
80 1732
80 1735
80 1739
80 1740
80 1742
80 1748
80 1755
80 1764
80 1772
80 1774
80 1780
80 1782
80 1783
80 1793
80 1794
80 1801
80 1804
80 1810
80 1815
80 1835
80 1853
80 1854
80 1859
80 1866
80 1871
80 1897
80 1930
80 1936
80 1940
80 1950
80 1962
80 1966
80 1967
80 1998
80 2000
80 2002
80 2012
80 2038
80 2052
80 2054
80 2055
80 2065
80 2069
80 2090
80 2094
80 2098
80 2103
80 2115
80 2136
80 2142
80 2146
80 2152
80 2155
80 2158
80 2163
80 2171
80 2172
80 2179
80 2180
80 2202
80 2207
80 2216
80 2217
80 2223
80 2232
80 2240
80 2242
80 2245
80 2257
80 2259
80 2268
80 2276
80 2278
80 2292
80 2304
80 2315
80 2316
80 2317
80 2323
80 2332
80 2338
80 2355
80 2357
80 2359
80 2379
80 2380
80 2399
80 2400
80 2405
80 2411
80 2414
80 2418
80 2434
80 2445
80 2447
80 2458
80 2469
80 2476
80 2477
80 2488
80 2493
80 2495
80 2498
80 2499
80 2515
80 2528
80 2529
80 2548
80 2560
80 2591
80 2612
80 2614
80 2632
80 2689
80 2692
80 2694
80 2701
80 2708
80 2732
80 2745
80 2748
80 2758
80 2759
80 2761
80 2763
80 2767
80 2771
80 2773
80 2780
80 2783
80 2793
80 2797
80 2810
80 2815
80 2818
80 2819
80 2825
80 2830
80 2831
80 2842
80 2854
80 2877
80 2899
80 2943
80 2944
80 2949
80 2955
80 2956
80 2957
80 2966
80 2968
80 2977
80 2986
80 2991
80 3010
80 3014
80 3018
80 3021
80 3027
80 3034
80 3047
80 3049
80 3054
80 3057
80 3059
80 3065
80 3071
80 3072
80 3073
80 3076
80 3077
80 3085
80 3090
80 3103
80 3104
80 3114
80 3129
80 3134
80 3150
80 3165
80 3168
80 3169
80 3172
80 3187
80 3188
80 3196
80 3201
80 3249
80 3251
80 3274
80 3275
80 3293
80 3295
80 3297
80 3309
80 3321
80 3337
80 3342
80 3345
80 3362
80 3372
80 3383
80 3431
80 3457
80 3465
80 3504
80 3505
80 3520
80 3524
80 3544
80 3545
80 3568
80 3574
80 3575
80 3582
80 3607
80 3611
80 3613
80 3623
80 3649
80 3664
81 200
81 210
81 258
82 91
82 112
82 115
82 132
82 133
82 147
82 154
82 230
82 234
82 275
82 283
82 305
82 378
82 546
82 637
82 714
82 832
82 918
82 1149
82 1431
82 2088
84 148
84 619
85 174
85 231
85 609
86 267
86 723
86 912
87 108
87 1690
89 251
89 353
90 105
90 200
90 210
90 219
90 278
90 303
90 357
90 382
90 386
90 404
90 412
90 485
90 498
90 562
90 685
90 703
90 730
90 915
90 972
90 1386
90 2304
90 2545
90 3526
91 112
91 119
91 132
91 149
91 168
91 174
91 200
91 210
91 212
91 227
91 255
91 272
91 305
91 330
91 348
91 356
91 360
91 381
91 393
91 415
91 451
91 452
91 482
91 484
91 485
91 574
91 583
91 585
91 604
91 605
91 609
91 707
91 715
91 806
91 878
91 885
91 915
91 1194
91 1362
91 1387
91 1442
91 1568
91 1592
91 1620
91 1623
91 1666
91 1681
91 1787
91 1945
91 2117
91 2458
91 2662
91 2701
91 3710
92 213
92 215
92 348
92 355
92 392
92 401
92 440
92 451
92 468
92 483
92 586
92 696
92 702
92 730
92 791
92 868
92 945
92 952
92 968
92 1300
92 1347
92 1468
92 1593
92 1596
92 1613
92 1774
92 1800
92 1809
92 1863
92 1998
92 2072
92 2211
92 2747
92 2778
92 2852
92 2891
92 3134
92 3147
92 3291
92 3293
92 3553
93 129
93 254
93 271
93 328
93 411
93 629
93 762
93 823
93 1387
93 2259
93 2662
93 2701
93 3047
93 3664
94 303
94 485
94 498
95 134
95 1548
95 2815
95 2868
96 108
96 143
96 144
96 166
96 171
96 174
96 199
96 213
96 227
96 276
96 356
96 374
96 377
96 405
96 411
96 510
96 562
97 142
97 143
97 182
97 186
97 222
97 227
97 233
97 260
97 271
97 404
97 503
97 516
97 542
97 588
97 659
97 1118
97 1162
97 1175
97 1209
97 2529
97 2892
98 191
98 199
98 213
98 356
98 609
98 723
98 1696
98 2064
98 2206
98 2529
99 2043
99 2459
99 2653
99 2868
99 2979
99 3475
101 958
101 2528
102 144
102 164
102 211
102 232
102 254
102 285
102 303
102 327
102 485
102 498
102 916
102 1086
102 2106
102 2728
102 2759
102 3482
103 1381
104 161
104 664
104 1323
104 1384
104 1998
105 156
105 298
105 303
105 498
105 1927
105 2951
107 253
107 278
107 2164
107 3233
108 426
108 658
108 1690
109 197
109 243
110 140
110 332
110 350
110 450
110 1088
110 3220
110 3561
111 253
111 423
111 447
111 448
112 119
112 132
112 184
112 234
112 236
112 260
112 275
112 283
112 305
112 339
112 378
112 546
112 714
112 716
112 759
112 916
112 931
112 950
112 1149
112 1432
112 1610
112 1693
112 2328
112 2329
112 2744
112 2825
112 3293
113 131
113 171
113 177
113 193
113 280
114 125
114 191
114 223
114 267
114 302
114 373
114 845
114 912
114 1393
114 3165
115 133
115 230
115 234
115 283
115 305
115 378
115 546
115 714
115 832
115 1149
115 1431
115 1483
115 1610
119 269
119 739
119 759
119 1324
119 1639
120 150
120 151
120 198
120 201
120 216
120 219
120 220
120 252
120 257
120 262
120 286
120 388
120 395
120 396
120 398
120 401
120 403
120 441
120 445
120 455
120 465
120 487
120 523
120 525
120 528
120 529
120 552
120 567
120 570
120 641
120 671
120 882
120 891
120 915
120 941
120 1133
120 1134
120 1187
120 1188
120 1190
120 1192
120 1398
120 1427
120 1428
120 1613
120 1728
120 1750
120 1771
120 2108
120 2278
120 2439
120 2759
120 3293
120 3578
121 150
121 198
121 204
121 205
121 258
121 262
121 388
122 249
122 301
122 406
122 481
122 551
122 599
122 642
122 718
122 1070
122 1105
122 1194
122 1620
122 1622
122 1787
122 1945
122 2569
123 132
123 168
123 177
123 199
123 200
123 210
123 213
123 219
123 236
123 307
123 311
123 348
123 356
123 364
123 374
123 396
123 404
123 405
123 421
123 438
123 465
123 480
123 482
123 483
123 487
123 506
123 510
123 556
123 562
123 563
123 579
123 583
123 592
123 599
123 665
123 669
123 759
123 767
123 791
123 807
123 819
123 825
123 831
123 867
123 908
123 916
123 960
123 979
123 983
123 997
123 1031
123 1041
123 1044
123 1045
123 1085
123 1090
123 1110
123 1128
123 1184
123 1191
123 1194
123 1228
123 1276
123 1283
123 1318
123 1337
123 1364
123 1370
123 1372
123 1382
123 1386
123 1390
123 1441
123 1503
123 1546
123 1552
123 1564
123 1565
123 1580
123 1583
123 1593
123 1617
123 1658
123 1681
123 1704
123 1708
123 1713
123 1721
123 1730
123 1748
123 1756
123 1774
123 1856
123 1905
123 1941
123 2017
123 2022
123 2033
123 2038
123 2064
123 2069
123 2106
123 2107
123 2114
123 2133
123 2161
123 2179
123 2204
123 2206
123 2243
123 2321
123 2364
123 2428
123 2481
123 2529
123 2562
123 2620
123 2667
123 2670
123 2689
123 2802
123 2876
123 2883
123 2915
123 2922
123 3004
123 3031
123 3040
123 3074
123 3109
123 3215
123 3290
123 3307
123 3333
123 3338
123 3425
123 3527
123 3573
123 3599
123 3656
124 303
125 225
125 377
125 483
125 916
125 1774
125 1856
125 2051
125 2069
125 2246
126 320
126 418
126 1015
126 1016
126 1226
126 1252
127 202
127 207
127 243
127 247
127 326
127 393
127 473
127 569
127 793
127 820
127 1112
127 1123
127 1147
127 1586
127 3199
128 278
128 297
128 332
128 514
128 542
128 857
129 169
131 171
131 187
131 188
131 193
131 240
131 250
131 266
131 274
131 285
131 334
131 341
131 342
131 343
131 344
131 346
131 347
131 365
131 367
131 368
131 369
131 387
131 391
131 433
131 435
131 438
131 441
131 459
131 490
131 491
131 494
131 495
131 535
131 581
131 585
131 620
131 643
131 647
131 681
131 700
131 806
131 816
131 841
131 907
131 910
131 961
131 996
131 998
131 1079
131 1336
131 1631
131 2055
131 2220
131 2339
131 3457
131 3505
132 184
132 200
132 210
132 234
132 236
132 238
132 255
132 275
132 281
132 283
132 305
132 339
132 545
132 546
132 604
132 640
132 714
132 754
132 759
132 825
132 832
132 1176
132 1214
132 1215
132 1432
132 1465
132 1610
132 1697
132 1782
132 1930
132 2065
134 515
134 718
134 882
134 1113
134 1120
134 1278
134 1548
134 1550
134 1905
134 2058
134 2106
134 2760
134 3042
134 3232
135 1116
137 153
137 169
137 177
137 190
137 193
137 212
137 278
137 485
137 502
137 534
137 605
137 717
137 761
137 874
137 1094
137 1142
137 1165
137 1367
137 1720
137 1983
137 2011
137 2468
137 2560
137 3173
137 3598
138 254
138 382
138 392
138 730
138 1346
138 2563
139 179
139 262
139 286
139 287
139 941
139 1728
140 169
140 2939
140 3220
140 3683
140 3704
141 598
141 3627
142 303
143 186
143 227
143 233
143 349
143 503
143 659
143 902
143 1074
143 1162
145 450
146 190
146 352
146 540
146 563
146 874
147 133
147 154
147 234
147 305
147 378
147 546
147 637
147 714
147 832
147 918
147 1431
148 388
148 1460
149 217
149 260
149 285
149 552
149 574
149 1135
149 1402
150 220
150 388
150 396
150 455
150 465
150 523
150 885
150 915
150 1011
150 1188
150 1458
150 3205
151 528
152 215
152 260
152 262
152 445
152 686
152 1728
153 301
153 730
153 978
155 227
155 254
155 1742
156 298
156 303
156 409
156 498
156 704
156 713
156 743
156 1122
156 1167
156 1263
156 1481
156 1654
156 1656
156 1694
156 1837
156 1991
156 2061
156 2236
156 2428
156 2667
156 2822
156 2951
156 3260
156 3263
157 300
159 307
159 335
159 362
159 439
159 470
159 536
159 630
159 681
159 734
159 847
159 2291
160 294
160 298
160 303
160 409
160 422
160 498
160 563
160 591
160 662
160 704
160 743
160 744
160 797
160 863
160 954
160 955
160 1142
160 1220
160 1263
160 1337
160 1360
160 1372
160 1377
160 1475
160 1481
160 1564
160 1579
160 1581
160 1614
160 1629
160 1654
160 1656
160 1667
160 1694
160 1724
160 1748
160 1786
160 1889
160 1894
160 1927
160 1991
160 1996
160 2125
160 2127
160 2236
160 2243
160 2255
160 2269
160 2277
160 2344
160 2384
160 2448
160 2562
160 2565
160 2572
160 2659
160 2660
160 2738
160 2793
160 2804
160 2817
160 2855
160 2906
160 2951
160 3070
160 3077
160 3141
160 3167
160 3175
160 3178
160 3211
160 3214
160 3226
160 3363
160 3405
160 3455
160 3479
160 3536
160 3549
160 3558
160 3562
160 3602
160 3665
161 664
162 229
162 232
162 323
162 561
163 231
163 404
163 666
164 211
164 232
164 254
164 311
164 485
164 739
164 1998
164 2759
164 3380
165 301
165 377
165 383
165 564
165 659
165 908
165 916
165 1784
165 1800
165 2792
166 1167
166 1967
168 715
168 739
171 349
171 368
171 369
171 433
171 493
171 499
171 553
171 908
171 1435
173 1038
173 2985
174 232
174 303
174 335
174 485
174 588
174 740
174 1002
174 1664
174 3010
175 209
175 210
175 328
175 1008
175 2155
175 2301
175 2302
175 2759
175 2820
175 3060
177 1357
178 219
178 221
178 244
178 252
178 443
178 908
179 197
179 200
179 201
179 210
179 215
179 217
179 219
179 220
179 259
179 260
179 262
179 286
179 399
179 403
179 445
179 476
179 516
179 526
179 552
179 572
179 574
179 671
179 686
179 739
179 908
179 1086
179 1135
179 1137
179 1190
179 1191
179 1427
179 1457
179 1459
179 1461
179 1489
179 1728
179 2443
179 2850
180 201
180 205
180 285
180 360
180 398
180 400
180 445
180 519
180 522
180 523
180 566
180 641
180 686
180 1132
180 1134
180 1191
180 1427
180 1428
180 2469
181 301
181 406
181 513
181 576
181 739
181 908
181 1797
181 2745
181 2944
181 3274
182 241
182 264
182 301
182 365
182 385
182 499
182 539
182 564
182 639
182 739
182 857
182 908
182 1163
182 1653
183 879
183 908
183 1636
184 707
184 739
184 759
184 1343
184 1493
185 264
185 739
185 908
187 227
188 241
188 341
188 371
188 431
188 488
188 489
188 491
188 493
188 535
188 537
188 553
188 585
188 620
188 734
188 806
188 842
188 843
188 846
188 888
188 903
188 908
188 911
188 998
188 1079
188 1117
188 1174
188 1230
188 1435
188 1549
188 1631
188 1664
188 1687
188 2055
188 2292
188 2338
188 2465
188 2761
188 2834
188 3129
189 1693
190 193
190 212
190 227
190 229
190 301
190 323
190 465
190 485
190 580
190 739
190 874
190 978
190 1142
190 1333
190 1397
190 1421
190 2247
191 227
191 229
191 267
191 279
191 373
191 377
191 383
191 505
191 564
191 601
191 710
191 908
191 912
191 956
191 1083
191 1129
191 1323
191 1358
191 1394
191 1620
191 1623
191 1666
191 1671
191 1730
191 1787
191 1945
191 2201
191 2204
191 2498
191 2529
191 3614
192 268
192 301
192 307
192 371
192 372
192 489
192 495
192 561
192 868
192 908
192 998
192 1068
192 1162
192 1201
192 1291
192 2038
192 3066
192 3574
193 218
193 219
193 221
193 223
193 225
193 227
193 233
193 244
193 276
193 277
193 278
193 279
193 290
193 301
193 302
193 309
193 318
193 323
193 330
193 355
193 356
193 373
193 377
193 382
193 383
193 384
193 419
193 438
193 451
193 452
193 478
193 482
193 486
193 500
193 512
193 540
193 551
193 561
193 564
193 572
193 578
193 583
193 597
193 609
193 635
193 639
193 648
193 688
193 693
193 698
193 701
193 739
193 755
193 761
193 765
193 769
193 775
193 778
193 792
193 812
193 848
193 857
193 897
193 901
193 908
193 915
193 948
193 1058
193 1062
193 1082
193 1083
193 1084
193 1092
193 1099
193 1110
193 1116
193 1124
193 1129
193 1140
193 1163
193 1199
193 1224
193 1255
193 1306
193 1341
193 1393
193 1405
193 1420
193 1421
193 1436
193 1493
193 1500
193 1551
193 1575
193 1618
193 1681
193 1729
193 1781
193 1966
193 2201
193 2211
193 2251
193 2302
193 2370
193 2443
193 2476
193 2528
193 2659
193 2728
193 2887
193 2972
193 3150
193 3463
193 3482
193 3520
194 352
195 227
196 591
196 704
196 853
196 862
196 955
196 1158
196 1167
196 1263
196 1360
196 1563
196 1655
196 1688
196 1837
196 1969
196 1984
196 2403
196 2409
196 2553
196 2660
196 2822
196 2913
196 2920
196 3070
196 3113
196 3167
196 3206
196 3226
196 3310
196 3722
197 206
197 393
197 518
197 1123
199 213
199 356
199 506
199 664
199 1008
199 1187
199 1721
199 1780
199 1903
199 1910
199 1998
199 2312
199 2683
199 3164
199 3482
199 3599
200 210
200 216
200 321
200 739
200 2447
200 2850
200 3420
201 216
201 284
201 285
201 360
201 388
201 393
201 398
201 445
201 522
201 525
201 574
201 641
201 783
201 915
201 941
201 1132
201 1428
201 1728
201 2443
201 2759
202 455
202 518
202 1112
202 1188
202 1543
202 2637
202 3199
203 739
203 1732
203 2009
205 388
206 322
208 510
208 520
208 638
208 657
208 664
208 684
208 730
208 739
208 817
208 822
208 1002
208 1174
208 1190
208 1295
208 1406
208 1413
208 1501
208 1533
208 1551
208 1553
208 1659
208 1989
208 2017
208 2027
208 2031
208 2154
208 2186
208 2447
208 2565
208 2630
208 2895
208 3136
208 3288
209 216
209 328
209 400
209 485
209 511
209 526
209 571
209 582
209 631
209 639
209 657
209 702
209 714
209 730
209 739
209 773
209 785
209 806
209 807
209 808
209 823
209 877
209 1000
209 1014
209 1052
209 1058
209 1180
209 1269
209 1277
209 1294
209 1300
209 1343
209 1350
209 1361
209 1387
209 1464
209 1551
209 1568
209 1571
209 1706
209 1782
209 1794
209 1808
209 1962
209 2220
209 2274
209 2278
209 2445
209 2447
209 2458
209 2662
209 2701
209 2747
209 2759
209 2780
209 2970
209 2986
209 3047
209 3066
209 3076
209 3085
209 3090
209 3201
209 3205
209 3249
209 3543
209 3544
209 3545
209 3664
210 358
210 510
210 559
210 706
210 731
210 817
210 823
210 877
210 945
210 1012
210 1026
210 1065
210 1124
210 1178
210 1180
210 1236
210 1276
210 1343
210 1382
210 1386
210 1500
210 1507
210 1562
210 1614
210 1666
210 1694
210 1701
210 1706
210 1713
210 1756
210 1763
210 1787
210 1792
210 1802
210 1806
210 1807
210 1912
210 1931
210 1951
210 1952
210 1993
210 1996
210 2098
210 2117
210 2196
210 2239
210 2306
210 2308
210 2387
210 2430
210 2442
210 2461
210 2476
210 2524
210 2530
210 2531
210 2577
210 2585
210 2586
210 2592
210 2600
210 2638
210 2722
210 2731
210 2815
210 3023
210 3029
210 3051
210 3120
210 3185
210 3202
210 3237
210 3263
210 3317
210 3497
210 3499
210 3516
211 311
211 609
211 639
211 1140
211 1192
211 1265
211 1412
211 1903
211 1920
211 2012
211 2017
211 2420
211 2758
211 2759
211 3482
211 3504
212 605
212 609
212 664
213 405
213 667
213 868
213 1782
213 1930
213 2119
213 2312
214 403
214 572
214 574
214 908
214 1086
215 393
215 400
215 403
215 519
215 525
215 567
215 570
215 572
215 573
215 636
215 641
215 1057
215 1133
215 1187
215 1427
215 1771
216 400
216 403
216 519
216 908
216 1191
216 1427
217 285
217 403
217 445
217 487
217 519
217 567
217 572
217 574
217 641
217 691
217 908
217 941
217 1086
217 1133
217 1191
217 1427
217 1458
217 1704
217 2109
219 443
219 519
219 908
219 3065
220 388
220 397
220 400
220 401
220 519
220 572
220 636
220 691
220 908
220 1057
220 1086
220 1427
220 1458
220 1962
220 3578
221 219
221 734
222 561
222 866
222 1201
222 1633
222 1930
222 2023
222 2789
223 513
223 545
223 550
223 561
223 562
223 576
223 578
223 908
223 909
223 1002
223 1116
223 1163
223 1201
223 1472
223 1500
223 1609
223 1739
223 1797
223 2152
223 2257
223 2272
223 2418
223 2598
223 2745
223 2794
223 2813
223 2902
223 2944
226 718
226 753
226 2204
228 279
228 293
228 375
228 561
228 629
229 541
229 866
229 1084
231 564
231 666
231 2539
232 357
232 477
232 489
232 644
232 693
232 866
232 1375
232 1794
232 2418
232 3169
233 371
233 477
233 516
233 659
233 1175
234 2329
235 808
235 856
235 1277
235 1387
235 1493
235 1782
235 2220
235 2662
235 2701
235 2986
235 3047
235 3076
236 211
236 218
236 356
236 366
236 374
236 421
236 437
236 445
236 482
236 506
236 562
236 576
236 577
236 583
236 599
236 602
236 616
236 669
236 692
236 714
236 715
236 757
236 759
236 767
236 819
236 882
236 916
236 960
236 962
236 968
236 979
236 1031
236 1045
236 1068
236 1082
236 1085
236 1110
236 1173
236 1191
236 1194
236 1251
236 1262
236 1276
236 1283
236 1382
236 1390
236 1420
236 1432
236 1488
236 1500
236 1546
236 1552
236 1565
236 1593
236 1616
236 1666
236 1681
236 1690
236 1721
236 1774
236 1780
236 1798
236 1855
236 1856
236 1985
236 1996
236 2022
236 2033
236 2042
236 2054
236 2065
236 2069
236 2071
236 2107
236 2115
236 2124
236 2211
236 2243
236 2268
236 2379
236 2396
236 2428
236 2512
236 2571
236 2611
236 2667
236 2759
236 2820
236 2825
236 2915
236 2921
236 3004
236 3090
236 3117
236 3268
236 3357
236 3471
236 3482
236 3541
236 3695
237 423
237 438
237 486
237 895
237 911
237 915
237 1073
237 1085
237 1175
237 1228
237 1859
237 1892
237 2699
238 199
238 200
238 209
238 210
238 213
238 214
238 216
238 220
238 235
238 236
238 276
238 299
238 311
238 312
238 328
238 348
238 356
238 358
238 374
238 378
238 396
238 405
238 420
238 445
238 464
238 467
238 485
238 506
238 508
238 509
238 510
238 513
238 520
238 540
238 562
238 566
238 606
238 639
238 657
238 664
238 665
238 667
238 670
238 679
238 702
238 714
238 730
238 737
238 739
238 769
238 773
238 785
238 822
238 825
238 876
238 908
238 915
238 949
238 975
238 1008
238 1014
238 1054
238 1099
238 1126
238 1146
238 1174
238 1197
238 1228
238 1232
238 1249
238 1254
238 1269
238 1276
238 1291
238 1294
238 1300
238 1322
238 1330
238 1343
238 1350
238 1354
238 1381
238 1387
238 1390
238 1403
238 1428
238 1441
238 1507
238 1527
238 1534
238 1542
238 1551
238 1565
238 1580
238 1602
238 1651
238 1662
238 1666
238 1706
238 1721
238 1755
238 1787
238 1799
238 1817
238 1859
238 1866
238 1871
238 1879
238 1892
238 1910
238 1962
238 1963
238 1998
238 2021
238 2033
238 2104
238 2106
238 2117
238 2133
238 2142
238 2163
238 2166
238 2189
238 2232
238 2242
238 2265
238 2274
238 2280
238 2312
238 2316
238 2322
238 2357
238 2389
238 2395
238 2404
238 2410
238 2430
238 2446
238 2455
238 2461
238 2469
238 2476
238 2516
238 2567
238 2695
238 2714
238 2731
238 2759
238 2778
238 2780
238 2816
238 2819
238 2820
238 2824
238 2844
238 2900
238 2915
238 2935
238 2966
238 2987
238 3017
238 3027
238 3040
238 3085
238 3090
238 3105
238 3164
238 3197
238 3215
238 3290
238 3294
238 3333
238 3346
238 3380
238 3420
238 3445
238 3446
238 3452
238 3469
238 3477
238 3509
238 3539
238 3546
238 3560
238 3652
239 344
239 359
239 1118
239 1682
239 1853
239 2012
240 334
240 342
240 343
240 346
240 347
240 371
240 477
240 491
240 516
240 553
240 585
240 647
240 700
240 731
240 846
240 847
240 850
240 907
240 1334
240 1435
240 3104
241 371
241 495
241 499
241 806
241 903
241 911
242 407
242 408
242 432
242 1435
243 473
243 511
243 518
243 569
243 793
243 1577
244 423
244 789
245 220
245 307
245 331
245 357
245 362
245 363
245 410
245 430
245 445
245 455
245 457
245 458
245 459
245 496
245 511
245 514
245 518
245 526
245 558
245 569
245 630
245 648
245 671
245 681
245 703
245 731
245 746
245 747
245 772
245 798
245 806
245 856
245 886
245 915
245 961
245 978
245 1058
245 1119
245 1123
245 1174
245 1175
245 1188
245 1317
245 1345
245 1374
245 1375
245 1571
245 1687
245 1699
245 1726
245 1748
245 1750
245 1772
245 1915
245 1958
245 1959
245 1968
245 2103
245 2198
245 2245
245 2278
245 2291
245 2348
245 2399
245 2405
245 2411
245 2447
245 2469
245 2548
245 2658
245 2687
245 2825
245 2832
245 2942
245 2943
245 2973
245 2977
245 2978
245 3010
245 3025
245 3059
245 3139
245 3168
245 3201
245 3343
246 219
246 297
246 373
246 789
246 908
247 393
247 473
247 565
247 569
247 626
247 736
247 764
247 766
247 1046
247 1055
247 1112
247 1123
247 1147
247 1569
247 1586
247 2086
247 2637
247 3199
247 3371
250 334
250 346
250 491
250 740
250 844
250 2406
252 219
252 908
255 715
255 917
255 1608
255 1609
256 237
256 273
256 317
256 364
256 380
256 404
256 563
256 580
256 596
256 662
256 663
256 704
256 741
256 742
256 744
256 757
256 955
256 978
256 979
256 1064
256 1175
256 1256
256 1283
256 1364
256 1370
256 1421
256 1502
256 1511
256 1596
256 1656
256 1674
256 1724
256 1827
256 1853
256 1981
256 1982
256 1986
256 1987
256 2012
256 2046
256 2156
256 2157
256 2187
256 2231
256 2235
256 2247
256 2277
256 2325
256 2327
256 2346
256 2376
256 2381
256 2382
256 2384
256 2393
256 2467
256 2471
256 2512
256 2540
256 2564
256 2681
256 2768
256 2802
256 2803
256 2811
256 2883
256 2885
256 3034
256 3077
256 3166
256 3170
256 3231
256 3256
256 3278
256 3354
256 3461
256 3465
256 3556
256 3568
256 3569
256 3643
256 3649
256 3671
256 3714
256 3770
257 259
257 360
257 398
257 1132
257 1147
259 215
259 216
259 284
259 286
259 360
259 388
259 398
259 403
259 445
259 522
259 525
259 686
259 941
259 1132
259 1134
259 1188
259 1190
259 1191
259 1427
259 1428
259 1459
259 1461
259 2109
259 2439
260 214
260 284
260 400
260 445
260 1086
260 1116
260 1133
260 1428
260 1457
260 1489
260 2469
261 260
261 263
261 402
261 552
261 942
261 1086
261 1135
261 2469
262 445
262 941
262 1191
263 942
263 2469
266 301
266 344
266 346
266 349
266 356
266 368
266 369
266 422
266 438
266 441
266 496
266 499
266 554
266 643
266 647
266 740
266 870
266 903
266 908
266 910
266 1077
266 1361
266 1419
266 1726
266 2411
266 3025
266 3158
266 3505
267 377
267 383
267 405
267 564
267 593
267 594
267 719
267 753
267 912
267 1061
267 1091
267 2119
268 301
268 371
268 372
268 404
268 481
268 485
268 530
268 561
268 708
268 709
268 812
268 915
268 1291
268 1730
268 1910
268 2001
268 2038
269 301
269 309
269 371
269 372
269 489
269 495
269 603
269 888
269 930
269 1291
269 1690
269 1910
269 2038
269 3575
270 309
271 1116
271 2272
271 2348
274 681
274 1134
276 330
276 452
276 3545
277 3351
278 512
278 3342
279 365
279 382
279 383
279 551
279 564
279 718
279 720
279 845
279 870
279 912
279 1072
279 1129
279 1483
279 1621
279 1730
279 1785
279 1800
279 2202
279 2411
279 2792
279 2852
279 3165
280 385
281 437
281 717
281 830
281 1441
281 1721
281 2059
281 2081
281 2312
281 3485
282 376
282 382
282 517
282 543
282 544
282 588
282 753
282 887
282 1118
282 1442
282 1620
282 1623
282 1666
282 1722
282 1787
282 1945
282 2065
282 2075
282 2117
282 2204
282 2207
282 2319
282 2529
282 2571
282 2624
282 2825
282 3125
282 3574
283 275
284 445
284 641
285 388
285 401
285 403
285 567
285 783
285 1086
285 1133
285 1136
285 1191
285 1427
285 1428
285 1457
285 1704
285 1728
285 2443
285 2864
288 976
288 1732
291 582
291 866
291 989
291 990
291 1167
291 1175
291 1368
291 1699
291 2399
291 2405
291 2832
292 407
292 408
292 847
292 1938
294 741
294 854
294 951
294 978
294 2156
294 2157
294 2187
294 2325
294 2346
294 2409
294 2632
294 2659
294 2660
294 2988
294 3034
294 3070
294 3226
294 3465
294 3556
294 3568
294 3569
295 513
295 577
295 664
295 886
295 2816
296 1381
296 1403
297 443
297 454
297 596
297 639
297 793
297 850
297 857
297 1636
297 1772
297 2379
298 507
298 591
298 703
298 743
298 950
298 955
298 1025
298 1032
298 1038
298 1122
298 1142
298 1155
298 1156
298 1157
298 1177
298 1212
298 1228
298 1263
298 1273
298 1337
298 1360
298 1379
298 1400
298 1418
298 1475
298 1481
298 1493
298 1523
298 1559
298 1605
298 1629
298 1630
298 1654
298 1656
298 1667
298 1678
298 1684
298 1694
298 1744
298 1786
298 1889
298 1927
298 1969
298 1982
298 1991
298 2034
298 2076
298 2125
298 2127
298 2157
298 2173
298 2187
298 2228
298 2236
298 2247
298 2258
298 2277
298 2386
298 2401
298 2419
298 2428
298 2448
298 2453
298 2467
298 2602
298 2627
298 2667
298 2886
298 2906
298 2913
298 2923
298 3023
298 3034
298 3077
298 3087
298 3176
298 3216
298 3226
298 3262
298 3363
298 3455
298 3479
298 3548
298 3558
298 3602
298 3626
298 3669
299 730
299 1469
299 3188
300 2569
301 561
301 703
301 908
301 1117
302 414
304 390
305 1431
306 675
306 782
306 1007
306 1041
307 562
307 705
307 717
307 823
307 1084
307 1110
307 1266
307 1464
307 2825
308 562
308 575
308 633
308 1091
308 1279
308 1821
308 2302
308 3060
310 324
310 447
310 462
310 509
310 515
310 564
310 573
310 617
310 621
310 623
310 628
310 632
310 649
310 668
310 704
310 759
310 778
310 784
310 812
310 817
310 855
310 928
310 1014
310 1041
310 1081
310 1089
310 1092
310 1143
310 1183
310 1207
310 1240
310 1241
310 1267
310 1269
310 1301
310 1338
310 1339
310 1373
310 1379
310 1390
310 1400
310 1422
310 1533
310 1688
310 1689
310 1695
310 1746
310 1812
310 1845
310 1894
310 1927
310 1979
310 2106
310 2236
310 2360
310 2389
310 2423
310 2566
310 2648
310 2759
310 2776
310 2799
310 2866
310 2899
310 3046
310 3087
310 3135
310 3195
310 3293
310 3295
310 3296
310 3359
310 3466
310 3562
310 3643
311 299
311 423
311 566
311 819
311 972
311 1428
311 1510
311 1866
312 443
312 506
312 509
312 515
312 563
312 573
312 609
312 667
312 778
312 819
312 876
312 908
312 911
312 1027
312 1062
312 1071
312 1088
312 1110
312 1219
312 1275
312 1294
312 1386
312 1467
312 1493
312 1550
312 1558
312 1580
312 1616
312 1651
312 1659
312 1713
312 1719
312 1721
312 1748
312 1840
312 1845
312 1994
312 2019
312 2056
312 2080
312 2087
312 2244
312 2344
312 2432
312 2440
312 2452
312 2508
312 2586
312 2631
312 2638
312 2664
312 2671
312 2684
312 2721
312 2747
312 2795
312 2819
312 2820
312 2824
312 2861
312 2942
312 3014
312 3042
312 3114
312 3215
312 3286
312 3464
312 3477
313 482
313 487
313 492
313 515
313 563
313 564
313 589
313 691
313 718
313 879
313 908
313 968
313 972
313 1113
313 1114
313 1128
313 1267
313 1275
313 1278
313 1334
313 1363
313 1382
313 1384
313 1426
313 1548
313 1620
313 1623
313 1640
313 1654
313 1666
313 1738
313 1741
313 1787
313 1793
313 1998
313 2106
313 2117
313 2217
313 2247
313 2255
313 2280
313 2329
313 2376
313 2379
313 2402
313 2530
313 2769
313 2874
313 2951
313 3163
313 3192
313 3193
313 3253
313 3345
313 3526
313 3531
313 3695
314 389
314 607
314 731
314 780
314 817
314 974
314 1062
314 1180
314 1197
314 1219
314 1501
314 1505
314 2104
314 2153
314 2579
314 2585
314 2843
314 3338
316 1174
317 382
317 493
317 2054
318 701
318 1742
319 438
320 418
320 814
320 1648
321 485
321 515
321 560
321 563
321 664
321 1218
321 1229
321 1260
321 1346
321 1860
321 1893
321 2007
321 2009
321 2035
321 2261
321 2392
321 3016
321 3082
321 3184
321 3192
321 3628
323 811
323 945
323 1011
323 1048
323 1146
323 1182
323 1299
323 1323
323 1547
323 2145
323 2302
323 2344
323 2392
323 2763
323 2887
323 3060
325 562
325 793
325 820
325 991
325 1577
326 463
326 626
326 819
326 884
326 1112
326 1147
326 1381
326 1400
326 1403
326 1651
326 2448
326 2449
326 2637
326 2867
326 3482
327 609
327 3606
328 400
328 410
328 454
328 511
328 519
328 565
328 569
328 572
328 590
328 607
328 610
328 630
328 631
328 731
328 765
328 766
328 773
328 780
328 808
328 823
328 856
328 869
328 884
328 992
328 1014
328 1055
328 1058
328 1123
328 1138
328 1175
328 1277
328 1291
328 1295
328 1308
328 1331
328 1387
328 1478
328 1479
328 1493
328 1500
328 1507
328 1568
328 1571
328 1584
328 1608
328 1693
328 1750
328 1772
328 1782
328 1794
328 1808
328 1892
328 1910
328 1915
328 2012
328 2117
328 2220
328 2239
328 2242
328 2259
328 2262
328 2278
328 2294
328 2316
328 2397
328 2399
328 2405
328 2447
328 2458
328 2658
328 2662
328 2687
328 2694
328 2701
328 2797
328 2972
328 2977
328 2986
328 3047
328 3066
328 3076
328 3085
328 3201
328 3205
328 3249
328 3482
328 3543
328 3545
328 3664
329 828
329 1097
331 424
331 979
331 1469
331 2302
335 499
335 691
335 902
335 908
335 2411
337 718
337 759
337 916
337 1432
337 1782
337 1930
337 2133
337 2784
338 545
339 725
340 339
340 825
340 916
340 1245
340 1432
340 1782
340 1930
340 2936
342 301
342 334
342 343
342 373
342 431
342 439
342 477
342 490
342 491
342 499
342 514
342 536
342 537
342 539
342 645
342 647
342 693
342 703
342 729
342 740
342 745
342 841
342 843
342 846
342 847
342 870
342 887
342 903
342 908
342 910
342 930
342 1075
342 1077
342 1119
342 1333
342 1334
342 1336
342 1361
342 1375
342 1419
342 1421
342 1435
342 1632
342 1687
342 1726
342 1769
342 1793
342 1950
342 2000
342 2052
342 2053
342 2103
342 2245
342 2337
342 2338
342 2411
342 2548
342 2761
342 2793
342 2943
342 3025
342 3057
342 3059
342 3104
342 3129
342 3457
342 3505
343 301
343 334
343 342
343 346
343 433
343 439
343 491
343 536
343 537
343 554
343 645
343 693
343 700
343 729
343 846
343 847
343 857
343 930
343 996
343 1175
343 1334
343 1336
343 1419
343 1435
343 1632
343 1793
343 2052
343 2103
343 2337
343 2338
343 3104
343 3129
344 1682
346 334
346 740
346 2406
347 477
347 488
347 490
347 493
347 553
347 729
347 841
347 842
347 1419
347 2548
347 3059
348 1856
348 2142
349 439
349 493
349 536
349 740
349 908
350 555
350 872
350 1024
350 2434
350 3617
351 570
351 573
355 299
355 373
355 382
355 397
355 424
355 429
355 444
355 475
355 478
355 486
355 504
355 516
355 549
355 550
355 558
355 586
355 589
355 593
355 594
355 597
355 617
355 624
355 654
355 655
355 660
355 669
355 672
355 675
355 697
355 698
355 704
355 721
355 724
355 726
355 730
355 755
355 761
355 769
355 771
355 775
355 781
355 792
355 811
355 817
355 827
355 834
355 839
355 851
355 852
355 861
355 864
355 871
355 883
355 908
355 911
355 915
355 916
355 920
355 926
355 935
355 967
355 974
355 976
355 977
355 982
355 1019
355 1031
355 1033
355 1045
355 1047
355 1058
355 1061
355 1067
355 1074
355 1085
355 1087
355 1111
355 1116
355 1124
355 1146
355 1222
355 1224
355 1234
355 1271
355 1292
355 1296
355 1298
355 1302
355 1305
355 1329
355 1332
355 1349
355 1380
355 1385
355 1424
355 1434
355 1436
355 1450
355 1470
355 1494
355 1496
355 1498
355 1508
355 1538
355 1542
355 1545
355 1552
355 1561
355 1581
355 1591
355 1615
355 1616
355 1618
355 1641
355 1680
355 1723
355 1731
355 1732
355 1738
355 1763
355 1775
355 1788
355 1806
355 1807
355 1815
355 1817
355 1821
355 1822
355 1834
355 1861
355 1878
355 1941
355 1966
355 2008
355 2047
355 2067
355 2080
355 2081
355 2089
355 2095
355 2110
355 2136
355 2147
355 2153
355 2194
355 2227
355 2248
355 2251
355 2266
355 2287
355 2300
355 2315
355 2325
355 2331
355 2367
355 2387
355 2422
355 2500
355 2511
355 2514
355 2517
355 2518
355 2568
355 2577
355 2674
355 2682
355 2685
355 2723
355 2725
355 2762
355 2769
355 2855
355 2969
355 2975
355 3065
355 3085
355 3086
355 3087
355 3130
355 3131
355 3150
355 3161
355 3162
355 3298
355 3311
355 3317
355 3320
355 3323
355 3330
355 3434
355 3442
355 3453
355 3462
355 3470
355 3479
355 3595
355 3609
355 3613
356 299
356 366
356 373
356 382
356 445
356 478
356 506
356 510
356 549
356 589
356 597
356 603
356 631
356 646
356 650
356 666
356 693
356 697
356 714
356 724
356 730
356 761
356 769
356 778
356 792
356 811
356 836
356 839
356 872
356 876
356 909
356 911
356 916
356 951
356 953
356 963
356 974
356 977
356 982
356 1014
356 1074
356 1083
356 1111
356 1116
356 1124
356 1227
356 1269
356 1279
356 1292
356 1332
356 1349
356 1383
356 1385
356 1390
356 1456
356 1690
356 1738
356 1739
356 1787
356 1871
356 1937
356 1953
356 1973
356 2028
356 2073
356 2108
356 2122
356 2123
356 2136
356 2223
356 2246
356 2274
356 2312
356 2408
356 2591
356 2686
356 2759
356 2843
356 3065
356 3162
356 3188
356 3205
356 3268
356 3298
356 3431
356 3465
356 3467
356 3550
357 366
357 373
357 489
357 493
357 511
357 514
357 518
357 581
357 588
357 630
357 693
357 703
357 816
357 823
357 842
357 856
357 869
357 911
357 961
357 989
357 990
357 1119
357 1361
357 1368
357 1374
357 1375
357 1687
357 1699
357 1750
357 1809
357 1903
357 1915
357 1950
357 1968
357 2050
357 2245
357 2278
357 2294
357 2380
357 2411
357 2658
357 2745
357 2821
357 2830
357 2943
357 2973
357 3139
357 3168
357 3187
357 3200
357 3343
357 3482
358 614
358 616
358 669
358 704
358 817
358 883
358 975
358 1031
358 1085
358 1124
358 1187
358 1238
358 1247
358 1273
358 1486
358 1546
358 1551
358 1552
358 1553
358 1564
358 1683
358 1756
358 1879
358 1940
358 1943
358 1952
358 1993
358 2084
358 2094
358 2185
358 2387
358 2500
358 2518
358 2530
358 2577
358 2582
358 2638
358 2642
358 2736
358 3045
358 3117
358 3155
358 3185
358 3263
358 3463
358 3465
358 3629
359 482
359 702
359 819
359 1002
359 1249
359 1256
359 1371
359 1496
359 1682
359 1853
359 2012
359 2718
360 569
360 574
360 630
360 631
360 648
360 683
360 823
360 916
360 1427
360 1569
360 1584
360 1915
360 2008
360 2291
360 2294
360 2658
361 754
361 830
361 1166
361 1198
361 1344
361 1711
361 2059
361 2347
361 2480
361 2743
362 363
362 496
362 702
362 755
362 847
362 1748
362 1915
362 2103
362 2291
362 2294
362 2591
362 2658
362 3010
362 3169
363 496
363 511
363 518
363 681
363 1188
363 1317
363 1377
363 1748
363 1772
363 2103
363 2291
363 2548
363 3010
363 3059
363 3104
363 3169
363 3457
364 612
364 704
364 742
364 744
364 767
364 819
364 911
364 951
364 978
364 979
364 1223
364 1360
364 1377
364 1502
364 1511
364 1596
364 1674
364 1758
364 1934
364 2156
364 2157
364 2187
364 2230
364 2277
364 2325
364 2327
364 2346
364 2362
364 2382
364 2383
364 2471
364 2632
364 2655
364 2659
364 2669
364 2768
364 2856
364 2988
364 3034
364 3077
364 3226
364 3270
364 3278
364 3354
364 3465
364 3556
364 3568
364 3569
364 3643
364 3649
364 3757
365 755
365 1336
367 1073
367 1582
368 349
368 369
368 439
368 488
368 489
368 493
368 536
368 537
368 553
368 908
368 1077
369 691
370 846
370 847
370 1420
370 1421
370 1435
371 489
371 495
371 806
371 908
371 1291
371 1910
371 2038
372 301
372 489
372 537
372 693
372 908
372 1162
372 1291
373 539
373 659
373 703
373 740
373 908
373 2179
374 562
374 1545
376 564
376 1653
376 2064
376 2205
377 383
377 405
377 564
377 583
377 764
377 807
377 868
377 919
377 1653
377 1681
377 1782
377 1930
378 714
380 580
380 586
380 902
380 908
380 1309
380 1443
380 1451
380 1504
380 2098
380 2118
380 2129
380 2507
380 2729
380 3085
380 3274
381 561
382 383
382 384
382 564
382 692
382 712
382 908
382 912
382 919
382 1013
382 1074
382 1083
382 1108
382 1176
382 1292
382 1443
382 1615
382 2817
382 3266
382 3576
383 384
383 564
383 710
383 908
383 1110
383 1653
383 2152
383 3614
384 1159
384 1176
384 1811
384 3606
386 547
393 569
393 571
393 793
393 884
393 1123
393 1133
393 1577
393 1597
394 523
395 401
395 525
395 567
395 829
395 1057
395 1192
395 1458
395 1597
395 1771
395 3578
396 525
396 570
396 933
396 1187
396 1769
397 1133
397 1191
398 1134
398 1135
398 1137
398 1962
398 2109
400 571
400 1123
400 1586
401 776
401 1457
403 776
403 1457
403 1463
403 1771
404 563
404 633
404 712
404 908
404 917
404 1033
404 1083
404 1091
404 1099
404 1214
404 1245
404 1278
404 1355
404 1390
404 1443
404 1496
404 1565
404 1589
404 1638
404 1640
404 1748
404 1774
404 1778
404 1782
404 1803
404 1856
404 2033
404 2039
404 2064
404 2069
404 2114
404 2206
404 2417
404 2434
404 2529
404 2532
404 2544
404 3061
404 3301
404 3305
404 3433
404 3747
405 825
405 1781
408 680
408 1128
408 1764
408 1973
409 590
409 704
409 713
409 925
409 950
409 955
409 1081
409 1201
409 1379
409 1581
409 1689
409 1694
409 1786
409 1790
409 1825
409 1889
409 1894
409 1900
409 1903
409 1980
409 2023
409 2024
409 2076
409 2100
409 2293
409 2478
409 2609
409 2766
409 2767
409 2774
409 2784
409 2789
409 2835
409 2892
409 2946
409 2958
409 3213
409 3225
409 3269
409 3295
409 3306
409 3334
409 3360
409 3501
409 3546
409 3604
409 3627
409 3652
409 3695
409 3703
409 3704
409 3713
409 3714
409 3747
409 3763
410 857
411 581
411 816
411 1386
411 2220
411 2560
413 3533
413 3593
415 1242
415 1483
415 2358
415 3337
416 1152
416 1196
416 2093
416 2115
416 2463
416 2922
416 2936
416 2957
416 3439
417 821
418 789
418 1006
418 1016
418 1103
418 1922
418 2149
418 2215
418 2705
420 3641
421 1173
421 1778
424 976
424 1732
425 1226
427 559
427 1405
427 1494
427 1506
427 2147
427 3323
428 985
429 672
431 494
431 729
431 842
431 1075
431 1435
431 2696
431 2830
432 645
432 700
432 1059
432 1435
432 2337
433 435
433 645
433 700
433 843
433 1076
433 1417
433 1435
433 3524
434 1754
435 1024
435 1076
435 1419
436 1113
436 1120
436 1121
436 1177
436 1335
436 1382
436 1548
436 1550
436 1891
436 1905
436 2106
436 2126
436 2234
436 2329
436 2392
436 2587
436 2885
436 3042
436 3165
436 3253
436 3424
436 3760
437 830
437 923
437 1945
437 2115
439 438
440 2323
441 1469
441 1729
442 802
442 1003
442 1364
442 1370
442 1663
442 2058
442 2106
442 2378
442 3040
442 3256
443 789
443 1013
443 1030
444 1231
444 1428
444 1544
444 1659
444 1695
444 1823
444 1878
444 2310
444 2447
444 3035
444 3202
444 3429
445 783
445 1962
445 2445
446 789
446 1648
447 3215
447 3509
448 2887
449 448
450 1423
450 1747
452 620
452 622
452 788
452 806
452 885
452 915
452 945
452 2251
452 3543
454 789
454 915
454 1269
454 2516
454 2662
455 915
456 1865
457 806
457 2291
458 1046
458 1427
458 1772
459 585
459 681
459 739
459 1592
459 2292
460 3239
461 653
461 837
461 944
461 1914
461 2106
461 2388
461 3244
462 1904
463 626
463 1651
464 779
464 1037
464 1039
464 1232
464 1287
464 1554
464 1578
464 1877
464 2690
464 2985
465 1321
465 1341
465 1613
465 1940
465 2069
465 2323
465 2324
466 769
466 780
466 1551
466 3293
466 3499
467 744
467 2142
468 780
468 1220
468 1593
468 1833
468 2323
468 2357
468 3389
469 769
469 2073
469 2888
469 3067
470 570
471 1026
471 1284
471 1596
473 1123
473 1586
473 2637
474 632
474 633
474 1627
474 1978
479 1794
481 1070
482 1073
482 1176
482 1249
482 1575
483 1140
486 894
486 915
486 1012
486 1072
486 1228
486 1504
487 465
487 1228
487 1892
487 2966
488 493
488 729
488 842
488 1950
488 2761
488 3129
490 536
490 693
490 729
490 1435
491 850
491 907
491 1024
491 1076
491 1419
491 2689
492 1420
493 729
493 842
493 869
493 870
493 1368
493 1420
493 1950
493 2380
493 3172
494 693
494 1075
494 1076
494 1077
494 1435
494 1950
494 2696
494 2830
495 908
495 1291
497 699
497 908
497 1124
499 847
500 478
500 726
500 1349
501 652
505 564
505 710
505 723
505 745
505 912
505 956
505 1129
505 1245
505 1358
505 1365
505 1530
505 1621
505 1670
505 1696
505 2049
505 2201
505 2202
505 2319
505 2574
506 664
506 1721
506 1998
507 584
507 687
507 704
507 713
507 730
507 751
507 947
507 954
507 955
507 994
507 1171
507 1207
507 1220
507 1261
507 1376
507 1457
507 1579
507 1660
507 1688
507 1694
507 1791
507 1894
507 1911
507 1923
507 1940
507 1943
507 2076
507 2123
507 2193
507 2235
507 2236
507 2383
507 2467
507 2659
507 2666
507 2945
507 3046
507 3324
507 3562
507 3643
508 1025
508 1885
508 2408
508 2686
509 3086
510 684
510 708
510 761
510 769
510 822
510 837
510 909
510 997
510 1139
510 1174
510 1175
510 1351
510 1383
510 1554
510 1657
510 1732
510 1739
510 1878
510 2239
510 2815
511 1175
511 1387
511 1568
511 2259
511 2447
511 2942
511 3201
511 3544
512 991
512 3025
512 3544
513 761
513 875
513 1108
513 1116
513 1383
513 2392
513 2408
513 3010
513 3188
513 3543
514 746
514 747
514 869
514 1361
514 1375
514 1699
514 1771
514 2087
514 2116
514 2242
514 2245
514 2380
514 2411
514 2745
514 2813
514 2831
514 2943
515 718
515 862
515 879
515 882
515 916
515 957
515 1012
515 1113
515 1114
515 1120
515 1121
515 1278
515 1334
515 1335
515 1337
515 1363
515 1382
515 1548
515 1550
515 1573
515 1677
515 1748
515 1881
515 1891
515 1905
515 2058
515 2106
515 2158
515 2217
515 2234
515 2298
515 2371
515 2375
515 2376
515 2379
515 2392
515 2438
515 2626
515 2769
515 2853
515 2875
515 2936
515 3042
515 3127
515 3142
515 3163
515 3219
515 3244
515 3426
515 3553
515 3571
515 3620
516 699
516 763
516 771
516 804
516 908
516 934
516 970
516 1073
516 1086
516 1369
516 1497
516 1640
516 2002
516 2037
516 2106
516 2532
516 2745
517 646
517 1001
517 2064
517 2065
517 2114
517 2319
517 2417
517 2624
518 569
518 1687
518 3563
519 1428
520 915
521 1132
524 621
524 623
525 403
525 1189
525 1191
525 1192
525 1458
527 892
527 1458
527 2108
528 915
530 895
531 3543
532 1147
533 1581
533 1663
533 2297
533 2302
533 2378
533 2489
533 2930
533 3060
533 3739
538 583
538 1082
538 1386
541 888
542 959
542 2333
544 1960
544 2205
544 2888
546 919
546 1242
546 1483
546 1610
546 2065
546 3337
548 2887
553 729
554 1333
554 1361
557 731
557 732
557 1211
557 2104
557 2500
557 2894
557 3364
558 731
558 939
558 1453
558 2104
559 1392
559 1487
559 1819
559 2953
559 3302
562 1955
562 2268
562 2353
562 2767
562 3286
562 3501
562 3763
563 1800
563 2376
563 3253
564 563
564 601
564 710
564 845
564 870
564 916
564 1072
564 1083
564 1129
564 1245
564 1323
564 1365
564 1394
564 1530
564 1621
564 1653
564 1657
564 1666
564 1800
564 2179
564 2201
564 2376
564 2792
564 2852
564 2888
564 2940
564 3505
564 3614
564 3634
565 736
565 766
565 1055
566 941
566 1188
566 1190
566 1192
566 1428
566 1459
566 2469
566 3263
567 1086
567 1191
567 1192
567 1427
567 1458
567 1771
569 884
569 1093
569 1123
569 1586
569 3196
569 3563
570 1543
571 1428
571 2443
572 1133
572 1284
572 1934
572 2008
572 2009
577 1433
577 1780
577 3266
579 845
579 957
579 1120
579 1121
579 1177
579 1335
579 1363
579 1382
579 1421
579 1426
579 1548
579 1677
579 1681
579 1891
579 1905
579 1998
579 2062
579 2223
579 2234
579 2428
579 2473
579 2737
579 2817
579 2853
579 2868
579 3165
579 3244
579 3438
580 945
580 1012
580 2104
581 816
582 806
582 1687
583 868
583 908
583 962
583 1072
583 1082
583 1681
583 2038
584 2235
586 751
587 1769
587 2172
587 3465
589 1349
589 2290
589 2607
589 2648
589 2727
589 2988
589 3078
590 1207
590 1478
590 1479
590 1844
590 1889
590 1927
590 2169
591 955
591 1263
591 1360
591 1656
591 1688
591 2125
591 2127
591 2428
591 2655
591 2794
591 3669
591 3741
592 1335
592 1426
592 1662
592 1998
592 2062
592 2242
592 2379
592 2426
592 2494
592 2737
592 2795
592 3163
592 3165
592 3253
592 3301
592 3527
592 3531
592 3544
594 593
594 1061
595 2905
596 908
596 1801
597 1110
598 2792
599 1194
600 1483
601 1245
601 3282
602 603
602 1690
602 3268
603 1690
603 3268
604 1498
604 1815
606 731
606 945
606 974
606 1160
606 1180
606 1490
606 1505
606 1753
606 2104
606 2153
606 2843
608 976
608 1732
611 2241
612 1239
612 2027
612 2158
612 3071
612 3355
612 3462
613 1081
613 1240
613 1241
613 1339
614 790
614 1420
614 1761
614 1885
614 2686
614 3028
615 2715
615 2847
616 988
616 993
616 1045
616 1085
616 1144
616 1187
616 1390
616 1546
616 1672
616 1737
616 1836
616 2033
616 2178
616 2185
616 2288
616 2915
616 3002
616 3004
616 3006
616 3011
616 3028
616 3031
616 3040
616 3215
616 3365
616 3373
617 616
617 1085
617 1390
617 1881
617 2033
617 2058
617 2915
617 3003
617 3007
617 3017
617 3215
617 3415
617 3443
617 3546
617 3689
618 2680
620 806
620 1549
620 2220
620 3431
620 3543
621 623
621 2224
622 1372
622 2251
622 2955
622 3003
623 2224
623 2896
623 3011
624 1000
624 1254
624 1305
624 1558
624 1879
624 1880
624 1917
624 2223
624 2289
624 2438
624 2643
624 2723
624 2847
624 3012
624 3086
624 3403
624 3406
624 3557
625 1150
625 1711
625 1835
625 2059
625 2081
625 2871
625 2961
625 3350
625 3438
625 3439
626 1093
626 1381
626 1400
626 1403
626 1651
626 2448
626 2449
626 2867
626 3543
627 1229
628 1037
628 1232
628 2182
630 856
630 1381
630 1584
630 1915
630 2294
630 2447
630 2458
630 2658
630 2701
630 3047
630 3205
630 3482
630 3550
632 633
632 1627
632 1778
632 1978
633 1628
634 1830
635 1035
635 1219
635 1527
635 1528
635 1672
635 1737
635 1878
635 2004
635 2187
635 2266
635 2302
635 2345
635 2533
635 3060
637 832
637 918
637 1431
637 2088
638 3117
639 1551
639 3478
639 3500
642 599
642 1070
642 1442
643 1079
644 1631
645 1059
645 1076
645 1417
645 1435
645 2053
645 2337
646 1333
646 1420
647 998
647 2055
647 3085
651 1389
654 1302
659 902
659 2119
660 2077
660 2104
660 2777
660 3012
661 1099
661 1101
662 598
662 663
662 711
662 757
662 955
662 1032
662 1064
662 1155
662 1204
662 1206
662 1283
662 1475
662 1624
662 1671
662 1678
662 1724
662 1743
662 1824
662 1923
662 1943
662 1981
662 1982
662 2046
662 2061
662 2125
662 2311
662 2376
662 2393
662 2402
662 2407
662 2568
662 2669
662 2755
662 2791
662 2803
662 2886
662 3077
662 3166
662 3189
662 3260
662 3262
662 3526
662 3534
662 3548
662 3602
662 3635
662 3671
664 825
664 963
664 1721
664 1741
664 1903
664 1998
664 2120
664 3164
664 3482
665 904
665 1156
665 1157
665 1228
665 1315
665 1593
665 1668
665 2228
665 2815
665 3031
666 1569
667 876
667 908
667 923
667 1008
667 1201
667 1249
667 1276
667 1294
667 1879
667 1903
667 1910
667 1998
667 2104
667 2119
667 2234
667 2265
667 2312
667 2733
667 2824
667 2849
667 3029
667 3477
667 3482
667 3509
668 1475
668 1824
668 1923
668 3634
669 616
669 769
669 916
669 960
669 986
669 1031
669 1085
669 1124
669 1187
669 1254
669 1260
669 1274
669 1276
669 1304
669 1372
669 1382
669 1421
669 1552
669 1564
669 1605
669 1646
669 1672
669 1683
669 1737
669 1797
669 1836
669 1855
669 1924
669 1996
669 2018
669 2022
669 2042
669 2058
669 2080
669 2084
669 2107
669 2185
669 2187
669 2243
669 2363
669 2384
669 2492
669 2605
669 2652
669 2665
669 2667
669 2673
669 2710
669 2811
669 2817
669 2820
669 2838
669 2840
669 2846
669 3003
669 3006
669 3031
669 3040
669 3043
669 3051
669 3053
669 3058
669 3138
669 3208
669 3257
669 3417
669 3433
669 3443
669 3481
669 3535
669 3549
669 3552
669 3570
669 3588
669 3596
669 3620
669 3695
670 778
670 1605
672 781
672 934
672 935
672 1351
674 1858
674 1918
674 2655
674 2659
674 2668
674 3063
675 1996
675 2096
675 2363
675 2846
676 953
677 1114
677 1228
677 1686
677 2048
677 3593
678 2095
678 3258
679 1315
680 1033
680 1099
680 1101
680 1559
680 1589
680 2302
680 2907
680 3060
681 2292
682 1024
682 1042
682 1866
682 2372
683 3270
687 955
687 1073
687 1228
687 1678
687 1727
687 1786
687 2127
687 2467
687 2799
687 2866
687 3174
687 3227
687 3359
687 3635
688 1820
689 782
689 1007
691 939
691 1073
692 1722
692 2529
692 2802
692 2818
692 3103
695 1815
702 780
702 790
702 792
702 859
702 945
702 961
702 974
702 1098
702 1099
702 1176
702 1257
702 1293
702 1425
702 1454
702 1500
702 1519
702 1538
702 1550
702 1551
702 1571
702 1585
702 1651
702 1704
702 1740
702 1815
702 1818
702 1834
702 1861
702 1876
702 1893
702 1941
702 1968
702 2081
702 2163
702 2286
702 2370
702 2405
702 2434
702 2673
702 2819
702 2843
702 2864
702 3057
702 3203
702 3238
702 3341
702 3509
702 3582
703 685
703 780
703 1077
703 1098
703 1119
703 1361
703 1375
703 1391
703 1519
703 1554
703 1629
703 1687
703 1748
703 1914
703 1915
703 2054
703 2258
703 2278
703 2591
703 2616
703 2658
703 2684
703 2830
703 2832
703 3010
703 3064
704 776
704 780
704 790
704 853
704 858
704 859
704 860
704 861
704 950
704 964
704 995
704 1005
704 1032
704 1073
704 1081
704 1098
704 1099
704 1100
704 1148
704 1155
704 1171
704 1174
704 1176
704 1204
704 1207
704 1208
704 1213
704 1228
704 1229
704 1233
704 1240
704 1241
704 1243
704 1248
704 1249
704 1250
704 1251
704 1257
704 1258
704 1262
704 1266
704 1276
704 1290
704 1295
704 1297
704 1314
704 1339
704 1342
704 1360
704 1385
704 1400
704 1407
704 1429
704 1434
704 1452
704 1455
704 1457
704 1470
704 1474
704 1476
704 1480
704 1481
704 1482
704 1486
704 1494
704 1498
704 1499
704 1506
704 1513
704 1515
704 1516
704 1517
704 1518
704 1519
704 1524
704 1528
704 1529
704 1534
704 1535
704 1536
704 1537
704 1550
704 1555
704 1559
704 1566
704 1570
704 1572
704 1576
704 1590
704 1599
704 1616
704 1617
704 1625
704 1637
704 1638
704 1640
704 1646
704 1647
704 1650
704 1668
704 1671
704 1675
704 1695
704 1698
704 1702
704 1703
704 1707
704 1714
704 1741
704 1746
704 1752
704 1761
704 1764
704 1765
704 1767
704 1773
704 1776
704 1779
704 1788
704 1794
704 1796
704 1803
704 1812
704 1815
704 1819
704 1828
704 1829
704 1833
704 1840
704 1844
704 1846
704 1851
704 1858
704 1864
704 1867
704 1871
704 1873
704 1876
704 1878
704 1881
704 1894
704 1896
704 1900
704 1902
704 1904
704 1910
704 1914
704 1916
704 1928
704 1931
704 1934
704 1939
704 1942
704 1943
704 1961
704 1973
704 1974
704 1975
704 1983
704 1991
704 2003
704 2005
704 2007
704 2020
704 2028
704 2029
704 2032
704 2034
704 2041
704 2058
704 2060
704 2076
704 2080
704 2097
704 2099
704 2105
704 2108
704 2109
704 2111
704 2112
704 2113
704 2126
704 2134
704 2144
704 2147
704 2150
704 2167
704 2169
704 2174
704 2175
704 2177
704 2184
704 2188
704 2192
704 2208
704 2210
704 2212
704 2213
704 2216
704 2218
704 2225
704 2229
704 2230
704 2231
704 2234
704 2236
704 2239
704 2244
704 2248
704 2254
704 2256
704 2258
704 2264
704 2277
704 2279
704 2281
704 2282
704 2283
704 2284
704 2285
704 2286
704 2288
704 2296
704 2299
704 2305
704 2324
704 2344
704 2352
704 2360
704 2364
704 2365
704 2366
704 2368
704 2369
704 2370
704 2381
704 2385
704 2407
704 2413
704 2423
704 2424
704 2431
704 2432
704 2434
704 2440
704 2441
704 2448
704 2452
704 2457
704 2460
704 2470
704 2471
704 2475
704 2478
704 2479
704 2483
704 2489
704 2490
704 2491
704 2503
704 2514
704 2523
704 2538
704 2539
704 2542
704 2544
704 2549
704 2555
704 2556
704 2557
704 2572
704 2575
704 2583
704 2584
704 2589
704 2597
704 2601
704 2603
704 2604
704 2605
704 2613
704 2614
704 2617
704 2618
704 2626
704 2629
704 2636
704 2640
704 2641
704 2645
704 2646
704 2650
704 2651
704 2657
704 2663
704 2668
704 2671
704 2672
704 2680
704 2682
704 2690
704 2691
704 2692
704 2701
704 2706
704 2721
704 2726
704 2731
704 2733
704 2741
704 2742
704 2746
704 2750
704 2757
704 2765
704 2785
704 2786
704 2787
704 2799
704 2800
704 2806
704 2819
704 2839
704 2845
704 2847
704 2855
704 2859
704 2861
704 2862
704 2864
704 2866
704 2870
704 2874
704 2878
704 2887
704 2889
704 2893
704 2897
704 2898
704 2900
704 2904
704 2906
704 2908
704 2917
704 2928
704 2931
704 2933
704 2934
704 2937
704 2938
704 2941
704 2960
704 2962
704 2964
704 2980
704 2982
704 2990
704 3002
704 3004
704 3014
704 3015
704 3019
704 3021
704 3026
704 3035
704 3040
704 3041
704 3046
704 3048
704 3051
704 3052
704 3063
704 3077
704 3079
704 3099
704 3111
704 3112
704 3122
704 3127
704 3132
704 3137
704 3138
704 3140
704 3152
704 3154
704 3161
704 3174
704 3181
704 3209
704 3210
704 3214
704 3215
704 3216
704 3240
704 3244
704 3247
704 3248
704 3257
704 3259
704 3264
704 3272
704 3276
704 3279
704 3281
704 3325
704 3326
704 3336
704 3348
704 3367
704 3370
704 3372
704 3378
704 3382
704 3392
704 3393
704 3400
704 3407
704 3414
704 3418
704 3419
704 3421
704 3433
704 3436
704 3437
704 3441
704 3445
704 3446
704 3448
704 3450
704 3456
704 3465
704 3476
704 3483
704 3488
704 3490
704 3494
704 3503
704 3506
704 3514
704 3515
704 3538
704 3540
704 3571
704 3572
704 3591
704 3612
704 3618
704 3622
704 3626
704 3634
704 3658
704 3659
704 3666
704 3689
704 3690
704 3694
704 3695
704 3699
704 3712
704 3715
704 3727
704 3745
704 3747
704 3761
704 3763
705 780
705 945
705 1012
705 1018
705 1036
705 1400
705 1498
705 1561
705 1568
705 1570
705 1576
705 1614
705 1638
705 1720
705 1740
705 1748
705 1764
705 1815
705 1896
705 1908
705 1943
705 1971
705 1994
705 1995
705 2019
705 2059
705 2085
705 2104
705 2152
705 2153
705 2170
705 2217
705 2239
705 2248
705 2252
705 2256
705 2323
705 2424
705 2432
705 2434
705 2448
705 2490
705 2607
705 2671
705 2820
705 2914
705 3010
705 3030
705 3041
705 3179
705 3231
705 3255
705 3409
705 3438
705 3547
705 3589
705 3702
705 3752
706 1295
706 1378
706 1638
706 1821
706 1913
706 1961
706 2008
706 2432
706 2876
706 3035
706 3538
707 1274
707 1519
707 1545
707 2695
707 2715
707 3290
707 3606
708 3255
709 1115
709 1323
710 1323
710 1530
710 1653
710 1743
710 3601
711 955
711 1032
711 1155
711 1202
711 1204
711 1273
711 1475
711 1476
711 1654
711 1657
711 1678
711 1743
711 1786
711 1889
711 1981
711 1982
711 1986
711 2125
711 2127
711 2374
711 2376
711 2384
711 2393
711 2467
711 2580
711 2791
711 2793
711 2884
711 2886
711 3175
711 3189
711 3227
711 3262
711 3534
711 3602
711 3634
711 3635
711 3675
712 825
712 3613
713 1778
713 2061
713 2335
713 2544
713 2937
713 3260
714 832
714 1008
714 1110
714 1910
714 1939
714 2065
714 2784
714 2825
714 3154
714 3349
715 1608
715 1609
716 931
716 1757
717 911
717 1000
717 1152
717 1276
717 1295
717 1382
717 1391
717 1478
717 1553
717 1613
717 1689
717 1740
717 1792
717 1902
717 1983
717 2082
717 2093
717 2320
717 2413
717 2468
717 2539
717 2654
717 2678
717 2763
717 2957
717 3178
717 3417
717 3549
717 3712
717 3752
718 753
718 934
718 1070
718 1323
718 1358
718 1620
718 1670
718 1730
718 1787
718 2064
718 2114
718 2204
718 2206
718 2529
719 825
719 959
719 2119
720 780
720 908
722 1081
722 1240
722 1241
722 1339
722 2192
723 1426
723 1530
723 2062
727 1165
727 2574
728 1165
728 1721
729 847
729 1435
729 3104
730 1173
730 1174
730 1175
731 936
731 999
731 1058
731 1062
731 1177
731 1180
731 1212
731 1311
731 1312
731 1313
731 1327
731 1340
731 1449
731 1450
731 1453
731 1493
731 1520
731 1599
731 1635
731 1762
731 1763
731 1806
731 1807
731 1931
731 1997
731 2099
731 2105
731 2138
731 2286
731 2310
731 2314
731 2499
731 2518
731 2577
731 2993
731 3236
731 3250
731 3321
731 3372
731 3639
737 1464
740 2038
740 2179
740 2257
741 951
741 978
742 955
742 1674
742 1689
742 2156
742 2157
742 2187
742 2382
742 2632
742 2768
742 2855
742 2856
742 2988
742 3034
742 3037
742 3354
742 3465
742 3556
742 3568
742 3569
743 954
743 955
743 1228
743 1263
743 1360
743 1471
743 1563
743 1688
743 1851
743 1969
743 2236
743 2419
743 3032
743 3226
743 3532
743 3562
743 3634
744 2471
744 2632
744 3084
745 1365
746 747
749 1153
749 1217
749 1360
749 1429
749 1599
749 1736
749 2148
749 2479
749 2483
749 2556
749 2561
749 2750
749 2996
749 3264
749 3704
750 1411
750 1895
750 2302
750 2966
750 3060
750 3115
750 3482
751 1629
754 2016
755 1801
756 1177
756 1313
757 1064
757 1355
757 1643
757 1811
757 1935
757 2959
757 3266
757 3659
758 1355
758 1767
758 1768
758 1780
758 2572
758 2744
758 2921
758 3652
759 1692
759 2076
759 2133
759 2744
759 2810
759 2921
759 2936
760 1449
760 1453
760 1520
760 1599
760 1736
760 1762
760 1789
760 2479
760 2483
760 2556
760 2561
760 2586
760 2750
760 2994
760 2996
760 3264
761 948
762 2770
763 970
763 1497
763 1997
763 2057
764 736
764 1225
764 1770
765 766
765 1634
765 2972
765 3371
766 1634
766 3371
767 1605
767 3355
769 1551
769 1821
769 1822
770 1563
770 2915
771 1640
774 2470
774 3228
776 1457
776 1773
776 2029
778 3489
778 3720
778 3757
779 1578
779 2181
779 2470
779 2998
779 3071
779 3291
781 1640
782 1004
782 1007
784 1030
784 1182
784 1563
784 1901
784 2866
784 2915
784 3002
784 3100
784 3751
785 2887
786 1269
786 1640
786 2275
786 2662
786 2915
786 3453
788 2955
789 1006
790 2915
791 1590
791 1863
791 2211
791 2301
791 2321
791 2845
791 2974
791 3382
791 3384
791 3444
791 3447
791 3484
792 2315
793 981
793 1010
793 1577
794 1816
794 1884
794 2233
794 3013
794 3411
795 1898
796 807
796 859
796 1672
796 3064
796 3611
797 802
797 1646
797 1663
797 1678
797 2236
797 2258
797 2416
797 2572
797 2817
797 2825
797 2855
797 2904
797 3178
797 3226
797 3295
797 3417
797 3536
797 3643
797 3684
798 1636
798 2316
798 2399
798 2830
798 3168
799 1580
799 1976
799 2686
799 2796
799 2980
799 3028
799 3430
799 3542
800 1012
800 1145
800 1840
800 2008
800 2244
800 2432
800 2452
800 2671
800 2726
800 2873
800 3088
800 3093
800 3144
801 1285
801 1638
801 1748
801 2147
801 2256
801 2648
801 2869
801 3064
801 3093
801 3398
801 3428
802 1003
802 1663
802 1748
802 1889
802 2416
802 2562
802 2817
802 2886
802 3178
802 3229
802 3325
802 3528
802 3536
803 1667
803 1675
803 1841
803 2809
803 2824
803 3015
803 3322
803 3414
804 1670
804 2634
805 1400
806 1549
806 3431
807 1191
807 1390
807 1528
807 1593
807 1668
807 1713
807 1840
807 2239
807 2432
807 3023
808 1175
808 1568
808 1854
808 2316
808 2447
808 2458
808 2687
808 2701
808 3047
808 3201
808 3249
808 3550
808 3664
809 1232
809 1422
809 1729
809 2808
809 3028
810 1574
810 1907
812 2038
812 3259
813 965
813 1477
813 1499
813 1646
813 1747
813 3259
813 3530
814 1865
815 1260
816 1677
816 2497
817 1197
817 1295
817 1505
817 1551
817 1823
817 2470
817 2585
817 3045
817 3293
818 1583
819 1651
819 1853
819 2012
819 2302
819 3060
819 3435
819 3482
820 991
820 1009
822 1605
822 1732
822 1821
822 2027
822 2158
824 1821
826 1676
827 3086
828 1468
829 1192
830 1150
830 1344
830 1415
830 1455
830 1465
830 1711
830 2016
830 2347
830 2651
830 2702
830 2709
830 2743
830 2749
830 2871
830 2874
830 2961
830 3255
830 3350
830 3361
830 3438
830 3439
830 3554
830 3590
830 3628
831 1606
831 1644
831 1952
831 2159
831 2495
831 2593
831 2739
831 2971
831 3307
833 976
833 1732
833 2113
833 3285
833 3286
833 3293
834 1067
834 1551
834 1826
834 1831
834 3477
834 3500
835 1453
835 2188
835 2736
835 3263
835 3372
837 1238
837 1314
837 1326
837 2143
837 2188
837 2989
837 3347
838 2332
839 1329
840 818
840 1583
842 1631
842 1950
842 3129
845 1077
845 1335
845 3165
846 1333
847 846
852 1302
855 1848
861 1429
862 1934
862 2147
865 1099
865 1740
865 1997
866 2789
867 1114
868 2070
868 3617
869 1375
869 2245
869 2943
870 1359
870 1442
870 1620
870 1623
870 1787
870 1936
870 1945
870 2207
870 2411
870 2825
870 3103
870 3172
873 1010
873 1667
873 1988
873 2003
873 2239
873 2250
873 2365
873 2416
873 2562
873 2660
873 2678
873 2741
873 2742
873 3070
873 3141
873 3214
873 3257
875 2257
875 2827
876 1171
876 1315
876 1602
876 1943
876 2136
876 3171
877 1285
877 1847
877 2085
877 2239
877 2256
877 3323
877 3537
878 3171
879 1337
880 1164
880 1308
880 1891
880 1908
880 2082
880 2167
880 2388
880 2391
881 1185
881 1313
881 1570
882 2451
883 1716
883 2036
883 2539
883 3093
883 3428
887 1379
887 1690
887 2120
887 2281
887 3268
888 1676
889 1740
889 2707
891 1398
891 1492
893 1489
894 1859
895 1096
895 1859
895 2160
895 2699
895 3359
896 2424
899 1263
900 2743
901 1074
901 1453
901 1809
901 3730
901 3756
902 908
902 1997
903 2465
904 1156
904 1157
904 1418
904 1523
904 1630
904 1727
904 2125
904 2249
904 2386
905 893
905 1307
905 1489
905 3616
906 1131
908 1099
908 1354
908 1422
909 1739
911 1395
912 1783
912 1785
912 1986
912 2117
912 2376
912 3627
913 1803
914 1363
914 1479
914 3495
916 1733
917 1609
917 1690
917 1742
917 1780
917 1782
917 1804
917 1930
917 2572
917 2573
917 2793
917 2810
917 2926
917 3268
917 3349
918 1431
920 735
920 1314
920 1340
920 1453
920 1599
920 1736
920 1753
920 2076
920 2188
920 2483
920 2751
920 2994
920 3372
920 3734
923 1071
923 1201
923 1205
923 1330
923 1441
923 1721
923 1783
923 2116
923 2312
923 2410
923 2435
923 2567
923 3125
924 2584
924 3530
927 1308
929 1639
933 1491
936 1453
937 1177
937 1178
937 1807
937 2585
937 3263
938 1453
938 2104
940 1308
940 3371
943 1460
943 1463
945 1490
945 1748
945 1753
945 1966
945 2104
945 2211
945 2323
945 2554
945 2622
945 2914
945 2970
945 2982
945 3150
945 3431
946 2429
948 1181
948 1429
948 1453
948 1471
948 1736
948 1792
948 2531
948 2586
948 2750
948 2910
948 3263
949 1598
949 2118
949 2129
949 2507
950 1767
951 3049
953 1424
954 955
954 1207
954 1629
954 1656
954 1678
954 1688
954 1727
954 1786
954 1796
954 1889
954 1893
954 1927
954 1991
954 2236
954 2590
954 2848
954 2906
954 3032
954 3169
954 3176
954 3226
954 3295
954 3532
954 3562
954 3669
954 3734
955 954
955 1200
955 1273
955 1598
955 1656
955 1678
955 1684
955 1688
955 1727
955 1786
955 1837
955 1893
955 1927
955 1969
955 1981
955 1984
955 1991
955 1992
955 2118
955 2120
955 2125
955 2127
955 2140
955 2236
955 2360
955 2382
955 2409
955 2467
955 2506
955 2507
955 2581
955 2590
955 2656
955 2660
955 2669
955 2680
955 2794
955 2807
955 2848
955 2903
955 2906
955 2920
955 3026
955 3037
955 3167
955 3169
955 3170
955 3214
955 3222
955 3226
955 3295
955 3446
955 3562
955 3602
955 3605
955 3667
955 3669
955 3676
955 3722
955 3739
955 3741
955 3761
956 1244
956 1759
956 1960
956 2319
956 2888
956 2911
958 2874
959 2119
960 1672
960 1988
961 1968
962 962
962 1681
962 2743
963 2122
964 1208
964 1233
964 1446
964 1474
964 2111
964 3126
965 1233
965 1480
965 1513
965 1647
965 2366
965 2423
965 2603
965 3153
966 1938
966 3357
967 1834
967 1941
968 1451
968 1468
968 1943
968 2069
968 2073
968 2235
968 2272
968 2534
968 2565
968 2945
968 3163
968 3293
968 3349
969 1153
969 1217
969 1599
969 1736
969 2172
969 2483
969 2556
969 2586
969 2750
969 3264
970 1369
970 1497
970 1997
970 3577
971 1498
971 1815
971 2151
972 2659
974 2843
974 3091
975 1551
975 3293
976 1551
976 1821
978 2512
978 3465
979 1503
979 1674
979 2156
979 2768
979 3465
979 3556
979 3643
980 1606
980 2495
980 3237
980 3307
983 1588
983 2313
983 2860
983 3071
983 3293
983 3375
984 965
984 1325
984 1513
984 1646
984 1647
984 1873
984 2020
984 2175
984 2366
987 2915
988 1385
988 1594
988 1761
988 3028
991 1577
992 2262
993 2187
996 1336
996 1419
997 1335
997 1383
997 3165
998 2055
999 1907
999 2172
999 3750
1000 3720
1001 1394
1001 2754
1003 1663
1003 1748
1003 1981
1003 2378
1003 2795
1003 3191
1004 3509
1005 1535
1005 1873
1005 2360
1005 3538
1007 3176
1008 1441
1008 1998
1008 2312
1008 3215
1010 1185
1010 3463
1013 1251
1013 1262
1013 1269
1013 2662
1013 3453
1014 2662
1014 2915
1014 3001
1015 1922
1015 2215
1016 1252
1017 1648
1018 1264
1019 1918
1019 2475
1019 2655
1019 2668
1019 3303
1020 1850
1021 1546
1021 2288
1022 1283
1022 2002
1022 2263
1022 2675
1022 2681
1022 2772
1022 2904
1022 3011
1022 3040
1022 3256
1022 3397
1022 3429
1022 3434
1022 3528
1022 3572
1022 3608
1022 3714
1023 1185
1024 1069
1024 1417
1024 1444
1024 2689
1025 1191
1025 2228
1026 1997
1026 2249
1026 2386
1026 2579
1027 1748
1027 2637
1027 2664
1027 3190
1028 1388
1028 1563
1028 1851
1028 2662
1028 3004
1028 3215
1029 2274
1029 2354
1030 934
1030 2274
1030 2915
1031 1251
1031 2236
1031 2408
1031 2530
1031 2662
1031 2915
1031 3100
1031 3215
1031 3396
1031 3562
1031 3620
1031 3751
1032 1207
1032 1470
1032 1671
1032 1684
1032 1980
1032 1982
1032 1991
1032 2034
1032 2125
1032 2236
1032 2255
1032 2509
1032 2564
1032 2581
1032 2602
1032 2651
1032 2656
1032 2657
1032 2738
1032 2775
1032 2815
1032 2817
1032 2837
1032 2923
1032 2965
1032 3032
1032 3191
1032 3224
1032 3532
1032 3548
1032 3665
1032 3688
1033 1401
1033 1589
1033 1669
1033 1821
1033 1878
1033 2145
1033 2266
1033 2302
1033 2344
1033 2345
1033 2461
1033 2623
1033 3060
1033 3401
1034 1557
1034 1669
1034 2266
1034 2345
1035 1821
1035 1876
1035 2214
1035 2302
1035 2623
1035 2639
1035 2649
1035 3027
1035 3060
1035 3202
1035 3392
1035 3401
1035 3449
1037 1578
1037 2173
1037 2470
1037 2690
1037 2985
1038 1578
1038 2409
1038 2470
1038 2690
1038 2985
1039 2985
1041 1022
1041 1663
1041 2004
1041 2018
1041 2178
1041 2229
1041 2232
1041 2256
1041 2344
1041 2381
1041 2641
1041 2644
1041 2710
1041 2799
1041 3003
1041 3006
1041 3050
1041 3083
1041 3194
1041 3256
1041 3370
1041 3409
1041 3429
1041 3714
1042 1529
1042 2006
1042 2007
1043 1499
1043 1908
1043 2263
1043 2264
1043 2584
1043 2681
1043 2700
1043 3255
1043 3258
1043 3259
1046 1543
1046 2336
1046 2688
1046 3329
1046 3371
1049 1051
1050 1468
1051 2129
1051 3051
1052 2982
1052 3116
1052 3117
1053 2596
1055 1634
1055 3371
1056 1466
1056 1487
1056 1764
1056 1819
1057 3578
1058 1763
1059 1435
1060 2199
1061 2049
1061 3353
1062 1453
1062 1931
1062 1993
1062 2104
1062 2918
1062 2993
1063 1974
1064 1935
1064 2407
1065 1551
1067 1551
1067 3478
1068 1780
1068 2130
1068 2571
1068 2921
1070 1194
1070 1201
1070 1362
1070 1442
1070 1620
1070 1623
1070 1666
1070 1734
1070 1787
1070 1800
1070 1945
1070 2117
1071 1805
1073 1228
1073 1504
1073 2094
1073 2866
1073 2966
1074 1809
1075 1076
1075 1417
1075 1435
1075 2830
1076 1417
1076 2052
1077 1078
1077 1335
1078 1077
1079 3505
1081 1241
1081 1339
1081 2192
1081 2208
1081 2360
1081 2513
1081 2615
1081 2629
1081 2996
1081 3508
1081 3622
1081 3733
1081 3739
1098 1971
1099 1973
1099 2184
1099 2355
1099 2599
1099 2716
1099 2907
1099 3126
1100 1005
1100 1535
1100 1873
1100 2150
1100 2176
1100 3126
1100 3633
1103 2149
1103 2705
1104 1627
1104 1778
1104 1978
1105 3103
1106 1335
1106 3165
1107 2166
1107 3071
1108 1660
1108 1903
1108 1943
1108 1944
1108 1986
1108 2383
1108 2415
1108 2425
1108 3164
1108 3204
1108 3482
1108 3576
1109 1453
1109 1497
1109 1893
1109 2104
1109 2297
1109 3497
1110 1266
1110 1608
1110 1826
1110 1831
1110 2662
1110 2942
1112 1569
1112 1577
1112 2637
1112 3199
1113 1382
1113 1426
1113 1548
1113 1891
1113 1905
1113 2062
1113 2106
1113 2117
1113 2234
1113 2255
1113 2392
1114 1905
1116 1959
1116 2348
1116 2745
1116 2813
1116 3343
1117 1561
1117 1748
1117 2085
1117 2248
1119 2405
1120 1276
1120 3042
1120 3432
1121 1653
1122 2822
1122 3669
1123 1586
1125 1213
1125 1675
1127 2470
1128 2438
1128 3062
1129 1530
1129 1621
1129 2201
1129 2202
1129 2754
1129 2852
1130 1453
1130 1574
1130 1907
1135 1489
1139 1400
1139 1879
1139 2280
1139 2448
1139 3304
1139 3482
1140 2302
1140 3242
1140 3243
1141 2424
1142 1354
1142 1409
1142 1708
1142 1879
1142 1919
1142 3037
1143 1304
1146 2302
1150 1465
1150 3350
1151 1967
1153 1217
1153 1360
1153 1498
1153 1599
1153 1736
1153 2483
1154 1420
1154 2884
1154 2887
1154 3252
1155 1475
1155 1476
1155 1489
1155 1654
1155 1678
1155 1679
1155 1727
1155 1743
1155 1786
1155 1889
1155 1986
1155 2125
1155 2127
1155 2376
1155 2393
1155 2412
1155 2448
1155 2467
1155 2504
1155 2791
1155 2803
1155 2886
1155 2937
1155 3166
1155 3175
1155 3189
1155 3224
1155 3227
1155 3262
1155 3295
1155 3601
1155 3602
1155 3630
1155 3634
1155 3635
1156 1157
1156 1497
1156 2386
1157 1418
1157 1523
1157 1630
1157 2125
1157 2249
1158 1727
1158 1992
1158 2409
1159 2708
1160 1453
1160 1484
1160 1834
1160 1941
1162 1633
1168 1755
1170 971
1170 1282
1170 1445
1170 2026
1170 2151
1172 1495
1172 2334
1172 2757
1174 2295
1177 1453
1180 1181
1180 1340
1180 1450
1180 1452
1180 1453
1180 1635
1180 1763
1180 1806
1180 1807
1180 1942
1180 1954
1180 2045
1180 2102
1180 2163
1180 2188
1180 2306
1180 2308
1180 2309
1180 2517
1180 2518
1180 2524
1180 2547
1180 2577
1180 2765
1180 2918
1180 3263
1180 3271
1180 3642
1180 3724
1181 3263
1186 1772
1191 1704
1191 1773
1191 2029
1191 2030
1191 2109
1191 2864
1191 3578
1193 1555
1193 2470
1193 2638
1193 3185
1195 2934
1197 1823
1197 1864
1197 2104
1197 2470
1197 3338
1200 2794
1202 1624
1202 1982
1202 1986
1202 2127
1202 2376
1202 2412
1202 2467
1202 2590
1202 2669
1202 2791
1202 2798
1202 3166
1202 3169
1202 3174
1202 3175
1202 3262
1202 3602
1203 2769
1205 1657
1207 1452
1207 1635
1207 1763
1207 2314
1207 2330
1207 2388
1207 2815
1207 2923
1207 3176
1207 3250
1207 3263
1207 3551
1208 1233
1208 1474
1208 1961
1209 1670
1210 1453
1210 1498
1211 1451
1211 1599
1211 3316
1212 1177
1212 1449
1212 1493
1212 1520
1212 1599
1212 1762
1212 1931
1212 2104
1212 2172
1212 2483
1212 2587
1212 2917
1212 2918
1212 3280
1212 3312
1212 3700
1213 1764
1213 2340
1214 1782
1214 1930
1216 2403
1216 2448
1216 2660
1216 3070
1217 2483
1217 2556
1217 2586
1217 2750
1217 3264
1219 1815
1219 2579
1219 2585
1221 2187
1221 3293
1221 3477
1221 3478
1222 3230
1222 3293
1222 3375
1222 3713
1223 3293
1223 3649
1224 1966
1224 3150
1228 2966
1228 3359
1231 1284
1231 3355
1234 3396
1235 3157
1237 2443
1238 2143
1238 2147
1238 2172
1238 3347
1239 2859
1239 3071
1240 1241
1240 2192
1241 1240
1244 1531
1244 2073
1244 2204
1244 2205
1244 2888
1244 3716
1245 1623
1245 2064
1245 2065
1245 2114
1245 2204
1245 2205
1245 2206
1245 2318
1245 2417
1245 2529
1245 2624
1245 2825
1247 1642
1247 2362
1249 2801
1250 1867
1251 2408
1251 2588
1251 2915
1251 3028
1251 3451
1254 3216
1256 1249
1256 1682
1256 1853
1256 1860
1256 2059
1256 2590
1256 2591
1256 2651
1256 2676
1256 2848
1256 3173
1256 3174
1256 3258
1256 3439
1256 3540
1256 3554
1257 1555
1257 1876
1258 1876
1258 2638
1258 3185
1260 2675
1260 2805
1260 2886
1260 3040
1260 3170
1260 3229
1260 3256
1260 3429
1260 3434
1260 3528
1260 3584
1260 3714
1260 3764
1261 1579
1261 1671
1261 1688
1261 1833
1261 2187
1261 2235
1261 2323
1261 2383
1261 2467
1261 2628
1261 2719
1261 2945
1261 2997
1261 3052
1261 3324
1262 1924
1263 2187
1263 2228
1263 2236
1263 2898
1263 3226
1263 3562
1263 3669
1263 3694
1264 1976
1265 1582
1265 1903
1265 2219
1265 2302
1265 2420
1265 2448
1265 2773
1265 3108
1265 3482
1266 1794
1267 1993
1267 2187
1267 3656
1268 1592
1268 1803
1268 3557
1269 2274
1269 2662
1270 2915
1270 3396
1271 2915
1271 3100
1271 3396
1271 3751
1272 1527
1272 1899
1272 1900
1272 1911
1272 1921
1272 1993
1272 2004
1272 2034
1272 2186
1272 2187
1272 2228
1272 2234
1272 2253
1272 2254
1272 2267
1272 2273
1272 2344
1272 2349
1272 2387
1272 2394
1272 2431
1272 2641
1272 2647
1272 2661
1272 2663
1272 2674
1272 2819
1272 2827
1272 2861
1272 2915
1272 3015
1272 3031
1272 3037
1272 3055
1272 3058
1272 3060
1272 3121
1272 3148
1272 3215
1272 3270
1272 3370
1272 3413
1272 3481
1272 3570
1272 3571
1272 3632
1273 1497
1273 1671
1273 1990
1273 1995
1273 2228
1273 2243
1273 2277
1273 2608
1273 2628
1273 2677
1273 2698
1273 2710
1273 2855
1273 2997
1273 3006
1273 3026
1273 3031
1273 3040
1273 3051
1273 3058
1273 3123
1273 3180
1273 3212
1273 3256
1273 3324
1273 3363
1273 3396
1273 3416
1273 3421
1273 3445
1273 3446
1273 3455
1273 3481
1273 3535
1273 3619
1273 3761
1276 2234
1276 2256
1276 2431
1276 2710
1276 3051
1276 3409
1276 3422
1276 3535
1276 3537
1276 3695
1278 1875
1278 1905
1278 3424
1279 2211
1281 1886
1281 2673
1281 3581
1283 2002
1283 2234
1283 2263
1283 2675
1283 2681
1283 3011
1283 3256
1283 3331
1283 3434
1283 3571
1285 3606
1286 1840
1286 1841
1286 1849
1286 1909
1286 2227
1286 2432
1286 3015
1288 2035
1290 1829
1290 1909
1290 2226
1290 2227
1290 3015
1290 3038
1291 1910
1291 3197
1292 2073
1292 2888
1292 2890
1294 3482
1298 1508
1302 1821
1303 3293
1304 3402
1305 2289
1305 2438
1305 2461
1305 2723
1307 3616
1309 1451
1309 1598
1309 2118
1309 2129
1309 2140
1309 2506
1309 2507
1309 2520
1309 2909
1310 1952
1310 2129
1310 2317
1310 2493
1311 1340
1313 1453
1313 2104
1313 2139
1313 2188
1313 2579
1314 2310
1314 2483
1314 2733
1314 2751
1314 3281
1314 3492
1315 1602
1315 1742
1315 1857
1315 2342
1315 3267
1318 2260
1320 2996
1322 2470
1323 1967
1324 1608
1324 1609
1324 1780
1324 3340
1325 1480
1325 1974
1325 2177
1325 2366
1325 2423
1325 3153
1326 2143
1326 2188
1326 3263
1327 1599
1327 1931
1327 2579
1327 2993
1327 3316
1327 3321
1328 1657
1330 1799
1330 2075
1330 2116
1330 2528
1330 2567
1330 3599
1331 2336
1331 2635
1331 2688
1331 2972
1331 3329
1332 2129
1332 3730
1334 1337
1335 3165
1336 1950
1339 2192
1339 2764
1339 2996
1339 3466
1339 3733
1340 1453
1340 1763
1340 1931
1340 1932
1340 1942
1340 1954
1340 2104
1340 2305
1340 2306
1340 2919
1340 3098
1340 3344
1340 3372
1343 3230
1343 3293
1343 3355
1343 3713
1344 1711
1344 2347
1344 2480
1344 2749
1344 3439
1344 3581
1345 1958
1345 1959
1345 2348
1345 2694
1345 2977
1345 2978
1345 3139
1345 3343
1349 2579
1352 2104
1352 3151
1352 3299
1354 2647
1354 2716
1354 3331
1354 3580
1356 1650
1356 1934
1359 1936
1359 1945
1359 2207
1359 3172
1360 2794
1360 2903
1361 3198
1362 1194
1362 1442
1362 1620
1362 1623
1362 1666
1362 1787
1362 1945
1362 2117
1362 2624
1363 1384
1363 2874
1363 3163
1364 1370
1364 1815
1364 2234
1364 2675
1364 3040
1366 2379
1366 3146
1366 3531
1369 1497
1371 3173
1371 3174
1371 3540
1372 1564
1372 2817
1372 3178
1372 3211
1372 3549
1374 1958
1374 1959
1374 2050
1374 2245
1374 2348
1374 2406
1374 2411
1374 2694
1374 2745
1374 2821
1374 2977
1374 2978
1374 3025
1374 3057
1374 3139
1374 3168
1374 3187
1374 3251
1374 3343
1374 3431
1375 2050
1375 2245
1375 2411
1375 2745
1375 2821
1377 2297
1377 2421
1377 2841
1377 2877
1377 2879
1377 3115
1377 3152
1377 3186
1378 1497
1378 1994
1378 2008
1378 2009
1379 1627
1379 2187
1379 3559
1379 3739
1380 3071
1381 2902
1382 1666
1382 1905
1382 1993
1382 2425
1382 3212
1382 3426
1384 2106
1384 2392
1384 2943
1384 3526
1385 1476
1385 1594
1385 1678
1385 1680
1385 1796
1385 1993
1385 2013
1385 2126
1385 2127
1385 2376
1385 2387
1385 2392
1385 2401
1385 2408
1385 2448
1385 2558
1385 2703
1385 2790
1385 2793
1385 2798
1385 2923
1385 2935
1385 3024
1385 3028
1385 3056
1385 3184
1385 3197
1385 3227
1385 3262
1385 3268
1385 3534
1385 3551
1385 3627
1385 3725
1386 1993
1387 2220
1387 2259
1387 2278
1387 2447
1387 3047
1387 3205
1387 3664
1390 3056
1390 3546
1394 2754
1395 1700
1396 1453
1396 1701
1396 1951
1396 2104
1396 2600
1396 3516
1398 1492
1400 2448
1401 1882
1401 1883
1401 3620
1403 2867
1404 3632
1406 3719
1407 1964
1407 3719
1408 2400
1408 3200
1410 2450
1410 3243
1411 2455
1411 2846
1411 3060
1411 3115
1411 3580
1412 2039
1412 2163
1413 1514
1413 1659
1413 1719
1413 2812
1414 1965
1415 2749
1415 3350
1416 1323
1416 1967
1418 2125
1418 2249
1419 1950
1420 1421
1421 1420
1422 2996
1423 2558
1424 2226
1424 3581
1429 1453
1429 1471
1429 2478
1429 2561
1429 3123
1429 3745
1430 3263
1431 2066
1431 2135
1434 1723
1434 1754
1434 2131
1434 2175
1434 2435
1434 3491
1434 3600
1435 1498
1435 1815
1435 2053
1435 2152
1435 2337
1435 2465
1436 2076
1436 2527
1436 3287
1437 3313
1438 1600
1439 1655
1439 1688
1439 1837
1439 2403
1439 2409
1439 2448
1439 2581
1439 2590
1439 2660
1439 2738
1439 2822
1439 2848
1439 2913
1439 2920
1439 3070
1439 3102
1439 3169
1439 3176
1439 3206
1439 3222
1439 3226
1439 3310
1439 3722
1440 2104
1440 2579
1441 1623
1441 1721
1441 1787
1441 1945
1441 2116
1441 2312
1441 2683
1441 3101
1441 3599
1442 1194
1442 1620
1442 1623
1442 1787
1442 1945
1442 2117
1442 2319
1442 2624
1444 2907
1445 2026
1445 2151
1445 2826
1446 3162
1447 2403
1447 2581
1447 2590
1447 2848
1447 2920
1447 3169
1447 3206
1447 3226
1447 3310
1447 3722
1448 2902
1448 3351
1449 1520
1449 1521
1449 1762
1449 2099
1449 2483
1449 2519
1449 2993
1449 3621
1450 1807
1450 1931
1450 2099
1450 2118
1450 2507
1450 2519
1450 2577
1450 2735
1450 2993
1450 3312
1450 3313
1450 3344
1450 3621
1450 3651
1451 2118
1451 2129
1451 2140
1451 2165
1451 2506
1451 2507
1451 2520
1451 2579
1451 2729
1451 3765
1452 1635
1452 1942
1452 2045
1452 2309
1452 2314
1452 2330
1452 3250
1452 3263
1452 3271
1452 3642
1453 1813
1453 2104
1453 2351
1453 2914
1453 3263
1457 1773
1457 2029
1457 2109
1457 2864
1457 3578
1459 1461
1460 3579
1462 1920
1462 2450
1462 2983
1463 1772
1463 3579
1466 3613
1468 2211
1470 1788
1470 2140
1470 2147
1470 3161
1471 2579
1474 2111
1474 3126
1475 1982
1475 2127
1475 2384
1475 2656
1475 3175
1475 3224
1476 1853
1476 2121
1476 2376
1476 2903
1476 3630
1478 1479
1478 1927
1478 2904
1480 1974
1481 2060
1481 2503
1481 2557
1481 3121
1481 3122
1481 3209
1481 3263
1481 3368
1481 3378
1481 3632
1481 3662
1481 3666
1481 3684
1481 3731
1481 3734
1483 3337
1484 2487
1485 2786
1485 3248
1485 3523
1487 3347
1489 2864
1493 1763
1493 2099
1493 2519
1493 2734
1493 2901
1493 3263
1493 3314
1493 3642
1493 3765
1494 2147
1494 3161
1494 3323
1495 1947
1495 2334
1495 2757
1495 3160
1498 1815
1498 2152
1499 3259
1503 2988
1503 3556
1503 3643
1506 1494
1506 1788
1506 2147
1506 2546
1506 3323
1506 3699
1507 3375
1507 3463
1508 3293
1509 3293
1509 3375
1509 3463
1510 3375
1513 1698
1513 1974
1513 2366
1514 1659
1514 1719
1514 2812
1517 2629
1517 2898
1520 1762
1520 2099
1520 2483
1520 2519
1520 2993
1521 1762
1521 2099
1521 2483
1521 2519
1521 2993
1523 2249
1523 2386
1526 1925
1526 2083
1526 2210
1526 2222
1526 2679
1527 3105
1528 1846
1528 1878
1528 2210
1528 3741
1530 2201
1530 2202
1531 2319
1533 3008
1535 2263
1535 3256
1535 3418
1539 1882
1539 3620
1540 3002
1541 1841
1541 1849
1543 2336
1543 2635
1543 2688
1544 3085
1544 3134
1544 3586
1545 2634
1545 3393
1546 3002
1546 3020
1546 3620
1548 2633
1551 2104
1551 2326
1551 2914
1551 3500
1552 2699
1555 1876
1555 2638
1555 3185
1558 1880
1558 3089
1558 3402
1559 2489
1560 2673
1561 2248
1561 2855
1562 3068
1563 1688
1563 1851
1563 1969
1563 2354
1563 2915
1563 3002
1563 3004
1563 3215
1564 2255
1564 2817
1564 3564
1565 1851
1565 2127
1565 2241
1565 2670
1566 2539
1566 3082
1567 2277
1567 2655
1567 2698
1567 2838
1567 2841
1567 2879
1567 3180
1567 3186
1567 3208
1567 3363
1567 3443
1567 3455
1568 2220
1568 2278
1568 3249
1568 3664
1571 2220
1571 3047
1572 2459
1572 3051
1574 1907
1576 2505
1579 2628
1579 2997
1581 1900
1581 2266
1581 2302
1581 2420
1581 2461
1581 3060
1581 3383
1581 3445
1581 3652
1582 2219
1582 2302
1582 2773
1582 3060
1582 3108
1582 3482
1584 2658
1584 3201
1585 2684
1585 3293
1587 2647
1587 3115
1588 3462
1588 3463
1589 2302
1589 3060
1593 2711
1594 3028
1595 3071
1596 2217
1596 2738
1597 1949
1598 1451
1598 2140
1598 2165
1598 2506
1598 2507
1598 2520
1598 2729
1598 2909
1599 2188
1599 2483
1599 2736
1599 3372
1599 3724
1601 2104
1601 2163
1601 2576
1601 2924
1603 1604
1603 2512
1604 1603
1604 2512
1605 2860
1607 2849
1608 1609
1608 3349
1609 1608
1611 2209
1611 2625
1612 3346
1613 2323
1619 1954
1619 2045
1619 2188
1619 2309
1619 2314
1619 2330
1619 2917
1619 2996
1619 3250
1619 3271
1619 3280
1620 1787
1620 1945
1620 3103
1621 2202
1621 2754
1622 3425
1623 1620
1623 1787
1623 1945
1623 2064
1623 2114
1623 2117
1623 2205
1623 2319
1623 2417
1623 2529
1623 2624
1623 3574
1624 2376
1624 2467
1624 2791
1624 2798
1624 3166
1624 3602
1625 1947
1625 2334
1625 2756
1625 2757
1625 3160
1626 2334
1627 1628
1627 1814
1627 1947
1627 1978
1627 2334
1627 2335
1627 2756
1627 2757
1628 1814
1628 1978
1629 2384
1629 2467
1630 1523
1630 2125
1630 2249
1630 2386
1631 2338
1631 2761
1632 2052
1634 3371
1635 1763
1635 1807
1635 2045
1635 2307
1635 2309
1635 2314
1635 2330
1635 2734
1635 2752
1635 2901
1635 2947
1635 2949
1635 3250
1635 3263
1635 3271
1635 3642
1637 2917
1637 2996
1637 3123
1637 3372
1637 3610
1637 3681
1637 3705
1637 3769
1638 1820
1638 2098
1638 2165
1638 2217
1638 2227
1638 2263
1638 2349
1638 2499
1638 2586
1638 2648
1638 2854
1638 3010
1638 3256
1638 3286
1638 3362
1638 3433
1639 2783
1640 2915
1641 2527
1641 3287
1646 2175
1646 3153
1647 1974
1647 2177
1647 2366
1647 3153
1649 1705
1650 2933
1651 2867
1652 3160
1655 2467
1655 2656
1655 2882
1655 2999
1655 3548
1656 2794
1658 2795
1659 2812
1660 1790
1660 1944
1660 2342
1660 2383
1660 2774
1660 2954
1660 3267
1660 3332
1660 3576
1661 1738
1661 2136
1661 2376
1661 2791
1661 2802
1661 2825
1661 3169
1661 3174
1661 3601
1661 3630
1661 3635
1662 2124
1662 2428
1662 3133
1662 3539
1662 3541
1663 2124
1663 2125
1663 2127
1663 2378
1663 2467
1663 2803
1663 2805
1663 2886
1663 3166
1663 3170
1663 3229
1663 3446
1663 3528
1663 3635
1663 3669
1663 3714
1663 3741
1663 3742
1663 3760
1663 3761
1666 1620
1666 1623
1666 1787
1666 1945
1666 2117
1667 2228
1667 3551
1669 2266
1669 2302
1669 2345
1669 2461
1669 3060
1669 3482
1670 3093
1670 3428
1671 1759
1671 2124
1671 2190
1671 2295
1671 2429
1671 2545
1671 2565
1671 2590
1671 2628
1671 2656
1671 2657
1671 2848
1671 2904
1671 3026
1671 3032
1671 3123
1671 3133
1671 3180
1671 3204
1671 3224
1671 3263
1671 3443
1671 3445
1671 3446
1671 3459
1671 3532
1671 3539
1671 3541
1671 3548
1671 3565
1671 3654
1671 3761
1672 2461
1672 2532
1672 3031
1672 3116
1672 3481
1672 3571
1672 3620
1673 1759
1673 2272
1673 2433
1673 2814
1673 2911
1673 2929
1674 2156
1674 2768
1674 2988
1674 3354
1674 3465
1674 3643
1675 2720
1675 2781
1675 2809
1675 2925
1675 3203
1676 3062
1677 1999
1677 2497
1678 2376
1678 3295
1679 1946
1679 2376
1679 3189
1680 2013
1680 2025
1680 2126
1680 2128
1680 2408
1680 2796
1680 3090
1680 3184
1680 3188
1680 3197
1680 3430
1680 3542
1680 3627
1681 2121
1681 2743
1682 2012
1682 2591
1682 3053
1682 3163
1682 3173
1682 3174
1682 3207
1682 3350
1682 3540
1683 1758
1683 3006
1683 3053
1683 3058
1683 3180
1684 2656
1684 2988
1684 3224
1685 3447
1686 3590
1688 2409
1688 2660
1688 2822
1688 3070
1688 3226
1688 3669
1689 2015
1689 2113
1689 2233
1689 2389
1689 2404
1689 2568
1689 2740
1689 2806
1689 2820
1689 2824
1689 2833
1689 2855
1689 3017
1689 3026
1689 3052
1689 3079
1689 3208
1689 3217
1689 3224
1689 3365
1689 3394
1689 3415
1689 3416
1689 3443
1689 3446
1689 3517
1689 3519
1689 3548
1689 3565
1689 3577
1689 3583
1689 3604
1689 3636
1689 3655
1689 3658
1689 3670
1689 3761
1690 3268
1691 2981
1691 3178
1691 3399
1691 3549
1692 1855
1695 3745
1696 2790
1697 2825
1698 1974
1698 2177
1698 2366
1699 2832
1701 2600
1701 3516
1703 3436
1704 2030
1704 2864
1707 1993
1707 2387
1707 3062
1709 1847
1709 2197
1709 2253
1709 2254
1709 2344
1709 2455
1709 2461
1709 2533
1709 2641
1709 2663
1709 3026
1709 3055
1709 3060
1709 3368
1709 3370
1709 3413
1709 3429
1709 3445
1709 3446
1709 3571
1709 3684
1709 3741
1709 3761
1710 1847
1710 3571
1711 2347
1711 2480
1711 2546
1711 2743
1711 2749
1711 2871
1711 2874
1711 3350
1712 3079
1713 3023
1713 3031
1715 1926
1715 2005
1715 2040
1715 3093
1717 2992
1718 3016
1719 2812
1721 3101
1721 3189
1721 3425
1727 3548
1727 3602
1730 2121
1730 2204
1730 2333
1734 1800
1734 2852
1736 2478
1736 2531
1736 2556
1736 2561
1736 2586
1736 2750
1736 2917
1736 2994
1736 3263
1736 3264
1736 3280
1736 3704
1737 2185
1737 2649
1737 2738
1737 3241
1737 3270
1737 3373
1737 3605
1738 2136
1738 3235
1740 1834
1740 1876
1740 2546
1740 2607
1742 3575
1743 3274
1743 3576
1744 1745
1744 1796
1744 2077
1744 2078
1744 2079
1744 2777
1744 2779
1744 2894
1744 2950
1744 3012
1744 3314
1745 2579
1745 2894
1746 2470
1746 3566
1748 2027
1748 2103
1748 2104
1748 2217
1748 2349
1748 2499
1748 2546
1748 2586
1748 2648
1748 2649
1748 2738
1748 2854
1748 3071
1748 3286
1748 3336
1748 3373
1748 3440
1749 2649
1749 3071
1753 2118
1753 2140
1753 2165
1753 2546
1753 2952
1754 2756
1756 3291
1759 2911
1762 2099
1762 2483
1762 2519
1762 2751
1763 2517
1763 2577
1763 2919
1763 3318
1763 3344
1766 2527
1771 3578
1776 3015
1777 2537
1779 2371
1779 2510
1779 2541
1779 2932
1779 2934
1779 3754
1782 1930
1784 3614
1786 2755
1786 2922
1787 1945
1787 2117
1787 2204
1787 2417
1787 2529
1787 2624
1787 2783
1788 3161
1790 1825
1790 2023
1790 2293
1790 2753
1790 2774
1790 2789
1790 2892
1790 2996
1790 3269
1792 3263
1792 3265
1795 2203
1796 3299
1796 3314
1799 2567
1803 3004
1803 3215
1806 2500
1806 3344
1807 3344
1811 1825
1811 2023
1811 2566
1811 2753
1811 2789
1811 2892
1813 2104
1815 3567
1817 3045
1817 3375
1817 3463
1824 2558
1824 3124
1825 2566
1825 2789
1826 3478
1828 3015
1829 3177
1830 2606
1831 3463
1831 3478
1832 2780
1832 3374
1833 3324
1862 3468
1862 3474
1868 2551
1869 2550
1869 3221
1870 2699
1871 2819
1871 2861
1872 2570
1872 3084
1872 3393
1872 3395
1872 3522
1876 2638
1876 3185
1879 2461
1879 3273
1880 3086
1880 3089
1880 3404
1881 2626
1881 3044
1881 3142
1881 3421
1885 2408
1885 2686
1886 2633
1886 3145
1886 3212
1886 3581
1886 3585
1886 3606
1887 2384
1887 3006
1887 3472
1887 3481
1887 3548
1887 3549
1888 3051
1888 3212
1888 3255
1888 3362
1888 3606
1889 1927
1889 2384
1889 2904
1889 3226
1889 3417
1889 3536
1889 3549
1890 2384
1890 3549
1890 3673
1891 1876
1891 2234
1891 2282
1891 2388
1891 2536
1891 2652
1891 2653
1891 2717
1891 2738
1891 2881
1891 3214
1891 3244
1891 3247
1891 3248
1891 3760
1893 2470
1893 2648
1893 2782
1893 3052
1893 3184
1893 3255
1893 3581
1893 3606
1894 2669
1894 2738
1894 2751
1894 2880
1894 2881
1894 3214
1894 3247
1894 3248
1894 3376
1894 3632
1894 3657
1894 3684
1894 3704
1894 3760
1895 2344
1895 3060
1895 3061
1896 2697
1896 2878
1896 3445
1899 2253
1899 3031
1900 2594
1901 2915
1901 3215
1902 3140
1903 2145
1903 2344
1903 3060
1903 3482
1904 3019
1904 3197
1905 3424
1909 2226
1909 2227
1909 3015
1909 3403
1909 3410
1910 3197
1910 3617
1912 2267
1912 2461
1912 3051
1913 2876
1915 2797
1915 3544
1919 2037
1919 3435
1920 2450
1920 2983
1920 3243
1922 2215
1922 2705
1925 2222
1925 2679
1925 3613
1927 3087
1927 3479
1928 2908
1929 2275
1929 2963
1931 2104
1931 2305
1931 2308
1931 2524
1931 2577
1931 2736
1931 2917
1931 2993
1931 3280
1931 3312
1931 3316
1931 3318
1931 3344
1932 2188
1932 2579
1932 2829
1932 3372
1933 2104
1933 2579
1933 2918
1934 2510
1934 2889
1934 2930
1934 3241
1934 3270
1936 2207
1939 2575
1939 3110
1939 3111
1939 3154
1939 3213
1939 3234
1939 3272
1941 1834
1942 2188
1942 2483
1942 2734
1942 2752
1942 2901
1942 2917
1942 3098
1942 3250
1942 3263
1942 3271
1942 3280
1942 3642
1943 2945
1944 3332
1945 2117
1945 2204
1945 2205
1945 2206
1945 2207
1945 2417
1945 2529
1945 3125
1945 3282
1946 2127
1946 2376
1946 2968
1946 3189
1946 3274
1946 3602
1947 2334
1947 2756
1947 2757
1947 3160
1951 2104
1951 2600
1951 3516
1952 2900
1953 2683
1953 3128
1954 2101
1954 2306
1954 2307
1954 2308
1954 2309
1954 2314
1954 2373
1954 2547
1954 2734
1954 2751
1954 2901
1954 3159
1954 3250
1954 3263
1954 3492
1954 3642
1955 2353
1955 2767
1955 3501
1956 2104
1957 2769
1958 1959
1958 2348
1958 2694
1958 2977
1958 2978
1958 3139
1958 3343
1959 2348
1959 2978
1959 3139
1959 3343
1960 2888
1960 3275
1963 2341
1963 3181
1963 3517
1966 3150
1970 2911
1970 2929
1970 3276
1971 2982
1972 2144
1973 2995
1975 2368
1975 2786
1975 3240
1977 2872
1977 3515
1981 1824
1981 2376
1981 2791
1981 2803
1981 3077
1981 3166
1981 3534
1982 2127
1982 2467
1982 2791
1982 3224
1982 3635
1983 2468
1983 2499
1983 2823
1983 2854
1983 3432
1983 3597
1984 1992
1984 2382
1984 3167
1985 2396
1986 2025
1986 2127
1986 2128
1986 2152
1986 2376
1986 2791
1986 2886
1986 3166
1986 3174
1986 3175
1986 3229
1986 3262
1986 3602
1986 3630
1986 3634
1986 3635
1987 2669
1987 3584
1988 3419
1989 2565
1989 2568
1989 3033
1989 3419
1989 3443
1989 3459
1990 2250
1990 2562
1990 2738
1990 2807
1990 2886
1990 3170
1990 3178
1990 3211
1990 3231
1990 3549
1990 3602
1990 3654
1990 3667
1990 3687
1990 3770
1991 2604
1991 2906
1991 3176
1991 3632
1991 3659
1991 3669
1991 3760
1992 3396
1996 2096
1996 2363
1996 2801
1996 2846
1996 3017
1996 3416
1996 3423
1996 3606
1997 3084
1998 3164
1998 3527
1999 2497
2001 3606
2003 2250
2003 2670
2003 3654
2003 3669
2004 2461
2004 2641
2004 2663
2004 3026
2004 3121
2004 3194
2004 3370
2004 3429
2004 3445
2004 3446
2004 3632
2004 3686
2004 3761
2005 3633
2007 3021
2007 3191
2007 3279
2007 3587
2008 2009
2009 3581
2010 2863
2012 2471
2012 2718
2014 2595
2015 2833
2015 3208
2015 3224
2015 3241
2015 3366
2015 3518
2017 2630
2017 3656
2019 2719
2019 3324
2022 3465
2023 2789
2024 2789
2024 2892
2024 2958
2024 3269
2025 2128
2026 2151
2026 2436
2026 2826
2032 3075
2032 3719
2033 2650
2033 2806
2033 3017
2033 3658
2034 2803
2034 2837
2034 3032
2034 3214
2034 3224
2034 3548
2034 3605
2034 3667
2034 3687
2039 3062
2041 2311
2041 3214
2041 3290
2041 3376
2041 3518
2041 3672
2043 2459
2043 2868
2043 3060
2044 2925
2044 3245
2045 2330
2045 3250
2046 2388
2047 3086
2047 3586
2048 3593
2049 3353
2050 2411
2051 2484
2051 3575
2054 2590
2054 2591
2054 2848
2054 3345
2058 1881
2058 2472
2058 3244
2058 3256
2058 3338
2058 3421
2058 3570
2058 3606
2058 3620
2059 2651
2059 2743
2059 2992
2059 3016
2059 3350
2060 3122
2061 3234
2061 3260
2063 3086
2064 2114
2064 2204
2064 2205
2064 2206
2064 2417
2064 2529
2065 2207
2065 2544
2065 2624
2065 2744
2065 2784
2065 2825
2065 3349
2065 3615
2065 3617
2066 2135
2068 3277
2073 3716
2074 2971
2075 2528
2075 3525
2076 2527
2076 3286
2076 3747
2077 3012
2077 3315
2077 3521
2078 2779
2078 2950
2087 2973
2090 2501
2092 2496
2092 3121
2092 3632
2093 2957
2094 3291
2094 3341
2094 3629
2096 3255
2099 2993
2099 3621
2100 2510
2100 2996
2102 2765
2102 3097
2104 2914
2105 3236
2106 3527
2106 3632
2109 3578
2113 2527
2113 2930
2113 3225
2124 2295
2124 3541
2125 3669
2126 3184
2126 3219
2126 3381
2126 3426
2126 3636
2127 3175
2127 3262
2127 3635
2127 3675
2128 3103
2132 2535
2132 2996
2134 2510
2134 3603
2134 3604
2136 3601
2137 3493
2138 2579
2138 2919
2140 2165
2140 3321
2140 3765
2141 3238
2141 3315
2141 3322
2145 3060
2146 3005
2146 3632
2147 3161
2147 3323
2148 3263
2148 3264
2148 3335
2149 2705
2156 3643
2157 2632
2157 3034
2157 3465
2159 2593
2162 3562
2163 2854
2167 3112
2167 3375
2167 3376
2167 3707
2168 3341
2168 3375
2169 2510
2169 2996
2172 2510
2172 3700
2172 3701
2172 3702
2172 3737
2176 2976
2176 3348
2177 3153
2182 2510
2183 2737
2185 3241
2185 3373
2185 3375
2185 3376
2186 2619
2186 2988
2186 3610
2186 3659
2186 3686
2186 3707
2187 3241
2187 3707
2188 2989
2191 3375
2203 2624
2203 3266
2203 3525
2205 2206
2205 2828
2207 3172
2209 2625
2211 2969
2217 2626
2217 2633
2217 3041
2217 3606
2220 3047
2220 3550
2221 3398
2223 3404
2224 2610
2224 2896
2224 3011
2224 3408
2225 3407
2227 3410
2228 3031
2228 3370
2228 3429
2228 3570
2229 3370
2229 3429
2230 3717
2231 3409
2234 2710
2234 2840
2234 2855
2234 3037
2234 3588
2234 3606
2234 3686
2236 2672
2236 2738
2236 3026
2236 3446
2236 3518
2238 2570
2238 3522
2239 2681
2239 3458
2243 2667
2243 3208
2243 3443
2243 3549
2244 2671
2244 3093
2245 2411
2245 3025
2245 3168
2248 3093
2250 3257
2251 3543
2253 2641
2253 2663
2253 3026
2253 3031
2253 3050
2253 3069
2253 3083
2253 3093
2253 3370
2253 3391
2253 3413
2253 3428
2253 3429
2253 3446
2253 3481
2253 3632
2254 2641
2254 2663
2254 3026
2254 3031
2254 3035
2254 3093
2254 3370
2254 3413
2254 3428
2254 3429
2254 3446
2254 3620
2254 3673
2255 2678
2255 3141
2255 3211
2255 3632
2256 3409
2261 3435
2262 3369
2263 2681
2263 3256
2263 3434
2265 3022
2266 2983
2266 3027
2266 3060
2266 3075
2266 3652
2270 3276
2271 2891
2272 2814
2272 3555
2273 3444
2274 3001
2274 3396
2284 2927
2284 3156
2284 3290
2284 3347
2285 3000
2290 2607
2296 3274
2297 2965
2297 3191
2298 2984
2298 3094
2299 3733
2300 3478
2300 3500
2302 3060
2305 2577
2305 3344
2306 2308
2306 2547
2306 2751
2307 2734
2307 2901
2307 2989
2307 3250
2307 3271
2307 3642
2308 2524
2309 2547
2309 2917
2309 3159
2309 3250
2309 3263
2309 3280
2309 3372
2309 3642
2309 3705
2311 3672
2312 3101
2314 2547
2314 2947
2314 2989
2314 2996
2314 3250
2314 3271
2314 3372
2314 3642
2318 2205
2318 3496
2319 2888
2319 3525
2322 2983
2324 2559
2324 2851
2330 3250
2330 3263
2334 2756
2334 2757
2334 3128
2334 3160
2334 3733
2336 2972
2337 2829
2338 2761
2338 3129
2342 3267
2342 3510
2342 3725
2344 3384
2345 3060
2346 3649
2347 2480
2347 2749
2348 2694
2348 3139
2348 3343
2349 2648
2349 3292
2349 3488
2349 3713
2350 2141
2350 2578
2352 2097
2353 3225
2353 3360
2353 3501
2353 3704
2354 2552
2358 3337
2361 2887
2363 2846
2366 2603
2366 3153
2369 2787
2376 2791
2376 2792
2376 2884
2376 2886
2376 2968
2376 3166
2376 3169
2376 3174
2376 3175
2376 3229
2376 3252
2376 3262
2376 3526
2376 3527
2376 3602
2376 3630
2376 3675
2377 3527
2381 3179
2381 3671
2381 3695
2381 3742
2382 3643
2384 2602
2384 2804
2384 2923
2384 3032
2384 3178
2384 3417
2384 3510
2384 3532
2384 3549
2384 3665
2390 2745
2390 2944
2393 3166
2393 3262
2393 3635
2394 2525
2394 3017
2394 3578
2394 3620
2395 3107
2397 2831
2397 3025
2397 3308
2397 3544
2398 3027
2399 2955
2400 3200
2400 3606
2403 2913
2403 2920
2403 3669
2404 3022
2404 3026
2404 3445
2404 3761
2406 3187
2408 3396
2409 3222
2409 3659
2409 3669
2410 2795
2412 3227
2413 2654
2414 3620
2415 2840
2417 2114
2417 2206
2417 2529
2420 3060
2420 3482
2423 2177
2423 2366
2423 2525
2423 2603
2423 3153
2425 2968
2427 3257
2428 2295
2428 3133
2428 3539
2428 3541
2429 2545
2429 3204
2433 3308
2433 3555
2434 3445
2435 2968
2438 2461
2438 3026
2444 3502
2448 3255
2448 3606
2450 3654
2454 3586
2456 3038
2456 3081
2456 3587
2458 3249
2459 3583
2462 3598
2467 2791
2467 3602
2470 2626
2470 2633
2470 3020
2470 3022
2470 3029
2470 3142
2470 3338
2470 3426
2470 3466
2470 3606
2470 3627
2470 3685
2470 3734
2471 2718
2474 3606
2478 2510
2478 3123
2478 3236
2478 3263
2478 3734
2479 2148
2479 2561
2479 2994
2479 3263
2479 3264
2479 3335
2480 2749
2481 3128
2482 2996
2483 3281
2483 3372
2485 3012
2494 3177
2496 3327
2496 3328
2496 3624
2500 3318
2501 3145
2501 3388
2502 3632
2503 2557
2503 2906
2503 3123
2503 3209
2503 3632
2505 2609
2507 2520
2507 2729
2520 3321
2521 3302
2522 3507
2523 3514
2525 3299
2525 3315
2525 3322
2528 3525
2529 3615
2535 2927
2535 3511
2535 3659
2539 3379
2539 3437
2557 3209
2561 3264
2562 3178
2562 3549
2575 3272
2577 3317
2577 3344
2579 3487
2583 2589
2586 3264
2590 2591
2590 3169
2600 3516
2601 3362
2604 3366
2604 3711
2605 2980
2605 3138
2615 2764
2615 3508
2621 3498
2623 3202
2626 3212
2626 3426
2628 3123
2632 3034
2632 3465
2636 3653
2636 3753
2638 3185
2639 3075
2639 3444
2639 3449
2641 3026
2641 3035
2641 3370
2641 3413
2641 3429
2641 3446
2647 3148
2647 3149
2648 3080
2648 3093
2648 3713
2650 2979
2650 2983
2650 3415
2651 3258
2651 3290
2652 3143
2654 2983
2655 2668
2656 3224
2656 3366
2656 3415
2656 3632
2656 3665
2657 2564
2657 2920
2657 3032
2657 3224
2657 3226
2657 3368
2657 3459
2657 3532
2657 3548
2657 3655
2657 3659
2657 3665
2657 3684
2657 3764
2659 3063
2660 3070
2660 3359
2660 3557
2663 3035
2663 3331
2663 3370
2663 3413
2663 3429
2665 3043
2665 3548
2665 3552
2667 3588
2668 3063
2674 3037
2674 3412
2675 3256
2675 3528
2675 3742
2675 3764
2681 3256
2681 3434
2683 3599
2685 3632
2722 3330
2722 3473
2724 2723
2725 2723
2725 3089
2725 3402
2726 3088
2726 3480
2730 3155
2730 3629
2731 3096
2731 3567
2733 2989
2734 2989
2734 3250
2734 3263
2735 2989
2735 3263
2736 2989
2736 3263
2736 3317
2739 3237
2750 2941
2750 3264
2750 3690
2750 3727
2751 3492
2752 3642
2755 3283
2756 3128
2756 3160
2757 2756
2762 3263
2765 2993
2765 3097
2765 3486
2765 3621
2766 2527
2766 2704
2766 3118
2766 3225
2766 3254
2766 3285
2766 3512
2766 3513
2766 3704
2766 3763
2767 3285
2767 3360
2767 3501
2767 3763
2768 3354
2779 3289
2779 3314
2779 3748
2788 3128
2791 2794
2791 3166
2791 3174
2791 3175
2791 3262
2792 3526
2794 2903
2794 3526
2794 3625
2796 3274
2796 3301
2796 3430
2796 3542
2798 3024
2798 3166
2798 3227
2798 3630
2798 3674
2799 3176
2800 3179
2800 3231
2800 3671
2800 3695
2800 3714
2801 3412
2801 3423
2803 3024
2803 3166
2803 3528
2803 3548
2804 3178
2804 3549
2805 3163
2805 3184
2805 3212
2805 3426
2805 3549
2805 3564
2805 3583
2807 3218
2807 3558
2807 3704
2807 3714
2807 3741
2813 2944
2815 3176
2817 3141
2817 3178
2817 3211
2817 3526
2817 3549
2830 3025
2831 3183
2834 3563
2835 3225
2838 3208
2838 3443
2841 3186
2846 2930
2846 3423
2846 3632
2850 3341
2857 2858
2857 3577
2858 2857
2858 3577
2864 3578
2865 3375
2865 3376
2865 3740
2869 3584
2875 2984
2879 3186
2882 3596
2883 3301
2883 3527
2883 3529
2883 3531
2884 3252
2886 3178
2886 3229
2886 3256
2886 3417
2886 3429
2886 3528
2886 3549
2886 3770
2892 2958
2892 3269
2893 3425
2896 3408
2897 3732
2903 3625
2905 3599
2906 3122
2906 3632
2906 3684
2913 3722
2920 3226
2920 3722
2924 2916
2930 3225
2934 2933
2937 3267
2941 3690
2942 3563
2947 2948
2947 3372
2947 3642
2953 3339
2954 3332
2976 3348
2989 3347
2994 2994
3002 3365
3009 3011
3022 3417
3025 3544
3039 3231
3040 3445
3040 3446
3040 3761
3045 3463
3047 3550
3050 3083
3050 3428
3050 3445
3050 3761
3071 3375
3075 3400
3092 3375
3092 3376
3092 3707
3097 3486
3100 3751
3110 3111
3111 3110
3119 2912
3121 3327
3121 3632
3121 3684
3121 3731
3122 3632
3122 3731
3125 3525
3132 3375
3132 3376
3161 3323
3163 3628
3164 3527
3170 3039
3170 3179
3170 3231
3170 3338
3170 3376
3170 3529
3170 3605
3170 3625
3170 3671
3170 3711
3170 3741
3170 3770
3174 3166
3174 3601
3174 3635
3176 3032
3176 3532
3176 3669
3179 3671
3180 3396
3180 3427
3180 3761
3187 3563
3194 3445
3194 3446
3203 3771
3206 3669
3206 3722
3218 3714
3218 3737
3218 3741
3223 3704
3224 3665
3225 3652
3227 3674
3229 3714
3229 3741
3229 3770
3231 3671
3231 3741
3236 3734
3236 3765
3242 3442
3246 3442
3257 3771
3261 3377
3261 3386
3261 3610
3261 3637
3261 3638
3261 3640
3261 3644
3261 3645
3261 3646
3261 3647
3261 3648
3261 3661
3261 3663
3261 3667
3261 3677
3261 3678
3261 3679
3261 3680
3261 3681
3261 3690
3261 3691
3261 3692
3261 3693
3261 3696
3261 3697
3261 3698
3261 3706
3261 3708
3261 3718
3261 3721
3261 3723
3261 3727
3261 3728
3261 3729
3261 3736
3261 3738
3261 3743
3261 3746
3261 3749
3261 3762
3261 3766
3261 3768
3261 3769
3262 3534
3263 3385
3263 3642
3263 3709
3263 3755
3264 3690
3265 3123
3265 3385
3270 3605
3271 3372
3271 3642
3275 3362
3280 2917
3280 3631
3280 3705
3283 3602
3283 3630
3283 3634
3284 3261
3284 3377
3284 3386
3284 3610
3284 3638
3284 3645
3284 3647
3284 3677
3284 3680
3284 3706
3284 3727
3284 3759
3284 3762
3284 3768
3315 3322
3319 3651
3339 3686
3347 3734
3362 3737
3368 3632
3372 3642
3375 3376
3376 3707
3377 3358
3377 3637
3377 3638
3377 3640
3377 3644
3377 3645
3377 3646
3377 3647
3377 3648
3377 3650
3377 3661
3377 3663
3377 3667
3377 3678
3377 3679
3377 3690
3377 3692
3377 3693
3377 3696
3377 3697
3377 3698
3377 3706
3377 3708
3377 3721
3377 3723
3377 3727
3377 3728
3377 3729
3377 3736
3377 3737
3377 3738
3377 3743
3377 3744
3377 3746
3377 3749
3377 3758
3377 3759
3377 3762
3377 3769
3385 3709
3386 3644
3386 3646
3386 3647
3386 3690
3386 3696
3386 3697
3386 3706
3386 3708
3386 3721
3386 3727
3386 3728
3390 3451
3406 3668
3415 3676
3415 3689
3446 3761
3466 3730
3490 3660
3508 3507
3518 3519
3536 3768
3542 3430
3558 3652
3588 3596
3606 3771
3610 3358
3610 3377
3610 3386
3610 3637
3610 3638
3610 3640
3610 3644
3610 3645
3610 3646
3610 3647
3610 3648
3610 3650
3610 3661
3610 3663
3610 3667
3610 3677
3610 3678
3610 3679
3610 3680
3610 3681
3610 3686
3610 3690
3610 3691
3610 3692
3610 3693
3610 3696
3610 3697
3610 3698
3610 3706
3610 3708
3610 3718
3610 3721
3610 3723
3610 3726
3610 3727
3610 3728
3610 3729
3610 3736
3610 3738
3610 3743
3610 3744
3610 3746
3610 3749
3610 3758
3610 3759
3610 3762
3610 3767
3610 3768
3610 3769
3612 3503
3624 3682
3627 3377
3627 3495
3627 3525
3627 3600
3627 3652
3632 3731
3644 3692
3644 3696
3644 3762
3645 3727
3647 3728
3647 3736
3650 3706
3653 3753
3655 3712
3661 3762
3666 3731
3677 3762
3678 3679
3678 3743
3679 3678
3679 3743
3680 3637
3680 3644
3680 3647
3680 3648
3680 3650
3680 3661
3680 3678
3680 3679
3680 3692
3680 3696
3680 3697
3680 3698
3680 3721
3680 3727
3680 3728
3680 3738
3680 3743
3680 3749
3680 3769
3681 3723
3681 3759
3684 3731
3690 3697
3690 3706
3711 3770
3727 3706
3735 3759
