# Supplementary material for: The role of nodes in controlling and observing complex networks
Source: PLoS One. 2025 Jun 12;20(6):e0325824. doi: 10.1371/journal.pone.0325824 (PMC12161543; doi:10.1371/journal.pone.0325824)
Supplement: S1 File — The 18 real-world network datasets used in this study (ZIP) [file pone.0325824.s001.zip › Real networks/13N1224_Polblogs.txt]

208 1138
208 376
208 839
718 1214
718 730
718 834
718 1080
718 889
718 797
718 769
718 800
718 959
718 852
718 1031
718 1179
718 828
717 673
717 807
786 1171
786 759
786 707
786 1214
786 763
786 1060
786 632
786 1179
786 891
786 839
786 648
786 1213
786 783
786 1016
937 769
937 624
937 663
937 1151
937 680
937 1179
551 291
551 399
551 83
551 376
774 849
774 233
774 585
774 730
774 744
774 680
774 713
774 951
774 1011
774 422
774 1108
774 100
990 693
990 608
990 1007
990 253
990 1201
990 1037
990 1171
990 1213
990 1076
990 620
990 910
990 839
990 381
990 769
990 1031
990 849
990 1011
990 752
990 947
990 744
990 773
990 1080
990 1200
990 707
990 740
990 831
990 870
990 891
990 1087
990 922
990 958
990 1177
990 656
990 1134
990 989
990 1156
990 1161
990 640
990 585
990 749
990 810
990 984
990 1179
990 567
990 122
990 100
990 976
990 1126
990 1060
990 1198
990 698
990 422
990 830
990 497
795 997
795 839
795 1069
795 1200
795 1119
795 1198
795 215
795 749
795 1004
795 1053
795 1080
795 720
795 673
795 947
795 831
795 891
795 923
795 1007
795 658
795 138
795 1037
795 620
795 984
795 693
795 1214
795 769
795 683
11 358
11 446
11 47
11 640
11 83
11 99
11 118
11 122
11 1087
11 126
11 506
11 146
11 253
11 839
11 100
11 870
11 269
11 317
11 374
11 384
11 383
11 567
11 700
11 740
11 441
11 451
11 1076
11 493
11 526
11 498
11 497
11 418
11 500
11 245
11 922
11 1200
11 565
11 59
11 237
11 585
11 428
11 125
11 233
11 152
11 359
11 386
11 301
11 308
11 340
11 346
11 154
11 521
11 462
11 1069
11 1179
11 376
11 1213
11 1214
11 947
11 536
11 831
11 620
1002 1011
1002 707
1002 215
1002 792
1002 839
1002 843
1002 923
1002 952
1002 997
1002 1007
1002 708
1002 1179
1002 1200
1002 769
1002 1031
706 126
706 673
706 1007
706 648
706 783
594 929
594 673
594 725
594 1049
340 21
340 42
340 47
340 96
340 71
340 86
340 95
340 374
340 125
340 126
340 130
340 61
340 146
340 140
340 170
340 185
340 165
340 497
340 517
340 314
340 317
340 283
340 362
340 341
340 348
340 346
340 369
340 376
340 383
340 384
340 404
340 407
340 462
340 583
340 486
340 495
340 498
340 526
340 418
340 536
340 266
340 1031
340 20
340 565
340 1007
931 1201
931 1011
931 800
931 899
931 632
931 605
931 607
931 620
931 648
931 730
931 767
931 772
931 958
931 817
931 834
931 839
931 843
931 100
931 854
931 883
931 898
931 891
931 911
931 923
931 1179
931 990
931 996
931 1007
931 422
931 1037
931 1069
931 1076
931 1087
931 1080
931 947
931 740
931 810
931 1171
931 1213
931 1214
931 673
1111 769
1111 918
1111 784
1111 887
1111 1214
1111 1060
1111 968
1111 923
1111 800
1111 1012
1111 624
1111 831
1111 891
1111 1007
1111 757
1111 973
1111 1222
1111 754
1111 759
1111 834
1111 1080
1111 883
1111 738
1111 877
1111 663
1111 636
1111 1145
1111 1113
1111 828
1111 601
1111 1179
819 700
819 1214
819 1096
819 590
819 806
819 644
819 839
819 778
819 1179
819 749
819 733
819 1222
819 942
819 769
819 852
819 800
593 923
593 1011
593 1216
593 646
593 839
593 652
593 831
593 769
593 1007
593 1012
593 1194
593 899
593 590
593 673
593 693
593 898
593 792
593 807
593 837
593 891
593 1031
593 947
593 1201
593 849
593 865
593 648
593 122
593 934
593 767
593 976
593 989
593 997
593 1049
593 1136
593 958
593 1179
593 1200
593 1214
593 790
593 700
593 1080
593 577
593 615
593 744
593 381
593 497
593 1162
593 567
593 608
593 614
593 100
593 698
593 922
593 964
593 1037
593 1060
593 1069
593 759
593 1161
593 1171
593 1198
593 1213
593 610
593 883
593 1097
593 125
593 620
593 126
593 138
593 47
593 585
593 473
593 418
593 303
418 947
418 253
418 527
418 567
418 384
418 309
418 357
418 71
418 317
418 585
418 497
418 47
418 374
418 122
418 126
418 130
418 146
418 839
418 119
418 237
418 83
418 151
418 566
418 308
418 152
418 346
418 359
418 170
418 498
418 404
418 1201
418 536
1031 347
1031 831
1031 923
1031 947
1031 1007
146 23
146 473
146 125
146 457
146 358
146 496
146 428
146 47
146 585
146 567
146 291
146 498
146 170
146 493
146 548
146 118
146 383
146 506
146 497
146 384
146 500
146 486
146 59
146 517
146 31
146 521
146 536
146 462
146 233
146 441
146 283
146 53
146 301
146 11
146 308
146 346
146 27
146 119
146 126
146 340
146 359
146 446
146 269
146 376
146 451
146 583
146 443
146 554
146 380
146 122
146 341
146 289
146 369
146 225
146 526
146 154
146 166
146 478
146 99
146 402
146 152
146 163
146 10
146 839
146 317
146 648
146 338
146 1007
146 439
146 565
146 620
939 923
983 338
983 620
983 624
983 126
983 817
983 839
983 891
983 910
983 797
983 497
983 769
866 590
866 774
866 752
866 770
866 1194
866 245
866 883
866 916
866 921
866 964
866 639
866 1064
866 951
1015 923
1015 769
1015 836
1015 599
1015 749
1015 822
1015 694
1015 301
1015 763
1015 718
1015 719
1015 840
1015 968
1015 608
1015 590
1015 792
1015 883
199 817
199 427
199 566
199 442
740 837
740 648
740 730
740 1089
740 1200
314 313
314 498
314 384
314 126
314 20
314 47
314 71
314 86
314 105
314 153
314 165
314 187
314 229
314 283
314 340
314 348
314 369
314 383
314 404
314 459
314 497
314 418
314 376
314 585
755 620
755 648
755 707
755 947
755 730
755 839
755 870
755 883
755 1007
755 1049
755 1060
755 838
755 1087
755 817
755 843
755 919
755 769
755 138
514 567
514 497
514 47
514 126
514 187
514 565
514 418
514 317
514 462
514 136
514 308
514 169
514 585
514 289
514 384
514 146
514 404
514 152
514 556
514 95
514 237
514 527
514 125
514 525
514 357
514 140
514 61
666 807
666 769
666 672
666 792
666 891
666 923
666 947
666 1007
666 1177
9 442
9 80
9 126
1165 792
1165 795
1165 666
1165 997
1165 958
1165 807
1165 644
1165 590
1165 891
1165 769
1165 673
190 47
190 497
190 253
190 154
190 486
190 498
190 1
190 83
190 86
190 125
190 126
190 146
190 237
190 303
190 317
190 583
190 493
190 418
190 338
190 428
190 53
190 119
190 170
190 506
190 211
190 217
190 567
190 471
190 517
190 252
190 340
190 351
190 376
190 381
190 447
190 449
190 473
190 404
190 500
190 536
190 565
190 59
190 577
190 530
190 31
190 1179
190 301
190 305
190 332
190 100
190 658
439 497
439 947
439 1007
439 138
439 47
439 567
439 20
439 146
439 442
439 123
439 255
439 59
439 521
439 493
439 1179
439 440
439 10
439 428
439 99
439 118
439 122
439 125
439 126
439 338
439 237
439 386
439 253
439 283
439 308
439 351
439 376
439 154
439 384
439 438
439 441
439 453
439 457
439 452
439 486
439 418
439 500
439 554
439 577
301 412
301 19
301 484
301 471
301 281
301 441
301 583
301 446
301 498
301 404
301 20
301 565
301 541
301 283
301 497
301 567
301 384
301 620
301 839
301 585
301 99
301 126
301 205
301 83
301 95
301 31
301 237
301 36
301 428
301 269
301 327
301 291
301 217
301 177
301 834
301 1080
301 577
301 527
301 157
301 548
301 536
301 86
301 74
301 47
301 146
301 42
301 719
301 521
301 449
301 741
301 525
301 59
301 1011
301 118
301 493
301 340
301 163
301 187
301 35
301 526
301 23
301 53
301 11
301 25
301 30
301 537
301 84
301 481
301 136
301 516
301 365
301 292
301 317
301 346
301 221
301 374
301 376
301 380
301 402
301 415
301 5
301 903
301 444
301 447
301 451
301 458
301 462
301 478
301 209
301 473
301 61
301 573
301 311
301 13
301 15
301 377
301 92
301 96
301 514
301 235
301 314
301 359
301 486
301 506
301 203
301 362
301 140
301 339
301 294
301 303
301 360
301 947
301 357
301 364
301 372
301 431
301 1037
301 439
301 445
301 450
301 453
301 460
301 418
301 556
301 572
301 75
301 769
301 783
301 244
301 358
301 505
156 61
156 377
156 118
156 365
156 217
156 262
156 163
156 447
156 460
156 486
156 516
156 484
156 392
156 207
156 71
156 83
156 215
156 126
156 47
156 253
156 64
156 541
156 449
156 452
156 567
156 583
156 545
156 497
156 20
156 380
156 493
156 327
156 565
156 428
156 182
156 383
156 303
156 36
156 442
156 233
156 140
156 307
156 177
156 222
156 308
156 314
156 340
156 353
156 346
156 376
156 154
156 402
156 404
156 448
156 453
156 500
156 498
156 504
156 592
156 441
156 450
156 1179
156 529
156 536
156 18
156 554
156 1212
288 783
288 1213
27 1012
27 122
27 83
27 291
27 383
27 449
27 505
27 399
27 565
27 163
27 527
27 680
27 620
27 498
27 154
27 384
27 424
27 31
27 233
27 317
27 346
27 126
27 359
27 269
27 270
27 360
27 308
27 585
27 567
27 418
27 441
27 849
27 744
27 778
27 1201
27 81
599 929
599 891
599 1100
599 769
599 111
599 215
599 577
599 1037
599 831
599 976
599 1214
599 883
599 673
599 1213
599 1136
599 590
599 592
599 1069
599 644
599 1060
599 700
599 839
599 762
599 126
599 922
599 1179
599 1097
599 620
599 947
599 870
599 923
599 1007
599 1171
599 1201
599 855
599 632
599 849
599 100
599 704
599 768
599 1169
599 806
599 1165
599 1157
599 712
599 1187
599 625
599 958
599 688
599 749
599 898
599 915
599 967
599 921
599 1050
599 469
599 1108
599 1161
599 778
599 1200
599 1076
360 122
360 291
360 364
360 359
360 27
360 47
360 441
360 83
360 567
360 526
360 486
360 10
360 308
360 126
360 497
360 498
360 154
360 346
360 773
360 1201
851 108
851 231
851 850
851 690
851 1185
851 710
851 933
851 1152
851 778
851 756
851 915
851 726
851 901
851 923
851 676
851 720
851 963
851 717
851 697
851 215
851 1147
851 616
851 1199
851 830
851 828
457 23
457 125
457 536
457 497
457 197
457 187
457 567
457 47
457 441
457 126
457 384
457 154
457 146
457 118
457 200
457 237
457 140
457 498
457 446
457 544
457 308
457 500
457 376
457 583
457 577
457 192
457 136
457 311
457 289
457 450
457 341
457 305
457 327
457 346
457 163
457 122
457 169
457 10
457 255
457 20
457 364
457 404
457 998
457 179
457 42
457 458
457 462
457 130
457 506
457 453
457 85
457 233
457 478
457 303
457 262
457 585
457 418
457 792
457 59
127 442
127 253
127 47
127 427
127 497
127 233
127 31
127 351
127 478
127 146
127 496
127 362
127 450
127 152
127 585
127 126
127 500
127 364
127 154
127 125
127 792
127 839
443 1172
443 418
443 500
443 237
443 526
443 10
443 517
443 154
443 283
443 565
443 327
443 376
443 380
443 27
443 317
443 346
443 486
443 269
443 233
443 498
443 441
443 340
443 536
443 506
443 567
443 146
443 253
443 566
443 126
443 122
443 521
443 47
443 83
443 374
443 99
443 583
443 497
443 359
443 360
443 59
443 118
443 493
443 384
443 585
443 308
443 140
443 71
443 473
443 197
443 86
46 47
46 351
527 497
527 126
527 20
527 567
313 314
496 53
496 125
496 138
496 197
496 498
496 536
496 473
496 449
496 20
496 47
496 126
496 75
496 577
496 59
162 140
312 378
1180 777
1180 1031
1180 910
1180 620
1180 615
1180 870
1180 852
1180 947
1180 834
1180 1080
1180 673
1180 1222
1180 1214
1180 865
1180 934
1180 800
221 340
221 146
221 497
221 53
221 450
221 118
221 20
221 99
221 126
221 61
221 47
221 12
221 283
221 376
221 154
221 521
221 473
675 741
675 381
675 767
675 1087
675 817
675 849
675 891
675 1076
675 1213
675 752
675 1060
675 648
675 577
675 997
675 790
675 1031
675 743
675 792
675 138
459 404
1088 766
1088 673
1088 672
690 798
690 769
690 624
690 672
690 673
690 807
690 808
690 839
690 851
690 1183
690 934
971 769
971 1007
274 13
274 346
1179 592
1179 673
1179 1069
1179 997
1179 245
1179 947
1179 843
1179 919
1179 100
1179 839
1179 693
1179 891
1179 1007
1179 831
1179 658
1179 883
1179 870
83 209
83 132
83 10
83 11
83 428
83 31
83 35
83 442
83 95
83 99
83 118
83 119
83 122
83 126
83 136
83 152
83 156
83 170
83 359
83 47
83 177
83 506
83 146
83 237
83 386
83 253
83 362
83 140
83 339
83 358
83 269
83 517
83 272
83 283
83 289
83 301
83 360
83 308
83 585
83 317
83 327
83 340
83 346
83 351
83 364
83 365
83 369
83 372
83 374
83 376
83 380
83 541
83 154
83 383
83 384
83 163
83 399
83 567
83 409
83 407
83 419
83 427
83 76
83 432
83 441
83 443
83 446
83 449
83 451
83 453
83 462
83 233
83 291
83 583
83 478
83 486
83 493
83 418
83 404
83 498
83 497
83 500
83 303
83 521
83 450
83 525
83 505
83 536
83 548
83 554
83 556
83 565
83 566
83 59
83 75
83 484
499 792
499 783
277 386
277 577
1106 1060
1106 673
1106 934
1106 878
1106 138
1106 47
1106 283
1106 644
1106 801
623 923
623 958
623 422
623 854
623 1214
623 138
623 1060
623 807
623 921
623 673
623 1007
623 767
623 769
523 198
523 333
82 567
82 126
82 95
82 357
383 253
383 497
383 376
383 517
383 303
383 126
383 536
383 197
383 64
383 185
383 259
383 140
383 61
383 10
383 11
383 27
383 338
383 428
383 31
383 71
383 81
383 83
383 86
383 233
383 96
383 99
383 118
383 119
383 122
383 125
383 309
383 166
383 163
383 165
383 47
383 544
383 187
383 146
383 362
383 269
383 358
383 283
383 308
383 314
383 317
383 327
383 340
383 351
383 346
383 374
383 380
383 154
383 384
383 995
383 567
383 409
383 441
383 442
383 443
383 446
383 451
383 483
383 462
383 470
383 583
383 478
383 486
383 493
383 498
383 418
383 500
383 506
383 525
383 548
383 565
383 566
383 505
383 59
383 577
383 554
383 556
383 484
234 235
234 515
234 52
234 126
234 404
234 517
234 47
234 498
234 428
234 418
234 165
1101 693
1101 590
1101 1007
1101 831
1101 923
1101 883
1101 459
1101 997
1101 656
1101 376
1101 839
1101 620
1101 769
1101 899
1101 1031
1101 1194
1101 632
1101 673
1101 947
1101 759
1101 777
1101 784
1101 795
1101 837
1101 680
1101 891
1101 713
1101 952
1101 982
1101 984
1101 1069
1101 1179
1101 1200
1101 1214
270 122
270 384
270 418
270 1201
932 1120
932 1031
932 831
932 710
932 940
932 1167
932 1195
932 798
932 673
932 769
932 409
932 1037
932 1200
932 878
932 615
932 620
932 648
932 693
932 898
932 777
932 778
932 784
932 790
932 656
932 834
932 837
932 839
932 870
932 883
932 891
932 934
932 1134
932 767
932 1007
932 1011
932 1060
932 1069
932 1080
932 1087
932 497
932 773
932 1201
932 923
932 792
13 446
13 27
13 428
13 99
13 567
13 146
13 365
13 384
13 163
13 441
13 453
13 291
13 493
13 418
13 500
13 59
13 237
13 585
13 1108
13 947
13 1007
13 839
13 521
13 577
13 443
526 126
526 47
526 839
526 1201
526 10
526 11
526 27
526 428
526 31
526 849
526 865
526 640
526 233
526 99
526 122
526 744
526 359
526 197
526 506
526 146
526 834
526 225
526 253
526 870
526 269
526 283
526 301
526 360
526 585
526 340
526 358
526 374
526 154
526 381
526 384
526 163
526 567
526 521
526 773
526 1060
526 441
526 443
526 446
526 451
526 1076
526 1080
526 462
526 291
526 583
526 478
526 620
526 498
526 418
526 500
526 536
526 1179
526 554
526 565
526 59
526 376
526 1213
526 769
130 126
130 47
130 567
291 47
291 61
291 146
291 384
291 364
291 441
291 449
291 583
291 10
772 601
772 800
772 590
772 608
772 644
772 673
772 674
772 695
772 707
772 725
772 743
772 807
772 841
772 839
772 840
772 1222
772 883
772 891
772 923
772 942
772 964
772 1134
772 976
772 982
772 921
772 1049
772 1060
772 1096
772 1097
772 1100
772 1106
772 1108
772 1136
772 759
772 1151
772 1198
772 1201
772 1214
772 769
772 777
772 1031
772 1179
772 1037
772 1011
772 253
772 947
772 648
772 958
772 989
772 693
772 1007
772 1171
772 620
772 831
769 852
769 899
769 870
769 620
769 237
1032 843
1032 769
1032 1080
1032 673
1032 404
1032 1179
1032 800
800 834
800 797
800 976
800 718
800 618
800 1015
800 730
800 829
800 968
800 958
800 604
800 625
800 1211
800 886
800 1100
800 708
800 1075
800 836
800 921
800 791
800 1210
800 853
800 668
800 683
800 981
800 164
800 492
800 663
800 785
800 827
800 1105
800 869
800 937
800 988
800 986
800 756
800 601
800 783
800 784
800 671
800 840
800 982
800 885
800 1193
800 1089
800 1107
800 1133
800 993
800 1164
800 1064
800 719
800 977
800 611
800 754
800 616
800 1183
800 1222
800 1190
800 887
800 714
800 889
800 1180
800 812
800 704
800 1168
800 1073
800 1044
800 664
800 851
800 720
800 883
800 636
800 991
800 1131
800 637
800 931
800 864
800 1207
800 954
800 760
800 1117
800 772
800 901
800 848
800 1061
800 872
800 806
800 591
800 1055
800 1220
800 715
800 902
800 1038
800 1096
800 716
800 1006
800 822
800 736
800 1032
800 1118
800 1070
800 670
800 751
800 1149
800 721
800 903
800 839
800 1214
800 632
800 778
944 80
944 923
944 615
891 138
891 1007
891 500
891 716
891 126
891 696
891 752
891 707
891 1029
891 1171
891 1179
891 817
891 843
891 919
891 615
891 769
891 1194
891 831
891 852
891 854
891 1031
891 958
891 673
891 816
891 381
891 740
891 990
570 51
570 536
871 807
871 673
165 831
165 567
165 146
165 340
165 100
165 96
165 404
165 126
165 620
165 497
165 314
165 577
165 418
165 47
165 68
165 195
165 541
165 381
165 383
165 384
165 10
165 498
165 86
165 71
165 428
165 64
165 898
209 125
209 47
209 27
209 536
209 83
209 441
209 119
209 301
209 446
209 475
209 96
209 346
209 25
209 353
209 501
248 777
248 283
248 473
248 253
248 47
248 817
248 427
248 870
248 497
248 620
401 197
401 306
401 20
401 53
401 138
401 301
401 429
401 496
588 769
588 673
588 1031
588 961
588 672
625 700
625 632
625 1214
625 923
625 644
625 800
625 673
625 1031
694 391
694 126
694 376
694 1078
694 1007
694 730
694 1031
694 138
694 1179
954 590
954 800
954 599
954 1143
954 639
954 640
954 648
954 674
954 725
954 947
954 854
954 772
954 215
954 784
954 817
954 831
954 834
954 839
954 837
954 843
954 870
954 883
954 891
954 923
954 926
954 929
954 767
954 981
954 996
954 592
954 700
954 1017
954 1019
954 1029
954 1049
954 1060
954 1069
954 1078
954 1080
954 632
954 1108
954 1161
954 1134
954 1172
954 1177
954 1179
954 1194
954 1200
954 1201
954 1211
954 1213
954 673
954 798
1006 807
1006 745
1006 769
1006 929
1006 1060
1006 891
1006 839
1006 988
1006 883
1006 923
1006 1116
1006 1097
1006 952
1006 1094
1006 1037
1006 708
1006 636
1006 969
1006 1064
1006 594
1006 1171
1006 707
1006 800
223 783
572 269
572 47
572 146
572 497
572 536
572 20
572 506
572 12
572 154
572 384
572 498
572 25
572 428
572 515
572 126
572 137
572 253
572 272
572 283
572 376
572 412
572 125
572 187
657 612
657 100
657 404
657 459
657 648
657 126
657 839
657 340
657 381
657 1007
657 1031
814 891
1206 648
1206 673
1206 674
1206 707
1206 769
1206 831
1206 839
1206 854
1206 891
1206 923
1206 933
1206 1007
1206 1031
1206 1069
1206 1194
1080 792
648 381
648 792
648 1200
648 1007
648 1076
648 610
648 849
648 656
648 776
648 817
648 831
648 839
648 875
648 891
648 922
648 923
648 767
648 1027
648 1031
648 1060
648 1126
648 1069
648 1087
648 1201
648 1171
648 752
648 1213
730 1194
730 776
730 852
730 891
730 839
730 603
730 632
730 878
730 607
730 620
730 958
730 648
730 595
730 674
730 898
730 749
730 854
730 656
730 837
730 843
730 923
730 767
730 976
730 1007
730 1060
730 1069
730 1172
730 1213
730 1080
730 605
730 1179
834 839
834 958
834 986
834 1211
834 800
834 673
834 891
834 1080
834 1171
834 1060
834 947
997 1119
997 777
997 1031
997 652
997 712
997 831
997 839
997 870
997 989
997 1007
997 984
997 1198
997 834
997 1080
997 673
997 590
997 593
997 891
997 615
997 883
997 1060
997 376
997 567
1201 1080
1201 746
1201 1007
1201 849
1201 1108
1201 834
1201 567
1201 947
1201 839
1201 608
1201 1011
1201 744
1201 152
1201 308
1201 1156
1201 620
1201 347
1201 870
1201 773
1201 577
1201 652
1201 381
1201 990
1201 585
898 838
898 138
898 891
898 934
2 561
2 404
2 1179
843 1179
843 215
843 919
843 620
843 100
843 839
843 1171
843 1213
843 1060
843 1201
843 1069
843 1200
843 632
843 947
843 707
843 752
843 810
843 595
843 1007
843 648
843 989
843 922
843 899
843 891
843 1214
843 749
843 381
843 934
767 769
767 1031
767 852
767 478
767 656
767 976
767 839
793 839
793 1179
1213 10
1213 590
1213 843
1213 707
1213 807
1213 767
1213 693
1213 854
1213 122
1213 648
1213 984
1213 749
1213 1144
1213 885
1213 1076
1213 1201
1213 776
1213 381
1213 620
1213 839
1213 891
1213 752
1213 1179
1213 976
1213 730
1213 605
1213 1080
405 1000
405 670
405 673
405 86
405 233
405 693
405 126
405 743
405 165
405 47
405 837
405 839
405 283
405 340
405 976
405 381
405 990
405 567
405 1007
405 1126
405 1037
405 1051
405 1097
405 1098
405 404
405 497
405 498
405 838
405 1214
405 577
405 620
424 449
424 27
424 536
227 126
227 47
227 497
227 567
227 428
227 309
1072 1037
1072 958
1072 648
1072 100
1072 883
1072 693
1072 740
1072 749
1072 790
1072 831
1072 656
1072 839
1072 680
1072 891
1072 923
1072 381
1072 1007
1072 1031
1072 984
1072 1069
1072 947
1072 605
1072 1010
1072 1053
1072 1097
1072 1107
1072 830
1072 1025
1072 964
1072 1049
1072 922
1072 817
1072 843
1072 919
1072 1172
1072 622
1072 639
1072 898
1072 934
1072 1087
1072 1080
1072 1134
1072 852
1072 1179
400 783
1116 673
1116 601
1116 1075
1116 1178
1116 878
1116 1143
1116 784
1116 883
1116 767
1116 648
1116 831
1116 730
1116 592
1116 1031
1116 934
1116 777
1116 1179
333 523
230 497
230 278
230 376
230 125
230 187
230 567
230 384
230 418
520 338
520 125
520 126
520 429
520 497
744 1031
744 100
744 839
744 831
744 693
744 923
744 773
744 976
744 567
744 122
744 1060
744 620
744 1201
744 870
744 497
744 381
744 577
744 947
744 233
744 308
744 849
744 585
744 1200
744 990
744 1213
744 1069
592 942
592 1143
592 1096
592 1214
592 577
592 921
592 198
592 644
592 1051
592 605
592 837
592 757
592 10
592 138
700 595
700 590
700 923
700 632
700 498
700 20
700 126
700 1069
700 839
700 1214
700 942
700 891
700 1171
828 1152
828 968
828 1084
828 822
828 933
828 616
828 696
828 708
828 715
828 765
828 198
828 707
828 215
828 952
828 760
828 989
828 1034
828 660
828 981
828 683
828 720
828 851
828 742
828 467
828 621
828 959
828 977
828 872
828 709
828 1222
828 1073
828 636
828 1008
828 738
828 1149
828 751
828 604
828 591
828 718
828 762
828 848
1076 849
1076 759
1076 1080
1076 459
1076 11
1076 620
1076 958
1076 640
1076 648
1076 100
1076 122
1076 126
1076 740
1076 749
1076 763
1076 776
1076 778
1076 359
1076 830
1076 836
1076 839
1076 698
1076 891
1076 922
1076 936
1076 947
1076 990
1076 996
1076 1007
1076 422
1076 1027
1076 1060
1076 441
1076 1087
1076 497
1076 1136
1076 810
1076 1179
1076 1172
1076 752
1076 773
1076 1200
1076 1201
1076 1213
1076 1214
752 767
752 590
752 639
752 770
752 843
752 592
752 1156
638 590
638 610
638 958
638 632
638 849
638 639
638 883
638 644
638 648
638 1171
638 693
638 752
638 916
638 730
638 740
638 749
638 759
638 763
638 744
638 770
638 776
638 778
638 1194
638 831
638 656
638 834
638 839
638 1106
638 923
638 934
638 767
638 989
638 996
638 592
638 1007
638 700
638 1037
638 1031
638 1060
638 1076
638 1080
638 898
638 1161
638 1087
638 1178
638 1179
638 1200
638 1213
638 360
6 497
6 47
6 170
6 126
6 119
6 577
6 798
6 585
624 769
624 852
849 620
849 640
849 648
849 776
849 233
849 567
849 947
849 122
849 740
849 744
849 749
849 767
849 839
849 698
849 700
849 100
849 1076
849 898
849 308
849 585
849 376
849 976
849 381
849 990
849 996
849 1011
849 422
849 1027
849 1031
849 1060
849 1080
849 1087
849 521
849 1172
849 1179
849 752
849 773
849 1200
849 1201
849 1213
576 292
817 442
817 919
817 843
817 427
817 595
820 891
820 624
426 496
258 126
212 567
212 197
212 138
212 126
212 187
212 283
212 536
212 560
212 577
212 184
1066 769
1066 744
452 126
452 497
452 283
12 126
12 47
12 439
12 23
12 125
12 187
12 473
12 197
12 386
12 496
12 132
12 10
12 25
12 428
12 36
12 207
12 71
12 96
12 99
12 108
12 170
12 506
12 205
12 253
12 517
12 272
12 572
12 303
12 305
12 346
12 221
12 353
12 374
12 154
12 383
12 567
12 404
12 462
12 583
12 486
12 497
12 498
12 536
12 544
12 127
12 59
12 53
12 247
12 375
12 442
12 817
12 427
12 147
12 548
1061 800
1061 1179
1061 595
1061 672
101 376
101 71
101 126
101 165
101 140
101 371
101 404
101 497
101 310
101 577
148 518
905 1007
905 1214
905 837
905 923
905 839
905 700
905 673
905 962
905 611
905 381
905 1194
905 1030
1 497
1 25
1 351
1 427
1 442
1 0
1 15
1 338
1 21
1 428
1 47
1 83
1 118
1 125
1 126
1 130
1 165
1 197
1 506
1 146
1 386
1 253
1 260
1 140
1 517
1 283
1 303
1 305
1 585
1 190
1 372
1 376
1 521
1 439
1 441
1 443
1 447
1 583
1 486
1 498
1 500
1 536
1 45
892 891
892 428
892 923
892 693
892 658
892 843
892 831
892 1194
892 854
892 1179
892 817
892 919
892 615
892 769
892 852
892 1031
892 639
892 648
892 707
892 374
892 849
892 1134
892 1069
892 810
892 1214
282 126
282 47
586 53
958 719
958 759
958 883
958 800
958 1060
958 934
958 640
958 1143
958 834
958 776
958 730
958 839
958 740
958 1200
958 891
958 700
958 1179
958 1213
958 982
958 830
958 1161
958 638
958 648
958 817
958 1171
958 801
958 632
958 885
958 942
958 1106
958 639
958 1070
958 714
958 962
958 763
958 910
958 929
958 829
958 422
958 1165
958 1076
958 836
958 990
958 749
958 778
958 1087
958 898
958 825
958 923
958 810
958 779
958 603
958 1105
958 1080
958 592
958 245
958 1019
958 878
958 599
958 308
958 317
958 47
495 126
495 340
495 439
495 47
495 376
495 555
495 404
1087 934
1087 632
1087 700
1087 839
922 749
922 839
922 891
922 100
922 1069
922 620
922 632
922 610
922 608
922 648
922 674
922 11
922 744
922 776
922 817
922 849
922 245
922 585
922 919
922 372
922 376
922 381
922 989
922 990
922 521
922 752
922 497
922 1172
922 1194
922 1200
922 1201
922 1213
922 27
922 870
922 947
922 567
922 910
651 615
651 1007
651 381
651 1069
651 126
651 997
651 673
651 459
651 100
651 899
651 891
651 769
651 730
651 688
651 1179
989 646
989 1031
989 831
989 870
989 1213
989 459
989 1007
989 839
989 923
989 1029
989 1134
989 947
989 1201
989 652
989 100
989 693
989 1199
989 749
989 785
989 872
989 889
989 891
989 922
989 942
989 952
989 976
989 984
989 990
989 997
989 592
989 1011
989 700
989 921
989 1060
989 1069
989 1080
989 900
989 1161
989 1171
989 1200
989 1214
1045 769
1045 624
1045 673
1045 770
1045 680
1045 923
1045 929
1045 752
1108 947
1108 784
1108 1201
1108 1080
1108 1037
1108 270
1108 136
1108 1011
1108 599
1108 1053
1108 792
1108 702
1108 831
1108 976
1108 996
1108 1156
1108 883
1108 865
1108 650
1108 659
1108 720
1108 774
1108 839
1108 891
1108 923
1108 997
1108 1007
1108 1014
1108 921
1108 1090
1108 773
1108 13
1108 122
1108 620
1108 418
1108 585
1108 1031
1108 688
1108 673
1108 1179
489 71
489 126
489 253
489 47
489 340
489 303
489 159
489 20
489 577
489 384
658 839
658 831
658 1197
658 126
658 1179
658 1037
658 883
658 652
658 693
658 707
658 743
658 891
658 922
658 934
658 997
658 1007
658 1031
658 1069
658 1216
658 1213
773 648
773 744
773 870
773 620
773 1201
773 839
773 849
773 1172
773 947
773 122
773 233
773 752
773 347
773 891
773 308
773 1076
773 1179
773 381
773 1069
773 922
773 1200
773 1214
773 585
773 817
264 496
1172 1171
1172 843
1172 100
1172 891
1172 237
1172 245
1172 839
1172 910
1172 773
1172 831
1172 620
1172 947
1172 1060
1172 1200
1172 989
1172 422
1172 707
1172 648
1172 1069
1172 778
1172 922
1172 443
1172 740
1172 810
1172 1087
1172 990
1172 849
1172 632
1172 1007
1172 786
1172 1076
1172 790
1172 577
224 71
224 126
224 449
377 118
377 126
377 412
377 525
377 947
377 506
377 64
377 71
377 140
377 185
377 61
377 536
377 108
377 47
377 170
377 86
377 449
377 351
377 384
377 462
377 161
377 428
377 620
377 478
377 373
377 111
377 380
377 365
377 442
377 253
143 68
143 61
143 96
143 283
143 384
143 64
143 185
143 140
143 114
143 428
143 459
143 313
143 47
143 126
143 165
143 195
143 340
143 404
143 498
143 497
143 381
143 369
143 71
143 881
143 541
143 322
143 462
143 100
143 154
143 42
143 55
143 59
143 83
143 86
143 360
143 317
143 453
143 456
659 839
659 693
659 923
659 1017
659 422
659 603
659 1060
659 900
659 749
659 947
659 976
659 1144
659 497
659 122
659 47
659 376
659 769
659 1078
923 700
923 716
923 837
923 693
923 610
923 567
923 854
923 1162
923 831
923 658
923 1069
923 1216
923 883
923 1200
923 839
923 841
923 942
923 1214
923 947
923 47
923 126
923 138
923 1007
923 1186
923 891
923 595
923 590
923 1025
837 923
837 693
837 831
837 883
837 658
837 759
837 700
837 644
837 1214
837 590
837 1186
837 422
837 976
837 839
837 801
837 1171
837 577
837 997
837 741
837 749
837 592
837 891
837 1060
837 1007
837 865
837 834
837 942
837 391
837 198
837 1030
837 1031
837 1078
837 838
837 1029
837 947
837 498
837 843
837 962
837 878
837 1120
837 607
837 876
837 989
734 929
734 769
734 673
734 1214
734 923
1028 627
1028 919
727 1060
727 673
727 1214
727 1154
1077 767
1077 126
1077 870
1077 1161
1077 839
1077 381
1077 620
1077 1060
1077 1007
1077 1172
1077 1201
1077 744
1077 1080
1077 1108
1077 990
1077 1031
1077 404
652 997
652 891
652 883
652 567
652 923
652 593
652 751
778 632
778 1143
778 976
778 1200
778 1214
778 577
778 693
778 1136
778 1161
432 126
854 852
854 891
854 1060
785 693
785 831
785 1098
785 1075
785 1169
785 659
785 784
785 945
785 783
785 790
785 817
785 839
785 1134
785 1007
785 422
785 615
785 592
785 878
785 596
785 610
785 815
785 743
785 777
785 1120
785 215
785 843
785 827
785 627
785 876
785 883
785 713
785 989
785 1210
785 921
785 1040
785 1050
785 1060
785 1078
785 919
785 1186
785 900
785 759
785 673
785 688
785 751
785 800
785 1179
672 769
672 673
590 878
590 596
590 599
590 601
590 605
590 954
590 610
590 632
590 640
590 644
590 866
590 648
590 652
590 837
590 1172
590 730
590 736
590 740
590 1131
590 752
590 772
590 849
590 1194
590 831
590 856
590 834
590 836
590 839
590 843
590 870
590 891
590 923
590 1134
590 988
590 981
590 997
590 592
590 1007
590 700
590 422
590 1030
590 1157
590 1051
590 1078
590 1080
590 1069
590 1097
590 1101
590 1106
590 381
590 1161
590 245
590 1179
590 1165
590 936
590 1214
590 855
590 757
590 847
590 777
590 1031
590 624
590 792
590 899
590 693
590 1029
590 1213
590 646
590 577
590 976
590 1015
590 807
144 620
144 47
144 146
144 237
144 392
144 486
1171 839
1171 910
1171 773
1171 831
1171 620
1171 245
1171 947
1171 1060
1171 1200
1171 843
1171 989
1171 422
1171 707
1171 648
1171 1069
1171 778
1171 922
1171 443
1171 740
1171 810
1171 100
1171 1087
1171 990
1171 849
1171 632
1171 891
1171 1007
1171 786
1171 1076
1171 790
1171 577
1171 1172
766 1088
766 673
934 639
934 693
934 839
934 707
934 843
934 891
934 696
934 1213
934 1069
934 700
934 834
934 1080
934 947
934 838
934 831
934 126
934 632
934 595
807 673
807 883
807 1136
807 976
807 984
137 126
137 47
137 572
137 497
137 132
137 25
137 442
137 515
137 203
137 205
137 222
137 253
137 517
137 12
137 272
137 339
137 283
137 355
137 399
137 432
137 493
137 498
137 544
137 358
468 100
468 64
393 75
650 934
650 598
650 875
650 437
650 1053
650 760
650 673
650 928
29 855
502 126
502 138
502 497
502 577
195 379
195 105
1204 934
1204 673
630 837
630 74
630 839
630 797
630 422
630 1174
630 769
790 693
790 1007
790 831
790 648
790 1171
790 784
790 839
790 947
790 1011
790 1201
595 1069
595 693
595 730
595 843
595 1040
595 620
595 632
595 891
595 990
595 1200
595 1213
595 839
929 1049
375 567
375 132
375 338
375 31
375 71
375 74
375 90
375 122
375 126
375 233
375 170
375 185
375 506
375 64
375 140
375 317
375 371
375 497
375 418
375 61
375 527
865 1179
865 1214
865 749
865 700
865 923
865 1007
865 590
865 891
865 990
865 422
865 1108
865 934
865 976
865 1189
865 839
865 841
865 1011
865 942
865 673
865 996
865 674
865 798
776 752
776 891
776 648
776 958
776 834
776 839
550 64
1012 841
1012 784
1012 673
775 1007
775 1214
775 126
875 958
875 648
875 693
875 1076
875 752
875 1143
875 638
875 740
875 756
875 834
875 698
875 891
875 898
875 700
875 1080
875 1171
875 763
875 878
875 837
875 1161
875 639
875 923
875 831
875 839
875 1060
875 776
1194 1060
1198 1136
1198 590
1198 628
1198 849
1198 1171
1198 640
1198 673
1198 644
1198 652
1198 100
1198 695
1198 947
1198 744
1198 777
1198 749
1198 807
1198 831
1198 656
1198 839
1198 837
1198 698
1198 883
1198 891
1198 923
1198 952
1198 976
1198 381
1198 990
1198 404
1198 996
1198 997
1198 1007
1198 1011
1198 422
1198 1031
1198 1037
1198 1049
1198 1060
1198 984
1198 1097
1198 1089
1198 1108
1198 1119
1198 1200
1198 1201
1198 1214
1198 1213
1198 615
1198 497
519 126
519 497
519 71
519 496
519 114
519 289
1148 769
66 976
66 473
66 673
66 498
66 749
66 64
705 783
114 555
114 140
114 185
114 61
114 96
114 446
114 338
114 47
114 83
114 119
114 122
114 126
114 233
114 187
114 506
114 374
114 283
114 497
114 154
114 346
114 369
114 380
114 384
114 567
114 404
114 451
114 493
114 498
114 418
114 500
114 536
114 554
114 376
114 565
114 59
297 138
300 299
300 536
300 305
300 497
300 126
300 309
204 203
204 567
204 99
204 125
204 13
204 157
204 450
204 521
204 517
204 309
204 86
204 497
204 498
204 500
204 478
204 453
204 446
204 384
204 154
204 541
204 364
204 357
204 317
204 339
204 362
204 253
204 151
204 47
204 338
204 126
204 140
204 134
204 122
204 83
204 0
204 358
112 497
112 428
112 47
112 59
112 85
112 99
112 118
112 126
112 146
112 506
112 225
112 386
112 253
112 283
112 303
112 585
112 346
112 446
112 450
112 451
112 457
112 583
112 486
112 473
112 500
112 498
112 536
112 554
112 577
112 75
571 577
571 42
571 47
571 125
571 126
571 233
571 359
571 229
571 497
571 567
571 585
1064 889
1064 951
1064 680
1064 720
1064 1006
1064 887
1064 636
1064 800
1064 1179
741 693
741 700
741 837
741 997
741 839
741 100
1029 899
1029 1171
1029 989
1029 891
701 700
701 317
701 1078
701 839
701 119
701 837
701 632
701 245
701 644
701 893
701 929
701 836
701 989
701 740
701 1200
701 698
701 640
701 521
701 1106
701 595
701 498
701 253
701 693
701 923
701 1201
701 831
701 1097
701 942
701 577
701 590
701 567
701 428
701 505
701 599
701 1143
701 639
701 1131
701 764
701 778
707 839
707 891
707 837
707 934
707 997
707 1015
707 751
707 769
707 1200
707 1007
707 1171
707 843
707 693
707 1069
707 749
707 828
707 747
707 910
707 1031
707 620
707 648
707 673
707 100
707 744
707 215
707 817
707 831
707 883
707 923
707 947
707 381
707 1060
707 632
707 1213
707 1214
707 612
707 644
707 900
707 683
707 1152
707 721
707 793
707 841
707 933
707 984
707 989
707 990
707 981
707 912
707 1017
707 1067
707 1110
707 635
707 639
707 763
707 786
707 1034
610 793
610 700
610 620
610 1069
610 1007
610 648
610 1179
1186 1078
1186 891
1186 607
1186 923
1186 921
1186 749
1186 1214
1186 976
1186 876
1186 942
1186 837
1186 1080
1186 1017
1186 730
1186 422
1186 817
1030 923
1030 1214
1030 852
1030 658
1030 1007
1030 831
1030 883
1030 100
1030 1200
1030 730
1030 590
1030 605
1030 646
1030 656
1030 693
1030 792
1030 837
1030 839
1030 891
1030 997
1030 1037
1030 615
343 517
343 1031
343 170
343 839
343 620
343 404
343 743
343 777
343 870
343 126
343 340
343 744
245 428
245 632
245 608
1187 599
1187 590
1187 855
1187 608
1187 620
1187 769
1187 839
1187 870
1187 997
1187 404
1187 1031
1187 1080
1187 1165
1187 577
644 757
644 1096
644 1106
644 237
644 769
644 610
644 620
644 910
644 1194
644 899
109 1031
109 1179
109 74
109 253
109 1213
109 505
109 353
109 432
109 187
109 237
109 497
109 126
109 801
109 122
109 577
109 839
109 620
109 566
109 23
109 1080
569 253
569 47
569 384
569 525
569 376
569 852
569 237
942 837
942 693
942 891
942 841
942 757
942 1214
942 865
942 976
942 921
942 1084
942 923
942 700
942 1078
942 716
942 772
942 733
942 1161
942 839
942 840
942 1097
942 1136
942 1200
942 854
942 632
942 1096
942 590
942 1007
942 806
942 1106
942 736
942 673
942 982
942 198
942 616
942 1171
942 918
942 801
942 996
942 1186
942 878
942 592
942 1179
1134 989
1134 1216
1134 1007
1134 1195
1134 1161
1144 270
1144 95
1144 773
1144 1076
1144 1213
1144 1171
1144 1200
1144 608
1144 976
1144 610
1144 659
1144 1007
1144 567
1144 749
1144 478
1144 612
1144 100
1144 253
1144 381
1144 767
1144 648
1144 839
1144 372
1144 996
1144 469
1144 752
198 567
198 399
198 1214
198 47
198 1078
198 625
198 126
198 376
198 837
198 573
198 20
198 146
198 1007
198 984
198 836
198 523
198 592
198 757
198 353
198 449
470 620
1053 730
1053 984
1053 673
1053 693
1053 997
1053 807
733 837
733 942
733 742
733 769
733 757
733 1096
733 685
733 644
733 1106
733 715
733 841
733 616
733 1070
733 977
733 680
733 760
733 1129
733 198
733 801
733 700
733 1078
733 1172
733 1060
733 245
733 1214
733 590
733 592
733 707
733 923
733 910
733 839
733 1080
733 1134
532 126
532 47
532 108
532 376
532 442
532 450
1017 883
1017 1015
1017 797
841 865
841 942
841 891
841 693
841 840
841 1154
841 1078
841 656
841 632
841 1201
841 635
841 592
841 1069
841 883
841 707
841 743
841 1080
841 785
841 997
841 1163
841 700
841 1172
841 695
841 982
841 827
841 715
841 607
841 730
841 798
1074 1007
1074 831
1074 672
757 1096
757 198
757 921
757 883
757 632
757 740
757 625
757 1078
757 942
757 693
757 422
757 607
757 923
757 1049
757 1106
757 772
757 733
757 1179
65 504
65 126
65 156
65 182
65 217
65 471
65 36
65 447
65 583
1136 839
1136 1214
1136 976
1136 1200
1136 585
1136 126
1136 567
1136 967
1136 376
1136 984
1136 807
1136 773
1136 577
1136 1037
1136 590
1136 883
1136 23
1136 923
1136 769
1092 777
1092 891
1092 798
1092 422
1084 590
1084 837
1084 693
1084 1214
1084 673
1084 947
1084 839
1084 883
1084 599
1084 1201
1084 644
1084 942
1084 852
1084 923
1084 632
1084 1007
1084 865
1084 749
1084 700
1084 976
1084 769
1084 1126
1084 1080
1084 828
1167 826
1167 1120
1167 1195
1167 710
1167 932
1167 656
1167 720
1167 1063
1167 831
1167 882
1167 923
1167 839
1167 693
1167 1007
1167 790
1167 1055
1167 1134
1167 620
1167 497
1167 47
1167 1179
1167 891
1167 883
596 891
596 1194
596 1123
596 1079
596 945
596 785
596 1037
596 590
596 843
596 842
596 1097
1096 942
1096 1078
1096 841
1096 733
1096 911
1096 1179
1096 800
1096 757
1096 819
1096 1222
1096 700
1096 769
1096 592
1096 625
1096 1051
1096 644
1096 673
801 769
801 644
801 837
801 20
801 1106
801 749
683 422
683 623
683 909
683 1063
683 839
683 923
683 658
683 567
683 947
683 749
683 770
683 792
683 707
683 828
683 601
683 1078
683 934
683 831
683 800
683 1179
1119 639
1119 652
1119 738
1119 883
1119 923
1119 1198
1119 997
1119 1200
729 1139
729 769
729 923
729 730
729 607
729 752
729 776
729 839
729 1198
729 603
729 656
729 269
729 767
729 478
1004 997
977 616
977 800
977 918
977 839
977 807
977 673
977 672
977 828
977 749
977 929
977 898
977 595
265 222
265 20
840 878
840 604
840 605
840 800
840 849
840 865
840 772
840 778
840 215
840 783
840 1160
840 763
840 875
840 876
840 883
840 923
840 942
840 976
840 996
840 1007
840 1161
840 797
840 1188
840 1214
840 1179
840 841
522 127
962 632
962 648
962 693
962 752
962 773
962 776
962 783
962 831
962 837
962 891
962 923
962 1007
962 1214
962 590
962 625
962 942
962 921
962 958
962 639
962 744
962 763
962 778
962 1169
962 809
962 840
962 839
962 680
962 1031
962 620
962 1201
962 636
962 1179
797 923
797 1168
797 1164
797 800
797 1179
728 923
728 1214
728 769
728 700
728 605
728 865
728 673
728 683
728 693
728 834
728 836
728 891
728 976
728 996
728 1007
728 1060
728 1087
728 1089
728 1161
728 1200
1121 605
1121 673
1121 792
1121 854
1121 883
1121 982
1121 411
1121 1053
1121 1088
1121 797
1121 592
1121 1179
1121 632
1121 737
1121 624
1121 769
1121 923
810 839
810 798
810 595
810 923
810 693
810 883
810 1007
810 658
810 730
810 1101
62 783
62 531
970 1080
970 31
970 1179
185 140
185 61
185 114
185 42
185 47
185 71
185 83
185 86
185 309
185 146
185 126
185 182
185 486
185 240
185 266
185 374
185 269
185 517
185 497
185 314
185 362
185 340
185 346
185 369
185 380
185 376
185 383
185 384
185 567
185 409
185 404
185 462
185 130
185 495
185 536
339 351
339 496
339 61
339 138
339 428
339 1031
339 283
339 253
339 47
339 126
1154 672
1154 601
1154 841
1154 934
1154 1045
1154 1078
1154 730
1154 837
1154 590
1154 673
1154 807
1154 839
1154 1034
1154 756
1154 598
1154 652
1154 860
1154 883
1154 942
1154 1015
1154 1198
1154 1055
1154 1008
1154 1100
1154 636
1154 1049
1154 1163
1154 1161
1154 749
1154 976
1154 987
1154 784
901 947
901 800
901 1179
528 976
528 996
528 409
48 47
48 125
48 23
48 473
48 441
48 384
48 126
48 500
48 118
48 498
48 506
48 585
48 446
48 453
48 418
48 317
48 497
48 146
48 154
48 140
48 233
48 237
48 340
48 130
48 486
48 451
48 185
48 289
48 517
48 536
48 565
48 358
48 439
48 443
48 21
48 61
48 127
48 566
48 376
48 364
48 525
48 31
48 163
48 496
48 359
48 360
48 493
48 283
48 327
48 152
48 13
48 136
48 305
48 27
48 225
48 526
48 386
48 156
48 351
48 369
48 122
48 71
48 428
48 75
48 177
48 99
48 35
48 478
48 383
48 301
48 11
48 374
48 554
48 346
48 311
48 521
48 209
48 462
48 291
48 269
48 583
48 83
48 457
48 20
48 253
48 15
48 18
48 19
482 1076
482 253
482 453
482 620
482 233
482 744
482 177
482 640
482 497
482 567
482 317
482 521
482 122
482 381
1065 839
1065 640
1065 656
1065 673
1065 1171
1065 947
1065 921
1065 1037
1065 870
1065 620
1065 607
1065 958
1065 720
1065 740
1065 1169
1065 810
1065 807
1065 698
1065 838
1065 929
1065 381
1065 1055
1065 1060
1065 1080
1065 1105
1065 1200
1065 1201
1065 776
1065 595
1065 1179
848 730
848 1080
848 923
848 1007
848 976
848 792
848 807
848 1179
848 1012
848 601
848 1078
848 828
836 836
836 612
836 1076
836 693
836 20
836 984
836 422
836 852
836 923
836 590
836 700
836 958
836 245
836 921
836 1143
836 592
836 198
836 878
836 1214
836 834
836 837
836 947
836 1007
836 839
836 620
836 1037
836 976
836 875
836 942
836 982
836 883
836 1200
836 1060
836 752
836 648
836 1069
836 632
836 1213
836 769
836 673
836 800
836 720
836 730
836 759
836 1188
836 928
836 756
249 449
249 419
249 177
249 386
249 497
249 536
249 289
249 364
249 136
249 195
249 225
249 380
249 517
249 566
249 13
57 442
57 497
1214 819
1214 865
1214 1174
1214 623
1214 1084
1214 1069
1214 976
1214 837
1214 883
1214 718
1214 1078
1214 1201
1214 1177
1214 942
1214 757
1214 923
1214 1008
1214 100
1214 839
1214 936
1214 1198
1214 648
1214 590
1214 640
1214 707
1214 632
1214 996
1214 876
1214 693
1214 700
1214 567
1214 990
1214 1060
1214 1200
1214 1007
1214 1076
1214 787
1214 917
1214 625
1214 832
1214 639
1214 660
1214 1199
1214 737
1214 749
1214 761
1214 778
1214 783
1214 793
1214 801
1214 834
1214 198
1214 698
1214 249
1214 376
1214 422
1214 1143
1214 1105
1214 1136
1214 784
1214 810
1214 1161
1214 528
1214 1211
1214 311
1214 878
1214 591
1214 605
1214 945
1214 898
1214 773
1214 836
1214 841
1214 891
1214 984
1214 989
1214 1011
1214 1100
1214 1186
1214 1169
1214 1180
267 536
267 10
267 47
267 253
267 126
267 497
267 146
267 585
267 567
267 577
370 783
1120 940
1120 710
1120 769
1120 923
1120 839
1120 898
1120 656
1120 767
1120 1169
1120 660
1120 834
1120 693
1120 1171
1120 891
1120 790
1120 698
1120 785
1120 592
1120 1060
1120 713
1120 1214
1120 1200
1120 921
1120 1143
1120 1080
1120 595
1120 798
1120 883
1120 784
1120 831
709 923
709 883
420 497
420 126
254 929
87 383
87 195
87 371
87 86
87 68
87 459
861 707
861 1053
861 1007
861 831
861 673
543 215
812 839
812 769
812 1031
812 776
812 785
812 807
812 834
812 942
812 1106
812 929
812 923
812 1151
812 1007
812 1080
812 800
812 783
812 1179
812 673
720 1012
219 478
219 394
1149 1007
1149 838
1149 843
1149 707
1149 819
1149 891
1149 828
1149 1179
1149 800
1149 595
1149 673
1149 601
1149 1078
1149 783
357 567
357 309
357 170
357 497
357 620
357 95
357 187
357 1031
357 126
831 839
831 784
831 997
831 673
831 743
831 777
831 1031
831 1037
831 683
831 809
831 693
831 790
831 1007
831 710
831 1120
831 932
831 883
831 985
831 746
831 1166
831 648
831 898
831 776
831 934
831 615
831 1213
831 652
831 674
831 947
831 744
831 698
831 870
831 891
831 767
831 381
831 976
831 990
831 773
831 1126
831 1060
831 1069
831 620
831 497
831 1200
831 1201
831 585
831 1011
831 792
831 1216
831 1080
831 989
831 923
831 658
831 1101
831 314
831 610
831 100
831 916
831 1214
831 969
831 1136
831 590
831 1030
831 885
831 978
831 1165
831 1097
831 738
481 283
481 187
481 253
481 351
481 47
481 125
481 126
481 497
481 21
481 13
481 15
481 428
481 31
481 42
481 442
481 86
481 83
481 233
481 99
481 105
481 118
481 119
481 122
481 140
481 744
481 130
481 136
481 71
481 152
481 156
481 165
481 359
481 170
481 185
481 197
481 506
481 365
481 146
481 225
481 237
481 386
481 471
481 517
481 289
481 301
481 360
481 305
481 308
481 314
481 585
481 317
481 327
481 348
481 346
481 364
481 369
481 374
481 376
481 380
481 541
481 154
481 381
481 384
481 163
481 412
481 427
481 439
481 441
481 443
481 446
481 451
481 453
481 457
481 462
481 291
481 583
481 478
481 486
481 493
481 418
481 500
481 498
481 526
481 536
481 548
481 554
481 556
481 311
481 565
481 566
481 567
481 59
481 577
481 75
639 852
639 752
639 1179
639 883
639 916
639 921
639 964
639 878
1051 1096
1051 592
1051 733
1051 942
1051 198
1051 674
1051 966
1051 1078
1051 644
1051 632
1051 590
1051 837
1051 923
1051 996
1051 700
1051 1161
1051 749
1051 883
1051 934
1051 947
1051 1011
1051 693
1051 769
1051 404
1051 1194
1051 798
1051 376
1051 384
1051 498
1051 673
988 138
988 1031
988 777
988 695
988 769
988 834
988 730
988 798
988 673
988 1151
988 875
988 605
988 891
988 958
988 784
988 698
988 607
988 1006
988 810
988 688
988 772
988 934
988 800
1157 1097
1157 1080
1157 923
1157 730
1157 891
1157 1069
1157 934
1157 632
1157 590
1157 599
1157 806
1157 688
1157 769
1157 725
1157 865
1157 834
1157 839
1157 854
1157 875
1157 982
1157 984
1157 1129
1157 997
1157 1060
1157 958
1157 947
1157 1214
1157 673
1157 798
1157 777
600 1194
600 1031
600 776
600 1021
1128 1007
1128 769
1128 673
1128 947
1128 1080
1128 1214
1128 590
1128 632
1128 865
1128 942
1128 1097
1128 736
1128 1154
1128 982
1128 807
1035 714
1035 921
1035 964
1035 632
1035 1018
1035 849
1035 639
1035 640
1035 652
1035 693
1035 707
1035 738
1035 750
1035 778
1035 851
1035 923
1035 1151
1035 1037
1035 1044
1035 449
1035 945
1035 694
1035 1008
1035 672
15 253
15 47
15 20
15 126
15 497
15 565
15 996
15 412
15 517
15 317
15 146
15 92
15 118
15 439
15 447
15 13
15 442
15 83
15 177
15 386
15 471
15 449
15 453
15 486
15 498
15 127
15 548
15 567
15 59
290 527
290 237
1038 898
1038 693
1038 784
1038 769
1038 792
1038 1031
1038 800
1038 620
1038 831
1038 1179
1038 738
1211 800
1211 749
1211 875
1211 1201
1211 831
1211 767
1211 759
1211 303
1211 839
1211 1179
25 137
25 243
25 321
25 179
25 471
25 427
25 460
25 132
25 500
25 163
25 506
25 12
25 118
25 289
25 136
25 516
25 339
25 473
25 272
25 498
25 197
25 462
25 418
25 209
25 27
25 47
25 126
25 536
25 497
25 384
25 354
25 554
25 146
25 544
25 541
25 301
25 41
25 253
25 565
111 625
111 599
111 899
111 778
111 1050
111 1179
1113 769
1113 1031
1113 898
1113 690
1113 756
1113 1220
1113 838
1184 798
474 376
474 497
474 567
474 47
474 126
474 253
474 585
474 20
474 364
474 340
474 130
474 146
474 338
474 517
474 75
474 237
474 769
474 1007
474 891
474 831
474 997
474 1037
474 839
474 620
42 253
42 585
42 47
42 233
42 409
42 140
42 61
42 185
42 114
42 71
42 169
42 348
42 357
42 69
42 404
42 418
42 130
42 497
42 536
42 567
42 237
42 126
42 340
42 446
42 31
42 83
42 457
42 744
42 177
42 314
42 146
42 386
42 269
42 283
42 317
42 384
42 441
42 498
42 577
42 428
42 118
42 122
42 517
42 369
42 380
42 383
42 462
42 1201
42 565
42 1213
42 96
42 374
42 478
56 47
56 126
56 536
56 769
56 497
56 125
56 233
56 253
56 140
56 453
56 317
56 374
56 484
56 0
56 214
56 166
56 436
56 96
56 386
56 127
56 442
56 792
56 839
1195 831
1195 1120
1195 710
1195 932
1195 940
1195 1167
1195 826
1195 656
1195 720
1195 1134
1195 1007
1195 615
1195 839
1195 947
1195 1069
763 779
763 878
763 1136
763 638
763 644
763 648
763 652
763 653
763 740
763 659
763 660
763 672
763 720
763 854
763 749
763 778
763 785
763 1169
763 795
763 801
763 831
763 834
763 839
763 840
763 698
763 810
763 875
763 1106
763 883
763 884
763 889
763 891
763 923
763 929
763 945
763 977
763 990
763 997
763 1210
763 1011
763 422
763 1037
763 1183
763 1062
763 1027
763 1049
763 1060
763 958
763 1126
763 783
763 1177
763 1178
763 1179
763 1198
763 1200
763 776
763 1213
763 849
763 1172
763 707
763 786
763 1034
763 443
763 1076
763 792
763 317
763 1007
763 1194
763 281
763 260
289 514
289 585
289 47
289 498
918 1165
918 590
918 215
918 942
918 807
918 639
918 680
918 1111
918 720
918 798
918 673
918 876
431 187
431 583
431 25
431 428
164 800
164 1179
760 615
760 648
760 843
760 769
760 1031
760 899
760 792
760 947
760 776
760 831
760 839
760 1007
760 1213
760 693
760 923
760 646
760 674
760 605
760 1214
760 891
760 981
760 707
760 934
760 590
760 1069
760 976
760 592
760 1078
760 785
760 1169
760 997
760 656
760 989
760 837
760 652
760 1201
760 1200
760 608
760 1194
760 624
760 1134
760 790
760 1051
760 215
760 958
760 834
760 1151
760 733
760 1060
760 854
760 683
760 763
760 1087
760 742
760 636
760 720
760 898
760 1108
760 1037
760 883
760 1080
760 673
760 988
760 577
760 852
760 598
760 828
760 601
760 800
760 1179
128 126
128 497
128 340
128 47
128 95
128 567
128 71
128 114
128 96
68 61
68 96
68 283
68 384
68 64
68 185
68 140
68 114
68 428
68 459
68 313
68 47
68 126
68 165
68 195
68 340
68 404
68 498
68 497
68 381
68 369
68 71
68 881
68 541
68 322
68 462
68 100
68 154
68 42
68 55
68 59
68 83
68 86
68 360
68 317
68 453
68 456
1091 769
1091 798
406 71
345 10
345 126
345 47
345 783
345 174
14 577
369 428
369 338
369 839
369 126
369 340
369 47
369 122
369 233
369 140
369 283
369 497
369 381
369 384
369 409
369 404
369 521
369 441
369 418
369 500
369 536
369 1201
369 585
369 59
369 83
369 346
369 364
369 525
369 526
369 31
369 253
369 136
369 554
879 769
879 1179
879 878
879 855
879 1143
879 644
879 693
879 764
879 778
879 785
879 923
879 982
879 1007
879 601
879 1138
879 1214
879 891
879 899
879 577
363 154
363 346
363 233
627 138
627 769
627 1007
627 839
627 644
627 1198
627 726
627 680
171 126
171 47
171 225
171 258
171 303
171 308
171 585
171 496
171 498
171 620
171 798
171 976
171 752
171 1214
479 473
1190 1214
1190 837
1190 800
1190 798
1190 1179
1190 831
1190 693
1190 839
1190 891
1190 923
1190 1007
1190 792
1190 1037
1190 1080
1190 1060
1190 883
1190 648
1190 656
1040 707
1040 792
1040 1069
1040 615
1040 674
1040 790
1040 620
1040 595
1040 784
1040 656
1040 831
1040 839
1040 891
1040 934
1040 1007
1040 1213
1040 900
907 673
907 929
907 664
907 1055
907 769
907 798
907 924
907 741
907 792
907 672
907 601
907 1078
907 982
907 807
907 595
907 800
293 126
293 47
293 21
293 376
293 620
293 577
293 138
293 71
293 305
293 497
293 170
293 27
293 187
293 536
711 769
711 429
711 620
1095 843
1095 839
1095 696
1095 693
1095 749
1095 1214
1095 1007
1095 1055
1095 1138
1095 947
1095 707
1095 615
1095 126
1095 694
1095 640
1095 899
1095 910
1095 769
1095 1031
60 567
60 585
60 84
60 427
60 497
60 419
60 31
60 59
60 154
60 577
60 364
60 498
97 197
408 605
408 497
408 777
408 798
1019 800
1019 839
1019 752
1019 1060
1019 849
1019 526
1019 1076
1019 592
1019 778
686 674
686 792
686 1049
686 769
336 20
336 53
336 197
336 47
336 126
336 442
336 783
996 608
996 1136
996 849
996 832
996 638
996 865
996 640
996 652
996 900
996 670
996 673
996 688
996 687
996 695
996 898
996 728
996 743
996 749
996 233
996 775
996 784
996 793
996 1169
996 1144
996 856
996 840
996 698
996 827
996 680
996 890
996 713
996 952
996 372
996 976
996 592
996 1210
996 1008
996 1126
996 1011
996 422
996 1017
996 1053
996 928
996 1060
996 1160
996 1080
996 1089
996 1143
996 1097
996 1105
996 913
996 1163
996 1200
996 880
996 1214
996 528
996 345
996 841
996 567
1218 673
1218 720
869 154
869 47
869 976
869 126
869 673
869 839
869 800
869 769
869 746
869 798
619 798
619 64
210 455
159 497
159 418
422 839
422 1007
422 585
422 146
422 126
422 693
422 1179
422 47
422 567
422 473
422 749
422 1172
422 233
422 849
422 976
422 517
422 498
422 314
422 486
422 376
422 391
422 837
422 20
422 1070
395 126
395 891
395 71
395 114
395 386
395 64
822 831
822 658
822 1007
822 1017
822 1201
822 720
822 1011
822 670
822 1133
822 215
822 1012
822 839
822 784
822 947
822 632
822 800
585 233
585 497
585 527
585 47
585 418
585 384
585 317
585 309
585 308
585 566
585 567
585 357
585 31
682 883
682 1007
682 759
682 839
682 997
682 693
682 1214
682 765
558 71
18 947
18 449
18 473
18 1007
18 923
18 95
18 156
18 253
18 237
18 126
18 47
18 439
18 365
18 118
18 497
18 384
18 170
18 527
18 418
18 567
18 233
18 100
18 163
18 376
18 446
18 25
18 327
18 873
18 535
18 525
18 564
18 498
18 152
18 0
18 177
18 154
18 839
18 958
100 11
100 831
100 1214
100 839
100 632
100 497
100 47
100 459
100 817
100 1011
100 744
100 1213
100 990
100 126
100 749
100 922
100 767
100 976
100 71
100 798
100 140
100 919
100 442
100 870
100 585
100 891
100 376
100 1179
100 1201
100 1076
100 1087
100 849
100 536
100 1200
100 245
100 381
100 773
984 1037
984 945
984 608
984 648
984 656
984 673
984 743
984 749
984 831
984 837
984 839
984 100
984 865
984 870
984 883
984 891
984 923
984 982
984 990
984 996
984 997
984 1007
984 1031
984 1060
984 1069
984 1080
984 947
984 1198
984 1200
984 1214
121 151
121 620
121 126
121 47
121 497
121 59
121 380
28 1179
28 427
28 442
28 126
28 891
1014 595
1014 769
1014 792
1014 839
1014 843
1014 891
1014 899
1014 910
1014 923
1014 1007
1014 1080
1014 1108
1014 418
1014 1200
1014 1201
1166 878
1166 958
1166 640
1166 784
1166 1120
1166 790
1166 839
1166 831
1166 870
1166 891
1166 909
1166 986
1166 985
1166 1007
1166 1011
1166 1060
1166 1107
1166 1031
1166 798
1166 673
1166 688
53 23
262 769
262 47
262 338
262 118
262 126
262 446
262 497
262 418
943 1096
943 769
260 335
260 247
260 1
260 795
260 126
260 152
260 47
260 237
260 585
260 340
260 283
260 381
260 567
260 497
260 127
260 422
260 900
260 883
260 599
260 763
260 749
260 840
260 876
653 1194
653 1200
653 1016
653 776
322 340
322 100
322 521
322 126
322 486
322 517
322 462
322 525
322 303
322 156
322 283
322 419
322 96
322 407
322 410
322 86
322 542
322 19
322 225
322 260
322 76
322 269
322 266
322 184
322 567
322 359
322 384
322 146
322 233
322 237
322 541
322 47
322 154
322 308
322 497
322 20
1130 673
633 798
633 627
633 777
633 919
633 899
633 595
633 673
417 170
1200 1011
1200 599
1200 653
1200 831
1200 658
1200 707
1200 700
1200 1171
1200 839
1200 773
1200 595
1200 608
1200 639
1200 648
1200 744
1200 837
1200 843
1200 976
1200 849
1200 1069
1200 632
1200 996
1200 778
1200 1213
1200 990
1200 605
1200 693
1200 891
1200 11
1200 422
1200 1087
1200 922
1200 776
1200 640
1200 795
1200 656
1200 834
1200 958
1200 1161
1200 610
1200 749
1200 381
1200 1076
1200 1201
1200 883
1200 567
1200 100
1200 498
1200 767
1200 1060
1200 830
1200 583
1200 585
1200 1179
1200 376
1200 1080
1200 245
1200 497
1200 536
1200 1177
1200 769
1200 852
1200 870
1200 620
1200 418
1200 752
73 185
73 1179
73 207
73 96
73 126
73 147
73 307
73 182
73 217
73 36
73 495
17 47
17 442
17 125
17 126
17 146
17 253
17 541
17 462
17 497
17 517
17 527
17 75
17 976
1050 923
1050 1097
1050 47
1050 599
1050 592
1050 921
1050 1063
1050 713
1050 700
1050 837
1050 632
1050 769
295 485
493 47
493 53
493 362
493 1125
493 450
493 565
493 498
493 126
493 497
493 146
493 577
493 76
493 125
696 694
696 828
696 923
696 607
696 1007
696 620
696 990
696 839
1007 1031
1007 648
1007 707
1007 839
1007 891
1007 923
1007 997
1007 1060
1007 1069
1007 1080
1007 1171
1007 831
1007 693
1007 790
1007 899
670 1012
670 831
670 883
670 693
670 1007
670 673
670 996
670 620
670 1136
670 663
670 841
670 215
670 100
670 720
670 636
670 721
670 765
670 839
670 923
670 1107
670 1133
670 730
670 800
670 985
670 821
670 715
670 822
670 718
670 708
670 742
670 1044
670 848
670 738
670 784
670 745
670 618
670 1120
670 909
670 651
670 664
670 969
670 1203
670 1047
670 1207
670 1220
670 1111
670 877
670 1079
670 973
670 689
670 783
670 767
973 972
533 136
533 384
863 783
598 769
598 807
598 1031
598 792
598 1154
598 673
598 947
598 590
598 624
598 607
598 760
598 680
598 720
598 650
598 1060
598 1055
598 883
598 772
598 981
598 987
598 929
598 1179
598 1080
906 997
906 673
7 372
7 126
7 450
7 500
7 418
7 585
7 497
7 536
7 47
7 369
7 849
7 59
7 360
7 237
794 769
794 798
794 673
794 987
794 923
794 997
794 1080
794 1011
1105 800
1105 610
449 377
449 27
449 392
449 15
449 18
449 428
449 36
449 31
449 34
449 86
449 442
449 537
449 83
449 99
449 108
449 156
449 163
449 177
449 182
449 146
449 217
449 198
449 237
449 386
449 250
449 249
449 253
449 362
449 283
449 292
449 301
449 303
449 327
449 365
449 372
449 541
449 154
449 5
449 399
449 424
449 425
449 427
449 475
449 1035
449 437
449 443
449 453
449 462
449 583
449 632
449 478
449 493
449 505
449 536
449 311
449 573
449 1125
449 852
449 947
449 500
449 585
34 292
714 1035
714 639
714 834
714 808
714 712
714 878
714 800
214 283
214 506
768 795
768 922
768 1200
618 1012
618 891
618 769
618 800
618 831
618 790
618 693
618 1007
618 648
618 784
618 1179
430 47
430 20
1215 1031
102 126
102 495
102 340
102 71
102 253
102 620
779 260
779 673
779 769
779 958
779 720
779 749
779 776
779 810
779 834
779 839
779 713
779 783
779 654
779 1060
779 1080
779 233
779 1179
183 783
902 947
902 237
902 126
902 923
902 1007
902 769
902 1080
902 605
902 639
902 673
902 683
902 100
902 838
902 763
902 773
902 784
902 807
902 831
902 839
902 843
902 854
902 883
902 891
902 964
902 1134
902 982
902 921
902 1035
902 1060
902 1161
902 1157
902 1201
902 1214
902 852
902 899
902 1031
902 615
902 624
902 1108
902 1012
902 595
902 800
902 1179
935 798
935 673
935 1062
935 854
999 783
999 823
999 1151
999 719
436 253
436 47
436 83
436 122
436 170
436 146
436 269
436 517
436 283
436 289
436 346
436 369
436 376
436 380
436 154
436 383
436 384
436 462
436 291
436 478
436 565
436 311
436 96
436 166
436 374
436 365
436 484
436 309
436 233
436 317
436 443
436 453
436 497
145 579
145 567
145 517
145 68
145 450
145 187
145 566
145 783
145 340
563 5
563 71
563 536
553 497
553 31
553 35
553 47
553 59
553 233
553 119
553 126
553 127
553 140
553 253
553 585
553 384
553 486
553 428
553 309
553 86
553 517
553 1201
553 567
553 769
346 27
346 233
346 126
346 47
346 283
346 441
346 462
346 498
346 497
346 418
346 136
346 253
346 585
346 309
346 567
346 340
346 362
31 347
31 567
31 497
31 233
31 125
31 47
480 20
480 233
480 126
480 47
480 516
480 360
480 567
480 291
480 497
480 484
480 565
1000 839
1000 693
1000 752
1000 1007
1000 100
1000 1049
1000 1060
1000 776
1000 899
1000 837
1000 976
1000 958
1000 1210
1000 891
1000 981
1000 1037
1000 1200
1000 923
1000 673
1000 831
1000 841
1000 1214
1000 1213
1000 767
1000 1031
1000 648
1000 854
1000 608
1000 749
1000 883
1000 620
1000 640
1000 865
1000 996
1000 52
1000 759
1000 744
1000 1011
1000 990
1000 942
1000 989
1000 198
1000 1179
1000 1201
1000 1055
1000 1155
1000 391
1000 590
1000 984
1000 807
1000 698
1000 947
1000 1080
1000 47
1000 843
876 1080
876 792
876 1078
876 590
876 865
876 639
876 749
876 831
876 883
876 936
876 934
876 976
876 1007
876 784
876 1214
876 985
876 921
876 1186
876 743
876 777
876 607
609 831
609 756
609 769
609 852
609 673
1098 673
263 358
263 464
263 126
263 442
263 92
710 784
710 831
710 620
710 624
710 730
710 790
710 839
710 891
710 1007
710 1031
710 1194
710 615
710 923
710 1134
710 590
710 1120
710 599
710 720
710 656
710 1063
710 777
710 409
710 1037
710 585
710 497
710 673
1196 923
1196 922
1196 1151
1196 934
1196 1007
1196 899
1196 674
1196 616
1196 645
488 37
488 358
613 1031
613 792
613 891
362 253
362 428
362 47
362 233
362 126
362 486
362 237
362 359
362 360
362 441
362 462
362 567
362 83
362 118
362 380
362 497
362 317
362 498
362 493
362 418
362 500
362 10
362 127
362 140
213 53
213 126
213 283
213 473
699 798
239 497
239 170
239 357
239 95
239 126
239 197
239 418
974 958
974 673
974 834
974 756
974 923
974 928
974 843
974 680
974 601
980 616
980 1106
980 672
842 982
842 1080
842 746
842 215
842 843
842 1007
842 952
842 648
842 831
842 839
842 1134
842 1200
842 596
842 707
842 807
842 693
842 1179
842 1031
842 422
842 976
842 997
842 1213
842 772
842 1140
842 763
842 1214
842 690
842 1060
842 1169
842 656
842 759
842 722
842 754
842 720
842 1154
842 922
842 1069
842 391
842 138
842 934
842 645
842 887
842 769
549 126
549 517
318 620
318 922
318 497
318 870
318 997
318 1007
318 1200
318 648
318 640
318 730
318 837
318 585
318 1213
318 839
318 567
318 769
133 126
133 138
133 197
133 23
979 891
979 839
979 831
979 707
979 577
979 126
979 339
979 798
979 942
979 841
979 590
979 843
979 919
1018 976
1018 1078
1018 100
1018 996
1018 1007
1018 700
1018 807
1018 693
1018 1214
1018 891
1018 1200
1018 567
1018 923
1018 837
1018 997
1018 1186
634 769
947 418
947 620
947 1201
947 923
947 1194
947 839
947 891
665 1007
611 800
611 673
611 769
611 923
611 831
611 605
611 664
611 616
611 659
611 776
611 802
611 834
611 1106
611 891
611 905
611 934
611 636
611 1080
611 1118
611 1183
611 757
611 984
611 754
611 903
611 422
611 590
611 976
611 919
611 648
611 100
1133 934
1133 800
1133 807
1133 673
1133 1012
1133 919
1133 1007
1133 987
1133 854
1133 891
1133 707
1133 843
1133 1097
103 353
103 146
103 517
103 439
103 438
103 484
103 521
103 244
103 525
103 567
103 386
103 59
103 255
103 198
103 384
103 362
103 571
103 409
103 229
103 565
103 126
103 303
103 541
103 497
103 231
103 88
103 47
103 504
568 80
568 179
568 523
568 573
568 334
272 407
272 311
272 376
272 565
272 47
272 442
272 25
272 498
272 83
272 583
272 536
1021 1021
168 67
965 947
965 891
780 138
780 798
780 1031
780 769
780 997
780 1007
780 673
516 1179
516 484
516 380
516 138
516 358
1073 672
1073 1031
1073 1179
1073 607
1073 616
1073 650
1073 662
1073 687
1073 695
1073 994
1073 720
1073 756
1073 772
1073 783
1073 656
1073 839
1073 931
1073 933
1073 641
1073 952
1073 684
1073 1037
1073 1044
1073 1049
1073 987
1073 1078
1073 1016
1073 708
1073 784
1073 828
1073 673
1073 798
1073 800
419 446
419 31
419 47
419 442
419 327
419 60
419 83
419 84
419 567
419 118
419 125
419 233
419 486
419 146
419 253
419 386
419 308
419 126
419 283
419 340
419 154
419 384
419 483
419 493
419 583
419 498
419 497
419 500
419 554
419 170
419 565
419 566
419 376
1118 800
1118 664
1118 616
1118 784
1118 822
1118 976
1118 982
1118 977
1118 769
1118 595
1118 1179
1118 601
1118 1078
485 295
485 573
485 473
853 800
853 834
853 1179
759 707
759 1007
759 652
759 1171
759 1172
461 462
461 473
461 126
461 146
461 517
461 428
461 340
461 253
461 122
461 498
461 61
791 800
791 839
791 1169
791 798
791 688
791 673
271 338
271 20
271 35
271 71
271 86
271 126
271 170
271 47
271 253
271 151
271 283
271 303
271 340
271 384
271 521
271 446
271 495
271 498
271 497
271 484
271 434
1199 989
1199 923
1199 839
1199 1007
1199 1214
1199 997
1199 769
1199 800
1199 1179
302 783
302 442
1060 1201
1060 673
1060 923
846 757
846 462
410 187
410 197
410 506
410 283
816 792
816 891
816 849
816 648
816 831
816 870
816 923
816 1007
816 1126
816 700
816 1080
816 1069
816 910
816 1179
816 1213
816 1214
273 126
273 338
273 707
273 769
847 590
847 605
847 640
847 646
847 652
847 673
847 695
847 693
847 707
847 947
847 730
847 741
847 769
847 831
847 834
847 839
847 843
847 870
847 891
847 899
847 923
847 990
847 997
847 1004
847 1007
847 422
847 1031
847 1060
847 1069
847 1080
847 1161
847 1179
847 1214
445 253
445 292
445 126
445 473
445 565
445 386
445 404
445 450
445 47
445 679
445 15
445 567
445 542
445 427
445 20
445 497
445 783
445 0
445 515
445 10
445 86
445 394
445 92
445 96
445 115
445 128
445 137
445 152
445 156
445 184
445 193
445 196
445 908
445 372
445 212
445 218
445 225
445 236
445 246
445 261
445 251
445 362
445 258
445 260
445 266
445 269
445 517
445 12
445 339
445 281
445 283
445 286
445 572
445 296
445 303
445 316
445 32
445 337
445 351
445 356
445 357
445 376
445 382
445 383
445 389
445 995
445 407
445 410
445 5
445 419
445 430
445 447
445 460
445 462
445 464
445 465
445 263
445 525
445 237
445 556
445 569
445 19
445 332
995 126
995 92
995 383
995 464
995 517
995 442
995 340
995 473
796 834
796 783
796 947
796 839
796 620
796 769
884 673
455 620
455 237
455 95
455 130
455 565
455 100
455 384
455 126
455 497
455 498
455 210
455 462
475 567
475 20
475 53
475 125
475 27
475 428
475 31
475 35
475 36
475 44
475 86
475 83
475 233
475 96
475 514
475 118
475 122
475 126
475 169
475 47
475 184
475 187
475 506
475 212
475 146
475 217
475 222
475 253
475 225
475 237
475 386
475 255
475 140
475 517
475 270
475 358
475 283
475 292
475 301
475 360
475 585
475 340
475 346
475 374
475 376
475 154
475 384
475 163
475 409
475 402
475 404
475 439
475 441
475 446
475 449
475 450
475 209
475 473
475 61
475 493
475 496
475 497
475 498
475 418
475 500
475 554
475 565
475 577
475 75
475 311
475 484
567 497
567 947
567 95
567 384
567 357
567 418
567 428
567 27
567 13
567 849
567 47
567 640
567 1172
567 83
567 99
567 253
567 119
567 122
567 126
567 233
567 744
567 359
567 506
567 146
567 839
567 870
567 140
567 308
567 374
567 11
567 346
567 369
567 372
567 380
567 976
567 381
567 773
567 1126
567 1011
567 1031
567 441
567 443
567 1076
567 317
567 583
567 478
567 498
567 500
567 1201
567 566
567 527
567 59
567 376
567 1213
567 585
1141 769
978 567
978 422
978 891
978 839
978 1200
978 800
978 1214
978 1171
978 883
978 640
978 831
978 693
978 1069
978 828
978 807
978 673
978 1179
1219 673
155 497
155 61
155 409
155 140
155 47
155 308
155 0
155 185
155 777
155 577
155 126
155 311
536 525
536 47
578 849
578 83
578 215
578 122
578 126
578 47
578 314
578 317
578 341
578 351
578 154
578 451
578 462
578 473
578 418
578 500
578 498
578 497
578 10
578 428
578 309
578 567
578 536
1082 792
1082 656
1082 767
1082 730
1082 783
552 404
552 187
552 769
552 138
1191 923
1191 807
1191 738
692 800
692 769
692 1060
692 673
695 215
695 838
695 984
695 1200
695 707
695 620
695 648
695 652
695 693
695 831
695 839
695 891
695 381
695 996
695 997
695 1007
695 1031
695 497
695 1201
695 632
695 898
695 764
695 778
695 913
695 922
695 923
695 976
695 752
695 1198
695 1213
695 1214
695 765
695 590
695 601
695 605
695 608
695 1143
695 865
695 639
695 640
695 646
695 673
695 674
695 683
695 685
695 690
695 696
695 994
695 728
695 1152
695 744
695 749
695 757
695 761
695 152
695 772
695 783
695 777
695 1120
695 791
695 807
695 801
695 656
695 856
695 836
695 837
695 198
695 840
695 698
695 847
695 827
695 627
695 876
695 1106
695 883
695 680
695 713
695 886
695 245
695 933
695 952
695 964
695 1134
695 767
695 982
695 985
695 989
695 990
695 991
695 391
695 1210
695 1019
695 1051
695 987
695 921
695 1037
695 1069
695 1084
695 583
695 1097
695 1098
695 1100
695 1136
695 754
695 759
695 779
695 784
695 1169
695 1144
695 797
695 981
695 592
695 1163
695 528
695 1090
695 1184
695 556
695 1073
695 670
695 756
695 942
695 700
695 1011
1203 792
904 798
904 624
904 852
904 769
904 1031
660 837
660 742
660 1120
660 883
660 1047
660 784
660 1007
660 707
660 923
660 854
660 807
660 1012
660 595
660 601
660 852
660 769
660 730
466 392
466 31
466 233
466 317
268 886
268 577
268 567
268 1201
268 693
268 768
268 795
602 673
991 673
991 800
991 834
398 497
398 890
398 1126
1042 1214
1042 1154
1042 422
1042 1070
1042 769
1042 839
1042 1177
1042 923
1042 620
1042 1108
1042 831
1042 883
1042 1151
1042 797
1042 1179
1042 673
1042 807
494 126
494 237
494 442
494 253
494 450
494 567
908 126
908 47
908 338
908 517
908 497
908 521
908 138
908 340
908 253
908 577
908 447
908 0
908 1
908 515
908 10
908 35
908 207
908 394
908 92
908 115
908 128
908 137
908 152
908 156
908 359
908 193
908 196
908 372
908 212
908 218
908 236
908 246
908 261
908 251
908 362
908 258
908 12
908 339
908 281
908 286
908 572
908 316
908 32
908 337
908 351
908 356
908 357
908 376
908 383
908 389
908 995
908 5
908 430
908 445
908 450
908 460
908 464
908 465
908 263
908 102
908 237
908 555
908 556
908 565
908 569
908 484
908 332
1039 769
423 405
423 195
423 105
1220 1179
1220 769
1220 1031
1220 911
1220 672
1220 670
1220 791
1220 771
1220 1044
1220 802
1220 1012
1220 958
1220 1177
1220 800
1220 834
723 769
723 541
723 270
723 465
1140 769
1140 792
1140 839
1140 891
1140 854
1140 923
1140 898
1140 648
1140 730
1140 834
1140 842
1140 616
1159 673
1159 798
117 497
117 126
117 327
385 47
385 497
385 585
537 565
537 21
537 23
537 36
537 71
537 99
537 126
537 783
537 47
537 177
537 146
537 237
537 301
537 383
537 384
537 412
537 449
537 473
537 450
537 1179
537 567
537 505
537 75
537 377
537 118
537 156
537 365
537 217
537 262
537 339
537 163
537 447
537 460
537 486
537 516
537 311
537 484
537 138
1208 1179
1208 801
1208 891
1208 1078
1208 604
1208 1143
1208 854
1208 769
1208 792
1208 852
1208 831
1208 923
1208 146
1208 272
1208 430
1208 462
1208 458
981 800
981 934
981 645
981 1175
981 605
981 976
981 1179
981 1060
981 1069
981 1200
981 985
981 919
981 817
981 891
981 839
981 947
981 769
981 347
981 773
981 910
981 620
981 783
981 828
981 1080
981 693
981 923
981 658
981 1007
981 1201
981 831
981 1011
981 1108
981 1078
981 1214
981 716
981 759
981 883
981 1213
981 648
981 707
981 673
298 47
298 59
298 497
298 567
298 253
298 126
298 10
298 338
298 427
298 442
298 386
298 233
298 486
298 585
243 442
243 25
1132 769
1132 792
1132 672
1132 673
3 573
955 942
938 899
938 743
938 741
938 1007
938 615
938 839
938 422
938 947
938 856
938 1060
938 648
938 693
938 923
938 798
938 1031
938 831
938 595
738 883
738 839
738 923
738 831
738 828
738 784
738 889
738 693
738 792
738 891
738 1080
738 1111
738 1035
738 1012
878 714
878 930
878 985
1054 615
1054 798
1054 673
1054 839
1054 852
1054 1037
936 1179
936 1201
936 648
936 1007
936 831
936 590
936 767
936 769
936 656
936 749
936 759
936 1213
936 947
936 834
936 875
936 730
936 1214
936 958
936 876
936 883
936 798
936 839
936 493
936 1198
936 757
635 769
635 1179
635 682
635 639
635 648
635 683
635 707
635 749
635 817
635 831
635 839
635 883
635 891
635 923
635 952
635 990
635 997
635 1007
635 422
635 1119
635 759
635 919
635 1213
635 595
167 253
167 154
167 577
167 428
167 187
167 170
167 404
167 126
104 47
104 384
104 119
104 517
104 126
104 567
231 108
231 126
231 170
231 253
231 566
231 327
231 341
231 404
231 497
428 177
428 583
428 217
428 253
428 81
428 891
428 154
428 146
428 118
428 362
428 47
428 119
428 126
428 449
428 340
428 752
428 658
428 86
428 565
428 541
428 500
428 346
428 451
428 526
428 122
428 922
428 418
428 365
428 75
428 807
428 303
428 461
428 386
428 517
428 327
428 383
428 478
428 493
428 31
428 283
428 182
428 498
428 308
428 307
428 36
661 100
661 778
661 730
742 733
742 616
742 959
742 839
742 459
742 934
742 831
742 644
742 1096
742 1171
742 1172
742 648
742 760
742 660
742 784
742 968
742 910
742 769
742 1031
742 1007
742 891
742 1214
742 947
742 837
742 997
742 854
742 707
742 245
742 834
742 590
742 1179
742 685
742 977
742 716
742 718
742 126
742 1012
742 828
1099 792
1099 673
487 798
517 61
517 418
517 138
517 126
517 404
517 567
517 283
517 486
517 497
517 376
517 83
517 86
517 233
517 125
517 309
517 152
517 170
517 338
517 47
517 177
517 146
517 225
517 237
517 253
517 362
517 303
517 317
517 327
517 340
517 341
517 351
517 380
517 154
517 383
517 402
517 442
517 462
517 493
517 498
517 428
517 536
517 556
517 565
517 566
517 59
517 53
517 441
517 187
517 185
517 140
855 1179
855 673
515 47
515 83
515 137
515 386
515 572
515 21
515 126
515 205
515 235
515 384
515 497
515 340
124 360
124 189
1059 601
1059 616
1059 672
628 615
628 769
628 808
628 854
628 929
628 1031
628 1194
628 644
628 648
628 673
628 674
628 759
628 763
628 776
628 795
628 839
628 883
628 923
628 1007
628 422
628 921
628 1096
628 1198
628 1214
628 947
628 942
628 919
628 1179
540 64
540 620
540 53
540 119
540 283
540 473
540 498
540 497
540 577
471 565
471 253
471 947
471 47
471 493
471 376
471 497
471 317
471 286
471 126
471 428
471 450
471 473
471 23
471 446
471 412
471 301
471 281
471 19
471 484
471 59
471 500
471 146
471 15
471 154
471 118
471 190
471 25
471 163
471 187
471 384
471 566
471 207
471 364
471 20
471 83
471 170
471 567
471 125
471 441
471 486
471 536
471 554
471 453
471 10
471 351
471 418
471 585
471 481
471 443
471 182
471 197
471 33
471 498
471 308
471 127
471 13
471 327
471 504
471 152
471 521
471 462
471 130
471 439
471 36
471 237
471 92
471 251
471 86
471 505
471 403
471 303
471 177
471 359
471 360
471 1125
471 438
471 5
471 483
471 214
1182 769
1182 817
664 611
664 616
664 720
664 784
664 808
664 821
664 822
664 834
664 840
664 907
664 959
664 968
664 976
664 982
664 636
664 1012
664 921
664 1088
664 1161
664 1118
664 1133
664 595
664 807
664 800
664 1179
664 601
664 1078
664 673
332 126
332 891
332 203
332 464
332 197
332 237
332 10
332 409
1126 1069
1126 1011
1126 744
1126 567
1126 381
1126 839
1126 976
1126 870
1126 497
1126 1031
1126 620
1126 1201
1126 990
1126 648
1126 1171
1126 1213
1126 849
1126 233
1126 773
1126 347
1126 898
1126 122
1126 308
1126 1007
1126 996
1126 1200
1126 384
1126 422
1126 1037
1126 947
1126 831
1126 100
1126 418
1126 730
1126 784
1126 767
1126 577
1126 923
1126 910
1126 769
1126 343
680 889
771 903
771 921
771 648
771 772
771 673
771 616
771 725
85 473
85 386
85 125
85 450
85 497
85 428
85 86
85 126
85 138
85 340
85 27
85 442
85 53
85 233
85 92
85 96
85 99
85 118
85 119
85 122
85 166
85 359
85 47
85 839
85 225
85 255
85 140
85 283
85 360
85 308
85 585
85 346
85 364
85 323
85 380
85 154
85 384
85 567
85 404
85 433
85 446
85 447
85 457
85 1087
85 583
85 498
85 418
85 500
85 112
85 506
85 517
85 303
85 525
85 528
85 536
85 554
85 59
85 577
85 64
85 253
85 605
85 305
805 798
805 673
1183 800
1183 672
1183 673
1183 601
1183 792
1183 769
1183 1080
1183 624
1183 831
1183 923
1183 725
1183 730
1183 1060
1183 126
1183 138
1183 577
966 1078
966 601
966 590
966 865
966 891
966 1051
966 1097
966 1154
963 673
1173 1180
1173 1007
1173 891
1173 1143
1173 792
1173 1214
1173 843
1173 790
1173 831
1173 923
1173 759
1173 1179
1173 839
1173 1060
1173 769
1173 1049
1173 883
1173 674
597 831
597 784
331 13
331 253
331 536
331 138
331 126
838 898
838 752
838 428
838 934
838 795
838 1216
838 381
838 976
838 215
838 883
838 1214
356 769
356 126
356 340
356 47
325 769
325 192
325 530
325 473
325 126
325 536
182 565
182 380
182 126
182 567
182 47
182 498
182 125
182 404
182 428
182 497
182 71
182 35
182 156
182 447
182 409
182 446
182 86
182 96
182 122
182 170
182 185
182 801
182 225
182 386
182 308
182 384
182 449
182 453
182 462
182 493
182 525
182 554
182 36
182 305
182 1017
182 38
182 42
182 207
182 73
182 147
182 307
182 217
182 229
182 362
182 471
182 12
182 280
182 303
182 346
182 373
182 5
182 583
182 114
182 495
182 65
182 556
182 571
1137 1179
478 269
478 338
478 47
478 83
478 126
478 154
478 146
478 170
478 359
478 237
478 386
478 283
478 308
478 585
478 376
478 380
478 541
478 384
478 567
478 583
478 497
478 498
478 418
478 500
478 428
478 536
478 554
478 59
478 36
478 377
478 42
478 140
478 99
478 118
478 231
478 225
478 301
478 311
478 341
478 351
478 365
478 366
478 383
478 437
478 449
478 451
478 457
478 460
478 462
478 291
478 493
478 496
478 526
478 565
478 219
478 740
478 31
478 233
478 317
478 163
478 1087
478 769
478 127
478 577
478 839
478 603
478 607
478 1139
478 656
478 859
478 767
478 972
777 997
777 839
777 1031
777 1198
777 831
777 1172
777 652
777 404
777 865
777 639
777 673
777 695
777 838
777 740
777 744
777 783
777 784
777 804
777 656
777 698
777 891
777 915
777 922
777 952
777 767
777 976
777 982
777 996
777 409
777 592
777 1007
777 1049
777 1060
777 1080
777 1101
777 1119
777 773
777 1214
806 1030
806 656
806 769
806 865
806 673
806 736
806 1096
806 841
806 976
806 952
806 876
806 716
806 730
806 486
806 800
806 807
806 1179
806 792
1075 673
1075 800
1075 1179
1009 769
885 658
885 1144
885 1213
885 1214
885 923
885 865
885 693
885 838
885 852
885 730
885 783
885 632
885 878
885 610
885 648
885 776
885 100
885 707
885 749
885 756
885 831
885 834
885 837
885 839
885 891
885 922
885 942
885 592
885 1007
885 1030
885 1076
885 1143
885 958
885 759
885 1151
885 1161
885 1201
885 1179
885 752
885 1194
885 595
885 215
885 843
885 639
885 898
885 934
885 1087
885 800
885 986
582 195
582 126
582 673
582 86
582 100
252 485
252 311
252 190
830 1072
830 849
830 640
830 898
830 740
830 839
830 698
830 1134
830 700
830 964
830 632
830 639
830 749
830 810
830 891
830 851
830 990
830 1007
830 1060
830 958
830 1076
830 1161
830 1200
830 934
830 1179
241 577
1222 673
1222 807
1222 672
1222 828
1222 769
1222 601
1222 800
1222 1179
864 798
864 800
864 1078
1176 1007
1176 798
1176 673
1107 784
1107 1037
1107 839
1107 693
1107 984
1107 1007
1107 807
1107 673
1107 997
1107 800
1107 1012
1107 1179
19 412
19 620
19 449
19 301
19 769
19 1179
19 21
19 233
19 253
19 585
19 318
19 340
19 376
19 154
19 391
19 478
19 498
19 565
19 384
1138 673
1138 253
1138 947
1138 126
1138 47
1138 497
1138 769
1138 898
1138 1143
1138 656
1138 934
1138 693
1138 730
1138 767
1138 807
1138 839
1138 843
1138 923
1138 990
1138 592
1138 1007
1138 1037
1138 1200
1138 595
1152 831
1152 1037
1152 828
1152 497
1152 749
1152 126
1152 839
1152 1171
1152 1007
1071 1007
1071 769
1071 620
959 1007
959 843
959 590
959 769
959 742
959 616
959 828
959 891
959 839
959 1031
959 923
959 664
959 947
959 1179
959 1080
959 718
959 866
959 648
959 1171
959 730
959 831
959 700
959 1030
959 903
959 1051
959 965
959 1214
959 934
959 807
959 672
538 113
858 47
858 498
858 566
858 792
202 460
642 643
642 617
206 303
206 364
206 514
206 47
206 527
1003 1002
1003 1011
1003 707
1003 215
1003 792
1003 839
1003 843
1003 923
1003 952
1003 997
1003 1007
1003 708
1003 1179
1003 1200
1003 769
1003 1031
921 942
921 792
921 1060
921 923
921 1214
921 841
921 1186
921 976
921 700
921 693
921 883
921 1007
921 1200
921 807
921 978
921 1136
921 990
921 1213
921 1144
921 831
921 798
921 945
921 800
921 1179
921 916
921 964
921 639
921 601
921 673
921 878
218 126
218 47
749 843
749 1144
749 1069
749 1171
749 707
749 828
749 673
749 381
1223 624
442 427
442 127
442 253
237 486
237 126
237 146
1069 610
1069 730
1069 795
1069 947
1069 923
1069 381
1069 1007
1069 831
1069 839
1069 769
1069 608
1069 883
1069 759
1069 648
1069 1201
1069 843
1069 891
1069 693
1069 100
1069 126
1069 787
1069 11
1069 1060
1069 620
1069 922
1069 245
1069 752
1069 1200
1069 1213
1069 776
1069 632
1069 744
1069 595
1069 1126
152 253
152 527
152 122
152 233
152 154
152 125
152 47
152 1201
152 317
152 126
152 1011
152 359
152 497
152 308
152 351
152 59
152 86
152 567
152 146
152 498
152 99
152 585
152 428
152 384
152 577
152 744
152 327
152 177
152 309
152 514
152 470
118 497
118 47
118 126
118 136
118 154
118 146
118 521
118 620
118 177
118 327
118 20
118 23
118 125
118 187
118 27
118 15
118 18
118 21
118 25
118 428
118 377
118 31
118 35
118 442
118 71
118 86
118 83
118 85
118 233
118 92
118 362
118 99
118 514
118 105
118 184
118 117
118 122
118 119
118 156
118 170
118 567
118 359
118 516
118 486
118 112
118 506
118 205
118 217
118 220
118 225
118 386
118 262
118 471
118 308
118 517
118 272
118 339
118 283
118 289
118 292
118 301
118 221
118 346
118 364
118 365
118 369
118 547
118 380
118 383
118 197
118 384
118 163
118 76
118 439
118 441
118 443
118 446
118 447
118 450
118 451
118 453
118 457
118 460
118 462
118 583
118 473
118 493
118 526
118 498
118 418
118 500
118 501
118 536
118 548
118 554
118 565
118 16
118 237
118 577
118 75
118 578
118 311
118 59
118 376
118 484
118 585
386 126
386 365
386 20
386 449
386 47
386 59
386 843
386 442
386 428
386 517
386 15
386 27
386 31
386 35
386 99
386 118
386 156
386 177
386 146
386 283
386 327
386 154
386 521
386 163
386 439
386 441
386 446
386 450
386 453
386 583
386 1125
386 500
386 565
386 75
1046 100
203 567
203 99
203 125
203 13
203 157
203 450
203 521
203 517
203 309
203 86
203 497
203 498
203 500
203 478
203 453
203 446
203 384
203 154
203 541
203 364
203 357
203 317
203 339
203 362
203 253
203 151
203 47
203 338
203 126
203 140
203 134
203 122
203 83
203 0
203 358
920 839
920 1200
920 769
920 947
920 834
920 673
284 442
1146 769
1146 1023
1146 958
1146 798
1146 756
1146 730
1146 307
1146 725
1146 929
504 126
504 156
504 182
504 217
504 471
504 36
504 447
504 583
1010 923
1010 929
1010 1080
1010 1179
1010 807
1010 1072
1010 1134
170 169
170 340
170 343
170 567
170 187
170 31
170 95
170 253
170 151
170 126
170 309
170 47
170 517
170 283
170 357
170 348
170 409
170 402
170 404
170 495
170 497
170 418
170 566
170 527
170 585
170 1031
140 446
140 338
140 47
140 83
140 253
140 122
140 126
140 233
140 187
140 185
140 506
140 374
140 283
140 289
140 497
140 317
140 154
140 346
140 369
140 380
140 384
140 567
140 404
140 451
140 114
140 61
140 493
140 525
140 498
140 418
140 500
140 536
140 554
140 376
140 565
140 59
122 449
122 567
122 309
122 585
122 308
122 849
122 839
122 177
122 1007
122 1201
122 482
122 446
122 27
122 47
122 83
122 527
122 253
122 126
122 233
122 744
122 359
122 270
122 1076
122 360
122 497
122 317
122 346
122 381
122 384
122 521
122 443
122 526
122 418
122 372
122 42
122 84
122 976
122 996
122 187
122 31
122 608
122 1011
122 152
122 1156
122 801
122 327
122 414
59 497
59 376
59 20
59 126
59 156
59 253
59 10
59 15
59 428
59 31
59 47
59 442
59 436
59 327
59 83
59 95
59 99
59 122
59 125
59 309
59 233
59 136
59 152
59 170
59 359
59 177
59 486
59 119
59 146
59 198
59 225
59 386
59 362
59 471
59 269
59 272
59 283
59 585
59 317
59 340
59 351
59 364
59 365
59 380
59 541
59 154
59 383
59 384
59 163
59 567
59 409
59 427
59 76
59 441
59 443
59 453
59 457
59 462
59 583
59 517
59 495
59 498
59 418
59 500
59 526
59 503
59 536
59 554
59 556
59 565
59 566
59 75
59 578
1057 891
1057 792
1057 1194
1057 919
132 27
132 25
132 53
132 83
132 96
132 126
132 136
132 47
132 283
132 154
132 375
132 383
132 451
132 583
132 498
132 783
132 506
132 12
1161 923
1161 942
1161 715
1161 1171
506 53
506 473
506 498
506 125
506 496
506 187
506 197
506 23
506 567
506 536
506 404
565 283
565 418
565 11
565 27
565 20
565 31
565 59
565 83
565 233
565 99
565 118
565 126
565 47
565 359
565 146
565 253
565 269
565 517
565 360
565 308
565 317
565 346
565 374
565 380
565 154
565 383
565 384
565 163
565 567
565 404
565 441
565 442
565 443
565 446
565 451
565 462
565 291
565 583
565 526
565 498
565 500
565 536
358 237
358 13
358 59
358 446
358 47
358 122
358 126
358 146
358 283
358 384
358 441
358 497
358 418
358 500
358 536
358 567
358 585
358 233
358 340
358 99
358 386
358 301
358 521
358 177
358 498
358 125
358 374
358 870
358 376
358 11
358 100
358 359
358 360
358 1179
358 269
358 245
358 457
358 119
358 346
358 274
358 83
358 443
358 583
358 311
358 407
358 462
358 506
358 554
358 35
358 526
358 27
358 291
358 451
358 289
358 163
358 10
358 116
358 339
358 154
358 496
358 517
358 429
358 475
358 161
358 584
358 493
358 166
358 136
358 548
358 484
358 463
358 182
358 1069
358 541
358 181
358 437
358 351
358 217
358 268
358 581
358 453
358 327
358 272
358 525
358 228
358 396
358 516
358 111
358 94
358 436
358 495
358 36
358 214
358 535
358 363
358 25
358 275
358 366
358 578
358 388
358 205
358 349
358 427
358 51
358 250
358 203
358 80
358 488
358 580
358 385
358 37
358 572
358 207
358 4
358 157
358 132
358 344
358 72
358 460
358 307
358 341
358 158
358 192
358 389
358 337
358 431
358 235
358 288
358 137
358 631
358 279
358 458
358 566
358 486
358 130
358 271
358 75
358 309
358 263
358 565
521 422
521 839
521 1007
521 527
521 21
521 154
521 585
521 317
521 443
521 125
521 233
521 146
521 47
521 365
521 404
521 497
521 418
521 127
521 122
521 386
521 376
521 31
521 849
521 118
521 126
521 152
521 744
521 359
521 177
521 506
521 817
521 253
521 308
521 360
521 346
521 372
521 384
521 453
521 470
521 498
521 500
521 567
521 138
521 831
521 891
521 923
521 1069
521 910
521 620
456 145
758 919
758 798
758 1060
1145 1032
1145 856
1145 605
1145 1013
1145 806
1145 698
1145 1007
1145 1004
1145 1111
1145 720
1145 1106
1145 958
1145 891
1145 607
1145 681
1145 1151
1145 1049
1145 730
1145 839
1145 769
1145 601
1145 800
1145 934
1145 672
354 25
78 567
78 404
78 783
78 384
371 42
371 47
371 71
371 114
371 126
371 61
371 185
371 64
371 140
371 497
371 418
371 577
1115 1039
1115 843
1115 976
564 376
564 126
564 620
564 442
564 18
564 386
564 255
564 154
564 567
564 450
564 493
564 1201
194 89
194 497
194 283
575 567
575 81
575 126
575 314
575 72
575 383
1216 831
1216 923
1216 1007
1216 100
1216 891
1216 381
1216 693
1216 839
1216 1194
1216 343
1216 1031
1216 674
1216 997
1216 744
1216 989
1216 648
1216 1200
1216 875
1216 1080
1216 899
1216 773
1216 673
1216 610
1216 245
1216 772
1216 1106
1216 644
1216 732
1216 1087
1216 759
1216 607
1216 707
1216 834
1216 843
1216 934
1216 1201
1216 1214
1216 700
1216 670
1216 1011
1216 593
1216 658
1216 751
1216 838
1216 883
327 565
327 450
327 831
327 428
327 253
327 146
327 567
327 317
327 47
327 11
327 27
327 13
327 18
327 418
327 31
327 83
327 233
327 118
327 119
327 122
327 125
327 126
327 130
327 136
327 163
327 359
327 338
327 177
327 386
327 506
327 225
327 237
327 255
327 362
327 517
327 283
327 301
327 360
327 308
327 585
327 364
327 366
327 376
327 372
327 541
327 154
327 383
327 384
327 521
327 76
327 441
327 446
327 449
327 451
327 170
327 453
327 457
327 462
327 583
327 473
327 486
327 493
327 526
327 497
327 498
327 500
327 443
327 548
327 536
327 554
327 59
327 577
327 75
99 11
99 47
99 83
99 233
99 567
99 119
99 126
99 146
99 359
99 269
99 283
99 301
99 317
99 346
99 384
99 441
99 443
99 446
99 451
99 457
99 291
99 583
99 498
99 526
99 500
99 536
99 554
99 59
99 13
99 15
99 21
99 428
99 31
99 509
99 442
99 12
99 118
99 122
99 136
99 152
99 163
99 177
99 506
99 225
99 237
99 253
99 255
99 517
99 272
99 289
99 360
99 308
99 585
99 351
99 365
99 376
99 154
99 380
99 383
99 407
99 521
99 76
99 439
99 453
99 462
99 470
99 478
99 491
99 493
99 548
99 556
99 565
99 566
99 577
99 75
99 418
99 497
99 10
99 386
99 358
453 521
453 75
453 1177
453 384
453 47
453 365
453 554
453 500
453 13
453 15
453 233
453 99
453 237
453 386
453 327
453 364
453 541
453 446
453 583
453 428
453 441
177 428
177 1007
177 567
177 418
177 372
177 95
177 309
177 233
177 744
177 404
177 497
177 1201
177 585
177 10
177 253
177 566
177 122
177 491
177 359
177 360
177 83
177 47
177 384
177 470
177 620
177 59
177 125
177 498
177 327
177 386
177 365
177 541
177 521
177 237
961 798
961 1031
961 1060
961 1007
961 769
961 672
961 673
961 929
961 1055
554 517
554 497
554 95
554 1007
554 585
554 976
554 253
982 769
982 673
982 1007
982 1214
982 590
982 632
982 865
982 942
982 1097
982 736
982 1154
982 878
982 604
982 605
982 627
982 1143
982 1116
982 640
982 656
982 664
982 838
982 710
982 723
982 730
982 688
982 756
982 772
982 777
982 790
982 1169
982 807
982 831
982 834
982 836
982 839
982 827
982 907
982 923
982 641
982 947
982 952
982 984
982 1129
982 974
982 1098
982 1101
982 1105
982 599
982 1157
982 800
982 958
982 1151
982 1178
982 1179
982 1193
982 661
982 624
982 347
374 95
374 992
374 96
374 47
374 497
374 525
374 122
374 498
374 61
374 565
374 418
374 567
374 151
374 170
374 140
374 404
374 773
374 409
374 185
374 348
374 380
374 358
374 340
374 1179
75 500
75 453
75 428
75 386
75 446
75 47
75 59
75 365
75 207
75 521
75 541
75 154
75 493
75 364
75 384
75 441
75 291
75 99
75 459
75 947
75 792
75 1007
75 923
75 20
75 831
75 839
20 21
20 620
20 47
20 86
20 91
20 125
20 126
20 138
20 146
20 386
20 305
20 314
20 340
20 441
20 446
20 450
20 473
20 474
20 486
20 497
20 498
20 418
20 500
20 577
20 573
20 1125
20 23
20 792
20 527
447 1
447 464
447 380
447 15
131 501
131 140
131 513
131 80
131 386
131 126
131 817
131 286
131 261
131 64
131 442
131 24
131 138
131 31
131 253
131 215
131 21
131 693
450 831
450 693
450 784
450 20
450 497
450 473
450 47
450 21
450 146
450 126
450 127
450 493
450 327
450 386
450 311
663 1076
663 784
663 883
663 686
663 1179
663 1012
897 752
897 843
1056 769
1056 138
261 138
261 126
261 131
261 286
261 513
438 497
438 253
438 567
438 521
438 125
438 233
438 59
438 146
438 577
438 47
438 500
438 126
438 20
438 31
438 108
438 122
438 136
438 177
438 237
438 386
438 340
438 351
438 365
438 384
438 439
438 450
438 478
438 493
438 525
438 484
438 36
438 516
438 1214
438 1172
438 404
269 567
269 253
269 442
269 146
269 620
269 47
269 126
269 21
269 565
269 526
269 338
269 428
269 125
269 409
269 418
269 11
269 83
269 233
269 99
269 122
269 225
269 283
269 308
269 585
269 317
269 340
269 346
269 365
269 374
269 384
269 407
269 441
269 443
269 451
269 462
269 583
269 478
269 498
269 497
269 500
269 506
269 554
269 138
303 497
303 283
303 428
303 338
303 233
303 253
303 154
303 567
303 47
303 59
303 146
303 585
303 21
303 126
303 340
303 380
303 384
303 464
303 86
303 83
303 177
303 237
303 441
303 53
303 125
303 136
303 362
303 317
303 364
303 541
303 163
303 486
303 493
303 500
303 517
303 554
303 505
303 75
303 311
303 61
451 283
451 496
451 506
451 197
451 53
451 583
451 140
451 577
451 146
163 516
163 565
163 536
163 118
163 377
163 447
163 217
163 311
163 339
163 365
163 156
163 262
163 460
163 484
163 486
163 577
163 303
163 83
163 291
163 566
163 451
163 301
163 305
163 362
163 505
163 442
163 36
163 449
163 493
163 75
163 360
163 27
163 521
163 47
163 544
163 59
163 154
163 146
163 272
163 99
163 506
163 197
163 384
163 386
163 441
163 25
163 20
163 497
163 567
163 308
163 317
163 376
163 359
163 427
163 446
163 13
163 457
163 526
163 471
163 583
163 478
163 443
163 541
163 500
163 5
163 428
163 86
163 122
163 126
163 177
163 269
163 517
163 372
163 380
163 383
163 402
163 412
163 462
163 18
163 138
163 151
163 10
163 187
163 283
163 473
163 1080
163 358
163 496
163 537
163 585
163 253
315 585
153 505
153 126
153 35
153 197
153 497
153 496
365 163
365 567
365 493
365 505
365 585
365 126
365 156
365 386
365 449
365 1177
365 500
365 1007
365 13
365 327
365 340
365 10
365 18
365 428
365 31
365 849
365 47
365 86
365 83
365 96
365 99
365 108
365 118
365 122
365 233
365 136
365 152
365 170
365 744
365 177
365 486
365 146
365 253
365 362
365 269
365 517
365 317
365 374
365 541
365 154
365 384
365 399
365 521
365 700
365 439
365 443
365 446
365 453
365 460
365 462
365 632
365 478
365 525
365 498
365 497
365 418
365 536
365 554
365 556
365 565
365 59
365 376
365 1212
365 237
365 75
365 438
309 1007
309 497
309 585
309 170
309 527
309 567
309 122
309 233
309 169
309 126
309 31
36 126
36 182
36 428
36 327
36 438
36 565
36 301
36 412
36 184
36 154
36 185
36 61
36 140
36 473
36 506
36 462
36 83
36 10
36 451
36 47
36 498
36 554
36 197
36 383
36 493
36 360
36 359
36 443
36 497
36 418
36 500
36 118
36 517
36 146
36 380
36 225
36 163
36 536
36 27
36 567
36 583
36 31
36 386
36 541
36 308
36 283
36 303
36 478
36 291
36 217
36 362
36 59
36 407
36 86
36 585
36 446
36 537
36 207
36 475
36 170
36 233
36 449
36 35
36 75
36 311
36 409
36 340
36 495
36 404
36 103
36 399
36 505
36 353
36 525
36 314
36 156
36 5
36 447
36 317
36 376
36 486
36 1179
36 358
36 62
36 560
36 64
36 71
36 1031
893 852
893 700
311 506
311 386
311 344
311 292
311 412
311 1179
311 20
311 402
311 35
311 380
311 446
311 450
311 497
311 346
311 83
311 457
311 496
311 473
311 449
311 163
311 358
311 303
311 156
311 365
311 301
311 111
311 339
311 118
311 262
311 377
311 516
311 138
311 53
311 126
311 146
311 21
166 536
166 374
166 493
166 53
166 138
166 125
166 497
166 506
166 126
166 47
166 383
166 462
166 146
166 441
166 428
166 151
166 340
166 358
166 283
166 405
166 585
166 384
166 253
166 404
305 47
305 126
305 253
305 497
305 536
305 23
305 138
671 605
671 1172
671 947
671 730
671 834
671 839
671 893
671 923
671 1080
671 767
671 776
671 625
671 640
671 632
671 752
671 744
671 875
671 749
671 783
671 790
671 849
671 1060
671 831
671 891
671 958
671 381
671 773
671 1007
671 740
671 1049
671 984
671 1105
671 1161
671 1087
671 620
671 245
671 1179
671 1200
671 1201
671 936
671 990
671 800
671 769
678 839
678 700
678 673
678 807
678 376
678 720
678 459
678 923
678 784
678 831
678 738
678 883
678 926
678 976
678 636
678 921
678 1117
678 708
678 1178
43 567
1207 891
1207 934
1207 673
1207 601
1207 1078
1207 1179
1207 1012
1207 800
364 61
364 453
364 923
364 673
364 253
364 291
364 404
364 197
364 126
364 566
364 792
364 446
364 13
364 20
364 428
364 47
364 327
364 59
364 60
364 118
364 122
364 125
364 457
364 146
364 567
364 486
364 225
364 283
364 303
364 497
364 317
364 340
364 351
364 346
364 380
364 541
364 154
364 384
364 521
364 439
364 441
364 462
364 583
364 493
364 498
364 418
364 500
364 536
364 554
364 565
364 376
364 237
364 75
364 585
566 47
566 565
566 493
566 351
566 152
566 126
566 1213
566 567
566 233
566 947
566 744
566 146
566 187
566 237
566 83
566 253
566 870
566 517
566 585
566 357
566 443
566 1069
566 170
566 527
566 497
566 418
359 376
359 360
359 253
359 10
359 442
359 327
359 154
359 497
359 566
359 527
359 237
359 585
359 152
359 308
359 346
359 498
359 317
359 165
359 314
359 225
359 140
359 126
359 283
359 357
359 404
359 61
359 169
359 11
359 446
359 20
359 83
359 99
359 47
359 486
359 506
359 146
359 471
359 517
359 364
359 374
359 163
359 567
359 521
359 441
359 443
359 583
359 478
359 493
359 500
359 536
359 554
359 59
359 577
359 27
359 428
359 118
359 122
359 369
359 383
359 384
359 462
359 418
359 565
359 526
359 470
359 177
525 620
525 20
525 769
525 567
525 10
525 27
525 31
525 47
525 71
525 83
525 118
525 119
525 122
525 161
525 126
525 233
525 146
525 170
525 157
525 506
525 140
525 269
525 317
525 346
525 369
525 374
525 380
525 383
525 384
525 386
525 187
525 409
525 404
525 521
525 441
525 447
525 462
525 473
525 498
525 497
525 418
525 500
525 536
525 1179
525 554
525 1201
525 565
525 59
525 376
525 577
525 585
525 53
525 125
525 138
525 283
525 197
877 592
877 769
877 792
877 1012
877 923
877 942
409 562
409 528
409 695
409 777
409 374
676 1105
225 517
225 126
225 497
225 585
225 376
225 140
225 567
225 947
225 20
225 21
225 71
225 428
225 81
225 233
225 95
225 96
225 118
225 309
225 155
225 170
225 80
225 47
225 187
225 146
225 253
225 237
225 386
225 269
225 283
225 292
225 308
225 317
225 340
225 346
225 348
225 351
225 357
225 369
225 154
225 384
225 404
225 521
225 450
225 470
225 462
225 130
225 583
225 61
225 486
225 493
225 495
225 500
225 554
225 565
225 59
225 577
225 75
61 428
61 377
61 31
61 42
61 47
61 207
61 71
61 83
61 86
61 91
61 233
61 140
61 96
61 514
61 119
61 122
61 126
61 130
61 136
61 150
61 170
61 156
61 185
61 359
61 177
61 146
61 64
61 255
61 362
61 269
61 339
61 283
61 301
61 360
61 308
61 585
61 317
61 346
61 221
61 364
61 369
61 371
61 374
61 376
61 380
61 154
61 384
61 567
61 409
61 404
61 421
61 441
61 451
61 457
61 462
61 209
61 291
61 473
61 478
61 486
61 493
61 497
61 498
61 500
61 10
61 506
61 517
61 526
61 536
61 1179
61 554
61 556
61 59
61 577
1020 1021
437 783
437 47
437 567
437 497
437 126
437 340
437 418
437 125
437 404
437 409
437 140
437 358
437 650
437 374
437 96
437 365
437 646
437 1160
437 1212
437 478
437 449
437 840
437 585
437 376
437 146
437 308
437 233
437 118
437 498
437 441
437 369
437 31
437 122
437 1201
437 428
437 253
437 536
437 237
437 744
437 154
437 130
437 500
437 446
437 384
437 1037
437 187
437 83
437 432
437 1133
10 59
10 83
10 345
10 253
10 118
10 122
10 126
10 233
10 146
10 47
10 374
10 567
10 443
10 498
10 497
577 75
577 126
577 769
577 237
577 923
577 620
577 778
577 497
577 338
577 947
577 418
577 404
577 839
577 870
577 47
577 165
577 441
380 126
380 447
380 156
380 567
380 583
380 47
380 428
380 118
380 182
380 506
380 119
380 303
380 497
380 53
380 122
380 517
380 283
380 369
380 409
380 27
380 13
380 83
380 96
380 99
380 305
380 301
380 585
380 374
380 383
380 443
380 446
380 451
380 462
380 478
380 500
380 441
380 536
380 554
380 59
380 311
380 125
380 170
380 154
380 197
380 418
380 442
380 225
612 615
612 620
612 648
612 100
612 707
612 122
612 744
612 749
612 854
612 759
612 1144
612 839
612 253
612 891
612 585
612 922
612 372
612 976
612 381
612 990
612 1007
612 1126
612 422
612 1031
612 497
612 1172
612 1194
612 1201
612 566
612 1213
845 844
845 798
845 800
845 753
845 834
845 776
845 1179
750 1031
750 769
750 792
750 899
750 1037
750 831
750 652
750 1007
750 923
750 648
750 1035
750 1179
750 1214
750 883
750 854
381 769
381 1031
381 839
381 1201
381 122
381 870
381 976
381 1213
381 990
381 1080
381 620
381 567
381 497
381 849
381 773
381 1200
381 1007
381 744
381 442
381 253
414 620
414 126
414 177
637 958
637 683
637 693
637 769
637 783
637 831
637 834
637 839
637 875
637 876
637 891
637 923
637 947
637 985
637 1007
637 422
637 1108
637 1214
637 800
1124 792
1124 843
1124 854
646 839
646 1201
646 693
646 1007
646 989
646 1179
646 590
646 605
646 608
646 849
646 639
646 640
646 648
646 652
646 96
646 898
646 947
646 620
646 744
646 749
646 656
646 831
646 834
646 837
646 698
646 870
646 891
646 922
646 923
646 934
646 945
646 374
646 767
646 976
646 381
646 990
646 997
646 592
646 1011
646 700
646 422
646 1031
646 1037
646 437
646 1060
646 1069
646 632
646 1108
646 1172
646 1200
646 567
646 1213
646 1214
646 577
872 922
872 590
872 1080
872 1214
872 947
872 730
872 923
872 989
872 769
872 997
872 839
872 1007
872 837
872 800
872 673
872 759
872 831
872 854
872 891
872 899
872 952
872 1031
872 1037
872 1049
872 1179
872 828
491 308
491 497
491 125
491 1201
491 122
491 253
491 59
491 773
491 1179
491 443
491 441
491 585
491 947
491 839
491 620
491 990
491 840
491 381
491 347
491 317
491 233
491 462
491 154
491 446
491 338
491 126
491 177
491 99
491 554
491 536
491 1080
491 567
491 358
491 418
491 608
681 1145
433 436
433 187
433 197
135 497
933 707
933 952
933 624
933 769
933 765
933 828
933 680
933 1206
933 851
933 720
933 695
933 1169
933 616
933 865
933 1214
933 1201
933 215
933 923
933 989
933 898
933 798
933 942
933 605
933 817
933 843
933 839
933 620
933 744
933 497
933 1180
933 673
933 672
548 446
548 15
548 47
548 83
548 253
548 126
548 309
548 146
548 283
548 303
548 154
548 383
548 163
548 567
548 402
548 404
548 441
548 497
548 418
548 127
548 536
548 187
548 376
548 484
548 125
548 498
548 340
743 428
743 459
743 567
743 658
743 693
743 923
743 839
743 1007
743 831
743 777
743 1031
743 947
743 870
743 922
743 1069
743 1037
743 673
743 648
743 652
743 608
743 838
743 1161
743 785
743 1172
743 620
743 784
743 752
743 790
743 1011
743 1179
743 1200
743 1055
743 958
743 100
743 605
743 891
743 125
743 934
743 767
743 773
743 1213
743 1198
743 422
743 1201
743 919
743 843
743 656
743 754
743 945
743 952
743 592
743 698
743 639
743 744
743 849
743 976
743 632
743 778
743 997
743 740
743 996
743 1060
743 837
743 756
743 854
743 929
743 856
743 1049
743 749
743 1097
743 1143
743 772
743 883
743 590
743 1134
743 921
743 939
743 876
743 695
743 1188
743 1117
743 646
743 1004
743 1051
743 640
743 1084
743 594
743 47
743 122
743 170
743 269
743 585
743 340
743 495
743 497
743 418
726 798
726 1060
726 627
726 673
677 693
677 1200
677 632
677 798
677 934
677 673
713 926
338 100
338 376
338 253
338 620
338 53
338 83
338 567
338 119
338 126
338 146
338 170
338 359
338 47
338 506
338 839
338 269
338 283
338 301
338 585
338 317
338 327
338 346
338 154
338 384
338 441
338 443
338 451
338 462
338 583
338 478
338 497
338 498
338 418
338 521
338 536
338 577
811 831
818 640
818 632
900 673
900 839
900 1214
900 843
900 1078
266 96
266 404
266 86
266 340
266 61
266 497
603 769
603 878
603 601
603 632
603 607
603 620
603 958
603 640
603 659
603 656
603 688
603 100
603 730
603 740
603 770
603 776
603 783
603 791
603 834
603 839
603 875
603 680
603 891
603 893
603 898
603 923
603 1134
603 976
603 982
603 984
603 990
603 1007
603 1049
603 1060
603 1069
603 1108
603 1179
603 1186
603 778
603 1198
603 1200
603 1214
603 865
603 798
134 197
134 71
134 305
134 505
134 389
134 428
134 384
134 1179
134 399
134 47
134 83
134 514
134 327
134 521
134 246
134 203
134 525
378 140
985 784
985 876
985 592
985 695
985 749
985 839
985 883
985 895
985 921
985 1078
985 590
985 625
985 962
985 942
985 688
985 673
1163 138
1163 1185
1163 605
1163 673
1163 674
1163 807
1163 839
1163 841
1163 680
1163 996
1163 997
1163 1060
1163 1154
1163 595
1163 769
1163 792
1083 767
1083 903
1083 839
1083 381
1083 1007
1083 1030
1083 648
1083 740
1083 769
1083 752
1083 947
1083 997
1083 1201
1083 1031
1083 693
1083 831
1083 883
1083 923
1083 1060
1083 910
1083 1200
1083 911
1083 765
1083 870
1083 620
444 404
444 376
444 126
444 138
444 577
444 497
444 170
444 620
444 96
444 10
444 165
444 438
444 567
444 5
444 253
444 281
444 21
444 24
444 783
259 126
259 146
259 154
259 498
1143 923
1143 683
1143 801
1143 958
1143 595
1143 632
788 769
788 1031
591 891
591 854
591 693
591 828
591 601
591 800
591 694
839 1007
839 693
839 610
839 1201
839 646
839 831
839 1069
839 934
839 773
839 883
839 923
839 743
839 658
839 1011
839 1037
839 608
839 422
839 478
839 590
839 989
839 1213
839 947
839 730
839 125
839 769
839 567
839 347
839 852
839 870
839 497
839 404
839 910
839 620
839 418
839 1134
839 577
839 215
839 632
839 639
839 1179
839 1171
839 674
839 698
839 838
839 640
839 122
839 233
839 752
839 744
839 359
839 749
839 790
839 700
839 810
839 1200
839 656
839 830
839 834
839 843
839 100
839 891
839 778
839 308
839 11
839 849
839 936
839 919
839 958
839 381
839 740
839 1031
839 1060
839 1076
839 767
839 583
839 1087
839 1161
839 498
839 922
839 245
839 776
839 376
839 459
839 585
839 990
839 817
708 1031
708 769
708 577
708 601
708 1012
708 800
708 1179
708 934
708 828
67 1213
67 498
67 526
67 110
1008 769
1008 792
1008 1194
1008 854
1008 899
1008 1031
1008 839
1008 891
1008 1201
1008 1069
1008 1214
1008 831
1008 1007
1008 790
1008 976
1008 652
1008 997
1008 730
1008 1171
1008 947
1008 1060
1008 989
1008 1161
1008 567
1008 1179
1008 620
1008 646
1008 996
1008 744
1008 497
1008 1200
1008 100
1008 767
1008 700
1008 784
1008 585
1008 911
1008 984
1008 923
1008 608
1008 632
1008 381
1008 648
1008 776
1008 934
1008 898
1008 1089
1008 1025
1008 698
1008 615
1008 1136
1008 834
1008 625
1008 1097
1008 990
1008 1004
1008 404
1008 1027
1008 1119
1008 1108
1008 1156
1008 865
1008 741
1008 1213
1008 1154
1008 828
1008 694
1008 1035
1008 696
1008 610
1008 693
1008 1216
1008 658
827 615
827 831
827 1007
827 693
827 899
827 1031
827 769
827 792
827 1029
827 1030
827 891
827 854
827 910
827 624
827 673
827 800
827 658
827 839
827 607
827 923
827 795
307 1179
307 35
307 38
307 42
307 207
307 73
307 147
307 156
307 182
307 217
307 362
307 36
307 5
307 447
307 583
307 114
307 495
307 525
307 65
307 556
307 47
307 384
307 61
994 673
994 923
994 672
994 720
994 783
994 651
994 1174
994 1073
994 607
994 730
994 772
994 954
994 767
994 988
994 997
994 1007
994 1030
994 1006
994 741
994 1178
994 1184
994 798
654 769
38 71
38 1069
38 253
38 126
38 122
38 47
38 283
38 462
38 497
38 59
476 450
476 311
476 127
476 105
636 834
636 800
636 942
636 883
636 839
636 672
636 730
636 923
636 769
636 1012
636 601
636 595
636 1194
636 1179
279 340
1221 1222
490 71
244 497
244 340
244 404
138 53
138 496
138 47
138 126
138 497
351 418
351 253
351 59
37 338
37 536
37 488
37 521
37 358
37 402
945 1011
945 923
945 854
945 958
945 1214
945 785
945 921
945 733
945 646
945 839
945 140
945 759
945 989
945 590
945 596
945 604
945 607
945 610
945 1136
945 865
945 639
945 648
945 595
945 695
945 693
945 898
945 916
945 715
945 708
945 741
945 744
945 743
945 347
945 763
945 773
945 783
945 1169
945 656
945 831
945 837
945 651
945 883
945 891
945 909
945 932
945 947
945 964
945 1134
945 972
945 1129
945 912
945 997
945 592
945 1007
945 1035
945 1050
945 1055
945 1060
945 1069
945 632
945 1105
945 1133
945 1171
945 1177
945 1179
945 1201
968 828
968 800
968 1179
968 1084
614 891
614 852
614 923
614 1007
614 1150
614 347
614 839
614 1031
614 1194
614 620
614 1069
1151 1143
1151 650
1151 898
1151 856
1151 1087
1151 934
1151 639
1151 693
1151 928
1151 1007
1151 790
1151 1196
1151 891
1151 875
1151 817
1151 919
1151 834
1151 730
1151 1080
1151 878
1151 607
1151 604
1151 625
1151 958
1151 629
1151 1116
1151 632
1151 865
1151 668
1151 719
1151 720
1151 749
1151 756
1151 776
1151 784
1151 823
1151 831
1151 839
1151 853
1151 876
1151 883
1151 885
1151 923
1151 886
1151 937
1151 982
1151 1017
1151 1060
1151 1117
1151 635
1151 1193
1151 1166
1151 783
1151 595
1151 672
1151 798
1151 988
1151 688
1151 673
1151 769
257 442
257 100
257 506
257 289
257 583
389 923
389 205
389 203
389 358
389 25
389 134
389 27
389 521
389 357
389 47
389 0
389 126
389 497
1155 673
1155 839
1155 1214
1155 770
1155 138
1155 1060
1155 831
1155 1007
1155 843
1155 215
1155 759
1155 769
1155 807
1155 834
1155 923
1155 929
1155 934
1155 997
1155 1000
1155 1049
1155 1080
1155 900
1155 1200
754 611
754 675
754 708
754 903
754 673
754 1179
754 769
754 693
754 891
754 800
754 798
21 20
21 21
21 620
21 47
21 86
21 91
21 125
21 126
21 138
21 386
21 305
21 314
21 340
21 441
21 446
21 474
21 486
21 497
21 498
21 418
21 500
21 577
21 75
21 769
1175 959
867 947
867 712
867 773
867 1194
867 839
867 1007
867 1080
867 1031
867 1134
867 615
24 357
24 340
24 95
24 266
24 356
24 126
24 497
24 1031
24 577
24 170
41 442
41 427
41 559
434 281
54 279
54 197
52 577
52 783
52 138
158 417
158 80
462 473
462 126
462 146
462 517
462 428
462 340
462 253
462 122
462 498
462 61
373 1031
373 428
373 377
373 620
373 47
373 442
373 86
373 233
373 119
373 122
373 126
373 136
373 338
373 185
373 516
373 839
373 497
373 253
373 567
373 517
373 585
373 317
373 767
373 154
373 381
373 384
373 1126
373 422
373 498
373 418
373 1200
373 1201
373 792
278 20
278 47
278 118
278 376
278 510
278 539
278 769
278 798
581 384
581 146
581 89
581 374
581 96
581 10
581 283
581 358
581 126
581 122
581 47
581 83
581 441
836 947
836 253
836 839
836 759
836 590
836 422
836 700
836 958
836 245
836 693
836 921
836 1143
836 592
836 198
836 878
836 1214
836 834
836 837
836 1076
836 1007
836 923
836 620
836 1037
836 976
836 875
836 942
836 982
836 883
836 1200
836 1060
836 752
836 648
836 1069
836 632
836 1213
836 769
836 673
836 800
836 720
836 730
836 1188
836 928
836 756
993 891
993 610
993 769
993 899
993 646
993 648
993 693
993 831
993 837
993 839
993 1007
993 1069
993 615
993 1194
993 800
993 807
993 673
427 442
427 769
427 126
0 450
0 1177
0 500
0 20
0 1007
0 376
0 340
0 498
0 286
0 71
0 126
0 253
0 47
0 517
0 497
803 639
803 898
803 730
803 759
803 776
803 834
803 839
803 922
803 997
803 1007
803 989
803 990
803 921
803 1031
803 620
803 1069
803 693
803 215
803 817
803 595
803 126
803 253
803 138
803 338
803 843
803 923
803 891
150 1007
150 76
150 869
150 136
150 506
689 1080
689 865
689 792
689 769
689 1012
689 947
689 784
689 839
689 923
689 976
689 752
689 910
1142 763
1142 786
509 126
509 567
207 35
207 38
207 42
207 73
207 147
207 307
207 156
207 182
207 217
207 229
207 362
207 471
207 12
207 280
207 303
207 346
207 373
207 36
207 5
207 447
207 583
207 114
207 495
207 525
207 498
207 504
207 556
207 571
207 450
207 146
207 126
207 75
207 567
207 59
207 384
207 497
207 177
207 565
207 253
207 365
207 61
732 769
732 947
732 783
732 1200
732 620
732 839
732 891
732 997
732 1179
732 919
732 817
732 843
732 1216
732 693
732 841
732 674
732 605
732 608
732 632
732 1011
732 639
732 1172
732 698
732 838
732 640
732 607
732 749
732 810
732 756
1131 590
1131 958
1131 834
1131 942
1131 923
1131 1096
1131 947
1131 800
1131 608
1131 625
1131 644
1131 840
1131 700
1131 592
765 693
765 839
765 1201
765 1007
765 767
765 673
765 648
765 784
765 1012
765 828
95 357
95 497
95 620
95 170
220 497
220 47
220 156
220 376
220 118
220 253
220 138
220 146
220 126
220 493
220 473
220 441
914 620
914 1060
914 1031
914 769
914 752
914 839
914 1080
914 947
914 347
914 870
914 497
914 404
914 910
914 418
914 767
176 46
176 338
176 389
176 817
176 126
176 467
176 523
176 505
176 333
176 20
176 95
176 170
176 197
176 237
176 283
176 305
176 317
176 498
176 497
176 86
176 187
176 1213
176 180
176 127
176 442
256 620
1174 792
1174 712
1174 958
1174 685
1174 838
1174 1084
1174 1214
1174 700
1174 673
1174 630
1174 607
1174 1037
1174 1201
1174 994
1174 624
1174 1080
1174 783
1174 672
829 380
829 800
829 595
829 673
829 934
829 958
829 776
829 801
829 839
829 898
829 1060
829 1080
829 1087
402 10
402 428
402 47
402 59
402 86
402 95
402 253
402 119
402 125
402 126
402 233
402 146
402 170
402 185
402 187
402 506
402 359
402 140
402 269
402 517
402 283
402 317
402 340
402 348
402 154
402 346
402 374
402 376
402 384
402 404
402 443
402 462
402 583
402 486
402 498
402 497
402 418
402 500
402 536
402 577
402 138
402 473
402 11
402 13
402 21
402 27
402 31
402 35
402 71
402 75
402 83
402 99
402 118
402 122
402 127
402 130
402 136
402 152
402 156
402 163
402 177
402 197
402 209
402 225
402 237
402 289
402 291
402 301
402 305
402 308
402 311
402 327
402 351
402 358
402 360
402 364
402 369
402 380
402 383
402 386
402 5
402 441
402 446
402 451
402 453
402 457
402 478
402 493
402 496
402 521
402 525
402 526
402 1172
402 548
402 554
402 565
402 566
402 567
402 1213
402 585
402 798
402 792
402 179
402 36
402 226
402 41
402 46
402 52
402 192
402 217
402 198
402 243
402 249
402 471
402 12
402 339
402 353
402 379
402 389
402 416
402 431
402 439
402 449
402 460
402 467
402 472
402 215
402 159
402 568
402 157
402 573
950 642
950 643
296 138
296 127
296 442
296 253
296 947
296 126
952 997
952 610
952 693
952 404
952 1214
952 215
952 795
952 1031
952 947
952 923
952 1080
952 676
952 872
952 933
952 982
952 1084
952 1101
952 1198
952 1073
952 632
952 865
952 640
952 646
952 648
952 652
952 673
952 695
952 730
952 749
952 744
952 772
952 777
952 1194
952 831
952 656
952 842
952 837
952 839
952 870
952 876
952 891
952 909
952 1134
952 767
952 972
952 976
952 989
952 990
952 996
952 1002
952 1007
952 422
952 1037
952 1049
952 1060
952 1006
952 1089
952 1069
952 1136
952 759
952 592
952 1017
952 1161
952 1179
952 1200
952 639
952 1143
952 898
952 934
952 1087
952 1171
952 817
952 843
952 919
952 769
952 1177
952 700
952 712
952 828
467 817
467 843
467 919
467 828
467 769
467 950
467 1060
467 253
467 402
467 10
467 415
1177 947
1177 839
1177 883
1177 870
1177 891
1177 923
1177 773
1177 1007
1177 945
1177 1060
1177 620
1177 976
1177 700
1177 834
1177 1214
1177 693
1177 1134
1177 624
883 1097
883 693
883 831
883 923
883 658
883 1069
883 738
883 422
883 1007
883 1216
883 1080
883 469
883 1144
883 1101
883 656
883 978
883 610
883 839
883 899
883 620
883 1214
883 769
883 1060
883 567
883 615
883 784
883 767
883 1012
883 893
883 834
883 592
883 585
883 497
883 878
883 608
883 1136
883 958
883 628
883 1116
883 635
883 638
883 865
883 639
883 640
883 660
883 663
883 674
883 678
883 685
883 1143
883 898
883 916
883 717
883 719
883 720
883 740
883 749
883 688
883 756
883 757
883 763
883 772
883 785
883 1120
883 793
883 1115
883 1169
883 798
883 808
883 856
883 837
883 853
883 827
883 651
883 876
883 1099
883 680
883 891
883 655
883 936
883 926
883 963
883 947
883 964
883 1134
883 976
883 982
883 1151
883 997
883 1210
883 921
883 1037
883 1055
883 928
883 1006
883 1072
883 1075
883 1095
883 1096
883 1105
883 1108
883 1117
883 1161
883 1177
883 1178
883 1198
883 1200
883 1201
883 852
883 624
883 807
883 673
883 800
440 439
440 126
440 486
440 47
440 620
440 521
440 376
440 798
440 384
440 351
440 554
440 567
584 27
584 13
584 442
584 53
584 327
584 83
584 99
584 118
584 122
584 125
584 126
584 47
584 177
584 146
584 386
584 140
584 358
584 360
584 317
584 340
584 154
584 384
584 567
584 521
584 441
584 450
584 453
584 620
584 498
584 497
584 418
584 500
584 536
584 554
584 376
584 237
584 577
584 75
584 585
584 1007
334 568
334 573
1114 673
1114 798
1114 942
739 834
739 1080
1197 923
1197 831
1197 910
1197 984
1197 883
483 419
483 471
483 383
483 317
483 852
483 253
483 31
483 84
483 233
483 118
483 122
483 125
483 126
483 744
483 146
483 170
483 338
483 47
483 177
483 237
483 327
483 376
483 154
483 384
483 442
483 583
483 493
483 497
483 498
483 500
483 10
483 428
483 309
483 187
483 289
483 441
483 567
483 536
483 565
285 497
285 372
285 126
94 798
94 947
94 283
94 338
94 47
94 497
94 118
94 500
94 146
94 126
94 11
94 536
94 237
94 253
94 404
94 527
94 138
94 567
382 126
192 198
192 0
192 253
192 146
192 47
192 317
192 376
192 187
192 197
192 138
192 496
192 473
192 338
192 21
192 86
192 71
192 74
192 122
192 126
192 749
192 140
192 170
192 215
192 386
192 244
192 255
192 283
192 585
192 325
192 567
192 402
192 5
192 447
192 457
192 130
192 404
192 497
192 498
192 125
192 517
192 524
192 527
192 565
192 620
192 592
192 1214
556 47
556 404
556 340
556 253
556 126
556 376
556 146
556 187
556 365
556 83
556 61
108 450
108 620
108 923
505 47
505 567
505 402
505 424
149 783
673 1031
673 807
673 838
673 769
673 984
673 947
673 798
673 1053
673 772
673 1174
673 1108
673 883
673 985
673 996
673 640
673 821
673 1008
673 695
673 865
673 636
673 693
673 1143
673 827
673 795
673 632
673 1000
673 841
673 872
673 1106
673 716
673 1154
673 770
673 946
673 797
673 1034
673 1055
673 942
673 933
673 809
673 591
673 981
673 659
673 1198
673 743
673 952
673 902
673 749
673 740
673 967
673 708
673 709
673 924
673 656
673 678
673 855
673 1100
673 1044
673 1096
673 1078
673 987
673 697
673 714
673 1169
673 934
673 978
673 746
673 599
673 789
673 672
673 1157
673 911
673 806
673 1216
673 736
673 982
673 660
673 674
673 616
673 625
673 836
673 1025
673 784
673 745
673 810
673 860
673 1128
673 601
673 791
673 1074
673 1097
673 760
673 1219
673 1165
673 842
673 1163
673 954
673 628
673 1099
673 869
673 1016
673 1120
673 1197
673 1084
673 909
673 698
673 921
673 651
673 598
673 1210
673 812
673 1164
673 903
673 986
673 1006
673 931
673 1032
673 1170
673 664
673 785
673 1185
673 969
673 991
673 963
673 1089
673 1088
673 994
673 1204
673 604
673 1180
673 710
673 717
673 694
673 974
673 783
673 1133
673 666
673 1117
673 602
673 634
673 706
673 748
673 215
673 1158
673 851
673 1082
673 771
673 720
673 972
673 594
673 918
673 886
673 1151
673 1207
673 857
673 1002
673 907
673 607
673 1073
673 1206
673 1222
673 609
673 779
673 1075
673 1149
673 704
673 864
673 1168
673 861
673 756
673 754
673 650
673 629
673 926
673 895
673 977
673 1116
673 905
673 1183
673 1051
673 961
673 1175
673 887
673 813
673 1137
673 688
673 1147
673 878
673 1167
673 915
673 1166
673 877
673 1093
673 1054
673 1026
673 606
673 850
673 928
673 780
673 1005
673 662
673 880
673 1079
673 1062
673 893
673 913
673 1098
673 1105
673 874
673 927
673 1110
673 761
673 997
673 1114
673 687
673 668
673 884
673 1041
673 900
673 1086
673 1058
673 727
673 1209
673 1218
673 676
673 1122
673 1205
673 1101
673 1138
673 906
673 826
673 949
673 1052
673 685
673 935
673 637
673 932
673 1159
673 719
673 777
673 667
673 901
673 871
673 824
673 859
673 611
673 1129
673 957
673 920
673 794
673 1102
673 690
673 805
673 889
673 993
673 647
673 1202
1005 798
1005 673
911 615
911 648
911 759
911 1180
911 923
911 1214
911 693
911 839
911 752
911 1200
911 749
911 841
911 837
911 891
911 942
911 976
911 1007
911 700
911 422
911 1017
911 1037
911 1060
911 381
911 1179
911 1198
911 1213
911 632
911 590
911 855
911 605
911 607
911 610
911 958
911 849
911 865
911 639
911 646
911 673
911 707
911 740
911 741
911 807
911 831
911 834
911 100
911 854
911 883
911 922
911 767
911 990
911 1008
911 1011
911 1044
911 1087
911 1172
911 1177
911 773
911 1201
911 964
911 608
911 674
911 898
911 730
911 785
911 875
911 931
911 989
911 653
911 1069
911 1078
911 1079
911 1096
911 1097
911 1106
911 594
911 762
911 1130
911 887
911 680
911 903
911 1083
911 1208
911 769
911 777
911 798
911 899
712 1031
712 1080
712 1037
712 730
712 1011
712 843
712 652
712 599
712 997
712 749
329 340
329 381
329 577
107 64
903 800
903 1179
903 601
903 1078
903 673
903 771
903 1222
903 680
903 756
903 764
903 911
903 1183
903 959
903 672
1044 693
1044 883
1044 730
1044 769
1044 656
1044 707
1044 919
1044 595
1044 792
1044 673
1044 1012
1044 800
1044 1179
8 843
255 450
255 565
255 138
255 99
255 376
255 21
255 31
255 53
255 253
255 122
255 126
255 47
255 146
255 225
255 386
255 140
255 283
255 317
255 327
255 340
255 364
255 154
255 384
255 446
255 453
255 457
255 473
255 500
255 496
255 497
255 61
255 536
255 554
255 564
255 237
255 585
255 125
508 567
508 497
508 119
508 20
508 338
508 47
508 59
508 253
508 118
508 126
508 233
508 187
508 308
508 384
508 75
1097 716
1097 1157
1097 769
1097 792
1097 599
1097 590
1097 923
1097 883
1097 1169
1097 632
1097 831
1127 839
1127 947
1127 253
1127 693
1127 883
1127 831
1127 644
1127 1171
1127 759
1127 608
1127 20
1127 138
1127 126
458 473
458 138
458 769
458 53
458 125
458 165
458 783
458 236
458 358
458 429
458 457
458 205
458 1179
969 831
969 658
969 923
969 693
969 891
969 883
969 1007
969 673
969 1012
969 683
969 685
969 720
969 776
969 934
969 984
969 997
969 1031
969 759
969 1214
969 126
969 585
969 567
969 497
969 910
969 784
969 1006
969 639
969 674
232 126
232 197
232 253
232 608
232 958
232 849
232 640
232 652
232 83
232 947
232 122
232 740
232 749
232 769
232 47
232 656
232 831
232 839
232 870
232 317
232 922
232 374
232 976
232 381
232 989
232 567
232 409
232 1007
232 1027
232 441
232 1076
232 1080
232 459
232 233
232 1161
232 497
232 418
232 1172
232 536
232 1179
232 577
1001 730
1001 798
1001 688
1001 898
1001 769
1001 891
1001 620
1001 138
1117 590
1117 1060
1117 138
1117 807
1117 693
1117 839
1117 673
1117 769
1117 707
821 1012
821 807
821 595
821 673
821 769
821 839
821 422
821 843
70 497
70 620
70 418
70 327
70 47
70 577
70 769
205 507
205 157
205 179
205 222
205 236
205 12
205 301
205 389
205 431
205 462
205 583
205 458
205 573
205 10
205 20
205 86
205 42
205 47
205 83
205 96
205 253
205 125
205 126
205 233
205 146
205 170
205 187
205 506
205 215
205 269
205 283
205 305
205 317
205 346
205 154
205 374
205 383
205 384
205 567
205 409
205 404
205 495
205 498
205 497
205 418
205 500
205 536
205 376
205 237
205 197
86 126
86 404
86 309
86 270
147 25
147 47
147 59
147 86
147 118
147 119
147 126
147 146
147 567
147 187
147 386
147 12
147 283
147 340
147 372
147 154
147 381
147 384
147 404
147 418
147 450
147 583
147 554
147 577
147 35
147 38
147 42
147 207
147 73
147 307
147 182
147 217
147 362
147 373
147 36
147 5
147 447
147 114
147 495
147 525
147 504
147 556
147 462
376 253
376 71
376 837
376 428
376 839
376 404
376 567
376 1214
376 100
376 338
47 125
47 23
47 473
47 441
47 384
47 126
47 500
47 118
47 498
47 506
47 585
47 446
47 453
47 418
47 317
47 497
47 146
47 154
47 140
47 233
47 237
47 340
47 130
47 486
47 451
47 185
47 289
47 517
47 536
47 565
47 358
47 439
47 443
47 21
47 61
47 127
47 566
47 376
47 364
47 525
47 31
47 163
47 496
47 359
47 360
47 493
47 283
47 327
47 152
47 13
47 136
47 305
47 27
47 225
47 526
47 386
47 156
47 351
47 369
47 122
47 71
47 428
47 75
47 177
47 99
47 35
47 478
47 383
47 301
47 11
47 374
47 554
47 346
47 311
47 521
47 209
47 462
47 291
47 269
47 583
47 83
47 457
47 20
47 253
47 15
47 18
47 19
589 769
589 910
341 338
341 108
341 125
341 47
341 506
341 146
341 231
341 253
341 517
341 585
341 340
341 364
341 567
341 441
341 446
341 457
341 478
341 493
341 496
341 498
341 497
341 536
341 578
341 442
1078 876
1078 253
1078 422
1078 376
1078 1096
1078 1214
1078 841
1078 966
1078 1154
1078 1018
1078 1069
1078 976
1078 942
1078 590
1078 607
1078 865
1078 673
1078 898
1078 730
1078 749
1078 776
1078 785
1078 807
1078 831
1078 837
1078 198
1078 839
1078 923
1078 384
1078 1007
1078 1051
1078 1186
1078 741
1078 1161
1078 601
193 126
193 138
193 170
193 340
193 486
193 497
193 47
193 154
193 86
193 20
193 250
808 591
808 664
808 628
808 672
808 714
808 719
808 822
808 1222
808 924
808 982
808 1007
808 654
808 1055
808 1096
808 1100
808 1107
808 694
808 718
808 1219
808 1073
808 1012
887 673
887 807
887 800
887 672
887 601
716 839
716 891
716 923
716 976
716 769
716 806
716 800
716 673
716 807
716 783
321 21
321 25
321 95
321 126
321 138
321 170
321 140
321 47
321 187
321 340
321 404
321 473
321 61
321 486
321 497
397 567
629 947
629 347
629 1194
629 673
629 1007
629 839
629 997
629 693
629 898
629 245
629 1037
629 646
629 843
629 923
629 640
629 749
629 831
629 1069
629 958
629 1060
629 730
629 1096
629 1169
629 1049
629 592
629 1200
629 1201
629 752
629 674
629 783
629 852
629 163
629 798
469 126
469 340
469 71
469 170
469 47
469 253
469 237
469 585
469 517
469 497
469 744
469 749
469 922
469 599
469 648
469 883
469 976
469 767
469 1017
469 1200
469 1213
469 658
469 831
469 1069
915 807
915 730
915 756
915 785
915 817
915 698
915 976
915 1078
915 1080
915 599
915 1186
915 741
915 1214
460 146
460 47
460 126
460 484
460 118
460 163
460 447
460 339
460 262
460 217
460 365
460 486
460 156
460 377
460 497
460 428
460 585
460 340
460 565
460 10
460 283
460 138
460 496
460 516
460 536
460 843
460 442
63 126
63 340
562 409
562 126
562 340
562 497
562 2
562 839
1033 1186
1033 1154
1033 1078
1011 947
1011 1201
1011 990
1011 839
1011 615
1011 233
1011 608
1011 849
1011 122
1011 744
1011 152
1011 778
1011 784
1011 790
1011 656
1011 831
1011 100
1011 680
1011 976
1011 996
1011 567
1011 1126
1011 1060
1011 1108
1011 1136
1011 1156
1011 1200
1011 1214
987 968
987 1214
987 1088
987 783
987 730
987 673
987 672
987 800
987 601
987 942
987 834
987 1179
250 338
250 21
250 428
250 47
250 71
250 83
250 86
250 233
250 126
250 170
250 187
250 193
250 506
250 146
250 64
250 253
250 567
250 566
250 303
250 308
250 314
250 585
250 317
250 340
250 346
250 376
250 384
250 409
250 404
250 443
250 449
250 130
250 527
250 493
250 498
250 497
250 418
250 500
250 127
250 505
412 404
412 47
412 283
412 126
412 376
412 498
412 146
412 891
412 19
412 95
412 497
412 418
412 61
412 450
412 517
412 640
412 301
412 471
412 281
412 441
412 484
412 11
412 13
412 15
412 20
412 25
412 23
412 428
412 377
412 30
412 31
412 36
412 327
412 59
412 537
412 86
412 83
412 84
412 92
412 96
412 99
412 514
412 481
412 118
412 136
412 314
412 359
412 783
412 516
412 486
412 506
412 365
412 203
412 205
412 217
412 237
412 362
412 140
412 269
412 339
412 358
412 292
412 294
412 303
412 360
412 317
412 340
412 346
412 947
412 221
412 357
412 364
412 372
412 374
412 380
412 541
412 163
412 567
412 402
412 415
412 5
412 431
412 1037
412 439
412 444
412 445
412 446
412 447
412 451
412 453
412 458
412 460
412 462
412 291
412 478
412 209
412 583
412 473
412 493
412 526
412 536
412 556
412 565
412 527
412 505
412 572
412 573
412 75
412 311
1063 707
1063 138
1063 607
1063 623
1063 674
1063 764
1063 791
1063 839
1063 891
1063 783
1063 1007
1063 1050
1063 1059
1063 1060
1063 1172
1063 769
1063 624
1023 673
1023 1146
1023 798
292 126
292 47
292 118
292 585
292 839
292 427
292 449
292 497
292 1172
292 740
292 700
292 27
292 428
292 34
292 442
292 108
292 117
292 817
292 198
292 840
292 225
292 29
292 386
292 272
292 116
292 519
292 351
292 353
292 384
292 475
292 523
292 447
292 451
292 583
292 498
292 536
292 127
292 554
292 505
292 59
292 573
292 311
721 976
721 923
721 1060
721 138
721 1214
721 834
721 1143
721 947
721 831
721 839
721 891
721 648
721 1213
721 693
721 865
721 707
721 1080
721 854
721 674
721 1087
721 670
721 784
721 1161
721 856
721 599
721 404
721 841
721 875
721 922
721 1200
721 1201
721 793
721 640
721 1049
721 607
721 1172
721 1012
721 1179
721 800
233 47
233 360
233 317
233 309
233 59
233 567
233 497
233 585
1034 1171
1034 763
1034 648
1034 707
1034 839
1034 891
1034 1060
1034 900
1034 759
1034 1154
1034 1194
1034 1214
1034 673
1034 828
92 47
92 126
92 118
92 146
92 500
92 154
92 457
92 497
92 75
92 283
92 376
92 525
92 569
92 439
92 521
92 340
92 21
92 995
92 351
92 327
92 15
92 464
92 412
92 585
92 449
92 20
92 253
92 565
92 303
92 486
92 80
92 567
92 517
92 640
92 71
92 418
92 338
222 47
222 156
222 20
222 126
222 137
222 146
222 283
222 289
222 429
222 130
222 511
222 205
222 783
157 517
157 783
22 126
71 72
71 361
71 428
71 35
71 47
71 253
71 114
71 126
71 61
71 185
71 140
71 233
71 369
71 404
71 497
71 418
498 338
498 47
498 126
498 506
498 839
498 384
498 567
498 404
498 497
498 418
498 577
498 526
498 1201
498 640
498 740
498 700
498 1200
498 20
498 462
498 486
498 1179
1037 923
1037 831
1037 313
1037 658
1037 640
1037 656
1037 1072
1037 599
1037 695
1037 913
1037 1126
1037 990
1037 1011
1037 673
1037 784
1037 712
1037 1200
1037 700
1037 1060
1037 976
1037 1213
1037 1198
1037 997
1037 1007
1037 1214
1037 839
1037 1076
96 126
96 374
96 418
96 71
96 340
96 140
96 185
96 114
96 409
96 0
96 436
96 166
96 437
96 484
96 646
96 674
96 1160
96 47
96 151
96 769
96 314
96 497
96 348
96 404
96 620
96 169
96 947
96 567
96 585
546 577
770 807
770 923
770 595
992 96
992 374
992 409
387 259
387 140
387 114
79 289
79 187
79 583
79 565
79 266
503 365
503 170
503 80
503 198
503 358
503 541
503 363
503 75
503 42
503 59
503 146
503 61
503 428
503 157
503 253
503 283
503 340
503 449
503 21
503 197
503 585
503 447
503 386
503 493
503 192
503 554
503 464
503 471
503 415
503 620
503 1108
503 1179
1153 712
1153 1007
1153 843
1153 707
1153 1069
1153 1080
1153 652
1153 656
1153 687
1153 759
1153 817
1153 834
1153 856
1153 883
1153 958
1153 976
1153 381
1153 997
1153 404
1153 1171
1153 1201
1153 640
1153 674
1153 698
1153 730
1153 740
1153 744
1153 756
1153 767
1153 779
1153 810
1153 815
1153 831
1153 839
1153 852
1153 875
1153 891
1153 898
1153 900
1153 923
1153 934
1153 947
1153 984
1153 990
1153 409
1153 1014
1153 422
1153 1031
1153 1060
1153 1076
1153 1087
1153 1108
1153 1136
1153 1160
1153 1197
1153 1200
446 237
446 441
446 233
446 31
446 947
446 497
446 47
446 620
446 125
446 11
446 384
446 500
446 418
446 23
446 583
446 291
446 428
446 308
446 301
446 554
446 462
446 457
446 99
446 83
446 565
446 364
446 402
446 283
446 154
446 146
446 526
446 451
446 498
446 209
446 386
446 493
446 341
446 225
446 289
446 71
446 122
446 453
446 118
446 536
446 380
446 163
446 75
446 541
446 262
446 327
446 79
116 283
116 358
116 749
116 292
116 777
116 517
844 845
844 639
844 834
844 798
844 800
844 753
844 776
844 1179
384 585
384 146
384 47
384 567
384 187
384 428
384 83
384 105
384 122
384 126
384 309
384 237
384 140
384 314
384 317
384 404
384 498
384 497
384 418
384 500
384 536
384 376
384 75
384 27
384 233
384 99
384 119
384 289
384 365
384 374
384 154
384 441
384 446
384 451
384 291
384 478
384 521
384 565
384 86
384 118
384 346
384 364
384 381
384 163
384 525
384 526
384 577
384 798
561 1179
283 187
283 567
283 53
283 83
283 126
283 47
283 340
283 346
283 498
283 497
283 138
283 404
283 185
283 140
283 61
283 170
283 418
283 566
283 527
283 376
283 585
283 125
283 496
283 314
283 383
283 443
283 441
283 583
283 500
283 10
283 166
283 473
283 31
283 233
283 317
283 442
283 253
283 427
283 428
283 86
283 122
283 380
283 132
283 305
283 197
283 237
283 262
283 269
283 517
283 339
283 271
283 358
283 27
283 118
283 146
283 289
283 303
283 369
283 154
283 384
283 462
283 486
283 152
283 79
283 81
283 96
283 266
283 374
283 407
283 21
283 20
283 495
283 451
283 536
283 541
283 432
283 110
283 43
283 11
283 13
283 15
283 33
283 509
283 35
283 85
283 394
283 130
283 309
283 136
283 359
283 506
283 214
283 222
283 225
283 386
283 362
283 308
283 360
283 221
283 348
283 36
283 163
283 403
283 521
283 475
283 430
283 446
283 449
283 453
283 291
283 493
283 525
283 526
283 554
283 565
372 620
372 567
372 122
372 744
372 177
372 839
372 585
372 922
372 976
372 418
372 498
372 497
372 1201
372 752
372 1200
372 1213
372 577
372 83
372 233
372 47
372 253
372 269
372 154
372 384
372 527
372 720
372 126
372 152
372 308
372 947
372 1011
372 849
372 778
372 767
372 1080
372 913
372 317
372 422
372 463
372 1144
372 7
372 610
372 147
372 327
372 365
372 366
372 163
372 449
372 270
372 1037
372 1007
372 777
372 442
372 817
372 919
512 769
512 517
512 569
512 138
129 328
1147 601
1147 672
1147 883
1147 624
1147 769
1147 673
1147 798
1147 851
868 865
868 769
731 783
731 725
731 672
524 192
643 642
299 536
299 305
299 497
299 126
299 309
191 418
191 253
180 20
180 224
1129 843
1129 215
1129 919
1129 632
1129 831
1129 981
1129 592
1129 1008
1129 1105
1129 639
1129 648
1129 907
1129 878
1129 590
1129 598
1129 601
1129 604
1129 607
1129 664
1129 945
1129 958
1129 659
1129 662
1129 673
1129 674
1129 693
1129 1143
1129 707
1129 898
1129 720
1129 733
1129 749
1129 756
1129 770
1129 772
1129 776
1129 786
1129 790
1129 791
1129 817
1129 656
1129 893
1129 962
1129 856
1129 834
1129 841
1129 837
1129 839
1129 698
1129 854
1129 875
1129 877
1129 883
1129 885
1129 680
1129 891
1129 923
1129 924
1129 931
1129 934
1129 952
1129 1134
1129 767
1129 381
1129 990
1129 1007
1129 700
1129 422
1129 1017
1129 921
1129 1029
1129 1037
1129 1053
1129 1049
1129 1072
1129 1078
1129 1097
1129 1106
1129 1108
1129 599
1129 1157
1129 1136
1129 615
1129 1138
1129 1139
1129 947
1129 735
1129 759
1129 1144
1129 810
1129 825
1129 1151
1129 1032
1129 1156
1129 1062
1129 1161
1129 1179
1129 1165
1129 752
1129 1166
1129 1194
1129 1198
1129 1214
49 1179
49 179
49 458
49 911
748 658
748 693
748 459
748 831
748 1179
748 843
748 673
748 1134
748 1029
748 891
748 878
748 839
748 837
748 605
748 720
748 730
748 769
77 496
77 1179
77 386
1013 759
1013 749
1013 889
1013 720
1013 763
1013 837
1013 1145
1013 891
1013 1007
1013 1032
1013 1076
1013 635
1013 1214
1013 782
181 253
181 427
181 442
181 127
181 317
181 346
181 47
181 197
181 327
181 565
181 233
181 122
181 567
181 470
181 383
181 462
181 441
181 451
181 358
181 177
181 541
181 744
181 976
181 404
181 1179
181 536
181 1060
181 947
181 839
181 498
181 130
181 450
181 1214
181 620
181 471
181 409
178 36
178 514
178 516
178 59
178 21
178 47
178 486
178 146
178 517
178 154
178 450
178 521
178 386
178 453
178 500
178 75
178 13
178 86
178 462
178 498
178 95
178 126
178 170
178 340
178 348
178 384
178 527
178 152
178 31
178 233
178 317
178 125
178 237
178 418
178 497
178 122
178 253
178 308
178 309
178 327
178 471
178 446
178 60
178 83
178 177
178 249
178 372
178 439
178 493
178 1125
178 470
178 567
178 20
178 585
178 565
178 1179
188 442
287 286
287 195
287 61
287 131
287 498
287 346
81 340
317 253
317 47
317 428
317 358
317 839
317 233
317 31
745 1011
745 1006
745 958
745 640
745 674
745 693
745 759
745 839
745 854
745 891
745 934
745 997
745 1007
745 1201
745 1214
745 673
745 1012
544 585
544 23
544 138
544 283
544 473
544 10
544 20
544 25
544 428
544 31
544 41
544 86
544 83
544 118
544 335
544 122
544 125
544 126
544 137
544 170
544 47
544 506
544 214
544 225
544 243
544 253
544 269
544 12
544 272
544 339
544 358
544 317
544 340
544 346
544 353
544 365
544 380
544 154
544 383
544 163
544 567
544 407
544 439
544 441
544 446
544 451
544 457
544 462
544 583
544 486
544 493
544 404
544 498
544 497
544 418
544 536
544 554
544 566
544 59
544 311
544 442
544 127
30 822
30 130
30 433
809 1080
809 769
809 1007
809 645
809 648
809 683
809 783
809 962
809 831
809 839
809 843
809 891
809 1031
809 1194
809 759
809 707
809 698
809 1124
956 119
956 99
640 934
640 839
640 620
640 384
640 126
640 376
640 450
640 849
640 1037
640 700
640 898
640 656
640 579
640 974
640 422
640 865
640 639
640 100
640 744
640 831
640 870
640 891
640 913
640 1060
640 1076
640 767
640 1087
640 1172
640 947
640 752
640 1200
640 632
640 749
640 778
640 810
640 698
640 990
640 1007
640 1080
640 893
640 996
640 1198
640 11
640 47
640 308
640 922
640 340
640 497
640 517
640 526
640 64
640 409
640 498
541 583
541 283
541 126
541 500
541 517
541 462
1181 1161
1181 958
1181 308
1181 849
1181 891
1181 100
1181 640
1181 608
1181 577
1181 1201
1181 498
1181 1080
1181 1007
1181 997
1181 381
1181 831
1181 126
1181 497
1181 620
1181 125
1181 340
1181 536
1181 500
1181 383
1181 154
1181 769
1181 839
1181 1031
1181 870
1181 744
1181 632
1181 1011
1181 674
1181 698
1181 838
1181 122
1181 1060
1181 1213
1181 47
1181 83
1181 96
1181 146
1181 140
1181 269
1181 283
1181 317
948 947
948 253
948 891
948 923
948 237
948 1007
948 608
632 1200
294 314
294 497
294 233
862 798
862 769
825 831
825 700
825 126
825 997
825 673
825 839
825 834
825 624
825 620
825 923
825 769
825 640
825 870
825 1060
825 1031
825 891
825 1200
825 743
825 1080
825 1179
825 590
825 958
825 1007
825 100
825 1129
825 905
825 1106
825 843
825 632
986 1007
986 790
344 1125
344 108
344 311
216 126
216 47
216 442
216 338
216 127
216 80
1049 929
1109 792
1109 769
1109 798
513 170
513 1
513 106
513 319
513 9
513 26
513 41
513 131
513 82
513 394
513 192
513 574
513 139
513 140
513 14
513 817
513 261
513 320
513 330
513 138
724 783
1068 785
1068 769
1104 947
1104 990
1104 1214
390 100
390 982
390 446
390 922
390 340
390 118
390 798
1048 1194
330 126
330 573
330 427
330 159
355 126
355 486
355 517
355 233
355 122
355 125
355 47
355 317
355 327
355 567
355 428
1217 769
1217 1201
615 610
615 923
281 86
281 47
281 253
281 237
281 251
281 301
281 412
281 448
281 447
281 126
281 154
281 441
281 763
281 365
1089 610
1089 763
1089 1194
1089 700
1089 1076
1089 839
1089 1031
1089 769
1089 899
1089 831
1089 870
1089 648
1089 996
1089 1007
1089 693
1089 1171
1089 1198
1089 607
1089 1037
1089 1008
1089 740
1089 673
1089 800
1047 595
1047 1012
1047 883
1047 784
1047 854
1047 828
1047 923
1047 636
1047 763
1047 852
1047 769
1047 831
394 340
394 20
394 47
394 95
394 126
394 386
394 283
394 376
394 441
394 445
394 450
394 495
394 497
394 138
1100 976
1100 1136
1100 865
1100 599
1100 517
1100 47
1100 800
1100 601
1100 807
1100 1060
1100 841
1100 1214
1100 590
1100 769
1100 772
1100 923
1100 1007
1100 749
1100 1078
1100 1154
1100 958
1100 673
1100 690
1100 695
1100 693
1100 707
1100 730
1100 762
1100 808
1100 831
1100 837
1100 839
1100 854
1100 883
1100 891
1100 767
1100 996
1100 700
1100 1037
1100 1049
1100 1080
1100 759
1100 784
1100 1200
1100 741
1100 825
1100 1096
1100 664
894 769
894 1179
894 865
894 648
894 673
894 674
894 759
894 831
894 838
894 997
894 1007
894 1011
894 921
894 1030
894 1060
894 1080
894 1213
894 1214
894 833
894 800
895 985
895 769
895 673
656 831
656 839
656 658
656 478
656 1007
656 693
656 891
656 1069
656 767
656 784
656 1097
656 1031
656 730
656 1080
656 100
656 898
656 854
656 1213
656 1087
656 648
656 1011
656 1135
656 936
656 749
656 1060
656 882
656 1076
656 1072
656 773
656 1160
656 698
656 913
656 744
656 922
656 1027
656 607
656 1136
656 945
656 740
656 1200
656 422
656 865
656 990
656 870
656 640
656 1179
656 910
656 923
715 590
715 607
715 608
715 945
715 623
715 1143
715 849
715 865
715 639
715 644
715 648
715 652
715 1179
715 673
715 674
715 683
715 100
715 693
715 696
715 707
715 916
715 716
715 1152
715 730
715 733
715 749
715 757
715 763
715 785
715 215
715 807
715 831
715 834
715 841
715 839
715 846
715 854
715 876
715 883
715 656
715 270
715 1038
715 891
715 670
715 922
715 923
715 343
715 968
715 1134
715 767
715 976
715 984
715 989
715 990
715 997
715 1007
715 1012
715 700
715 921
715 1037
715 1060
715 1069
715 1078
715 1097
715 1108
715 381
715 800
715 958
715 759
715 784
715 1144
715 898
715 942
715 981
715 1161
715 1201
715 1171
715 1177
715 1194
715 1200
715 1213
715 1214
715 624
715 792
715 899
715 769
715 694
326 53
326 23
326 138
326 125
326 498
326 536
326 283
326 126
396 473
396 798
396 376
396 197
967 1213
967 567
967 632
967 100
967 585
967 769
967 590
967 599
967 620
967 625
967 958
967 648
967 673
967 693
967 111
967 749
967 831
967 782
967 898
967 839
967 891
967 915
967 923
967 984
967 997
967 1007
967 700
967 921
967 1037
967 1050
967 469
967 1108
967 1179
967 1201
967 1187
967 1157
967 1200
967 1214
967 577
465 80
465 521
465 1007
465 126
486 253
486 418
486 126
486 47
486 554
486 497
486 305
486 500
486 118
486 362
486 442
486 577
486 237
486 10
1169 865
1169 1214
1169 632
1169 1011
1169 1136
1169 841
1169 923
1169 1186
1169 921
1169 806
1169 838
1169 996
1169 640
1169 1007
1169 791
1169 1200
1169 628
1169 673
1169 624
1169 839
1169 620
1169 1201
1169 891
1169 752
1169 381
1169 1172
1169 878
1169 730
1169 773
1169 10
1169 1080
1169 834
1169 898
1169 656
1169 976
1169 958
1169 1213
1169 749
1169 849
1169 605
1169 740
1169 990
1169 744
1169 784
1169 592
1169 869
1169 659
1169 1076
1169 947
1169 1031
1169 1060
1169 945
1169 798
1169 807
1169 769
1169 688
1169 1179
1169 567
1169 47
1169 233
1169 585
1169 59
1169 498
1169 384
1169 119
1169 376
1169 83
1169 146
1169 346
1156 620
1156 122
1156 744
1156 839
1156 891
1156 990
1156 1108
1156 1161
1156 752
1156 1201
1156 878
1156 639
1156 898
1156 916
1156 740
1156 888
1156 936
1156 713
1156 422
1156 608
1156 759
1156 253
580 197
236 338
236 536
236 567
236 125
236 126
236 340
236 498
1123 843
1123 596
1123 953
1123 919
84 374
84 419
84 498
84 483
84 126
84 340
84 567
84 233
84 497
84 61
84 122
84 20
84 47
84 60
84 71
84 95
84 177
84 253
84 283
84 301
84 317
84 327
84 343
84 383
84 170
84 583
84 125
84 309
84 1201
84 536
84 565
366 47
366 108
366 126
366 374
366 384
366 567
366 497
366 338
366 31
366 42
366 59
366 86
366 233
366 96
366 118
366 122
366 125
366 130
366 136
366 307
366 170
366 359
366 146
366 231
366 386
366 253
366 269
366 585
366 317
366 327
366 340
366 364
366 365
366 369
366 372
366 376
366 154
366 976
366 409
366 404
366 440
366 446
366 453
366 462
366 478
366 493
366 418
366 500
366 10
366 516
366 303
366 521
366 473
366 541
366 577
366 75
366 484
366 438
366 422
366 1214
366 837
366 1179
366 187
1079 596
1079 648
1079 674
1079 687
1079 693
1079 947
1079 1177
1079 122
1079 233
1079 744
1079 165
1079 215
1079 785
1079 656
1079 831
1079 836
1079 837
1079 839
1079 891
1079 923
1079 911
1079 976
1079 1151
1079 990
1079 996
1079 592
1079 567
1079 773
1079 1007
1079 1031
1079 1037
1079 945
1079 1051
1079 1060
1079 1101
1079 620
1079 497
1079 418
1079 1179
1079 1200
1079 527
1079 1213
1079 1214
1079 585
1079 608
1079 1011
1079 1108
1079 1201
1079 854
1079 817
1079 843
1079 1172
1079 381
1079 1076
1079 730
1079 177
1079 700
1079 1080
1079 577
1079 673
1079 1012
1079 20
1079 798
1079 792
1079 769
1079 752
1079 852
1079 624
1079 1194
201 233
201 567
201 769
201 404
201 170
201 620
201 497
201 577
201 47
201 338
201 1201
201 384
201 126
201 136
201 585
201 839
201 1031
201 428
186 769
799 837
799 605
799 376
799 730
799 590
799 958
799 648
799 639
799 640
799 693
799 707
799 592
799 898
799 749
799 776
799 875
799 1134
799 1017
799 1060
799 1080
799 632
799 752
799 1194
784 269
784 1012
784 1007
784 831
784 883
784 985
784 769
784 1179
784 593
784 664
784 1136
784 604
784 1116
784 865
784 644
784 647
784 650
784 659
784 663
784 670
784 678
784 685
784 689
784 695
784 696
784 710
784 715
784 721
784 708
784 742
784 743
784 783
784 785
784 902
784 1169
784 821
784 822
784 656
784 833
784 651
784 1207
784 1099
784 887
784 1038
784 1047
784 713
784 886
784 932
784 934
784 954
784 964
784 969
784 968
784 767
784 972
784 1151
784 988
784 1210
784 592
784 1154
784 1008
784 1192
784 1037
784 1044
784 749
784 1143
784 1097
784 1100
784 1101
784 1107
784 913
784 703
784 1197
784 1204
784 1214
784 996
784 1166
784 1011
784 790
784 876
784 693
784 1060
784 1108
784 1120
784 898
784 1063
784 976
784 778
784 839
784 1080
784 673
235 234
235 515
235 52
235 126
235 404
235 517
235 47
235 498
235 428
235 418
235 165
169 170
169 340
169 187
169 567
169 31
169 95
169 253
169 151
169 126
169 309
169 47
169 517
169 283
169 357
169 348
169 409
169 402
169 404
169 495
169 497
169 418
169 566
169 527
169 585
169 1031
76 493
76 47
76 497
76 317
76 146
76 126
76 428
76 125
76 150
76 195
76 338
76 327
76 86
76 83
76 233
76 118
76 122
76 309
76 187
76 486
76 351
76 154
76 384
76 567
76 521
76 498
76 59
76 536
76 13
76 99
76 177
76 386
76 365
76 541
76 446
76 453
76 500
76 237
76 577
76 75
136 567
136 253
136 514
136 125
136 497
136 792
136 384
136 947
136 289
136 536
136 47
136 418
136 126
136 585
136 237
136 327
136 317
136 500
136 498
136 441
136 1108
136 346
136 521
136 577
136 365
136 61
136 132
136 99
136 554
136 402
136 301
136 438
136 150
136 201
136 366
136 358
136 249
136 457
136 516
136 303
136 25
136 373
736 620
736 839
736 744
736 1007
736 1171
736 1213
736 577
736 1134
736 1080
736 891
736 1076
736 947
736 1179
736 870
736 1201
736 648
736 898
736 1031
736 875
736 1198
736 1200
736 1069
736 693
736 590
736 767
736 100
736 605
736 245
736 749
736 942
736 700
736 646
736 601
736 831
736 632
736 1108
736 773
736 759
736 126
736 47
736 376
736 412
736 497
736 769
736 817
736 843
736 919
736 138
736 792
736 800
736 673
736 253
736 865
697 798
697 673
697 955
697 851
697 1171
697 1143
697 720
697 768
697 923
697 921
697 1179
413 95
413 126
413 47
413 340
413 409
413 404
413 357
335 46
335 442
335 243
335 253
335 260
335 427
335 80
335 102
335 126
631 358
631 453
631 947
631 516
631 566
631 13
631 126
631 154
631 464
631 263
631 497
631 567
631 527
126 75
126 47
126 497
126 61
126 130
126 253
126 340
126 486
126 517
126 10
126 20
126 35
126 86
126 42
126 83
126 96
126 125
126 233
126 146
126 170
126 187
126 506
126 269
126 283
126 305
126 317
126 346
126 154
126 374
126 383
126 384
126 409
126 404
126 441
126 583
126 495
126 498
126 418
126 500
126 536
126 237
126 185
126 140
126 348
126 138
126 473
392 122
392 144
392 156
392 177
392 585
392 340
392 414
392 439
392 449
392 93
392 126
392 47
392 253
392 305
392 308
392 327
392 996
392 453
392 462
392 233
392 470
392 583
392 497
392 498
392 10
392 86
392 450
392 536
392 1179
392 1214
184 47
184 126
184 212
184 154
184 170
184 783
1062 887
1062 851
1062 935
1062 601
1062 769
1062 798
1062 673
1062 680
1062 1199
1067 730
1067 126
1067 891
1067 624
1067 839
1067 707
889 680
889 700
889 839
889 685
889 774
889 769
889 27
889 608
889 947
889 640
889 834
889 923
889 1179
889 1200
889 583
889 603
889 878
889 598
889 607
889 660
889 695
889 720
889 1152
889 738
889 756
889 763
889 793
889 962
889 942
889 627
889 1207
889 883
889 901
889 911
889 918
889 933
889 937
889 957
889 989
889 996
889 592
889 1129
889 1011
889 974
889 1044
889 1050
889 1062
889 1064
889 1072
889 1096
889 1101
889 1161
889 1163
889 1178
889 1183
889 1185
889 1203
889 800
889 673
889 672
573 568
573 292
573 587
573 334
573 356
573 108
573 486
573 565
573 485
573 47
573 86
573 449
573 330
573 473
573 404
573 126
573 53
573 283
573 1125
573 536
573 197
573 839
573 792
573 376
573 620
573 891
573 1214
573 453
573 384
573 96
472 126
472 831
472 404
472 430
472 386
472 53
472 253
472 443
1094 831
1094 601
1094 673
1094 672
1094 1078
555 114
555 126
555 71
555 96
141 173
98 769
98 23
98 521
98 138
98 368
98 126
98 497
98 47
98 253
98 577
98 165
98 197
98 338
98 20
98 439
98 189
98 125
98 473
98 343
98 620
98 405
98 792
98 839
98 849
98 170
1185 769
1185 798
1185 624
1185 852
1185 1163
1185 934
1185 674
1185 851
1185 1074
1185 693
1185 987
1185 673
1185 138
1185 126
669 792
669 783
669 672
888 1179
888 692
888 673
888 688
888 1143
888 1087
888 839
888 620
888 769
888 865
888 791
888 1101
888 1198
888 1049
888 798
253 187
253 237
253 126
253 947
253 47
253 365
253 852
253 1060
253 565
579 640
349 402
349 384
349 585
349 566
349 47
349 453
349 75
349 138
349 567
349 500
349 126
349 154
349 59
349 446
349 536
349 497
886 673
886 807
886 769
886 625
886 693
886 749
886 783
886 776
886 656
886 831
886 837
886 834
886 839
886 875
886 891
886 923
886 1007
886 1031
886 1037
886 1049
886 1060
886 1080
886 1087
886 1097
886 958
886 708
886 1151
886 1201
886 752
886 1198
886 1200
886 1213
886 1214
886 800
886 1179
886 126
886 640
886 817
886 567
886 929
175 769
324 192
324 1179
308 567
308 849
308 233
308 99
308 126
308 152
308 359
308 47
308 146
308 225
308 83
308 360
308 585
308 317
308 327
308 346
308 376
308 380
308 154
308 441
308 446
308 457
308 291
308 497
308 500
308 428
308 31
308 514
308 521
308 61
308 59
308 640
308 769
308 839
308 773
308 1201
308 122
308 372
308 577
142 404
142 497
960 769
960 835
960 126
679 947
679 126
679 497
679 577
679 620
679 47
679 340
679 445
421 126
421 47
421 567
421 170
421 577
421 798
304 360
304 497
304 913
304 233
304 624
304 744
304 1213
304 47
304 376
304 839
304 620
304 126
304 1087
304 898
304 10
304 442
304 1076
391 1214
1192 769
1192 1156
1192 856
1192 839
1192 1201
1192 1200
1192 1214
1192 743
1192 698
1192 1134
1192 784
93 253
93 392
601 917
601 591
601 604
601 1116
601 659
601 660
601 664
601 683
601 719
601 720
601 736
601 762
601 772
601 804
601 1222
601 848
601 857
601 864
601 1207
601 887
601 907
601 924
601 966
601 982
601 987
601 974
601 921
601 1062
601 1078
601 1094
601 1016
601 1100
601 1111
601 1118
601 1129
601 760
601 1145
601 1149
601 1164
601 1183
601 636
601 769
601 976
601 1097
601 1213
601 891
601 590
601 1060
601 749
601 673
601 1049
601 730
601 605
601 698
601 1055
601 913
601 1169
601 603
601 878
601 1087
601 1172
601 1214
601 100
601 1080
601 688
601 839
601 632
601 834
601 138
328 238
328 620
328 129
328 271
328 870
328 170
328 126
328 381
328 744
328 122
328 1201
328 348
328 233
328 577
328 347
328 567
328 585
328 47
328 527
328 497
328 357
328 253
328 384
328 177
238 338
238 404
238 577
238 497
238 620
238 126
238 237
238 170
238 328
154 565
154 428
154 47
154 126
154 497
154 151
154 498
154 314
154 86
154 83
154 376
154 119
154 384
154 122
154 359
154 140
154 253
154 59
154 500
154 146
154 536
154 567
154 585
154 308
154 283
154 317
154 27
154 418
154 441
154 184
154 521
154 31
154 439
154 451
154 346
154 583
154 386
154 548
154 255
154 127
154 118
154 462
154 380
154 327
154 75
154 436
154 572
154 233
154 360
154 517
154 374
154 225
154 506
154 322
154 446
154 457
154 640
154 125
154 792
154 187
154 383
154 923
976 1214
976 865
976 839
976 1200
976 923
976 1080
976 1011
976 404
976 899
976 767
976 942
976 837
976 996
976 831
976 567
976 674
976 744
976 698
976 849
976 749
976 934
976 876
976 700
976 1100
976 1136
976 1144
976 922
976 772
976 648
976 1108
976 1201
976 640
976 693
976 632
976 990
976 1060
976 585
976 1007
976 740
976 422
976 656
976 100
976 1069
976 1213
976 620
976 122
976 834
976 773
976 730
976 1161
976 639
976 759
976 308
976 778
976 1126
976 497
976 898
976 1037
976 381
350 498
1158 673
1158 688
120 126
120 253
120 47
120 138
120 197
120 568
975 923
890 947
890 839
890 498
890 831
890 398
890 497
890 381
890 990
890 1011
890 744
890 1166
890 418
890 1126
890 567
246 187
246 47
246 59
246 71
246 126
246 134
246 140
246 165
246 283
246 497
246 496
896 769
896 100
896 1037
896 138
896 792
896 807
896 839
896 673
896 997
896 80
896 498
896 412
896 126
896 47
896 497
896 376
896 526
896 317
896 340
896 253
896 1134
896 891
896 740
896 923
896 1076
896 1179
58 68
58 428
58 71
58 114
58 126
58 152
58 185
58 64
58 140
58 340
58 380
58 409
58 404
58 61
58 497
58 536
58 554
58 577
448 441
448 47
448 156
448 281
448 486
448 567
448 497
448 340
448 498
448 146
448 233
448 500
448 83
448 21
448 384
448 443
448 451
448 177
448 372
448 453
448 566
448 253
448 517
448 493
448 159
448 446
448 439
448 154
448 126
5 301
5 36
5 442
5 207
5 192
5 307
5 47
5 146
5 217
5 444
5 471
5 402
5 447
5 449
5 462
5 464
5 583
5 493
5 208
604 215
604 843
604 807
604 1168
604 839
604 769
604 624
604 910
604 1201
604 834
604 1080
604 598
604 601
604 673
604 798
604 725
604 730
604 772
604 783
604 840
604 891
604 923
604 982
604 1007
604 1055
604 1060
604 1207
604 609
604 784
604 793
604 1151
604 1129
604 800
604 828
240 404
240 340
240 498
240 567
240 126
240 577
240 497
240 130
240 783
547 399
547 464
547 447
547 118
547 567
547 20
547 442
547 86
547 47
547 386
547 340
547 376
547 384
547 450
547 472
547 527
1210 854
1210 891
1210 981
1210 1169
1210 605
1210 592
1210 1000
1210 921
1210 1110
1210 883
1210 923
1210 878
1210 674
1210 610
1210 800
1210 1179
276 21
276 126
762 828
762 601
762 595
762 923
762 1007
762 911
925 843
925 759
925 1080
925 138
925 1031
441 448
441 253
441 521
441 500
441 947
441 126
441 75
441 364
441 428
441 47
441 565
441 412
941 839
941 923
941 672
941 783
1027 843
1027 1007
1027 652
1027 740
1027 990
1027 997
1027 648
1027 1076
1027 749
1027 1017
399 424
399 27
399 18
399 36
399 226
399 40
399 46
399 47
399 442
399 83
399 50
399 105
399 108
399 192
399 134
399 137
399 163
399 217
399 198
399 29
399 249
399 471
399 268
399 339
399 292
399 301
399 305
399 353
399 365
399 547
399 379
399 383
399 389
399 567
399 447
399 449
399 460
399 500
399 86
399 12
399 523
399 505
399 551
399 568
399 573
399 537
399 1179
477 283
477 43
477 567
477 577
477 1179
501 567
501 376
501 35
501 71
501 118
501 126
501 138
501 136
501 146
501 154
501 384
501 446
501 462
501 209
501 583
501 493
501 548
501 577
32 47
32 126
32 536
32 497
32 376
32 154
32 233
32 567
32 783
1070 714
1070 1165
1070 800
1070 1179
1070 718
1070 923
1070 422
1070 759
1070 958
1070 652
1070 792
16 580
16 783
16 118
674 745
674 632
674 878
674 601
674 605
674 607
674 958
674 1143
674 865
674 648
674 656
674 776
674 673
674 100
674 1177
674 707
674 721
674 730
674 347
674 749
674 757
674 759
674 760
674 767
674 942
674 772
674 798
674 831
674 834
674 198
674 841
674 837
674 839
674 854
674 875
674 882
674 891
674 922
674 923
674 929
674 1149
674 969
674 976
674 988
674 990
674 592
674 1154
674 1007
674 1017
674 1053
674 1049
674 1060
674 1069
674 1080
674 1096
674 635
674 810
674 1151
674 526
674 1135
674 1169
674 1172
674 1200
674 1201
674 1213
674 1206
674 577
674 640
674 898
674 698
674 1087
674 677
674 1138
674 817
674 843
674 919
674 126
674 47
674 585
674 498
674 497
674 536
674 567
674 59
924 603
924 800
924 659
924 673
924 730
924 764
924 215
924 806
924 807
924 877
924 851
924 907
924 713
924 700
924 601
924 1060
924 1129
924 672
242 126
242 497
242 567
407 459
407 86
407 253
407 517
23 197
23 457
23 125
23 583
23 126
23 64
23 47
23 118
23 497
23 253
23 138
23 1214
23 486
342 577
1055 798
1055 899
1055 673
1055 800
1055 839
1055 1179
113 497
113 47
113 126
113 567
113 538
113 340
113 517
113 418
113 170
113 585
113 185
113 140
113 61
113 114
857 769
857 624
857 1194
857 831
857 852
857 854
857 601
857 673
781 769
781 783
781 620
781 792
781 839
781 891
781 923
781 1031
781 1049
781 947
781 929
1164 138
1164 1094
1164 1222
1164 959
1164 673
1164 903
1164 756
1164 754
1164 1154
1164 887
1164 792
1164 725
1164 672
1164 807
1164 601
1164 800
874 769
874 891
367 497
367 450
367 567
217 428
217 460
217 237
217 126
217 362
217 253
217 573
217 314
217 852
217 509
217 303
217 311
217 301
217 111
217 339
217 28
217 1179
217 35
217 38
217 42
217 207
217 73
217 147
217 182
217 36
217 5
217 447
217 583
217 495
217 525
217 65
217 556
217 105
217 166
217 47
217 195
217 140
217 459
217 466
217 404
217 923
217 449
217 658
217 1008
217 947
217 1007
217 100
217 843
217 891
217 61
416 138
416 126
416 47
416 21
416 75
416 376
416 577
416 353
352 454
352 126
352 368
352 138
352 340
352 376
1112 839
1112 672
115 197
39 138
39 126
39 368
39 1179
557 126
557 340
557 47
557 497
557 585
751 608
751 658
751 707
751 1011
751 693
751 839
751 923
751 1080
751 1007
751 984
751 126
751 759
751 1216
751 1201
751 1069
751 1200
751 338
751 997
751 800
751 807
751 878
751 592
751 1172
751 865
751 947
751 391
751 1031
751 910
751 1134
751 891
751 769
751 404
751 696
751 245
751 1179
751 497
751 253
751 138
751 828
751 694
645 693
645 843
645 1069
645 1179
645 891
645 854
645 215
645 1007
645 1031
645 769
645 831
645 839
645 934
645 1196
645 981
645 809
645 1080
1162 769
1162 1031
1162 852
1162 792
1162 923
1162 1007
1162 831
1162 1152
1162 1144
1162 1214
1162 1213
1162 952
1162 1053
1103 672
1103 929
1103 67
607 688
607 777
607 899
607 852
607 624
607 1139
607 827
607 639
607 640
607 648
607 673
607 100
607 720
607 122
607 744
607 749
607 757
607 763
607 776
607 1120
607 1169
607 821
607 837
607 1106
607 680
607 936
607 922
607 976
607 409
607 404
607 921
607 1213
607 674
607 898
607 656
607 1087
607 1201
607 317
607 1011
607 1143
607 875
607 620
607 923
607 947
607 1172
607 632
607 1076
607 843
607 817
607 730
607 1080
607 893
607 1186
607 876
607 878
607 644
607 989
607 1161
607 703
607 603
607 729
607 839
607 269
607 767
607 1205
607 478
607 595
607 934
607 943
607 1078
1036 839
1036 730
1036 620
1036 648
1036 693
1036 898
1036 831
1036 843
1036 1007
1036 1049
1036 497
1036 691
1036 947
1036 1201
1036 577
123 459
123 947
123 75
123 47
123 253
123 146
123 566
123 497
123 156
123 453
123 365
123 100
123 376
123 404
123 567
123 237
123 439
123 126
123 852
123 498
123 154
123 923
123 61
691 769
691 899
691 923
691 1036
691 1214
764 1222
353 431
353 46
353 100
353 497
353 376
353 96
353 577
353 567
353 506
353 384
353 338
353 253
353 170
353 309
353 154
353 233
353 47
353 517
353 383
353 428
353 449
353 447
353 156
353 25
353 209
353 303
353 878
583 126
583 75
583 47
583 20
583 449
583 839
583 428
583 412
583 384
583 554
583 473
583 283
583 506
583 498
583 138
583 783
583 132
583 27
583 23
583 35
583 59
583 83
583 118
583 233
583 147
583 359
583 205
583 146
583 386
583 272
583 339
583 358
583 269
583 289
583 301
583 317
583 340
583 346
583 351
583 154
583 383
583 567
583 407
583 5
583 402
583 441
583 443
583 446
583 451
583 453
583 457
583 462
583 478
583 291
583 526
583 497
583 500
583 1179
583 1200
583 565
583 376
583 311
583 496
583 163
583 418
583 577
583 849
583 1080
583 541
1110 381
1110 759
1110 693
1110 1214
1110 1179
1110 837
1110 831
1110 891
1110 673
1110 740
1110 707
1110 792
1110 1076
1110 1030
1110 854
1110 648
1110 923
1110 779
1110 976
1110 947
1110 839
1110 834
1110 590
1110 605
1110 1213
1110 865
1110 592
1110 1080
1110 1007
1110 1210
1110 769
1110 371
1110 1194
500 0
500 11
500 27
500 13
500 25
500 53
500 86
500 83
500 92
500 99
500 118
500 122
500 125
500 126
500 136
500 309
500 138
500 163
500 359
500 47
500 146
500 225
500 231
500 237
500 386
500 253
500 362
500 140
500 471
500 269
500 272
500 283
500 308
500 317
500 327
500 340
500 346
500 351
500 364
500 365
500 369
500 376
500 380
500 541
500 154
500 383
500 384
500 567
500 521
500 438
500 439
500 441
500 446
500 451
500 453
500 462
500 291
500 583
500 478
500 486
500 493
500 498
500 428
500 506
500 517
500 289
500 443
500 473
500 526
500 525
500 536
500 554
500 565
500 59
500 577
500 75
500 497
500 620
500 769
500 947
500 792
500 1007
860 839
860 900
860 1007
860 792
860 1154
860 970
860 1037
860 769
860 673
860 807
916 883
916 921
916 964
916 639
916 878
916 898
916 740
916 936
916 713
916 989
916 422
916 694
1178 1116
1178 763
1178 638
1178 678
1178 749
1178 756
1178 883
1178 422
1178 921
1178 1106
1178 741
616 644
616 742
616 977
616 641
616 1133
616 1196
616 1073
616 611
616 1140
616 838
616 708
616 749
616 281
616 851
616 1118
616 942
616 968
616 988
616 592
616 959
616 467
616 987
616 1194
616 776
616 1069
616 752
616 610
616 778
616 800
616 828
616 673
616 1179
616 628
616 725
616 757
616 198
616 1214
616 1007
616 173
616 533
616 1059
616 980
1150 769
1150 759
1150 730
1150 620
1150 839
1150 1007
1150 605
1150 910
1150 1194
1150 615
1150 648
1150 1201
1150 744
1150 1031
1150 891
1150 923
1150 990
1150 1200
1150 997
1150 614
106 783
542 126
542 233
542 486
542 445
542 154
542 253
542 497
542 442
542 577
542 462
542 311
542 127
542 340
542 536
542 10
542 61
226 35
226 71
226 126
226 170
226 47
226 253
226 237
226 283
226 338
226 585
226 340
226 348
226 357
226 416
226 404
226 497
226 567
226 321
226 46
464 20
464 5
464 447
464 47
464 565
464 585
464 497
464 126
464 995
464 338
464 428
464 442
464 92
464 146
464 783
464 177
464 187
464 506
464 237
464 386
464 317
464 384
464 521
464 450
464 462
464 263
464 1179
464 75
172 80
649 769
649 673
649 672
1043 673
1043 1097
1043 693
1043 1214
1043 632
1043 1007
1043 749
1043 837
1043 1031
1043 1037
1043 1069
1043 620
1043 497
1043 126
1043 752
1043 567
1043 442
746 769
746 831
746 658
746 1214
746 1069
746 891
746 620
746 1007
746 498
746 839
746 1201
746 984
746 673
497 286
497 59
497 712
497 338
497 95
497 151
497 170
497 47
497 187
497 253
497 870
497 357
497 567
497 527
698 422
698 976
698 831
698 839
698 934
698 673
179 568
179 457
179 340
179 71
179 126
179 521
179 376
179 80
454 352
454 138
454 340
454 126
1090 769
1024 1214
1024 769
1024 1007
1024 839
529 497
529 47
693 831
693 790
693 1007
693 673
693 769
693 878
693 1200
693 923
693 899
693 126
693 47
693 730
693 839
693 883
693 658
693 792
1016 653
1016 1214
1016 145
1016 792
1016 673
1016 672
662 1031
662 798
662 673
435 353
435 198
435 12
435 339
435 292
435 573
530 325
530 294
530 21
530 15
530 35
530 447
530 253
530 501
530 20
972 673
972 1060
972 923
972 1012
1025 923
1025 807
1025 1008
1025 952
1025 839
1025 996
1025 1072
1025 673
1025 683
160 253
1139 769
1139 607
1139 752
1139 776
1139 839
1139 1129
1139 1198
21 20
21 620
21 47
21 86
21 91
21 125
21 126
21 138
21 386
21 305
21 314
21 340
21 441
21 446
21 474
21 486
21 497
21 498
21 418
21 500
21 577
21 75
21 769
608 1011
608 1201
608 1076
608 769
608 839
608 772
608 567
608 1081
1022 100
1022 934
1022 849
626 769
626 1080
534 289
534 418
534 335
534 272
534 1201
534 152
534 577
534 47
833 442
833 784
833 922
833 854
833 990
833 1007
833 923
953 769
953 525
953 1123
1085 716
1085 806
1085 381
1085 422
1085 1037
1085 947
1085 1200
1085 730
1085 769
1168 620
1168 779
1168 604
1168 849
1168 720
1168 839
1168 947
1168 964
1168 1080
1168 769
1168 800
1168 673
1168 595
856 934
856 245
802 923
802 1007
802 891
802 615
802 1172
802 1214
802 422
802 919
802 1177
802 1180
802 864
802 1220
802 234
802 611
702 1108
702 391
702 792
702 126
1212 376
1212 77
1212 108
1212 138
1212 156
1212 365
1212 386
1212 154
1212 437
1212 450
1212 498
719 1060
719 680
719 889
719 730
719 769
719 875
719 374
719 693
719 1007
719 673
719 800
719 878
719 958
719 776
719 808
719 834
719 838
719 839
719 868
719 883
719 923
719 1151
719 997
719 1080
719 1106
719 1179
719 1198
719 1214
719 601
719 1078
735 769
909 785
909 652
909 769
909 807
909 673
909 730
909 624
909 1012
909 625
909 656
909 756
909 947
909 952
909 929
909 1029
909 1030
909 1134
909 1171
909 1166
909 1151
909 922
