# Supplementary material for: The role of nodes in controlling and observing complex networks
Source: PLoS One. 2025 Jun 12;20(6):e0325824. doi: 10.1371/journal.pone.0325824 (PMC12161543; doi:10.1371/journal.pone.0325824)
Supplement: S1 File — The 18 real-world network datasets used in this study (ZIP) [file pone.0325824.s001.zip › Real networks/14N10876_p2p-Gnutella01.txt]

0 1
0 2
0 3
0 4
0 5
0 6
0 7
0 8
0 9
0 10
1 2
1 11
1 12
1 13
1 14
1 15
1 16
1 17
1 18
1 19
3 20
3 21
3 22
3 23
3 24
3 25
3 26
3 27
3 28
3 29
8 30
8 31
8 32
8 33
8 34
8 35
8 36
8 37
8 38
8 39
10 41
10 136
10 137
10 138
10 139
10 140
10 141
10 142
10 143
10 144
12 40
12 41
12 42
12 43
12 44
12 45
12 46
12 47
12 48
12 49
14 199
14 756
14 1116
14 2537
14 2787
14 3307
14 4524
14 4674
14 6016
14 7040
17 79
17 80
17 81
17 82
17 83
17 84
17 85
17 86
17 87
17 88
19 69
19 70
19 71
19 72
19 73
19 74
19 75
19 76
19 77
19 78
20 50
20 51
20 52
20 53
20 54
20 55
20 56
20 57
20 58
20 59
21 22
21 60
21 61
21 62
21 63
21 64
21 65
21 66
21 67
21 68
23 108
23 109
23 110
23 111
23 112
23 113
23 114
23 115
23 116
25 98
25 99
25 100
25 101
25 102
25 103
25 104
25 105
25 106
25 107
26 78
26 89
26 90
26 91
26 92
26 93
26 94
26 95
26 96
26 97
29 654
30 185
30 186
38 117
38 118
38 119
38 120
38 121
38 122
38 123
38 124
38 125
38 126
39 155
39 156
39 157
39 158
39 159
39 160
39 161
39 162
39 163
39 164
46 92
46 127
46 128
46 129
46 130
46 131
46 132
46 133
46 134
46 135
54 145
54 146
54 147
54 148
54 149
54 150
54 151
54 152
54 153
54 154
58 165
58 166
58 167
58 168
58 169
58 170
58 171
58 172
58 173
58 174
60 184
61 175
62 13
62 176
62 177
62 178
62 179
62 180
62 181
62 182
62 183
65 178
65 197
65 198
65 199
65 200
65 201
65 202
65 203
65 204
65 205
73 187
73 188
73 189
73 190
73 191
73 192
73 193
73 194
73 195
73 196
75 3
75 6
75 57
75 216
75 217
75 218
75 219
75 220
75 221
75 222
76 206
76 207
76 208
76 209
76 210
76 211
76 212
76 213
76 214
76 215
77 80
77 84
77 85
77 86
77 88
77 294
77 309
77 310
77 311
77 312
78 490
78 491
78 492
80 232
80 233
80 234
80 235
80 236
80 237
80 238
80 239
80 240
81 193
81 196
81 750
81 1014
81 2738
81 3186
81 3297
81 5969
81 5970
81 5971
83 63
83 223
83 224
83 225
83 226
83 227
83 228
83 229
83 230
83 231
84 408
84 820
84 2619
84 2952
84 4166
84 4657
84 4754
84 5031
84 6337
84 6338
87 208
87 241
87 242
87 243
87 244
87 245
87 246
87 247
87 248
88 84
88 85
88 86
88 292
88 293
88 294
88 295
88 296
88 297
88 298
89 148
89 266
89 267
89 268
89 269
89 270
89 271
89 272
89 273
89 274
90 89
90 92
90 223
90 259
90 260
90 261
90 262
90 263
90 264
90 265
91 249
91 250
91 251
91 252
91 253
91 254
91 255
91 256
91 257
91 258
92 164
92 275
92 276
92 277
92 278
92 279
92 280
92 281
92 282
92 283
93 107
93 284
93 285
93 286
93 287
93 288
93 289
93 290
93 291
94 299
94 300
94 301
94 302
94 303
94 304
94 305
94 306
94 307
94 308
96 333
96 334
96 335
96 336
96 337
96 338
96 339
96 340
96 341
96 342
97 27
97 142
97 502
97 742
97 871
97 872
97 873
97 874
97 875
97 876
97 877
97 878
97 879
97 880
97 881
97 882
97 883
97 884
97 885
99 4
99 103
99 105
99 320
99 321
99 322
99 323
99 324
99 325
99 326
99 327
99 328
99 329
99 330
99 331
99 332
101 139
101 313
101 314
101 315
101 316
101 317
101 318
101 319
106 166
106 171
106 343
106 344
106 345
106 346
106 347
106 348
106 349
107 2981
107 3307
107 6479
107 7381
107 8612
107 8842
107 8843
107 8844
107 8845
108 350
109 385
109 386
109 387
109 388
109 389
109 390
109 391
109 392
109 393
109 394
111 102
112 329
112 351
112 352
112 353
112 354
112 355
112 356
112 357
112 358
112 359
113 86
113 360
113 361
113 362
113 363
113 364
113 365
113 366
113 367
115 395
115 396
115 397
115 398
115 399
115 400
115 401
115 402
115 403
115 404
116 512
118 368
118 369
118 370
118 371
118 372
118 373
118 374
118 375
118 376
118 377
119 102
119 103
119 322
119 378
119 379
119 380
119 381
119 382
119 383
119 384
120 97
120 408
120 438
120 439
120 440
120 441
120 442
120 443
120 444
120 445
121 480
121 481
121 482
121 483
121 484
121 485
121 486
121 487
121 488
121 489
122 149
122 415
122 416
122 417
122 418
123 405
123 406
123 407
123 408
123 409
123 410
123 411
123 412
123 413
123 414
124 419
124 420
124 421
124 422
124 423
124 424
124 425
124 426
124 427
124 428
125 470
125 471
125 472
125 473
125 474
125 475
125 476
125 477
125 478
125 479
126 244
126 957
126 958
127 1475
127 2364
127 2799
127 3641
127 3681
127 3682
127 3683
127 3684
127 3685
127 3686
128 18
128 429
128 430
128 431
128 432
128 433
128 434
128 435
128 436
128 437
129 2518
129 3309
129 3310
129 3311
129 3312
129 3313
129 3314
129 3315
129 3316
129 3317
130 446
130 447
130 448
130 449
130 450
130 451
130 452
130 453
130 454
130 455
131 140
131 328
131 456
131 457
131 458
131 459
131 460
131 461
131 462
131 463
132 3
132 52
132 219
132 222
132 464
132 465
132 466
132 467
132 468
132 469
133 570
133 1210
133 1755
133 2002
133 2773
133 3680
133 4229
133 4230
133 4231
133 4232
136 730
136 1116
136 1198
136 1454
136 4191
136 4694
136 5062
136 5626
136 8253
136 8958
137 289
137 493
137 494
137 495
137 496
137 497
137 498
137 499
137 500
137 501
141 502
141 503
141 504
141 505
141 506
141 507
141 508
141 509
141 510
141 511
144 260
144 377
144 513
144 514
144 515
144 516
144 517
144 518
144 519
144 520
147 402
147 521
147 522
147 523
147 524
147 525
147 526
147 527
147 528
147 529
148 40
148 121
148 530
148 531
148 532
148 533
148 534
148 535
148 536
148 537
150 538
150 539
150 540
150 541
150 542
150 543
150 544
150 545
150 546
150 547
153 197
153 473
153 548
153 549
153 550
153 551
153 552
153 553
153 554
153 555
154 167
154 580
154 581
154 582
154 583
154 584
154 585
154 586
154 587
154 588
157 155
157 556
157 557
157 558
157 559
157 560
157 561
157 562
157 563
157 564
158 346
158 495
158 505
158 565
158 566
158 567
158 568
158 569
162 570
162 571
162 572
162 573
162 574
162 575
162 576
162 577
162 578
162 579
165 589
165 590
165 591
165 592
165 593
165 594
165 595
165 596
165 597
165 598
166 205
166 599
166 600
166 601
166 602
166 603
166 604
166 605
166 606
166 607
167 608
167 609
167 610
167 611
167 612
167 613
167 614
167 615
167 616
167 617
168 155
168 157
168 540
168 618
168 619
168 620
168 621
168 622
168 623
168 624
170 78
170 715
170 716
170 717
170 718
170 719
170 720
170 721
170 722
170 723
171 543
171 600
171 616
171 625
171 626
171 627
171 628
171 629
171 630
171 631
175 92
175 190
175 421
175 632
175 633
175 634
175 635
175 636
175 637
175 638
176 180
176 561
176 633
176 639
176 640
176 641
176 642
176 643
176 644
176 645
177 4
180 304
180 639
180 646
180 647
180 648
180 649
180 650
180 651
180 652
180 653
181 359
181 655
181 656
181 657
181 658
181 659
181 660
181 661
181 662
181 663
183 664
184 564
184 665
184 666
184 667
184 668
184 669
184 670
184 671
184 672
184 673
185 3578
185 8662
187 167
187 407
187 568
187 693
187 694
187 695
187 696
187 697
187 698
187 699
189 674
189 675
189 676
189 677
189 678
189 679
189 680
189 681
189 682
189 683
190 1091
190 1579
190 2793
190 3004
190 4496
190 4579
190 5173
190 5355
190 9273
190 9357
192 684
192 685
192 686
192 687
192 688
192 689
192 690
192 691
192 692
193 700
194 9
194 290
194 351
194 581
194 836
194 4391
194 4596
194 4609
194 4870
194 6699
195 278
195 399
195 605
195 701
195 702
195 703
195 704
195 705
195 706
195 707
198 165
198 178
198 675
198 708
198 709
198 710
198 711
198 712
198 713
198 714
200 724
200 725
200 726
200 727
200 728
200 729
200 730
200 731
200 732
200 733
201 359
201 734
201 735
201 736
201 737
201 738
201 739
201 740
201 741
201 742
206 328
206 641
206 753
206 754
206 755
206 756
206 757
206 758
206 759
206 760
207 743
207 744
207 745
207 746
207 747
207 748
207 749
207 750
207 751
207 752
213 172
213 348
213 410
213 761
213 762
213 763
213 764
213 765
213 766
213 767
218 69
218 564
218 768
218 769
218 770
218 771
218 772
218 773
218 774
220 108
220 775
220 776
220 777
220 778
220 779
220 780
220 781
220 782
220 783
221 784
223 355
223 785
223 786
223 787
223 788
223 789
223 790
223 791
223 792
227 58
227 106
227 343
227 344
227 345
227 347
227 793
227 794
227 795
229 161
229 362
229 796
229 797
229 798
229 799
229 800
229 801
229 802
231 1268
231 1269
231 1270
231 1271
231 1272
231 1273
231 1274
234 92
234 627
234 691
234 803
234 804
234 805
234 806
234 807
234 808
234 809
235 4
235 810
235 811
235 812
235 813
235 814
235 815
235 816
235 817
235 818
236 256
236 768
236 773
236 836
236 837
236 838
236 839
236 840
236 841
236 842
237 296
237 579
237 812
237 819
237 820
237 821
237 822
237 823
237 824
237 825
238 826
238 827
238 828
238 829
238 830
238 831
238 832
238 833
238 834
238 835
239 475
239 844
239 910
239 911
239 912
239 913
239 914
239 915
239 916
239 917
240 505
240 518
240 843
240 844
240 845
240 846
240 847
240 848
242 669
242 783
242 809
242 849
242 850
242 851
242 852
242 853
242 854
242 855
244 669
244 957
244 1012
244 1020
244 1021
244 1022
244 1023
244 1024
244 1025
244 1026
247 1275
247 1276
247 1277
247 1278
247 1279
247 1280
248 76
248 419
248 726
248 856
248 857
248 858
248 859
248 860
248 861
248 862
251 685
251 859
251 863
251 864
251 865
251 866
251 867
251 868
251 869
251 870
252 301
252 500
252 866
252 894
252 895
252 896
252 897
252 898
252 899
252 900
253 483
253 886
253 887
253 888
253 889
253 890
253 891
253 892
253 893
254 305
254 901
254 902
254 903
254 904
254 905
254 906
254 907
254 908
254 909
255 864
255 924
255 925
255 926
255 927
255 928
255 929
255 930
255 931
255 932
256 291
256 686
256 812
256 860
256 918
256 919
256 920
256 921
256 922
256 923
260 162
260 329
260 975
260 976
260 977
260 978
260 979
260 980
260 981
261 547
261 933
261 934
261 935
261 936
261 937
261 938
261 939
261 940
261 941
262 103
262 323
262 326
262 330
262 942
262 943
262 944
262 945
262 946
262 947
263 114
263 481
263 1093
263 1588
263 1717
263 2071
263 2122
263 2870
263 2871
263 2872
264 642
264 948
264 949
264 950
264 951
264 952
264 953
264 954
264 955
264 956
265 386
265 484
265 1027
265 1028
265 1029
265 1030
265 1031
265 1032
265 1033
265 1034
266 978
266 1011
266 1012
266 1013
266 1014
266 1015
266 1016
266 1017
266 1018
266 1019
267 628
267 928
267 959
267 960
267 961
267 962
267 963
267 964
267 965
267 966
268 215
268 967
268 968
268 969
268 970
268 971
268 972
268 973
268 974
270 263
270 1044
270 1045
270 1046
270 1047
270 1048
270 1049
270 1050
270 1051
270 1052
272 765
272 982
272 983
272 984
272 985
272 986
272 987
272 988
272 989
273 289
273 635
273 967
273 990
273 991
273 992
273 993
273 994
273 995
273 996
275 149
275 431
275 997
275 998
275 999
275 1000
275 1001
275 1002
275 1003
275 1004
276 1315
277 413
277 637
277 638
277 698
277 1005
277 1006
277 1007
277 1008
277 1009
277 1010
280 264
280 1035
280 1036
280 1037
280 1038
280 1039
280 1040
280 1041
280 1042
280 1043
281 542
281 837
281 2226
281 2468
281 3324
281 4303
281 5152
281 5453
281 5495
281 5496
282 50
285 106
285 345
285 407
285 569
285 1053
285 1054
285 1055
285 1056
285 1057
285 1058
286 203
286 1073
286 1074
286 1075
286 1076
286 1077
286 1078
286 1079
286 1080
286 1081
287 296
287 324
287 332
287 1059
287 1060
287 1061
287 1062
287 1063
287 1064
287 1065
289 370
289 386
289 1066
289 1067
289 1068
289 1069
289 1070
289 1071
289 1072
292 317
292 806
292 1082
292 1083
292 1084
292 1085
292 1086
292 1087
292 1088
292 1089
295 73
295 291
295 534
295 735
295 1090
295 1091
295 1092
295 1093
299 1117
300 861
300 1094
300 1095
300 1096
300 1097
300 1098
300 1099
300 1100
300 1101
301 1102
304 261
304 348
304 381
304 407
304 634
304 1054
304 3038
304 3076
304 6493
304 7397
305 437
305 1080
305 1103
305 1104
305 1105
305 1106
305 1107
305 1108
305 1109
305 1110
306 1118
308 365
308 367
308 619
308 752
308 1111
308 1112
308 1113
308 1114
308 1115
308 1116
311 970
311 3091
311 3216
311 3323
311 3324
311 3325
311 3326
311 3327
311 3328
314 535
314 560
314 596
314 850
314 973
314 1109
314 1119
314 1120
314 1121
314 1122
314 1123
314 1124
314 1125
314 1126
314 1127
314 1128
314 1129
314 1130
314 1131
314 1132
314 1133
314 1134
314 1135
314 1136
314 1137
314 1138
314 1139
315 1077
315 1157
315 1158
315 1159
315 1160
315 1161
315 1162
315 1163
315 1164
315 1165
316 390
316 848
316 1140
316 1141
316 1142
316 1143
316 1144
316 1145
316 1146
316 1147
317 830
317 1148
317 1149
317 1150
317 1151
317 1152
317 1153
317 1154
317 1155
317 1156
318 527
318 669
318 1166
318 1167
318 1168
318 1169
318 1170
318 1171
318 1172
318 1173
327 324
327 764
327 801
327 923
327 1174
327 1175
327 1176
327 1177
327 1178
327 1179
328 164
328 272
328 323
328 342
328 1180
328 1181
328 1182
328 1183
328 1184
328 1185
331 1186
331 1187
331 1188
331 1189
331 1190
331 1191
331 1192
331 1193
331 1194
331 1195
333 1196
335 397
335 734
335 1197
335 1198
335 1199
335 1200
335 1201
335 1202
335 1203
335 1204
336 1205
340 4998
340 6828
343 44
343 494
343 1203
343 1206
343 1207
343 1208
343 1209
343 1210
343 1211
344 88
344 399
344 782
344 1146
344 1212
344 1213
344 1214
344 1215
344 1216
344 1217
345 1218
345 1219
345 1220
345 1221
345 1222
345 1223
345 1224
345 1225
345 1226
345 1227
346 1228
346 1229
346 1230
346 1231
346 1232
346 1233
346 1234
346 1235
346 1236
347 883
347 1237
347 1238
347 1239
347 1240
347 1241
347 1242
347 1243
347 1244
347 1245
348 1095
348 1246
348 1247
348 1248
348 1249
348 1250
348 1251
348 1252
348 1253
348 1254
349 466
349 693
349 695
349 698
349 1247
349 1255
349 1256
349 1257
349 1258
349 1259
351 1310
352 700
352 1083
352 1260
352 1261
352 1262
352 1263
352 1264
352 1265
352 1266
352 1267
354 407
354 699
354 765
354 867
354 945
354 1072
354 1255
354 1299
354 1300
354 1301
355 1049
355 1174
355 1281
355 1282
355 1283
355 1284
355 1285
355 1286
355 1287
356 145
356 367
356 1302
356 1303
356 1304
356 1305
356 1306
356 1307
356 1308
356 1309
358 54
358 224
358 413
358 678
358 975
358 1288
358 1289
358 1290
358 1291
358 1292
360 411
360 1047
360 1151
360 1215
360 1293
360 1294
360 1295
360 1296
360 1297
360 1298
369 80
369 1311
369 1312
369 1313
369 1314
375 129
375 346
375 505
375 565
375 566
375 849
375 1316
375 1317
375 1318
381 395
381 1084
381 1319
381 1320
381 1321
381 1322
381 1323
381 1324
381 1325
381 1326
385 161
385 1747
385 2396
385 2898
385 3513
385 3684
385 4338
385 4339
385 4340
386 311
386 646
386 1020
386 1091
386 1119
386 1327
386 1328
386 1329
386 1330
386 1331
387 735
387 1332
387 1333
387 1334
387 1335
387 1336
387 1337
387 1338
387 1339
387 1340
390 289
390 1341
390 1342
390 1343
390 1344
390 1345
390 1346
390 1347
390 1348
390 1349
391 146
397 1197
397 1248
397 1350
397 1351
397 1352
397 1353
397 1354
397 1355
397 1356
405 790
405 819
405 933
405 1157
405 1217
405 1357
405 1358
405 1359
405 1360
405 1361
407 363
407 695
407 877
407 884
407 1362
407 1363
407 1364
407 1365
407 1366
408 497
408 595
408 1172
408 1367
408 1368
408 1369
408 1370
408 1371
408 1372
408 1373
409 803
409 1020
409 1374
409 1375
409 1376
409 1377
409 1378
409 1379
409 1380
410 102
410 591
410 617
410 717
410 1381
410 1382
410 1383
410 1384
410 1385
410 1386
411 4
411 129
411 572
411 585
411 1414
411 1415
411 1416
411 1417
411 1418
411 1419
412 388
412 1387
412 1388
412 1389
412 1390
412 1391
412 1392
412 1393
412 1394
412 1395
413 1396
413 1397
413 1398
413 1399
413 1400
413 1401
413 1402
413 1403
413 1404
415 1527
421 361
421 921
421 1396
421 1420
421 1421
421 1422
421 1423
421 1424
421 1425
421 1426
423 221
423 1405
423 1406
423 1407
423 1408
423 1409
423 1410
423 1411
423 1412
423 1413
424 758
424 1247
424 1427
424 1428
424 1429
424 1430
424 1431
424 1432
424 1433
426 1145
426 1434
426 1435
426 1436
426 1437
426 1438
426 1439
426 1440
426 1441
427 1448
427 1449
427 1450
427 1451
427 1452
427 1453
427 1454
427 1455
427 1456
427 1457
428 137
428 251
428 533
428 752
428 1442
428 1443
428 1444
428 1445
428 1446
428 1447
429 2808
429 2904
429 3052
429 3502
429 4034
429 4836
429 4837
429 4838
429 4839
429 4840
430 640
430 1462
430 1463
430 1464
430 1465
430 1466
430 1467
430 1468
430 1469
430 1470
433 4
433 576
433 720
433 874
433 1125
433 1345
433 1458
433 1459
433 1460
433 1461
438 481
438 1471
438 1472
438 1473
438 1474
438 1475
438 1476
438 1477
438 1478
438 1479
439 117
439 612
439 803
439 1196
439 1480
439 1481
439 1482
439 1483
439 1484
439 1485
442 1424
442 1700
445 293
445 739
445 1486
445 1487
445 1488
445 1489
445 1490
445 1491
445 1492
445 1493
446 295
446 1494
446 1495
446 1496
446 1497
446 1498
446 1499
446 1500
446 1501
446 1502
447 148
447 174
447 346
447 628
447 693
447 987
447 1503
447 1504
447 1505
447 1506
448 263
448 2341
448 3004
448 3530
448 4173
448 5150
448 6417
448 6634
448 6735
448 6736
453 638
453 913
453 1222
453 1507
453 1508
453 1509
453 1510
453 1511
453 1512
453 1513
458 112
458 292
458 1016
458 1514
458 1515
458 1516
458 1517
458 1518
458 1519
458 1520
463 261
463 551
463 696
463 1058
463 1528
463 1529
463 1530
463 1531
463 1532
464 365
464 601
464 1011
464 1226
464 1341
464 1521
464 1522
464 1523
464 1524
464 1525
465 1526
467 871
467 900
467 1397
467 1554
467 1555
467 1556
467 1557
467 1558
467 1559
467 1560
468 369
468 880
468 1314
468 1544
468 1545
468 1546
468 1547
468 1548
468 1549
468 1550
472 1605
473 127
473 168
473 265
473 1353
473 1533
473 1534
473 1535
473 1536
473 1537
473 1538
474 181
474 233
474 245
474 249
474 896
474 1539
474 1540
474 1541
474 1542
474 1543
475 148
475 628
475 766
475 987
475 1164
475 1503
475 1551
475 1552
475 1553
476 474
476 560
476 1461
476 1561
476 1562
476 1563
476 1564
476 1565
476 1566
476 1567
480 237
480 290
480 503
480 753
480 801
480 1568
480 1569
480 1570
480 1571
480 1572
483 147
483 1020
483 1119
483 1122
483 1579
483 1580
483 1581
483 1582
483 1583
483 1584
484 436
484 668
484 730
484 731
484 1573
484 1574
484 1575
484 1576
484 1577
484 1578
485 1709
485 1710
485 1711
485 1712
486 165
486 407
486 568
486 694
486 695
486 696
486 697
486 698
486 699
486 1255
487 213
487 287
487 544
487 1585
487 1586
487 1587
487 1588
487 1589
487 1590
487 1591
489 325
489 544
489 672
489 922
489 1160
489 1592
489 1593
489 1594
489 1595
489 1596
493 172
493 173
493 636
493 761
493 762
493 763
493 765
493 1456
493 1536
493 1597
495 720
495 893
495 1281
495 1598
495 1599
495 1600
495 1601
495 1602
495 1603
495 1604
496 92
496 709
496 1619
496 1620
496 1621
496 1622
496 1623
496 1624
496 1625
496 1626
498 41
498 731
498 978
498 1044
498 1606
498 1607
498 1608
498 1609
498 1610
498 1611
501 500
504 1780
504 1781
504 1782
504 1783
504 1784
506 261
506 410
506 538
506 765
506 867
506 945
506 1072
506 1088
506 1612
506 1613
507 261
507 538
507 565
507 765
507 1299
507 1614
507 1615
507 1616
507 1617
507 1618
510 246
510 361
510 880
510 1636
510 1637
510 1638
510 1639
510 1640
510 1641
510 1642
511 1407
511 1724
511 1816
511 1817
512 989
512 1627
512 1628
512 1629
512 1630
512 1631
512 1632
512 1633
512 1634
512 1635
515 497
515 517
515 1625
515 1627
515 1643
515 1644
515 1645
515 1646
515 1647
515 1648
516 665
516 914
516 945
516 1042
516 1054
516 1299
516 1649
516 1650
516 1651
516 1652
519 146
519 390
519 1653
519 1654
519 1655
519 1656
519 1657
519 1658
519 1659
519 1660
524 261
524 410
524 565
524 765
524 867
524 945
524 1072
524 1299
524 1304
524 1666
526 245
526 804
526 897
526 1369
526 1661
526 1662
526 1663
526 1664
526 1665
527 174
527 887
527 1083
527 1165
527 1667
527 1668
527 1669
527 1670
527 1671
527 1672
528 290
528 451
528 742
528 1831
528 1866
528 1867
531 311
531 1644
531 1673
531 1674
531 1675
531 1676
531 1677
531 1678
531 1679
531 1680
533 571
533 941
533 1136
533 1681
533 1682
533 1683
533 1684
533 1685
533 1686
533 1687
535 422
535 1632
535 1688
535 1689
535 1690
535 1691
535 1692
535 1693
535 1694
535 1695
536 296
536 337
536 834
536 1441
536 1647
536 1696
536 1697
536 1698
536 1699
543 1985
543 1986
543 1987
545 553
545 659
545 1701
545 1702
545 1703
545 1704
545 1705
545 1706
545 1707
545 1708
547 1713
547 1714
547 1715
547 1716
547 1717
547 1718
547 1719
547 1720
547 1721
547 1722
549 1254
549 1723
549 1724
549 1725
549 1726
549 1727
549 1728
549 1729
549 1730
550 59
550 1308
550 1725
550 1727
550 1731
550 1732
550 1733
550 1734
550 1735
550 1736
556 185
556 315
556 539
556 1484
556 1694
556 1737
556 1738
556 1739
556 1740
556 1741
557 870
558 1165
558 1197
558 1669
558 1742
558 1743
558 1744
558 1745
558 1746
558 1747
558 1748
562 69
562 70
562 164
562 824
562 1763
562 1764
562 1765
562 1766
562 1767
562 1768
563 1749
563 1750
563 1751
563 1752
563 1753
563 1754
563 1755
563 1756
563 1757
563 1758
565 1356
565 1759
565 1760
565 1761
565 1762
566 63
566 388
566 403
566 458
566 459
566 1564
566 1773
566 1774
566 1775
566 1776
567 367
567 547
567 1823
567 1824
567 1825
567 1826
567 1827
567 1828
567 1829
567 1830
568 540
568 621
568 961
568 1710
568 1769
568 1770
568 1771
568 1772
569 71
569 130
569 131
569 430
569 763
569 851
569 1608
569 1831
569 1832
569 1833
570 1247
570 1349
570 2619
570 3300
570 3429
570 3686
570 3793
570 6043
570 6226
571 669
571 1536
571 1777
571 1778
571 1779
574 1336
574 1443
574 1932
574 2396
574 4188
574 4427
574 4957
574 5080
574 5081
574 5082
575 125
575 530
575 1689
575 1798
575 1799
575 1800
575 1801
575 1802
575 1803
575 1804
576 86
576 832
576 1026
576 1603
576 1785
576 1786
576 1787
576 1788
576 1789
576 1790
577 332
577 369
577 1791
577 1792
577 1793
577 1794
577 1795
577 1796
577 1797
580 1176
580 1218
580 1709
580 1795
580 1805
580 1806
580 1807
580 1808
580 1809
580 1810
581 587
581 679
581 1146
581 1221
581 1555
581 1811
581 1812
581 1813
581 1814
581 1815
582 288
582 583
582 1142
582 1187
582 1636
582 1818
582 1819
582 1820
582 1821
582 1822
586 390
586 1332
586 1669
586 1834
586 1835
586 1836
586 1837
586 1838
586 1839
590 1317
590 1802
590 1840
590 1841
590 1842
590 1843
590 1844
590 1845
590 1846
590 1847
591 146
591 390
591 573
591 1091
591 1158
591 1848
591 1849
591 1850
591 1851
591 1852
592 1873
592 1874
592 1875
592 1876
592 1877
592 1878
592 1879
592 1880
592 1881
592 1882
593 2152
595 74
595 889
595 1853
595 1854
595 1855
595 1856
595 1857
595 1858
595 1859
596 106
596 343
596 344
596 345
596 346
596 347
596 348
596 794
596 795
597 491
597 700
597 1082
597 1603
597 1860
597 1861
597 1862
597 1863
597 1864
597 1865
599 4
599 874
601 165
601 407
601 469
601 568
601 693
601 694
601 695
601 697
601 698
601 1255
603 295
603 469
603 544
603 1160
603 1458
603 1868
603 1869
603 1870
603 1871
603 1872
604 85
604 373
604 2227
604 3166
604 3173
604 3808
604 4204
604 4651
604 4652
604 4653
605 1893
605 1894
605 1895
605 1896
605 1897
605 1898
605 1899
605 1900
605 1901
605 1902
610 1109
610 1186
610 1234
610 1628
610 1883
610 1884
610 1885
610 1886
610 1887
611 287
611 1194
611 1571
611 1722
611 1822
611 1888
611 1889
611 1890
611 1891
611 1892
615 263
615 538
615 765
615 983
615 987
615 989
615 1553
615 1903
615 1904
615 1905
617 208
617 649
617 693
617 694
617 697
617 1764
617 1912
617 1913
617 1914
617 1915
620 1916
620 1917
620 1918
620 1919
620 1920
620 1921
620 1922
620 1923
620 1924
620 1925
621 86
621 260
621 389
621 1409
621 1906
621 1907
621 1908
621 1909
621 1910
621 1911
628 322
628 342
628 760
628 946
628 1926
628 1927
628 1928
628 1929
628 1930
628 1931
630 223
630 241
630 608
630 711
630 1817
630 1932
630 1933
630 1934
630 1935
630 1936
631 438
631 752
631 1030
631 1232
631 1937
631 1938
631 1939
631 1940
631 1941
631 1942
632 93
632 180
632 190
632 223
632 267
632 1185
632 1946
632 1947
632 1948
632 1949
633 180
633 190
633 223
633 925
633 928
633 1209
633 1340
633 1943
633 1944
633 1945
636 2013
637 487
637 1091
637 1962
637 1963
637 1964
637 1965
637 1966
637 1967
637 1968
637 1969
638 282
638 898
638 1950
638 1951
638 1952
638 1953
638 1954
638 1955
638 1956
638 1957
639 58
639 92
639 127
639 133
639 1322
639 1958
639 1959
639 1960
639 1961
641 1970
642 2237
642 2238
642 2239
642 2240
642 2241
645 1974
647 410
647 566
647 826
647 1551
647 1699
647 1959
647 1971
647 1972
647 1973
648 2008
648 2009
648 2010
648 2011
648 2012
649 4
649 230
649 613
649 614
649 803
649 886
649 1975
649 1976
649 1977
649 1978
650 596
650 653
650 1648
650 1931
650 1979
650 1980
650 1981
650 1982
650 1983
650 1984
654 280
654 329
654 1824
654 1988
654 1989
654 1990
654 1991
654 1992
654 1993
654 1994
656 2014
657 340
657 1417
657 1760
657 1995
657 1996
657 1997
657 1998
657 1999
657 2000
660 46
660 134
660 2001
660 2002
660 2003
660 2004
660 2005
660 2006
660 2007
661 2612
661 2877
661 4435
661 5616
661 5693
661 7049
661 7050
661 7051
661 7052
661 7053
664 319
664 1169
664 3454
664 3456
664 4185
664 4678
664 4814
664 5608
664 6511
666 165
666 407
666 568
666 693
666 694
666 695
666 696
666 697
666 698
666 1255
668 1435
668 1538
668 2015
668 2016
668 2017
668 2018
668 2019
668 2020
668 2021
668 2022
669 171
669 290
669 385
669 982
669 1538
669 1777
669 2015
669 2022
669 2050
669 2051
670 1571
671 469
671 1751
671 2007
671 2023
671 2024
671 2025
671 2026
671 2027
671 2028
671 2029
673 800
673 1417
673 1497
673 2030
673 2031
673 2032
673 2033
673 2034
673 2035
673 2036
674 832
674 1555
674 2037
674 2038
674 2039
674 2040
674 2041
674 2042
674 2043
674 2044
675 164
675 170
675 307
675 648
675 696
675 1533
675 2046
675 2047
675 2048
675 2049
676 2045
678 330
678 2069
678 2070
678 2071
678 2072
678 2073
678 2074
678 2075
678 2076
678 2077
683 75
683 1356
683 2052
683 2053
683 2054
683 2055
683 2056
683 2057
683 2058
683 2059
684 50
684 2060
684 2061
684 2062
684 2063
684 2064
684 2065
684 2066
684 2067
684 2068
685 2086
685 2087
685 2088
685 2089
685 2090
685 2091
685 2092
685 2093
685 2094
685 2095
688 898
688 1258
688 2078
688 2079
688 2080
688 2081
688 2082
688 2083
688 2084
688 2085
691 411
691 1664
691 1739
691 2106
691 2107
691 2108
691 2109
691 2110
691 2111
691 2112
692 263
692 538
692 697
692 765
692 983
692 1553
692 1904
692 1905
692 2096
692 2097
693 1845
693 2098
693 2099
693 2100
693 2101
693 2102
693 2103
693 2104
693 2105
695 903
696 531
696 1197
696 2113
696 2114
696 2115
696 2116
696 2117
696 2118
696 2119
696 2120
697 77
698 304
698 639
698 956
698 1231
698 1589
698 2018
698 2285
698 5020
698 5030
698 5711
699 1258
699 1406
699 2121
699 2122
699 2123
699 2124
699 2125
699 2126
699 2127
699 2128
702 478
702 1808
702 1963
702 2094
702 2977
702 3574
702 3684
702 4674
702 5054
702 5055
703 796
703 2129
703 2130
703 2131
703 2132
703 2133
703 2134
703 2135
703 2136
704 127
704 454
704 1229
704 1625
704 1663
704 1804
704 2137
704 2138
704 2139
705 86
705 390
705 1411
705 1657
705 1659
705 1923
705 2140
705 2141
705 2142
705 2143
706 100
706 2127
706 2144
706 2145
706 2146
706 2147
706 2148
706 2149
706 2150
706 2151
707 5869
708 1085
708 2153
708 2154
708 2155
708 2156
708 2157
708 2158
708 2159
708 2160
708 2161
709 421
709 487
709 1164
709 1204
709 2166
709 2167
709 2168
709 2169
709 2170
709 2171
713 92
713 99
713 277
713 367
713 474
713 1918
713 2162
713 2163
713 2164
713 2165
714 351
714 356
714 811
714 829
714 1602
714 2054
714 2172
714 2173
714 2174
714 2175
716 251
716 392
716 642
716 931
716 1171
716 1813
716 2014
716 2176
716 2177
716 2178
717 54
717 603
717 1525
717 1915
717 2179
717 2180
717 2181
717 2182
717 2183
717 2184
719 669
719 726
719 982
719 1219
719 1579
719 2117
719 2185
719 2186
719 2187
721 797
721 1458
721 2067
721 2188
721 2189
721 2190
721 2191
721 2192
721 2193
721 2194
722 165
722 412
722 453
722 699
722 1054
722 2195
722 2196
722 2197
722 2198
723 1982
723 2091
723 2199
723 2200
723 2201
723 2202
723 2203
723 2204
723 2205
723 2206
726 290
726 669
726 701
726 2207
726 2208
727 454
727 927
727 1369
727 1860
727 1979
727 2209
727 2210
727 2211
727 2212
727 2213
728 367
728 494
728 657
728 664
728 1456
728 1501
728 1630
728 2221
728 2222
729 1045
729 1159
729 2214
729 2215
729 2216
729 2217
729 2218
729 2219
729 2220
734 2223
738 2224
740 1426
740 2214
740 2215
740 2217
740 2225
740 2226
740 2227
740 2228
740 2229
740 2230
744 481
744 497
744 1182
744 2013
744 2231
744 2232
744 2233
744 2234
744 2235
744 2236
745 4585
747 2242
748 593
748 1929
748 1931
748 1934
748 2243
748 2244
748 2245
748 2246
748 2247
748 2248
750 929
750 1503
750 2249
750 2250
750 2251
750 2252
750 2253
750 2254
750 2255
750 2256
753 198
753 512
753 2098
753 2276
753 2277
753 2278
753 2279
753 2280
753 2281
753 2282
754 6
754 232
754 1318
754 1429
754 1449
754 2257
754 2258
754 2259
754 2260
754 2261
756 282
756 395
756 1816
756 5684
756 6137
756 6453
756 6496
756 6622
756 6724
756 6725
758 205
758 719
758 1445
758 1759
758 1777
758 1968
758 2262
758 2263
758 2264
760 2121
760 2379
761 326
761 1929
761 2294
761 2295
761 2296
762 408
762 628
762 889
762 1533
762 2265
762 2266
762 2267
762 2268
762 2269
762 2270
763 1410
763 1580
763 1598
763 2271
763 2272
763 2273
763 2274
763 2275
765 67
765 68
765 422
765 1152
765 1408
765 1907
765 2283
765 2284
765 2285
765 2286
766 552
766 1274
766 1415
766 1644
766 1716
766 2287
766 2288
766 2289
766 2290
768 549
768 892
768 1050
768 1980
768 2050
768 2283
768 2291
768 2292
768 2293
774 148
774 538
774 628
774 766
774 1503
774 1551
774 1552
774 1553
774 2186
776 407
776 847
776 982
776 984
776 985
776 988
776 989
776 1506
776 2297
781 449
781 903
781 1160
781 1341
781 2396
781 2471
781 2472
781 2473
781 2474
781 2475
781 2476
786 208
786 1705
786 2498
786 2499
786 2500
786 2501
786 2502
786 2503
788 402
788 1399
788 2298
788 2299
788 2300
788 2301
788 2302
788 2303
788 2304
788 2305
789 742
789 2312
789 2313
789 2314
789 2315
789 2316
789 2317
789 2318
789 2319
789 2320
790 1017
790 1194
790 1261
790 1359
790 1747
790 2204
790 2321
790 2322
790 2323
790 2324
791 487
791 992
791 2109
791 2181
791 2306
791 2307
791 2308
791 2309
791 2310
791 2311
792 604
792 605
792 1974
792 2325
792 2326
792 2327
792 2328
792 2329
792 2330
792 2331
794 922
794 1233
794 2332
794 2333
794 2334
794 2335
794 2336
794 2337
794 2338
794 2339
798 58
798 171
798 424
798 638
798 2340
798 2341
798 2342
798 2343
798 2344
798 2345
807 2602
811 22
811 320
811 1079
811 1393
811 2156
811 2346
811 2347
811 2348
811 2349
811 2350
816 2351
820 260
820 272
820 1648
820 2309
820 2352
820 2353
820 2354
820 2355
820 2356
820 2357
821 372
821 1108
821 1728
821 2072
821 2248
821 2375
821 2376
821 2377
821 2378
822 455
822 1699
822 1860
822 1940
822 2358
822 2359
822 2360
822 2361
822 2362
822 2363
823 174
823 344
823 636
823 867
823 1456
823 1536
823 1553
823 2364
823 2365
823 2366
825 217
825 526
825 965
825 1054
825 3588
825 4226
825 6238
825 6951
825 7186
825 7996
826 31
826 138
826 385
826 1128
826 1643
826 2002
826 2367
826 2368
826 2369
826 2370
827 174
827 405
827 409
827 411
827 412
827 771
827 2371
827 2372
827 2373
827 2374
829 100
829 1090
829 1853
829 2515
829 2738
829 4513
829 6191
829 6192
829 6193
830 481
830 685
830 1325
830 1728
830 2157
830 2392
830 2393
830 2394
831 20
831 378
831 830
831 1528
831 1833
831 2384
831 2385
831 2386
831 2387
832 169
832 517
832 985
832 988
832 2250
832 2331
832 2380
832 2381
832 2382
832 2383
835 187
835 190
835 260
835 613
835 2388
835 2389
835 2390
835 2391
837 30
837 340
837 1164
837 1716
837 2354
837 2411
837 2412
837 2413
837 2414
837 2415
838 415
838 2402
838 2403
838 2404
838 2405
838 2406
838 2407
838 2408
838 2409
838 2410
839 332
839 1466
839 1910
839 2395
839 2396
839 2397
839 2398
839 2399
839 2400
839 2401
840 2420
840 2421
840 2422
840 2423
840 2424
840 2425
840 2426
840 2427
840 2428
840 2429
841 185
841 256
841 838
841 842
841 1421
841 1988
841 2416
841 2417
841 2418
841 2419
842 109
842 1252
842 2281
842 2430
842 2431
842 2432
842 2433
842 2434
842 2435
842 2436
844 143
844 1008
844 1894
844 2260
844 2453
844 2454
844 2455
844 2456
844 2457
844 2458
846 720
846 1835
846 2208
846 2375
846 2440
846 2459
846 2460
846 2461
846 2462
846 2463
847 2388
847 2389
847 2437
847 2438
847 2439
847 2440
847 2441
847 2442
847 2443
847 2444
849 1143
849 1216
849 2229
849 2464
849 2465
849 2466
849 2467
849 2468
849 2469
849 2470
850 1819
850 2015
850 2445
850 2446
850 2447
850 2448
850 2449
850 2450
850 2451
850 2452
851 129
851 183
851 505
851 565
851 566
851 567
851 568
851 1316
851 6265
853 1598
853 1710
853 2490
853 2491
853 2492
853 2493
853 2494
853 2495
853 2496
853 2497
855 90
855 407
855 565
855 694
855 695
855 699
855 984
855 1056
855 1603
855 2477
856 334
856 781
856 1001
856 2208
856 2439
856 2513
856 2514
856 2515
856 2516
856 2517
857 499
857 873
857 879
857 884
857 1090
857 1402
857 2221
857 2487
857 2488
857 2489
858 605
858 812
858 1048
858 1786
858 2478
858 2479
858 2480
858 2481
858 2482
858 2483
859 131
859 133
859 267
859 429
859 677
859 794
859 1652
859 2484
859 2485
859 2486
862 13
862 216
862 648
862 758
862 1711
862 2274
862 2504
862 2505
862 2506
862 2507
864 58
864 128
864 257
864 664
864 1056
864 1347
864 2177
864 2413
864 2550
864 2551
865 993
865 1203
865 2260
865 2442
865 2508
865 2509
865 2510
865 2511
865 2512
866 709
866 1322
866 1426
866 2473
866 2524
866 2525
866 2526
866 2527
866 2528
866 2529
867 213
867 596
867 674
867 1854
867 2518
867 2519
867 2520
867 2521
867 2522
867 2523
868 298
868 379
868 1307
868 2543
868 2544
870 268
870 306
870 2037
870 2530
870 2531
870 2532
870 2533
870 2534
870 2535
870 2536
871 901
871 1160
871 1169
871 1705
871 2537
871 2538
871 2539
871 2540
871 2541
871 2542
882 1143
882 1441
882 1900
882 1962
882 2454
882 2545
882 2546
882 2547
882 2548
882 2549
886 257
886 554
886 650
886 878
886 1406
886 1836
886 2091
886 2557
886 2558
886 2559
889 167
889 606
889 1501
889 1546
889 1581
889 2552
889 2553
889 2554
889 2555
889 2556
890 436
890 762
890 1791
890 2169
890 2392
890 2564
890 2565
890 2566
890 2567
890 2568
891 161
891 992
891 1330
891 1393
891 1626
891 2381
891 2560
891 2561
891 2562
891 2563
892 900
892 1378
892 2569
892 2570
892 2571
892 2572
892 2573
892 2574
892 2575
892 2576
893 261
893 410
893 565
893 699
893 765
893 867
893 945
893 1072
893 1255
893 1299
894 2582
896 509
896 660
896 1604
896 1665
896 1765
896 2577
896 2578
896 2579
896 2580
896 2581
897 147
897 410
897 566
897 826
897 1551
897 1971
897 3060
897 4195
897 5133
898 2824
901 129
901 695
901 699
901 1055
901 1164
901 1198
901 1456
901 1552
901 1971
902 276
902 739
902 786
902 1418
902 2394
902 2583
902 2584
902 2585
902 2586
902 2587
904 244
904 1714
904 2408
904 2409
904 2588
904 2589
904 2590
904 2591
904 2592
904 2593
906 30
906 1227
906 2594
906 2595
906 2596
906 2597
906 2598
906 2599
906 2600
906 2601
911 932
911 957
911 958
911 1067
911 1612
911 3066
911 4673
911 5028
911 5357
911 5358
912 293
912 569
912 763
912 1968
912 2256
912 2620
912 2621
912 2622
912 2623
912 2624
916 1391
916 1398
916 1406
916 2168
916 2603
916 2604
916 2605
916 2606
916 2607
916 2608
920 127
920 187
920 697
920 841
920 1353
920 1534
920 1535
920 1537
920 1553
920 2096
922 617
922 1171
922 1766
922 2049
922 2609
922 2610
922 2611
922 2612
922 2613
923 30
923 1159
923 1579
923 1600
923 2614
923 2615
923 2616
923 2617
923 2618
923 2619
924 464
924 927
924 928
924 929
924 1158
924 1780
924 2662
924 2663
924 2664
924 2665
925 105
925 128
925 1278
925 1288
925 1848
925 2356
925 2625
925 2626
925 2627
925 2628
927 433
927 654
927 681
927 1563
927 2629
927 2630
927 2631
927 2632
927 2633
928 520
928 750
928 824
928 1075
928 1077
928 1634
928 1997
928 2634
928 2635
928 2636
930 17
930 97
930 332
930 1056
930 1441
930 1771
930 2637
930 2638
930 2639
930 2640
931 1171
931 2176
931 2375
931 2652
931 2653
931 2654
931 2655
931 2656
931 2657
931 2658
932 2251
932 2606
932 2641
932 2642
932 2643
932 2644
932 2645
932 2646
932 2647
932 2648
934 834
934 850
934 1008
934 1125
934 1295
934 2595
934 2666
934 2667
934 2668
935 1202
935 1824
935 1886
935 2678
935 2679
935 2680
935 2681
935 2682
935 2683
936 2677
937 2887
937 2888
938 935
938 1217
938 2669
938 2670
938 2671
938 2672
938 2673
938 2674
938 2675
938 2676
941 172
941 407
941 568
941 636
941 694
941 695
941 696
941 697
941 763
941 764
943 1217
943 1303
943 1863
943 1911
943 2168
943 2380
943 2606
943 2697
943 2698
943 2699
945 176
945 205
945 602
945 850
945 966
945 1362
945 1699
945 2684
945 2685
945 2686
946 367
946 702
946 1186
946 1322
946 1461
946 1842
946 2089
946 2602
946 2687
948 1918
952 850
952 2688
952 2689
952 2690
952 2691
952 2692
952 2693
952 2694
952 2695
952 2696
954 2
954 1648
954 1658
954 1904
954 1968
954 2700
954 2701
954 2702
954 2703
954 2704
955 132
955 335
955 1658
955 1755
955 1799
955 2714
955 2715
955 2716
955 2717
955 2718
956 182
956 418
956 1675
956 2580
956 2705
956 2706
956 2707
956 2708
956 2709
956 2710
958 158
958 220
958 344
958 697
958 1503
958 1613
958 1689
958 2711
958 2712
958 2713
959 2719
961 493
961 574
961 674
961 2574
961 2605
961 2720
961 2721
961 2722
961 2723
961 2724
963 198
963 421
963 691
963 1005
963 3305
963 3435
963 3664
963 4255
963 5668
963 5669
967 350
967 946
967 1588
967 1771
967 2071
967 2333
967 2492
967 2659
967 2660
967 2661
968 870
968 1338
968 1419
968 1428
968 1597
968 2725
968 2726
968 2727
968 2728
968 2729
971 401
971 2140
971 2730
971 2731
971 2732
971 2733
971 2734
971 2735
971 2736
971 2737
972 631
972 1014
972 1062
972 1095
972 1311
972 1657
972 2310
972 2761
972 2762
972 2763
977 343
977 505
977 1886
977 2738
977 2739
977 2740
977 2741
977 2742
977 2743
977 2744
980 2745
983 185
983 279
983 426
983 2156
983 2780
983 2781
983 2782
983 2783
983 2784
983 2785
984 647
984 1555
984 2568
984 2746
984 2747
984 2748
984 2749
984 2750
984 2751
984 2752
985 141
985 616
985 801
985 2346
985 2753
985 2754
985 2755
985 2756
985 2757
987 18
987 118
987 1087
987 1158
987 1459
987 2117
987 2362
987 2758
987 2759
987 2760
988 933
988 1249
988 2075
988 2268
988 4389
988 5002
988 5301
988 5369
988 5982
988 5983
989 1041
989 1144
989 1395
989 1579
989 2265
989 2764
989 2765
989 2766
989 2767
989 2768
990 759
990 897
990 1312
990 1502
990 2478
990 2775
990 2776
990 2777
990 2778
990 2779
992 503
992 815
992 960
992 1616
992 2769
992 2770
992 2771
992 2772
992 2773
992 2774
1003 342
1003 567
1003 1129
1003 1817
1003 2315
1003 2786
1003 2787
1003 2788
1003 2789
1008 202
1008 371
1008 374
1008 512
1008 956
1008 1056
1008 1254
1008 2790
1008 2791
1008 2792
1015 323
1015 416
1015 473
1015 545
1015 2292
1015 2792
1015 2793
1015 2794
1015 2795
1015 2796
1017 127
1017 697
1017 1534
1017 1535
1017 1537
1017 1552
1017 1553
1017 2096
1017 2372
1017 2710
1018 382
1018 781
1018 2901
1018 2932
1018 2933
1018 2934
1018 2935
1018 2936
1018 2937
1019 642
1019 895
1019 1072
1019 1598
1019 2762
1019 2797
1019 2798
1019 2799
1019 2800
1019 2801
1021 275
1021 1033
1021 2235
1021 2779
1021 2812
1021 2813
1021 2814
1021 2815
1021 2816
1021 2817
1024 133
1024 165
1024 407
1024 436
1024 568
1024 693
1024 695
1024 696
1024 699
1024 1354
1025 499
1025 1230
1025 2133
1025 2232
1025 2433
1025 2807
1025 2808
1025 2809
1025 2810
1025 2811
1026 115
1026 1109
1026 1491
1026 1818
1026 2491
1026 2802
1026 2803
1026 2804
1026 2805
1026 2806
1030 4
1030 161
1030 318
1030 622
1030 1165
1030 1419
1030 1758
1030 2821
1030 2822
1030 2823
1031 565
1031 659
1031 765
1031 945
1031 1299
1031 1459
1031 2818
1031 2819
1031 2820
1033 1963
1034 2478
1042 679
1042 1198
1042 1485
1042 1759
1042 1997
1042 2161
1042 2825
1042 2826
1042 2827
1042 2828
1048 142
1048 374
1048 561
1048 605
1048 812
1048 1639
1048 2323
1048 2480
1048 2684
1048 2829
1050 1335
1050 1451
1050 1626
1050 2156
1050 2239
1050 2449
1050 2498
1050 2830
1050 2831
1050 2832
1051 527
1051 721
1051 1049
1051 2841
1052 625
1052 2833
1052 2834
1052 2835
1052 2836
1052 2837
1052 2838
1052 2839
1052 2840
1053 325
1053 951
1053 1172
1053 1423
1053 1558
1053 2487
1053 2842
1053 2843
1053 2844
1054 220
1054 2060
1054 2845
1054 2846
1054 2847
1054 2848
1054 2849
1054 2850
1054 2851
1054 2852
1057 2013
1057 2853
1057 2854
1057 2855
1057 2856
1057 2857
1057 2858
1057 2859
1057 2860
1057 2861
1058 1842
1058 2862
1058 2863
1058 2864
1058 2865
1058 2866
1058 2867
1058 2868
1058 2869
1061 325
1061 1114
1061 2299
1061 2873
1061 2874
1061 2875
1061 2876
1061 2877
1061 2878
1061 2879
1065 6
1065 374
1065 687
1065 824
1065 2018
1065 2069
1065 2698
1065 2880
1065 2881
1065 2882
1067 546
1067 2883
1067 2884
1067 2885
1068 2886
1070 9
1070 2043
1070 2527
1070 2866
1070 5288
1070 6439
1070 7240
1070 8832
1070 10149
1070 10390
1071 142
1071 176
1071 293
1071 561
1071 1969
1071 2236
1071 2945
1071 2946
1072 182
1072 264
1072 992
1072 1198
1072 2380
1072 2902
1072 2903
1072 2904
1072 2905
1072 2906
1073 87
1073 161
1073 282
1073 2244
1073 2304
1073 2466
1073 3181
1073 6421
1073 7529
1073 7530
1076 329
1076 352
1076 1283
1076 1858
1076 2022
1076 2889
1076 2890
1076 2891
1076 2892
1076 2893
1079 1012
1079 2044
1079 2894
1079 2895
1079 2896
1079 2897
1079 2898
1079 2899
1079 2900
1079 2901
1080 241
1080 1054
1080 1260
1080 1337
1080 1968
1080 2543
1080 2669
1080 2907
1080 2908
1080 2909
1082 1921
1082 2454
1082 2475
1082 2516
1082 2518
1082 2620
1082 2910
1082 2911
1082 2912
1082 2913
1084 5795
1085 2921
1086 1330
1086 1641
1086 2052
1086 2914
1086 2915
1086 2916
1086 2917
1086 2918
1086 2919
1086 2920
1092 757
1092 1613
1092 1975
1092 2232
1092 2257
1092 2922
1092 2923
1092 2924
1092 2925
1092 2926
1094 360
1094 967
1094 2274
1094 2927
1094 2928
1094 2929
1094 2930
1094 2931
1101 815
1101 2257
1101 2546
1101 2638
1101 2968
1101 2969
1101 2970
1101 2971
1101 2972
1101 2973
1102 87
1102 1244
1102 1365
1102 2938
1102 2939
1102 2940
1102 2941
1102 2942
1102 2943
1102 2944
1105 1127
1105 1354
1105 2143
1105 2508
1105 2947
1105 2948
1105 2949
1105 2950
1105 2951
1107 290
1107 335
1107 615
1107 1690
1107 2954
1107 2955
1107 2956
1107 2957
1107 2958
1107 2959
1109 174
1109 344
1109 636
1109 867
1109 1456
1109 1536
1109 1553
1109 2364
1109 2365
1109 2366
1110 120
1110 544
1110 1400
1110 1625
1110 3546
1110 6904
1110 7340
1110 7420
1110 7436
1110 7437
1111 1042
1111 1054
1111 1091
1111 1601
1111 2974
1111 2975
1111 2976
1111 2977
1111 2978
1111 2979
1112 329
1112 537
1112 638
1112 1341
1112 1818
1112 1863
1112 2028
1112 2705
1112 2952
1112 2953
1113 1699
1113 1852
1113 2960
1113 2961
1113 2962
1113 2963
1113 2964
1113 2965
1113 2966
1113 2967
1116 742
1116 850
1116 1547
1116 1678
1116 3001
1116 3002
1116 3003
1116 3004
1116 3005
1116 3006
1117 137
1117 138
1117 140
1117 2936
1117 3034
1117 3035
1117 3036
1117 3037
1117 3038
1117 3039
1118 908
1121 267
1121 268
1121 269
1121 270
1121 272
1121 273
1121 407
1121 2987
1121 2988
1121 2989
1122 52
1122 567
1122 1665
1122 2980
1122 2981
1122 2982
1122 2983
1122 2984
1122 2985
1122 2986
1123 2127
1123 2995
1123 2996
1123 2997
1123 2998
1126 2990
1128 608
1128 961
1128 1150
1128 1886
1128 2137
1128 2991
1128 2992
1128 2993
1128 2994
1130 225
1130 453
1130 567
1130 622
1130 1421
1130 1732
1130 2192
1130 2258
1130 2999
1130 3000
1133 1248
1135 435
1135 680
1135 833
1135 2070
1135 2188
1135 3007
1135 3008
1135 3009
1135 3010
1135 3011
1140 102
1140 685
1140 911
1140 1604
1140 1919
1140 2991
1140 3012
1140 3013
1140 3014
1140 3015
1141 2870
1141 2961
1141 3025
1141 3026
1141 3027
1141 3028
1141 3029
1141 3030
1141 3031
1141 3032
1143 2961
1143 3016
1143 3017
1143 3018
1143 3019
1143 3020
1143 3021
1143 3022
1143 3023
1143 3024
1145 481
1145 567
1145 952
1145 1104
1145 1130
1145 1689
1145 2608
1145 2872
1145 3033
1151 628
1151 779
1151 1156
1151 1403
1151 1537
1151 2339
1151 3050
1151 3051
1151 3052
1151 3053
1152 5863
1153 167
1153 703
1153 1154
1153 2290
1153 2569
1153 2583
1153 2863
1153 3088
1153 3089
1153 3090
1154 133
1154 266
1154 344
1154 345
1154 538
1154 565
1154 794
1154 795
1154 1056
1154 3040
1157 1069
1157 2076
1157 2556
1157 2660
1157 2973
1157 3041
1157 3042
1157 3043
1157 3044
1157 3045
1158 648
1158 1313
1158 1579
1158 2176
1158 2658
1158 3046
1158 3047
1158 3048
1158 3049
1159 612
1159 1146
1159 2704
1159 2999
1159 3068
1159 3069
1159 3070
1159 3071
1159 3072
1159 3073
1161 640
1161 742
1161 1467
1161 2861
1161 3059
1162 1925
1164 639
1164 686
1164 1319
1164 1600
1164 1751
1164 1806
1164 1950
1164 3085
1164 3086
1164 3087
1165 986
1165 1717
1165 2470
1165 2919
1165 3054
1165 3055
1165 3056
1165 3057
1165 3058
1166 76
1166 249
1166 1338
1166 1879
1166 3080
1166 3081
1166 3082
1166 3083
1166 3084
1167 1207
1167 1731
1167 2990
1168 495
1168 1062
1168 1533
1168 1582
1168 2456
1168 3060
1168 3061
1168 3062
1168 3063
1168 3064
1169 93
1169 180
1169 223
1169 267
1169 1185
1169 1946
1169 1947
1169 3065
1169 3066
1169 3067
1171 343
1171 344
1171 346
1171 347
1171 348
1171 794
1171 987
1171 3028
1171 3074
1172 185
1172 241
1172 498
1172 649
1172 1689
1172 3075
1172 3076
1172 3077
1172 3078
1172 3079
1176 3091
1176 3092
1177 379
1177 380
1177 382
1177 960
1177 3072
1177 3093
1177 3094
1177 3095
1177 3096
1177 3097
1180 1196
1180 1373
1180 2452
1180 3098
1180 3099
1180 3100
1180 3101
1180 3102
1180 3103
1180 3104
1183 20
1183 1090
1183 1176
1183 2796
1184 0
1184 92
1184 130
1184 131
1184 189
1184 1056
1184 1959
1184 2034
1184 3114
1184 3115
1185 500
1185 542
1185 643
1185 644
1185 2272
1185 2426
1185 2560
1185 3105
1185 3106
1185 3107
1186 337
1186 940
1186 1109
1186 2265
1186 2803
1186 3058
1186 3108
1186 3109
1186 3110
1188 200
1188 454
1188 754
1188 964
1188 2561
1188 3648
1188 3734
1188 3898
1188 6647
1188 7022
1191 2177
1192 804
1192 862
1192 864
1192 1295
1192 1406
1192 1423
1192 1568
1192 3111
1192 3112
1192 3113
1193 614
1193 1003
1193 1167
1193 1419
1193 2331
1193 2786
1193 3100
1193 3128
1193 3129
1193 3130
1194 281
1194 1198
1194 1525
1194 2563
1194 2678
1194 3152
1194 3153
1194 3154
1194 3155
1194 3156
1195 133
1195 322
1195 644
1195 726
1195 2394
1195 2567
1195 3116
1195 3117
1195 3118
1197 453
1197 790
1197 1421
1197 1746
1197 2192
1197 2532
1197 3119
1197 3120
1197 3121
1197 3122
1198 560
1198 803
1198 2474
1198 3085
1198 3123
1198 3124
1198 3125
1198 3126
1198 3127
1199 839
1199 1160
1199 1795
1199 3131
1199 3132
1199 3133
1199 3134
1199 3135
1199 3136
1200 3344
1200 3345
1201 1430
1201 1432
1201 1760
1201 2798
1201 3141
1201 3142
1201 3143
1201 3144
1201 3145
1201 3146
1202 310
1202 1664
1202 2504
1202 2679
1202 3147
1202 3148
1202 3149
1202 3150
1202 3151
1203 71
1203 286
1203 290
1203 2367
1203 2458
1203 2506
1203 3137
1203 3138
1203 3139
1203 3140
1204 198
1204 569
1204 637
1204 638
1204 720
1204 855
1204 1919
1204 2649
1204 2650
1204 2651
1212 381
1214 1157
1214 1357
1214 1374
1214 1388
1214 2898
1214 3162
1214 3163
1214 3164
1214 3165
1214 3166
1218 440
1218 481
1218 640
1218 800
1218 815
1218 981
1218 2438
1218 2898
1218 3059
1219 515
1219 1275
1219 2298
1219 2332
1219 2857
1219 3157
1219 3158
1219 3159
1219 3160
1219 3161
1223 147
1223 165
1223 763
1223 1056
1223 1551
1223 1959
1223 2196
1223 3060
1224 1020
1224 2289
1224 2658
1224 3167
1224 3168
1224 3169
1224 3170
1224 3171
1224 3172
1224 3173
1228 407
1228 997
1228 1116
1228 1595
1228 3016
1228 3181
1228 3182
1228 3183
1228 3184
1228 3185
1229 74
1229 273
1229 1533
1229 3174
1229 3175
1229 3176
1229 3177
1229 3178
1229 3179
1229 3180
1231 189
1231 643
1231 644
1231 3186
1231 3187
1231 3188
1231 3189
1231 3190
1231 3191
1231 3192
1234 574
1234 700
1234 1667
1234 1669
1234 1748
1234 3158
1234 3196
1234 3197
1234 3198
1234 3199
1235 239
1235 730
1235 812
1235 1101
1235 1598
1235 2705
1235 3323
1235 4715
1235 5337
1235 5811
1236 454
1236 517
1236 650
1236 922
1236 969
1236 1368
1236 1845
1236 3193
1236 3194
1236 3195
1241 554
1241 1347
1241 2331
1241 3085
1241 3143
1241 3200
1241 3201
1241 3202
1241 3203
1242 640
1242 901
1242 1647
1242 2396
1242 3215
1242 3216
1242 3217
1242 3218
1242 3219
1242 3220
1243 614
1243 657
1243 1172
1243 1408
1243 1543
1243 1955
1243 2822
1243 3226
1243 3227
1243 3228
1244 1995
1245 833
1245 1711
1245 1806
1245 3204
1245 3205
1245 3206
1245 3207
1245 3208
1245 3209
1245 3210
1246 190
1246 987
1246 1145
1246 1203
1246 1531
1246 1605
1246 3211
1246 3212
1246 3213
1246 3214
1252 143
1252 762
1252 1045
1252 1056
1252 1455
1252 2064
1252 2752
1252 3055
1252 3590
1252 5025
1252 5046
1252 6319
1252 6927
1252 8834
1252 9216
1252 9702
1252 9986
1252 10330
1252 10331
1252 10332
1252 10333
1255 180
1255 734
1255 979
1255 1448
1255 3074
1255 3221
1255 3222
1255 3223
1255 3224
1255 3225
1256 757
1258 726
1258 885
1258 1375
1258 1711
1258 2680
1258 3910
1258 5899
1258 5900
1258 5901
1258 5902
1262 125
1263 402
1263 801
1263 1091
1263 2363
1263 2535
1263 2627
1263 2738
1263 2954
1263 3229
1263 3230
1269 128
1269 442
1269 832
1269 1320
1269 1907
1269 2890
1269 3231
1269 3232
1269 3233
1269 3234
1273 69
1274 319
1274 574
1274 1168
1274 1891
1274 2059
1274 2069
1274 2070
1274 2078
1274 2410
1274 3133
1281 659
1281 741
1281 860
1281 1246
1281 1968
1281 2208
1281 2888
1281 3136
1281 3235
1281 3236
1282 3024
1282 3437
1282 3438
1282 3439
1283 326
1283 1199
1283 3275
1283 3276
1283 3277
1285 754
1285 2132
1285 2891
1285 3237
1285 3238
1285 3239
1285 3240
1285 3241
1285 3242
1285 3243
1289 1088
1289 1302
1289 1550
1289 3128
1289 3244
1289 3245
1289 3246
1289 3247
1289 3248
1289 3249
1291 512
1291 1554
1291 1669
1291 1785
1291 3023
1291 3250
1291 3251
1291 3252
1291 3253
1291 3254
1292 876
1292 882
1292 1309
1292 2427
1292 3224
1292 3255
1292 3256
1292 3257
1292 3258
1292 3259
1293 540
1293 833
1293 855
1293 1047
1293 1317
1293 3260
1293 3261
1293 3262
1293 3263
1293 3264
1294 608
1294 940
1294 1234
1294 1776
1294 2441
1294 3027
1294 3082
1294 3265
1294 3266
1294 3267
1295 123
1295 167
1295 1054
1295 1717
1295 1963
1295 3260
1295 3268
1295 3269
1295 3270
1295 3271
1299 110
1299 437
1299 901
1299 2451
1299 2569
1299 2730
1299 3099
1299 3272
1299 3273
1299 3274
1300 175
1300 864
1300 1018
1300 2217
1300 2570
1300 3278
1300 3279
1300 3280
1300 3281
1300 3282
1305 41
1305 249
1305 832
1305 1516
1305 1632
1305 1655
1305 3283
1305 3284
1305 3285
1305 3286
1306 25
1306 379
1306 646
1306 1185
1306 2045
1306 3812
1306 4546
1306 6281
1306 8087
1306 8750
1308 391
1308 2317
1308 2318
1308 2859
1308 2996
1308 3287
1308 3288
1308 3289
1308 3290
1308 3291
1311 721
1311 1158
1311 1313
1311 1545
1311 1613
1311 1932
1311 3047
1311 3301
1311 3302
1311 3303
1313 343
1313 2203
1313 3292
1314 986
1314 1211
1314 1322
1314 1960
1314 1961
1314 3293
1314 3294
1314 3295
1314 3296
1314 3297
1315 2
1315 494
1315 921
1315 986
1315 1211
1315 1322
1315 1414
1315 1960
1315 1961
1315 2170
1315 2578
1315 2701
1315 3294
1315 3295
1315 3296
1315 3297
1315 3518
1315 3519
1315 3520
1315 3521
1315 3522
1315 3523
1316 7327
1317 2628
1317 3077
1317 5387
1317 6791
1317 8594
1317 8870
1317 9016
1317 9017
1317 9018
1317 9019
1318 41
1318 314
1318 340
1318 1603
1318 1714
1318 2608
1318 3116
1318 3298
1318 3299
1318 3300
1319 326
1319 330
1319 1860
1319 1884
1319 2396
1319 3304
1319 3305
1319 3306
1319 3307
1319 3308
1322 92
1322 127
1322 129
1322 130
1322 267
1322 693
1322 1056
1322 1958
1322 1959
1322 3065
1324 161
1324 851
1324 1204
1324 1365
1324 1918
1324 2362
1324 3318
1324 3319
1324 3320
1324 3321
1325 3322
1326 220
1327 177
1327 375
1327 430
1327 752
1327 1205
1327 4104
1327 4334
1327 5744
1327 5745
1327 5746
1328 296
1328 477
1328 1424
1328 1863
1328 6340
1328 6408
1328 7735
1328 8102
1328 8103
1330 390
1330 819
1330 1088
1330 1527
1330 2235
1330 2745
1330 2765
1330 2862
1330 3329
1330 3330
1332 928
1332 1080
1332 1135
1332 1606
1332 3331
1332 3332
1332 3333
1332 3334
1332 3335
1332 3336
1333 170
1333 263
1333 538
1333 983
1333 1534
1333 1537
1333 1553
1333 1903
1333 1904
1333 1905
1334 146
1334 503
1334 533
1334 630
1334 663
1334 732
1334 801
1334 1029
1334 1781
1334 3337
1335 3343
1339 221
1339 498
1339 1501
1339 1858
1339 3078
1339 3338
1339 3339
1339 3340
1339 3341
1339 3342
1347 1469
1347 2422
1347 2457
1347 3317
1347 3346
1347 3347
1347 3348
1347 3349
1347 3350
1348 167
1348 256
1348 1467
1348 2344
1348 3351
1348 3352
1348 3353
1348 3354
1348 3355
1348 3356
1349 2458
1349 2486
1349 3164
1349 3357
1349 3358
1349 3359
1349 3360
1349 3361
1349 3362
1349 3363
1352 6
1352 310
1352 560
1352 1868
1352 2508
1352 2571
1352 2590
1352 3369
1352 3370
1352 3371
1353 92
1353 963
1353 2144
1353 2920
1353 3364
1353 3365
1353 3366
1353 3367
1353 3368
1354 290
1354 810
1354 1391
1354 1631
1354 1634
1354 1760
1354 1997
1354 2157
1354 2354
1354 2700
1354 3409
1354 3490
1354 6036
1354 6638
1354 6885
1354 7715
1354 7716
1354 7717
1354 7718
1356 749
1356 1730
1356 1786
1356 2053
1356 2058
1356 3195
1356 3589
1356 3590
1356 3591
1356 3592
1356 3593
1356 3594
1357 168
1357 265
1357 412
1357 1468
1357 1535
1357 1537
1357 1538
1357 1716
1357 2924
1357 3372
1359 267
1359 567
1359 894
1359 1946
1359 1947
1359 2195
1359 2486
1359 3067
1359 3094
1359 3373
1361 1229
1361 1998
1361 2880
1361 3155
1361 3255
1361 3366
1361 3374
1361 3375
1361 3376
1361 3377
1363 402
1363 796
1363 1398
1363 2265
1363 2462
1363 2504
1363 2778
1363 3201
1363 3381
1363 3382
1364 310
1364 635
1364 692
1364 838
1364 1007
1364 2320
1364 2565
1364 3378
1364 3379
1364 3380
1367 1084
1367 1389
1367 1508
1367 1893
1367 2188
1367 3402
1367 3403
1367 3404
1367 3405
1367 3406
1368 470
1368 721
1368 1654
1368 2469
1368 3378
1368 3383
1368 3384
1368 3385
1368 3386
1369 66
1369 340
1369 679
1369 1641
1369 2484
1369 3387
1369 3388
1369 3389
1369 3390
1370 811
1370 2298
1370 2495
1370 2954
1370 3391
1370 3392
1370 3393
1370 3394
1370 3395
1370 3396
1372 600
1372 601
1372 619
1372 1143
1372 1176
1372 2695
1372 2853
1372 3397
1372 3398
1373 165
1373 568
1373 693
1373 694
1373 695
1373 698
1373 3006
1373 3399
1373 3400
1373 3401
1374 933
1374 938
1374 1005
1374 1184
1374 2673
1374 2744
1374 3226
1374 3434
1374 3435
1374 3436
1375 240
1375 517
1375 3423
1375 3424
1375 3425
1375 3426
1375 3427
1375 3428
1375 3429
1375 3430
1377 738
1377 969
1377 1036
1377 1348
1377 3407
1377 3408
1377 3409
1377 3410
1377 3411
1378 1373
1378 1405
1378 2355
1378 2574
1378 3102
1378 3412
1378 3413
1378 3414
1378 3415
1378 3416
1379 9
1379 1140
1379 2764
1379 2885
1379 3417
1379 3418
1379 3419
1379 3420
1379 3421
1379 3422
1380 1309
1380 1442
1380 1998
1380 2259
1380 2511
1380 2628
1380 2888
1380 3272
1380 3445
1380 3446
1381 1533
1381 1884
1381 1911
1381 1983
1381 2056
1381 2275
1381 3075
1381 3431
1381 3432
1381 3433
1382 447
1382 1798
1382 1817
1382 2100
1382 2102
1382 3473
1382 3474
1382 3475
1382 3476
1382 3477
1384 260
1384 876
1384 1006
1384 1143
1384 3440
1384 3441
1384 3442
1384 3443
1384 3444
1385 1932
1386 315
1386 440
1386 1327
1386 2952
1386 3454
1386 3455
1386 3456
1386 3457
1386 3458
1386 3459
1387 784
1387 1760
1387 2495
1387 3447
1387 3448
1387 3449
1387 3450
1387 3451
1387 3452
1387 3453
1388 48
1388 1259
1388 1332
1388 2249
1388 2365
1388 2787
1388 3126
1388 3460
1389 3524
1389 3525
1389 3526
1391 301
1391 2236
1391 3203
1391 3282
1391 3461
1391 3462
1391 3463
1391 3464
1391 3465
1391 3466
1392 588
1392 600
1392 772
1392 2069
1392 3478
1392 3479
1392 3480
1392 3481
1392 3482
1392 3483
1393 819
1393 2821
1393 3024
1393 3467
1393 3468
1393 3469
1393 3470
1393 3471
1393 3472
1396 774
1396 1089
1396 1547
1396 1730
1396 2658
1396 6206
1396 7238
1396 7239
1396 7240
1396 7241
1400 162
1400 343
1400 524
1400 861
1400 2193
1400 2338
1400 2739
1400 3488
1400 3489
1400 3490
1401 890
1401 1442
1401 2042
1401 2761
1401 2922
1401 3295
1401 3484
1401 3485
1401 3486
1401 3487
1409 169
1409 568
1409 695
1409 697
1409 982
1409 984
1409 986
1409 2297
1410 308
1410 3375
1410 3467
1410 3501
1410 3502
1410 3503
1410 3504
1410 3505
1410 3506
1410 3507
1414 262
1414 263
1414 1535
1414 1729
1414 3491
1414 3492
1414 3493
1414 3494
1414 3495
1414 3496
1415 1230
1415 1553
1415 1754
1415 1974
1415 2659
1415 2848
1415 3497
1415 3498
1415 3499
1415 3500
1421 481
1421 921
1421 1530
1421 2039
1421 2275
1421 2589
1421 3508
1421 3509
1421 3510
1421 3511
1422 319
1422 667
1422 1137
1422 3149
1422 3561
1422 3592
1422 3736
1422 3737
1425 167
1425 277
1425 356
1425 1477
1425 1703
1425 2767
1425 2813
1425 3512
1425 3513
1425 3514
1428 684
1428 692
1428 714
1428 1294
1428 2300
1428 3000
1428 3515
1428 3516
1428 3517
1430 127
1430 168
1430 265
1430 412
1430 1054
1430 1353
1430 1536
1430 1537
1430 1538
1430 2195
1433 1073
1433 1279
1433 1411
1433 2869
1433 3240
1433 3629
1433 3847
1433 4366
1433 5041
1433 5933
1434 378
1435 3527
1440 31
1440 513
1440 614
1440 824
1440 2542
1440 2826
1440 2855
1440 3253
1440 3528
1440 3529
1443 170
1443 594
1443 894
1443 993
1443 1116
1443 1317
1443 2398
1443 3543
1443 3544
1443 3545
1444 77
1444 102
1444 225
1444 243
1444 987
1444 3338
1444 3530
1444 3531
1444 3532
1444 3533
1446 613
1446 614
1446 615
1446 993
1446 2389
1446 3051
1446 3144
1446 3534
1446 3535
1446 3536
1448 391
1448 1015
1448 1079
1448 3537
1448 3538
1448 3539
1448 3540
1448 3541
1448 3542
1450 1184
1450 1297
1450 1826
1450 2226
1450 2468
1450 3091
1450 3217
1450 3310
1450 3587
1450 3588
1453 190
1453 211
1453 1226
1453 1268
1453 1404
1453 1964
1453 2433
1453 2946
1453 3551
1453 3552
1454 328
1454 1533
1454 1720
1454 1934
1454 3534
1454 3546
1454 3547
1454 3548
1454 3549
1454 3550
1455 534
1455 648
1455 749
1455 2053
1455 2058
1455 2394
1455 3384
1455 3553
1455 3554
1455 3555
1456 37
1456 2301
1456 2769
1456 2848
1456 3216
1456 3227
1456 3556
1456 3557
1456 3558
1456 3559
1458 87
1458 157
1458 1509
1458 2091
1458 2166
1458 2903
1458 3490
1458 3565
1458 3566
1458 3567
1459 176
1459 293
1459 1137
1459 2393
1459 3148
1459 3560
1459 3561
1459 3562
1459 3563
1459 3564
1460 4017
1460 5396
1460 7571
1461 148
1461 348
1461 766
1461 987
1461 1503
1461 1551
1461 1552
1461 1553
1461 3576
1463 1750
1463 2626
1463 2882
1463 3552
1463 3577
1463 3578
1463 3579
1463 3580
1463 3581
1464 520
1464 969
1464 1365
1464 1817
1464 2495
1464 2725
1464 3568
1464 3569
1464 3570
1464 3571
1465 5
1465 809
1465 1871
1465 2818
1465 2904
1465 3222
1465 3572
1465 3573
1465 3574
1465 3575
1472 1393
1472 3065
1472 3276
1472 3350
1472 3582
1472 3583
1472 3584
1472 3585
1472 3586
1487 1827
1487 2978
1487 3601
1487 3602
1487 3603
1487 3604
1487 3605
1487 3606
1487 3607
1487 3608
1488 2028
1488 2614
1488 2617
1488 3482
1488 3595
1488 3596
1488 3597
1488 3598
1488 3599
1488 3600
1489 389
1489 572
1489 2090
1489 2933
1489 3609
1489 3610
1489 3611
1489 3612
1493 382
1493 454
1493 1491
1493 2454
1493 2725
1493 2957
1493 3088
1493 3613
1493 3614
1493 3615
1494 127
1494 131
1494 1534
1494 2283
1494 2310
1494 3450
1494 3616
1494 3617
1494 3618
1494 3619
1495 375
1495 723
1495 726
1495 1639
1495 3626
1495 3627
1495 3628
1495 3629
1495 3630
1499 911
1499 1009
1499 1309
1499 1480
1499 3620
1499 3621
1499 3622
1499 3623
1499 3624
1499 3625
1500 850
1500 2446
1500 2448
1500 3229
1500 3284
1500 3639
1500 3640
1500 3641
1500 3642
1500 3643
1503 70
1503 1495
1503 1664
1503 1704
1503 2262
1503 3631
1503 3632
1503 3633
1503 3634
1503 3635
1504 453
1504 797
1504 1530
1504 2137
1504 2145
1504 2543
1504 2808
1504 3636
1504 3637
1504 3638
1506 3587
1507 3664
1511 1
1511 260
1511 923
1511 1259
1511 1366
1511 1494
1511 2532
1511 2853
1511 3644
1511 3645
1512 365
1512 384
1512 1217
1512 1426
1512 1737
1512 2394
1512 3654
1512 3655
1512 3656
1512 3657
1513 838
1513 1169
1513 1764
1513 3643
1513 3646
1513 3647
1513 3648
1513 3649
1513 3650
1513 3651
1516 456
1516 819
1516 1151
1516 2874
1516 2875
1516 3451
1516 3560
1516 3652
1516 3653
1517 503
1517 1258
1517 1408
1517 1955
1517 2290
1517 2320
1517 3658
1517 3659
1517 3660
1517 3661
1518 640
1518 721
1518 2069
1518 2511
1518 2569
1518 3378
1518 3385
1518 3662
1518 3663
1522 2693
1522 3158
1522 3253
1522 4940
1522 5169
1522 6146
1522 6147
1522 6148
1522 6149
1522 6150
1525 124
1525 640
1525 1250
1525 1603
1525 1666
1525 2198
1525 2299
1525 3665
1525 3666
1525 3667
1528 372
1528 1359
1528 1468
1528 1819
1528 2425
1528 2767
1528 3668
1528 3669
1528 3670
1528 3671
1529 870
1529 1148
1529 1845
1529 2592
1529 2909
1529 3490
1529 3580
1529 3689
1529 3690
1529 3691
1534 640
1534 1175
1534 1243
1534 1667
1534 1861
1534 2336
1534 2684
1534 3672
1534 3673
1534 3674
1535 18
1535 54
1535 702
1535 759
1535 1352
1535 2730
1535 2881
1535 2899
1535 3555
1535 3688
1536 148
1536 204
1536 222
1536 1218
1536 2944
1536 3355
1536 3675
1536 3676
1536 3677
1537 1030
1537 1259
1537 2497
1537 3060
1537 3236
1537 3280
1537 3469
1537 3678
1537 3679
1537 3680
1538 58
1538 344
1538 345
1538 793
1538 794
1538 795
1538 1439
1538 1916
1538 3687
1540 241
1540 397
1540 569
1540 1204
1540 1562
1540 1690
1540 2221
1540 2570
1540 3720
1540 3721
1542 1433
1542 1915
1542 2179
1542 3696
1542 3697
1543 71
1543 779
1543 1113
1543 1501
1543 1922
1543 1984
1543 3692
1543 3693
1543 3694
1543 3695
1544 3698
1545 129
1545 346
1545 495
1545 505
1545 568
1545 984
1545 987
1545 989
1545 1316
1546 597
1546 3941
1546 7592
1546 8309
1546 9536
1546 9826
1546 10045
1546 10455
1546 10456
1546 10457
1549 546
1549 1178
1549 2875
1549 3006
1549 3291
1549 3699
1549 3700
1549 3701
1549 3702
1551 1045
1551 1306
1551 1509
1551 1999
1551 2299
1551 2921
1551 3581
1551 3717
1551 3718
1551 3719
1552 900
1552 1288
1552 1623
1552 1985
1552 2011
1552 2469
1552 3236
1552 3703
1552 3704
1552 3705
1553 53
1553 54
1553 1562
1553 3706
1553 3707
1553 3708
1553 3709
1553 3710
1553 3711
1553 3712
1555 137
1555 1006
1555 1812
1555 2922
1555 3219
1555 3705
1555 3713
1555 3714
1555 3715
1555 3716
1556 37
1556 503
1556 515
1556 897
1556 1639
1556 2906
1556 3207
1556 3722
1556 3723
1556 3724
1558 9974
1561 1550
1561 2431
1561 3481
1561 3758
1561 3759
1561 3760
1561 3761
1561 3762
1561 3763
1561 3764
1563 433
1563 3681
1563 3725
1563 3726
1564 2637
1565 547
1565 1686
1565 1687
1565 3727
1565 3728
1565 3729
1565 3730
1565 3731
1565 3732
1565 3733
1572 127
1572 130
1572 133
1572 568
1572 693
1572 694
1572 695
1572 696
1572 697
1572 3734
1579 81
1579 587
1579 1086
1579 1252
1579 1900
1579 2764
1579 2822
1579 2899
1579 3399
1579 3735
1581 36
1581 38
1581 878
1581 943
1581 1116
1581 1259
1581 1279
1581 2783
1581 3738
1581 3739
1584 640
1584 963
1584 1159
1584 2444
1584 2878
1584 3246
1584 3663
1584 3745
1584 3746
1584 3747
1585 696
1585 781
1585 1528
1585 1529
1585 2097
1585 3338
1585 3741
1585 3742
1585 3743
1585 3744
1586 187
1586 189
1586 190
1586 192
1586 193
1586 847
1586 1054
1586 2391
1586 3399
1586 3740
1588 342
1588 439
1588 461
1588 1443
1588 1918
1588 2585
1588 2625
1588 3101
1588 3753
1588 3754
1589 329
1589 988
1589 1160
1589 2433
1589 2475
1589 3748
1589 3749
1589 3750
1589 3751
1589 3752
1590 391
1590 2319
1590 2421
1590 2694
1590 2963
1590 3223
1590 3755
1590 3756
1590 3757
1591 714
1591 1294
1591 1428
1591 1758
1591 2483
1591 3765
1591 3766
1591 3767
1591 3768
1591 3769
1592 849
1592 980
1592 3472
1592 3557
1592 3578
1592 3770
1592 3771
1592 3772
1592 3773
1592 3774
1595 819
1595 853
1595 3184
1595 3292
1595 3782
1595 3783
1595 3784
1595 3785
1595 3786
1596 1186
1596 2955
1596 3065
1596 3775
1596 3776
1596 3777
1596 3778
1596 3779
1596 3780
1597 349
1597 495
1597 920
1597 1042
1597 1165
1597 1903
1597 2402
1597 2710
1597 3781
1601 261
1601 410
1601 565
1601 699
1601 765
1601 867
1601 1921
1601 3793
1601 3794
1601 3795
1604 408
1604 1708
1604 2050
1604 2088
1604 3135
1604 3270
1604 3638
1604 3787
1604 3788
1604 3789
1605 559
1605 1157
1605 1427
1605 2057
1605 3344
1605 3372
1605 3799
1605 3800
1605 3801
1607 791
1607 3790
1607 3791
1607 3792
1608 765
1608 982
1608 983
1608 984
1608 985
1608 986
1608 987
1608 988
1608 989
1611 124
1611 130
1611 565
1611 1444
1611 1447
1611 3300
1611 3789
1611 3796
1611 3797
1611 3798
1613 176
1613 742
1613 2272
1614 1417
1614 1996
1614 2011
1614 2217
1614 4732
1614 5362
1614 5911
1614 6199
1614 6339
1614 6340
1619 263
1619 408
1619 628
1619 889
1619 1164
1619 1529
1619 1533
1619 1537
1619 2265
1619 3802
1621 583
1621 1295
1621 1717
1621 2684
1621 3254
1621 3381
1621 3581
1621 3651
1621 3803
1621 3804
1622 1323
1622 2990
1622 3805
1622 3806
1622 3807
1622 3808
1622 3809
1622 3810
1622 3811
1622 3812
1624 1733
1625 127
1625 504
1625 1872
1625 2927
1625 2945
1625 3825
1625 3826
1625 3827
1625 3828
1625 3829
1626 40
1626 1137
1626 1797
1626 1818
1626 2064
1626 3430
1626 3813
1626 3814
1626 3815
1626 3816
1630 938
1630 3073
1630 3817
1630 3818
1630 3819
1630 3820
1630 3821
1630 3822
1630 3823
1630 3824
1631 1711
1633 699
1633 772
1633 921
1633 1704
1633 1747
1633 1816
1633 2124
1633 2127
1633 3844
1633 3845
1639 75
1639 902
1639 1345
1639 1553
1639 3707
1639 3830
1639 3831
1639 3832
1639 3833
1639 3834
1640 459
1640 1421
1640 2145
1640 3811
1640 3835
1642 229
1642 837
1642 1598
1642 1663
1642 1922
1642 2002
1642 2425
1642 2543
1642 3842
1642 3843
1643 37
1643 260
1643 1251
1643 1403
1643 2231
1643 2554
1643 4101
1643 5000
1643 6097
1643 6756
1646 1045
1646 2093
1646 2144
1646 3629
1646 3836
1646 3837
1646 3838
1646 3839
1646 3840
1646 3841
1648 3869
1652 92
1652 130
1652 880
1652 990
1652 1036
1652 1111
1652 3846
1652 3847
1652 3848
1652 3849
1655 217
1655 303
1655 400
1655 547
1655 642
1655 860
1655 961
1655 1342
1655 1501
1655 1805
1655 2053
1655 2259
1655 2825
1655 2991
1655 2992
1655 3005
1655 3206
1655 3554
1655 3649
1655 4046
1655 4191
1655 4282
1655 4379
1655 4478
1655 4690
1655 4711
1655 5216
1655 5999
1655 6197
1655 6294
1655 6352
1655 6367
1655 7041
1655 7219
1655 7250
1655 7591
1655 7648
1655 7887
1655 8047
1655 8135
1655 8161
1655 8751
1655 8843
1655 8857
1655 9224
1655 9403
1655 9482
1655 9523
1655 9570
1655 9768
1655 9769
1655 9770
1655 9771
1655 9772
1655 9773
1655 9774
1655 9775
1655 9776
1655 9777
1656 392
1656 685
1656 1133
1656 1658
1656 2473
1656 3282
1656 3516
1656 3673
1656 3675
1656 3850
1657 1959
1657 2661
1657 2864
1657 4566
1657 5570
1657 5789
1657 5807
1657 9565
1657 9566
1658 1662
1658 2660
1658 2683
1658 2945
1658 3851
1658 3852
1658 3853
1658 3854
1658 3855
1658 3856
1660 65
1660 1562
1660 1668
1660 1673
1660 1802
1660 1974
1660 2940
1660 3862
1660 3863
1660 3864
1661 263
1661 328
1661 688
1661 739
1661 1138
1661 2472
1661 2863
1661 3857
1661 3858
1661 3859
1663 185
1663 649
1663 1723
1663 2017
1663 3413
1663 3590
1663 3617
1663 3690
1663 3860
1663 3861
1664 261
1664 412
1664 453
1664 495
1664 1075
1664 1622
1664 3076
1664 3881
1664 3882
1664 3883
1665 186
1665 375
1665 660
1665 949
1665 1054
1665 1078
1665 1080
1665 1622
1665 2748
1665 2952
1669 554
1669 947
1669 1571
1669 1870
1669 2091
1669 2882
1669 3865
1669 3866
1669 3867
1669 3868
1670 115
1670 1167
1670 2096
1670 3558
1670 3854
1670 3870
1670 3871
1670 3872
1670 3873
1670 3874
1675 754
1675 1451
1675 1870
1675 2086
1675 3875
1675 3876
1675 3877
1675 3878
1675 3879
1675 3880
1677 1959
1677 3547
1677 3748
1677 6324
1677 7651
1677 9421
1677 9635
1677 10111
1677 10345
1677 10346
1679 1777
1682 186
1682 987
1682 2651
1682 2831
1682 3093
1682 3101
1682 3810
1682 3884
1682 3885
1682 3886
1683 940
1683 1272
1683 1685
1683 2308
1683 3887
1683 3888
1683 3889
1683 3890
1683 3891
1683 3892
1685 454
1685 964
1685 1016
1685 1054
1685 1462
1685 1740
1685 1923
1685 2445
1685 3898
1685 3899
1687 4248
1688 3
1688 732
1688 1049
1688 1352
1688 2376
1688 3893
1688 3894
1688 3895
1688 3896
1688 3897
1691 146
1691 176
1691 2150
1691 2191
1691 2450
1691 2946
1691 3562
1691 3900
1691 3901
1691 3902
1696 432
1696 625
1696 1039
1696 1091
1696 2451
1696 2840
1696 3263
1696 3277
1696 3809
1696 3889
1697 288
1697 364
1697 1801
1697 2693
1697 2869
1697 3247
1697 3903
1697 3904
1697 3905
1697 3906
1698 149
1698 155
1698 659
1698 1954
1698 2055
1698 2383
1698 3907
1698 3908
1698 3909
1698 3910
1702 3330
1706 883
1706 2599
1706 3451
1706 3911
1706 3912
1706 3913
1706 3914
1706 3915
1706 3916
1706 3917
1711 392
1711 1236
1711 1368
1711 1751
1711 3918
1711 3919
1711 3920
1711 3921
1711 3922
1711 3923
1712 592
1712 859
1712 1046
1712 1522
1712 2341
1712 2595
1712 2631
1712 3546
1712 3927
1712 3928
1713 564
1713 1034
1713 1636
1713 1879
1713 2320
1713 2794
1713 3148
1713 3924
1713 3925
1713 3926
1715 480
1715 1322
1715 3265
1715 3528
1715 3933
1715 3934
1715 3935
1715 3936
1715 3937
1715 3938
1716 3939
1717 258
1717 1706
1717 1813
1717 2478
1717 2859
1717 3351
1717 3929
1717 3930
1717 3931
1717 3932
1718 620
1718 1527
1718 1654
1718 1794
1718 4685
1718 7097
1718 7098
1718 7099
1718 7100
1719 638
1719 2320
1719 2466
1719 3940
1719 3941
1719 3942
1719 3943
1719 3944
1719 3945
1719 3946
1720 118
1720 477
1720 2211
1720 2387
1720 2579
1720 3000
1720 3556
1720 3947
1720 3948
1720 3949
1721 7
1721 469
1721 897
1721 1165
1721 2396
1721 2665
1721 3722
1721 3950
1721 3951
1727 807
1727 903
1727 2309
1727 3177
1727 3952
1727 3953
1727 3954
1727 3955
1727 3956
1727 3957
1732 75
1732 276
1732 444
1732 564
1732 585
1732 2763
1732 3398
1732 3490
1732 3958
1732 3959
1734 3960
1735 734
1736 2192
1736 4017
1739 165
1739 796
1739 1534
1739 2751
1739 4407
1739 5366
1739 5616
1739 5835
1739 7189
1739 7190
1740 447
1740 455
1740 1037
1740 1773
1740 3798
1740 3898
1740 3961
1740 3962
1740 3963
1740 3964
1742 106
1742 343
1742 345
1742 346
1742 347
1742 793
1742 794
1742 795
1742 2790
1743 3928
1744 154
1744 502
1744 2675
1744 3357
1744 3764
1744 3969
1744 3970
1744 3971
1744 3972
1744 3973
1745 829
1745 1148
1745 1196
1745 1317
1745 1919
1745 2607
1745 3378
1745 3974
1745 3975
1745 3976
1746 1093
1746 1721
1746 2420
1746 2451
1746 3324
1746 3660
1746 3965
1746 3966
1746 3967
1746 3968
1747 221
1747 711
1747 742
1747 2618
1747 3595
1747 6041
1747 6470
1749 2740
1750 592
1750 760
1750 1860
1750 3058
1750 3231
1750 3977
1750 3978
1750 3979
1750 3980
1750 3981
1752 1579
1752 2693
1752 2764
1752 3398
1752 3446
1752 3643
1752 3982
1752 3983
1752 3984
1752 3985
1755 94
1755 140
1755 171
1755 814
1755 843
1755 1771
1755 1946
1755 2992
1755 3991
1755 3992
1756 29
1756 1996
1756 3619
1756 3855
1756 3993
1756 3994
1756 3995
1756 3996
1757 1516
1757 1666
1757 2958
1757 3484
1757 3643
1757 3986
1757 3987
1757 3988
1757 3989
1757 3990
1758 184
1758 590
1758 1176
1758 1264
1758 1467
1758 1904
1758 3861
1758 4003
1758 4004
1758 4005
1760 143
1760 686
1760 904
1760 1255
1760 1408
1760 1419
1760 1773
1760 1943
1760 2454
1760 4002
1762 58
1762 127
1762 128
1762 130
1762 131
1762 132
1762 693
1762 1056
1762 1959
1762 3215
1763 180
1763 711
1763 2237
1763 2506
1763 3426
1763 3997
1763 3998
1763 3999
1763 4000
1763 4001
1764 1400
1764 1996
1764 2449
1764 4006
1764 4007
1764 4008
1764 4009
1764 4010
1764 4011
1764 4012
1765 147
1765 407
1765 505
1765 763
1765 889
1765 989
1765 1504
1765 1614
1765 10156
1766 1041
1766 1549
1766 3458
1766 3999
1766 4095
1766 4579
1766 5186
1766 8631
1766 8820
1766 8821
1768 288
1768 534
1768 648
1768 1022
1768 2340
1768 3306
1768 4013
1768 4014
1768 4015
1768 4016
1772 239
1772 1054
1772 1685
1772 2896
1772 3792
1772 4018
1772 4019
1772 4020
1772 4021
1772 4022
1774 174
1774 408
1774 692
1774 3086
1774 3156
1774 3978
1774 4023
1774 4024
1774 4025
1774 4026
1775 141
1775 1063
1775 1321
1775 1509
1775 2241
1775 2560
1775 3420
1775 3451
1775 3547
1775 4027
1776 38
1776 66
1776 454
1776 803
1776 855
1776 1006
1776 3160
1776 4028
1776 4029
1776 4030
1781 3
1781 57
1781 654
1781 1000
1781 1128
1781 3128
1781 3682
1781 4031
1781 4032
1781 4033
1782 66
1782 344
1782 570
1782 2813
1782 2975
1782 3458
1782 3619
1782 4034
1782 4035
1782 4036
1785 1042
1785 1198
1785 1222
1785 1266
1785 1872
1785 2402
1785 4038
1785 4039
1785 4040
1785 4041
1786 239
1786 306
1786 436
1786 548
1786 1101
1786 2343
1786 2495
1786 3459
1786 4027
1786 4037
1787 69
1787 1243
1787 4772
1787 4792
1787 4818
1787 5026
1787 5384
1787 6196
1787 6890
1787 8255
1791 79
1791 485
1791 1185
1791 1470
1791 1550
1791 1863
1791 2186
1791 2867
1791 3321
1791 4042
1793 3069
1793 3072
1793 4134
1793 4135
1794 412
1794 711
1794 2607
1794 3482
1794 4465
1794 5228
1794 6327
1794 6555
1794 7863
1794 7926
1795 834
1795 838
1795 2640
1795 4136
1796 1570
1799 125
1799 670
1799 1340
1799 1841
1799 2240
1799 4494
1799 6675
1799 7356
1799 7357
1799 7358
1805 489
1805 972
1805 988
1805 1481
1805 2798
1805 3254
1805 4043
1805 4044
1805 4045
1805 4046
1807 393
1807 840
1807 1055
1807 1230
1807 3151
1807 3398
1807 3984
1807 4056
1807 4057
1807 4058
1808 317
1808 545
1808 897
1808 1281
1808 3722
1808 4047
1808 4048
1808 4049
1808 4050
1808 4051
1809 380
1809 382
1809 834
1809 2216
1809 3094
1809 3095
1809 4052
1809 4053
1809 4054
1809 4055
1811 1014
1811 1050
1811 1491
1811 1850
1811 2866
1811 2952
1811 3785
1811 3861
1811 4059
1811 4060
1814 2196
1814 3593
1814 3763
1814 4063
1814 4064
1814 4065
1814 4066
1814 4067
1814 4068
1818 155
1819 27
1819 79
1819 863
1819 872
1819 875
1819 879
1819 880
1819 3084
1819 4061
1819 4062
1820 720
1820 1257
1820 5198
1820 7601
1820 8537
1824 1196
1824 1636
1824 1994
1824 3083
1824 3456
1824 5443
1824 6368
1824 6369
1826 2485
1826 3187
1826 4069
1826 4070
1826 4071
1826 4072
1826 4073
1826 4074
1826 4075
1826 4076
1827 570
1827 611
1827 1248
1827 1424
1827 2268
1827 2396
1827 2709
1827 3826
1827 4077
1827 4078
1830 437
1834 38
1834 66
1834 161
1834 436
1834 616
1834 1409
1834 2996
1834 3323
1834 3439
1835 147
1835 410
1835 566
1835 826
1835 1056
1835 1551
1835 1959
1835 1971
1835 3060
1837 1078
1837 1172
1837 2127
1837 2665
1837 3361
1837 4019
1837 4079
1837 4080
1837 4081
1837 4082
1838 58
1838 106
1838 343
1838 344
1838 345
1838 347
1838 793
1838 794
1838 795
1839 128
1839 564
1839 1579
1839 1724
1839 2311
1839 2764
1839 3185
1839 4083
1839 4084
1839 4085
1840 986
1840 1282
1840 2541
1840 3088
1840 3142
1840 3264
1840 3390
1840 4041
1840 4100
1841 172
1841 173
1841 174
1841 636
1841 867
1841 1456
1841 1535
1841 1536
1841 2364
1841 3530
1842 138
1842 542
1842 1708
1842 1847
1842 3216
1842 3412
1842 3772
1842 4077
1842 4086
1844 284
1844 1530
1844 1580
1844 1583
1844 2624
1844 3181
1844 4087
1844 4088
1844 4089
1844 4090
1845 113
1845 379
1845 534
1845 1171
1845 1423
1845 2444
1845 4057
1845 4092
1845 4093
1846 393
1846 403
1846 833
1846 1004
1846 1103
1846 2934
1846 3249
1846 3723
1846 4240
1846 4241
1846 4242
1847 1021
1847 1194
1847 1316
1847 1561
1847 1724
1847 2462
1847 3157
1847 3763
1847 3990
1847 4091
1849 701
1849 784
1849 1107
1849 1470
1849 1927
1849 1934
1849 3139
1849 4101
1849 4102
1849 4103
1850 170
1850 677
1850 761
1850 987
1850 1053
1850 1056
1850 1971
1850 2096
1850 2485
1850 5672
1851 819
1851 1544
1851 2254
1851 2666
1851 4094
1851 4095
1851 4096
1851 4097
1851 4098
1851 4099
1856 186
1856 223
1856 3580
1856 4104
1856 4105
1856 4106
1856 4107
1856 4108
1856 4109
1856 4110
1859 499
1859 701
1859 1029
1859 1528
1859 4102
1859 4111
1859 4112
1859 4113
1859 4114
1859 4115
1867 410
1867 538
1867 565
1867 787
1867 1060
1867 1299
1867 1614
1867 3665
1867 4116
1867 4117
1881 1824
1881 2346
1881 2819
1881 3280
1881 3837
1881 3933
1881 4097
1881 4118
1881 4119
1881 4120
1883 570
1883 2119
1883 3314
1883 3583
1883 4125
1883 4126
1883 4127
1883 4128
1883 4129
1883 4130
1884 804
1884 1699
1884 1776
1884 2201
1884 2344
1884 3830
1884 4121
1884 4122
1884 4123
1884 4124
1887 267
1887 567
1887 1946
1887 1947
1887 2195
1887 2486
1887 3065
1887 3067
1887 3094
1887 3373
1888 1037
1890 330
1890 354
1890 1451
1890 1893
1890 1968
1890 3047
1890 3313
1890 4058
1890 4611
1890 4735
1890 5857
1890 7595
1890 8360
1890 9954
1890 10192
1890 10327
1890 10802
1890 10803
1890 10804
1893 84
1893 410
1893 762
1893 986
1893 1417
1893 1989
1893 2376
1893 4131
1893 4132
1893 4133
1902 2031
1903 608
1903 1883
1903 1886
1903 2992
1903 3225
1903 4139
1903 4140
1903 4141
1903 4142
1903 4143
1904 390
1904 408
1904 1011
1904 1042
1904 1954
1904 2969
1904 3335
1904 3857
1904 4137
1904 4138
1905 867
1905 992
1905 2034
1905 4144
1905 4145
1905 4146
1905 4147
1905 4148
1905 4149
1905 4150
1909 345
1909 929
1909 1004
1909 1411
1909 1910
1909 4151
1909 4152
1909 4153
1909 4154
1909 4155
1913 217
1913 222
1913 1824
1913 2764
1913 2881
1913 4156
1913 4157
1913 4158
1913 4159
1913 4160
1919 282
1919 353
1919 1011
1919 1125
1919 1545
1919 2311
1919 3917
1919 4161
1919 4162
1919 4163
1920 677
1920 953
1920 1485
1920 1699
1920 2925
1920 3601
1920 3994
1920 4174
1920 4175
1920 4176
1925 562
1925 856
1925 912
1925 1451
1925 1557
1925 1849
1925 3278
1925 4164
1925 4165
1925 4166
1927 659
1927 1032
1927 1047
1927 2787
1927 3069
1927 3156
1927 3520
1927 3998
1927 4167
1927 4168
1928 263
1928 429
1928 889
1928 1164
1928 1533
1928 1911
1928 3187
1928 3618
1928 4169
1929 178
1929 301
1929 402
1929 1699
1929 2693
1929 3028
1929 4170
1929 4171
1929 4172
1929 4173
1931 854
1931 1471
1931 1638
1931 1929
1931 2227
1931 2785
1931 3318
1931 4177
1931 4178
1931 4179
1932 192
1932 330
1932 727
1932 852
1932 966
1932 2955
1932 3446
1932 3474
1932 3706
1932 4184
1933 146
1933 1282
1933 1405
1933 2799
1933 3438
1933 3515
1933 4180
1933 4181
1933 4182
1933 4183
1934 3437
1934 4388
1934 4389
1937 853
1937 916
1937 2198
1937 4185
1937 4186
1937 4187
1937 4188
1937 4189
1937 4190
1937 4191
1938 329
1938 433
1938 1579
1938 1977
1938 2010
1938 2495
1938 2553
1938 3171
1938 4192
1938 4193
1939 31
1939 410
1939 427
1939 1514
1939 3304
1939 3313
1939 3560
1939 4117
1939 4194
1939 4195
1940 1249
1940 3304
1940 3384
1940 3967
1940 3998
1940 4046
1940 4218
1940 4219
1940 4220
1940 4221
1942 83
1942 2156
1942 2653
1942 4083
1942 4199
1942 4200
1942 4201
1942 4202
1942 4203
1942 4204
1943 1340
1943 1907
1943 1944
1943 3355
1943 3534
1943 3843
1943 3999
1943 4196
1943 4197
1943 4198
1945 165
1945 572
1945 675
1945 1037
1945 1090
1945 2485
1945 2644
1945 4077
1945 4205
1945 4206
1946 171
1946 4206
1946 4207
1946 4208
1948 640
1948 3707
1948 3893
1948 4030
1948 4209
1948 4210
1948 4211
1948 4212
1948 4213
1948 4214
1952 1953
1952 4198
1953 1012
1953 1062
1953 1773
1953 2684
1953 3736
1953 4173
1953 4197
1953 4215
1953 4216
1953 4217
1955 735
1955 1963
1955 2522
1955 3767
1955 3912
1955 4222
1955 4223
1955 4224
1955 4225
1955 4226
1958 31
1958 1009
1958 2683
1958 4227
1958 4228
1959 90
1959 94
1959 171
1959 263
1959 565
1959 735
1959 761
1959 764
1959 984
1959 2297
1963 2072
1963 2796
1963 3638
1963 4233
1963 4234
1963 4235
1963 4236
1963 4237
1963 4238
1963 4239
1966 3473
1967 58
1967 106
1967 343
1967 344
1967 345
1967 347
1967 793
1967 794
1967 795
1971 1055
1971 1148
1971 1238
1971 1281
1971 1848
1971 2005
1971 2234
1971 2398
1971 3876
1971 3905
1974 1502
1974 1897
1974 3169
1974 4243
1974 4244
1974 4245
1974 4246
1974 4247
1974 4248
1978 1286
1978 1900
1978 2658
1978 2781
1978 3078
1978 4249
1978 4250
1978 4251
1978 4252
1984 190
1984 610
1984 633
1984 1616
1984 3033
1984 3399
1984 3592
1984 4257
1984 4258
1987 9
1987 1655
1987 2403
1987 2533
1987 2752
1987 3643
1987 4253
1987 4254
1987 4255
1987 4256
1988 3520
1988 10801
1989 1580
1989 2810
1989 3355
1989 4166
1989 4263
1993 328
1993 1717
1993 2091
1993 2415
1993 2674
1993 3643
1993 4259
1993 4260
1993 4261
1993 4262
1997 2264
1997 2650
1997 2695
1997 4077
1997 4092
1997 4264
1997 4265
1997 4266
1997 4267
1997 4268
2001 316
2001 399
2001 740
2001 3530
2001 4031
2001 4049
2001 4269
2001 4270
2001 4271
2001 4272
2002 31
2002 159
2002 390
2002 838
2002 989
2002 1056
2002 4154
2002 4273
2002 4274
2002 4275
2004 40
2004 203
2004 384
2004 752
2004 1034
2004 4274
2004 4276
2004 4277
2004 4278
2004 4279
2005 637
2005 2701
2005 3126
2005 3141
2005 3396
2005 3547
2005 4280
2005 4281
2005 4282
2005 4283
2006 657
2006 726
2006 935
2006 977
2006 1021
2006 1586
2006 1787
2006 2495
2006 2849
2006 2942
2007 46
2007 430
2007 753
2007 1638
2007 1932
2007 3630
2007 4288
2007 4289
2007 4290
2007 4291
2011 118
2011 209
2011 986
2011 2191
2011 2265
2011 2928
2011 4247
2011 5326
2011 6771
2011 7135
2014 4284
2016 4351
2017 301
2017 1230
2017 1962
2017 2026
2017 2345
2017 3629
2017 4292
2017 4293
2017 4294
2018 6
2018 216
2018 1527
2018 3184
2018 3672
2018 4302
2019 457
2019 2946
2019 3218
2019 3288
2019 3327
2019 3562
2019 4246
2019 4285
2019 4286
2019 4287
2021 183
2021 237
2021 613
2021 730
2021 2340
2021 4295
2021 4296
2021 4297
2021 4298
2021 4299
2022 205
2022 736
2022 1367
2022 1808
2022 2796
2022 3007
2022 3181
2022 4113
2022 4300
2022 4301
2023 276
2023 348
2023 665
2023 1164
2023 1868
2023 3951
2023 4268
2023 4312
2023 4313
2023 4314
2024 440
2024 548
2024 1165
2024 1386
2024 1647
2024 3454
2024 3779
2024 4294
2024 4324
2024 4325
2025 1428
2025 1751
2025 1968
2025 2451
2025 2607
2025 3503
2025 4308
2025 4309
2025 4310
2025 4311
2026 521
2026 785
2026 830
2026 1772
2026 2147
2026 2256
2026 3247
2026 4202
2026 4303
2026 4304
2027 7
2027 22
2027 263
2027 625
2027 2029
2027 2840
2027 2961
2027 3246
2027 3889
2027 4030
2028 329
2028 1216
2028 3340
2028 3353
2028 3478
2028 3696
2028 3761
2028 4305
2028 4306
2028 4307
2029 1385
2034 638
2034 1347
2034 1843
2034 4315
2034 4316
2034 4317
2034 4318
2034 4319
2034 4320
2034 4321
2035 3769
2035 4230
2035 4304
2035 4322
2035 4323
2039 640
2039 648
2039 1340
2039 1774
2039 2232
2039 2763
2039 3845
2039 4326
2039 4327
2039 4328
2040 534
2040 621
2040 913
2040 2127
2040 2236
2040 2782
2040 3384
2040 3814
2040 4219
2040 4220
2041 1670
2043 148
2043 565
2043 628
2043 766
2043 1164
2043 1503
2043 1551
2043 1552
2043 1553
2044 1491
2044 1627
2044 2220
2044 3119
2044 3719
2044 4341
2044 4342
2044 4343
2044 4344
2044 4345
2045 702
2045 3066
2045 3111
2045 3181
2045 3825
2045 4329
2045 4330
2045 4331
2045 4332
2045 4333
2050 375
2050 534
2050 752
2050 1969
2050 3508
2050 4109
2050 4334
2050 4335
2050 4336
2050 4337
2052 110
2052 437
2052 834
2052 2892
2052 3130
2052 3785
2052 4078
2052 4361
2052 4362
2052 4363
2056 93
2056 180
2056 223
2056 267
2056 797
2056 1946
2056 3065
2056 3066
2056 4346
2056 4347
2057 1326
2057 1943
2057 2411
2057 2775
2057 2876
2057 3180
2057 3565
2057 4348
2057 4349
2057 4350
2061 4500
2061 4501
2061 4502
2062 1153
2062 2542
2062 3254
2062 3582
2062 4245
2062 4352
2062 4353
2062 4354
2062 4355
2062 4356
2063 731
2063 1267
2063 1367
2063 1858
2063 3354
2063 3648
2063 4357
2063 4358
2063 4359
2063 4360
2066 488
2066 660
2066 961
2066 1125
2066 1955
2066 2068
2066 2320
2066 4166
2066 4378
2066 4379
2067 539
2067 933
2067 1459
2067 1740
2067 3850
2067 3984
2067 4368
2067 4369
2067 4370
2071 1024
2071 3012
2071 3158
2071 3262
2071 3928
2071 4002
2071 4077
2071 4364
2071 4365
2071 4366
2073 33
2073 436
2073 1102
2073 1660
2073 2415
2073 2939
2073 3106
2073 3125
2073 3864
2073 4367
2077 1278
2077 2346
2077 2967
2077 3425
2077 3450
2077 3950
2077 4115
2077 4371
2077 4372
2077 4373
2078 649
2078 885
2078 988
2078 1409
2078 1722
2078 3154
2078 3890
2078 4374
2078 4375
2078 4376
2079 241
2079 558
2079 887
2079 1021
2079 2037
2079 2349
2079 4612
2079 6244
2079 7060
2079 7525
2080 228
2080 838
2080 1031
2080 1626
2080 1821
2080 2029
2080 3942
2080 4133
2080 4377
2081 638
2082 977
2082 1493
2082 1535
2082 2976
2082 3139
2082 3398
2082 3615
2082 3943
2082 3968
2082 4380
2083 1603
2083 2007
2083 3990
2083 4142
2083 4381
2083 4382
2083 4383
2083 4384
2083 4385
2083 4386
2084 732
2084 1459
2084 1922
2084 2566
2084 2646
2084 2931
2084 3253
2084 4390
2084 4391
2084 4392
2085 71
2085 94
2085 98
2085 846
2085 900
2085 1274
2085 2849
2085 4054
2085 4088
2085 4387
2091 2086
2091 2087
2091 2088
2091 2089
2091 3876
2091 4293
2091 4431
2091 4432
2092 643
2092 644
2093 4403
2094 424
2094 1568
2094 1983
2094 2945
2094 3089
2094 3646
2094 3684
2094 4395
2094 4396
2094 4397
2096 569
2096 878
2096 1255
2096 1574
2096 2398
2096 2882
2096 3418
2096 3827
2096 4393
2096 4394
2098 304
2098 307
2098 648
2098 1528
2098 3780
2098 7716
2098 8228
2098 8937
2098 8938
2098 8939
2099 92
2099 127
2099 128
2099 131
2099 132
2099 133
2099 1056
2099 1959
2099 4398
2099 4399
2100 1282
2101 314
2102 385
2102 1787
2102 1983
2102 2364
2102 3507
2102 3862
2102 4159
2102 4400
2102 4401
2102 4402
2103 584
2103 931
2103 1575
2103 1965
2103 2178
2103 4387
2103 4404
2103 4405
2103 4406
2103 4407
2107 127
2107 171
2107 408
2107 495
2107 988
2107 1503
2107 1529
2107 1536
2107 3076
2107 3802
2111 1267
2111 1741
2111 2275
2111 2811
2111 3474
2111 4357
2111 4358
2111 4360
2111 4433
2111 4434
2112 240
2112 3003
2112 3631
2112 4380
2112 4383
2112 4440
2112 4441
2112 4442
2113 226
2113 301
2113 2556
2113 2568
2113 3078
2113 3254
2113 4408
2113 4409
2113 4410
2113 4411
2116 343
2116 345
2116 346
2116 795
2116 846
2116 2343
2116 2495
2116 2570
2116 4412
2117 797
2117 1321
2117 2440
2117 2799
2117 3840
2117 4281
2117 4413
2117 4414
2117 4415
2117 4416
2118 2715
2118 3178
2118 4187
2118 4212
2118 4243
2118 4417
2118 4418
2118 4419
2118 4420
2118 4421
2119 300
2119 508
2119 752
2119 1114
2119 1115
2119 1116
2119 1217
2119 2086
2119 4428
2119 4429
2120 319
2120 1087
2120 3592
2120 4241
2120 4422
2120 4423
2120 4424
2120 4425
2120 4426
2120 4427
2124 459
2124 587
2124 1169
2124 1762
2124 2216
2124 3127
2124 3420
2124 4037
2124 4356
2124 4430
2127 1607
2127 1940
2127 2359
2127 3943
2127 4446
2127 4447
2127 4448
2127 4449
2127 4450
2127 4451
2128 224
2128 1503
2128 1778
2128 2169
2128 3461
2128 4034
2128 4188
2128 4435
2128 4436
2128 4437
2130 1226
2130 1856
2130 3093
2130 3094
2130 3095
2130 3096
2130 3181
2130 4057
2130 4087
2130 4333
2131 261
2131 565
2131 834
2131 945
2131 1164
2131 1299
2131 1614
2131 3987
2131 4438
2131 4439
2133 1421
2133 2491
2133 4539
2135 1464
2135 2685
2135 2771
2135 2955
2135 3808
2135 4005
2135 4173
2135 4443
2135 4444
2135 4445
2137 2191
2137 4452
2137 4453
2137 4454
2137 4455
2137 4456
2137 4457
2137 4458
2137 4459
2137 4460
2138 382
2138 982
2138 1263
2138 1664
2138 5288
2138 6565
2138 7239
2138 9218
2138 9462
2138 9549
2143 263
2143 412
2143 538
2143 1054
2143 1534
2143 1553
2143 1614
2143 1903
2143 1905
2143 2196
2144 161
2144 516
2144 683
2144 1530
2144 2272
2144 2423
2144 4152
2144 4461
2144 4462
2144 4463
2145 823
2145 1729
2145 3260
2145 3468
2145 3560
2145 4473
2145 4474
2145 4475
2145 4476
2145 4477
2146 2474
2146 3184
2146 3539
2146 4409
2146 4467
2146 4468
2146 4469
2146 4470
2146 4471
2146 4472
2148 4466
2149 75
2149 249
2149 1112
2149 1328
2149 1408
2149 3320
2149 3968
2149 4087
2149 4464
2149 4465
2151 538
2151 565
2151 867
2151 945
2151 987
2151 989
2151 1072
2151 1299
2151 1614
2151 1903
2157 4548
2157 4549
2157 4550
2159 315
2159 2513
2159 2589
2159 3540
2159 4313
2159 4478
2159 4479
2159 4480
2159 4481
2159 4482
2160 3614
2162 1867
2162 3300
2162 3429
2162 3793
2162 3828
2162 4483
2162 4484
2162 4485
2162 4486
2163 3767
2165 288
2165 1336
2165 1953
2165 2193
2165 2378
2165 3129
2165 3171
2165 4044
2165 4487
2165 4488
2166 165
2166 412
2166 453
2166 699
2166 763
2166 2195
2166 2196
2166 2197
2166 4489
2170 1412
2170 4556
2170 4557
2171 4490
2175 265
2175 2484
2178 438
2178 1787
2178 3901
2178 4900
2178 5349
2178 5441
2178 5747
2178 7179
2178 7180
2178 7181
2180 4559
2181 440
2181 1732
2181 2367
2181 3127
2181 3499
2181 4491
2181 4492
2181 4493
2181 4494
2181 4495
2182 161
2182 3539
2182 5156
2182 6455
2182 6718
2182 6719
2182 6720
2182 6721
2182 6722
2182 6723
2183 786
2183 1398
2183 1911
2183 2478
2183 2813
2183 3659
2183 4496
2183 4497
2183 4498
2183 4499
2191 328
2191 395
2191 638
2191 735
2191 1613
2191 2096
2191 2179
2191 2236
2191 4225
2192 1663
2192 3782
2192 4504
2192 4505
2192 4506
2195 25
2195 633
2195 992
2195 2551
2195 4094
2195 5040
2195 5111
2195 5248
2195 6810
2195 6811
2196 913
2196 1243
2196 1305
2196 1550
2196 1697
2196 1711
2196 3062
2196 3914
2196 3985
2196 4503
2197 120
2197 1057
2197 1629
2197 2991
2197 3805
2197 3986
2197 5935
2197 6474
2197 6806
2197 6807
2200 4507
2203 1243
2203 1365
2203 1732
2203 2461
2203 3548
2203 4508
2203 4509
2203 4510
2203 4511
2203 4512
2204 521
2204 1013
2204 1747
2204 2705
2204 3154
2204 4220
2204 5016
2204 7800
2204 7943
2204 8219
2206 1022
2206 1972
2206 2040
2206 2211
2206 3168
2206 3835
2206 4513
2206 4514
2206 4515
2206 4516
2207 1060
2207 1217
2207 1657
2207 2640
2207 2936
2207 3510
2207 4517
2207 4518
2207 4519
2209 1583
2209 4169
2209 4352
2209 4520
2209 4521
2209 4522
2209 4523
2209 4524
2209 4525
2209 4526
2210 328
2210 395
2210 943
2210 2213
2210 2838
2210 3798
2210 4527
2210 4528
2210 4529
2210 4530
2212 230
2212 1471
2212 1879
2212 2058
2212 2338
2212 2569
2212 2895
2212 4055
2212 4171
2212 4531
2215 470
2218 812
2218 1626
2218 3887
2218 4185
2218 4188
2218 4532
2218 4533
2218 4534
2218 4535
2218 4536
2220 6
2220 118
2220 379
2220 1962
2220 3000
2220 3459
2220 3856
2220 4180
2220 4537
2220 4538
2221 558
2221 887
2221 1165
2221 2037
2221 3277
2221 3357
2221 4612
2224 646
2227 384
2227 1397
2227 1471
2227 1477
2227 2785
2227 3046
2227 4054
2227 4091
2227 4179
2227 4544
2231 171
2231 261
2231 408
2231 889
2231 988
2231 1503
2231 1506
2231 1529
2231 1536
2231 3802
2232 99
2232 2628
2232 4357
2232 4358
2232 4359
2234 90
2234 674
2234 1669
2234 1835
2234 2265
2234 3949
2234 4540
2234 4541
2234 4542
2234 4543
2236 1239
2236 1297
2236 2516
2236 2882
2236 3978
2236 4053
2236 4336
2236 4545
2236 4546
2236 4547
2238 466
2238 1014
2238 1532
2238 1574
2238 1992
2238 4226
2238 4251
2238 8367
2238 8368
2239 390
2239 444
2239 981
2239 1031
2239 3572
2239 4692
2239 5152
2239 5907
2239 8127
2239 8128
2244 98
2244 466
2244 3511
2244 3950
2244 4646
2244 4647
2244 4648
2244 4649
2244 4650
2245 592
2246 582
2246 1137
2246 1496
2246 1847
2246 3366
2246 4551
2246 4552
2246 4553
2246 4554
2246 4555
2247 93
2247 1164
2247 1185
2247 1533
2247 1537
2247 1946
2247 3065
2247 3067
2247 3802
2247 4346
2250 3399
2252 4654
2254 1011
2254 1471
2254 1474
2254 1621
2254 2248
2254 2564
2254 2785
2254 3318
2254 3815
2254 4024
2255 4558
2257 699
2257 1217
2257 1440
2257 1637
2257 2115
2257 2722
2257 3496
2257 3873
2257 4567
2257 4568
2261 1213
2261 2151
2261 2331
2261 2777
2261 3054
2261 3423
2261 3649
2261 4564
2261 4565
2261 4566
2262 753
2262 875
2262 2160
2262 3411
2262 4429
2262 4560
2262 4561
2262 4562
2262 4563
2264 98
2264 833
2264 1234
2264 1525
2264 3554
2264 4287
2264 4447
2264 4569
2264 4570
2264 4571
2265 2272
2265 3388
2265 3583
2265 4374
2265 4572
2265 4573
2265 4574
2265 4575
2265 4576
2265 4577
2268 55
2268 102
2268 258
2268 1368
2268 1501
2268 2181
2268 3212
2268 4374
2268 4578
2268 4579
2269 3588
2271 3253
2273 640
2273 923
2273 1785
2273 1858
2273 3093
2273 3128
2273 3224
2273 4095
2273 4345
2273 4580
2277 1062
2277 1898
2277 1936
2277 2989
2277 3041
2277 3787
2277 3966
2277 4331
2277 4390
2277 4581
2278 979
2278 1670
2278 2205
2278 3928
2278 4582
2278 4583
2278 4584
2278 4585
2278 4586
2278 4587
2280 171
2280 982
2280 1054
2280 2022
2280 2091
2280 2878
2280 3772
2280 4094
2280 4128
2280 4404
2281 343
2281 345
2281 467
2281 795
2281 1323
2281 2632
2281 3672
2281 3674
2281 4588
2281 4589
2282 9
2282 781
2282 1462
2282 1910
2282 2198
2282 2400
2282 3451
2282 4590
2282 4591
2282 4592
2283 374
2283 616
2283 973
2283 1483
2283 2882
2283 3126
2283 3250
2283 3580
2283 4169
2283 4593
2283 4594
2285 819
2285 1155
2285 1580
2285 1815
2285 3722
2285 4595
2285 4596
2285 4597
2285 4598
2285 4599
2286 171
2286 480
2286 865
2286 1589
2286 2315
2286 2625
2286 4087
2286 4600
2286 4601
2286 4602
2288 91
2288 2378
2288 2986
2288 3082
2288 4609
2288 5315
2288 7283
2288 7284
2288 7285
2288 7286
2289 1143
2289 1795
2289 2684
2291 0
2291 187
2291 191
2291 194
2291 610
2291 1694
2291 2391
2291 2451
2291 3477
2291 4603
2292 148
2292 296
2292 348
2292 1503
2292 1552
2292 1553
2292 3705
2292 3841
2292 4604
2293 696
2293 697
2293 1528
2293 2048
2293 2265
2293 3741
2293 3743
2293 4605
2293 4606
2293 4607
2296 602
2296 762
2296 1892
2296 3686
2296 4600
2296 4602
2296 4608
2296 4609
2296 4610
2296 4611
2298 4627
2301 4737
2302 4613
2304 2074
2306 190
2306 260
2306 261
2306 696
2306 983
2306 1614
2306 1905
2306 2388
2306 2390
2306 4605
2307 220
2307 763
2307 932
2307 1534
2307 2713
2307 3743
2307 4614
2307 4615
2307 4616
2307 4617
2308 250
2309 263
2309 538
2309 765
2309 987
2309 989
2309 1553
2309 1903
2309 1904
2309 1905
2309 4618
2311 4084
2313 45
2313 1450
2313 1826
2313 3385
2313 4247
2313 4465
2313 4619
2313 4620
2313 4621
2313 4622
2314 373
2314 1061
2314 1870
2314 2212
2314 3303
2314 4218
2314 4623
2314 4624
2314 4625
2314 4626
2315 534
2315 640
2315 688
2315 1049
2315 1091
2315 1807
2315 3173
2315 3966
2315 4223
2315 4630
2316 4
2316 478
2316 975
2316 1021
2316 1541
2316 1685
2316 2898
2316 2902
2316 4628
2316 4629
2319 146
2319 1600
2319 2380
2319 3900
2319 3996
2319 4631
2319 4632
2319 4633
2319 4634
2321 155
2321 1112
2321 3320
2321 4635
2323 756
2323 1697
2323 1817
2323 1964
2323 2226
2323 2725
2323 3546
2323 4542
2323 4602
2323 4636
2324 973
2324 1303
2324 2102
2324 2182
2324 3733
2324 3901
2324 4104
2324 4637
2324 4638
2324 4639
2326 276
2326 1156
2326 1701
2326 1729
2326 2550
2326 2878
2326 3461
2326 3616
2326 4189
2326 4640
2327 512
2327 2914
2327 3114
2327 3557
2327 3643
2327 4641
2327 4642
2327 4643
2327 4644
2327 4645
2328 3443
2331 1745
2331 2903
2331 2927
2331 3719
2331 4657
2331 4658
2331 4659
2331 4660
2331 4661
2331 4662
2335 232
2336 643
2336 1185
2336 2128
2336 2625
2336 2738
2336 3106
2336 3337
2336 3654
2336 4655
2336 4656
2337 319
2337 430
2337 443
2337 560
2337 649
2337 2585
2337 2785
2337 3685
2337 4663
2340 561
2340 1177
2340 1722
2340 3256
2340 3755
2340 4377
2340 4678
2340 4679
2340 4680
2340 4681
2342 131
2342 265
2342 505
2342 764
2342 1971
2342 2364
2342 2484
2342 2639
2342 2975
2342 4664
2343 731
2343 735
2343 794
2343 833
2343 1337
2343 1338
2343 1339
2343 2031
2343 4270
2343 4672
2345 134
2345 812
2345 1830
2345 2634
2345 4233
2345 4341
2345 4583
2345 4665
2345 4666
2345 4667
2346 856
2346 1136
2346 2007
2346 3731
2346 4256
2346 4417
2346 4668
2346 4669
2346 4670
2346 4671
2347 3269
2348 426
2348 2607
2348 4788
2348 4789
2351 73
2351 853
2351 1687
2351 2897
2351 3540
2351 4013
2351 4673
2351 4674
2351 4675
2351 4676
2353 649
2353 1362
2353 2412
2353 3770
2353 4677
2354 127
2354 171
2354 261
2354 408
2354 988
2354 1503
2354 1529
2354 1536
2354 3076
2354 3802
2355 4790
2356 359
2356 470
2356 973
2356 1491
2356 1643
2356 2389
2356 3311
2356 4687
2356 4688
2356 4689
2357 1176
2357 2728
2357 2968
2357 3517
2357 3680
2357 4682
2357 4683
2357 4684
2357 4685
2357 4686
2358 3398
2359 132
2359 335
2359 955
2359 1841
2359 2716
2359 4690
2359 4691
2359 4692
2359 4693
2361 1024
2361 1042
2361 1091
2361 1223
2361 1515
2361 1723
2361 2447
2361 4694
2361 4695
2361 4696
2363 379
2363 1268
2363 1278
2363 1280
2363 1527
2363 1721
2363 1962
2363 3425
2363 4555
2363 4706
2364 7
2364 138
2364 633
2364 733
2364 2367
2364 2454
2364 2545
2364 4660
2364 4697
2364 4698
2365 330
2365 834
2365 3083
2365 3247
2365 3451
2365 4646
2365 4702
2365 4703
2365 4704
2365 4705
2367 1217
2367 1795
2367 2190
2367 2307
2367 2341
2367 2410
2367 3361
2367 4699
2367 4700
2367 4701
2368 165
2368 407
2368 537
2368 633
2368 693
2368 695
2368 696
2368 699
2368 1863
2368 4129
2370 2629
2370 3370
2370 3550
2370 3791
2370 4139
2370 4470
2370 4684
2370 4707
2370 4708
2370 4709
2374 4810
2379 1330
2379 2447
2379 2776
2379 4694
2380 1056
2380 1971
2380 4664
2381 720
2381 961
2381 1269
2381 1320
2381 4247
2381 4710
2381 4711
2381 4712
2381 4713
2383 347
2383 1176
2383 1891
2383 2946
2383 3304
2383 3659
2383 3997
2383 4094
2383 4122
2383 4714
2385 263
2385 429
2385 628
2385 889
2385 1164
2385 1533
2385 1537
2385 2265
2385 3187
2385 3216
2387 399
2387 934
2387 2265
2387 3546
2387 3548
2387 3723
2387 4715
2387 4716
2387 4717
2387 4718
2388 127
2388 171
2388 408
2388 628
2388 889
2388 988
2388 1503
2388 1536
2388 1537
2388 3802
2389 284
2389 1039
2389 2066
2389 2589
2389 2671
2389 2812
2389 2970
2389 4572
2389 4719
2389 4720
2390 402
2390 1782
2390 2565
2390 4298
2390 4699
2390 4721
2390 4722
2390 4723
2390 4724
2390 4725
2393 205
2393 1011
2393 1228
2393 3461
2393 4726
2393 4727
2393 4728
2393 4729
2393 4730
2393 4731
2394 4823
2395 35
2395 1398
2395 1974
2395 2145
2395 3622
2395 4732
2395 4733
2395 4734
2395 4735
2395 4736
2399 4738
2400 1090
2400 1603
2400 2016
2400 2888
2400 4562
2400 4702
2400 4739
2400 4740
2400 4741
2400 4742
2403 263
2403 405
2403 2467
2403 4034
2403 4747
2403 4748
2403 4749
2403 4750
2403 4751
2406 134
2406 256
2406 564
2406 3601
2406 4434
2406 4743
2406 4744
2406 4745
2406 4746
2407 61
2407 787
2407 2806
2407 3718
2407 3808
2407 4299
2407 4699
2407 4752
2407 4753
2407 4754
2408 453
2408 495
2408 699
2408 763
2408 1054
2408 1198
2408 2195
2408 2196
2408 2197
2409 241
2409 288
2409 448
2409 649
2409 725
2409 1266
2409 2018
2409 3489
2409 4755
2409 4756
2410 171
2410 328
2410 1900
2410 2689
2410 3366
2410 3630
2410 4480
2410 4696
2410 4768
2410 4769
2411 1575
2411 4851
2412 250
2412 1582
2412 2244
2412 2247
2412 2357
2412 3765
2412 4757
2412 4758
2412 4759
2412 4760
2413 11
2413 127
2413 443
2413 1077
2413 1233
2413 1634
2413 1961
2413 4244
2413 4293
2414 469
2414 903
2414 1868
2414 2585
2414 2666
2414 2900
2414 3668
2414 4761
2414 4762
2414 4763
2415 679
2415 718
2415 839
2415 1500
2415 2279
2415 2513
2415 4764
2415 4765
2415 4766
2415 4767
2416 185
2416 340
2416 347
2416 387
2416 736
2416 756
2416 763
2416 838
2416 862
2416 931
2416 943
2416 1088
2416 1333
2416 1391
2416 1421
2416 1513
2416 1696
2416 1813
2416 1867
2416 1962
2416 1967
2416 2176
2416 2273
2416 2275
2416 2326
2416 2406
2416 2419
2416 2664
2416 3316
2416 3339
2416 3374
2416 3375
2416 3761
2416 4158
2416 4227
2416 4345
2416 4407
2416 4513
2416 4529
2416 4801
2416 4802
2416 4803
2416 4804
2416 4805
2416 4806
2416 4807
2416 4808
2416 4809
2417 11
2417 860
2417 911
2417 2279
2417 2543
2417 2964
2417 4391
2417 4770
2417 4771
2418 222
2418 228
2418 444
2418 1418
2418 1636
2418 3438
2418 3786
2418 4774
2418 4775
2418 4776
2419 797
2419 840
2419 880
2419 1988
2419 2182
2419 2361
2419 2937
2419 3699
2419 4772
2419 4773
2421 54
2421 94
2421 545
2421 1318
2421 2485
2421 2756
2421 3428
2421 3950
2421 4613
2421 4777
2422 87
2424 90
2424 996
2424 1021
2424 1041
2424 1814
2424 2364
2424 2680
2424 4778
2424 4779
2424 4780
2425 265
2425 1016
2425 1186
2425 1520
2425 1919
2425 2927
2425 3216
2425 4094
2425 4507
2430 1059
2430 1341
2430 3024
2430 3583
2430 4362
2430 4783
2430 4784
2430 4785
2430 4786
2430 4787
2431 4790
2433 45
2433 145
2433 907
2433 2556
2433 2629
2433 2950
2433 3583
2433 4550
2433 4781
2433 4782
2435 347
2435 435
2435 3245
2435 3659
2435 4504
2435 4507
2435 4797
2435 4798
2435 4799
2435 4800
2437 730
2437 801
2437 1416
2437 2290
2437 2710
2437 4057
2437 4536
2437 4765
2437 8309
2437 9461
2438 1983
2438 2525
2438 2584
2438 2932
2438 3206
2438 3339
2438 4791
2438 4792
2438 4793
2438 4794
2440 263
2440 538
2440 1553
2440 1614
2440 1904
2440 1905
2440 2096
2440 3534
2440 4795
2440 4796
2443 127
2443 261
2443 412
2443 453
2443 495
2443 988
2443 1054
2443 1198
2443 2195
2443 2197
2448 205
2448 648
2448 1611
2448 2061
2448 2275
2448 2885
2448 3613
2448 4433
2448 4811
2450 670
2450 1143
2450 1632
2450 1850
2450 2230
2450 3731
2450 3936
2450 4499
2450 4582
2450 4812
2452 626
2452 652
2452 660
2452 1467
2452 1555
2452 1562
2452 4355
2452 4537
2452 4821
2452 4822
2455 75
2455 92
2455 411
2455 1005
2455 3793
2455 3795
2455 4110
2455 4767
2455 4813
2455 4814
2458 1221
2458 1251
2458 2188
2458 2347
2458 3423
2458 3527
2458 4141
2458 4815
2458 4816
2458 4817
2460 1050
2460 1508
2460 1527
2460 1687
2460 1699
2460 3637
2460 3838
2460 4507
2460 4624
2460 4818
2461 850
2461 1121
2461 1496
2461 1516
2461 1529
2461 2791
2461 2824
2461 3413
2461 4819
2461 4820
2462 4826
2463 89
2463 765
2463 984
2463 985
2463 986
2463 987
2463 988
2463 989
2463 3065
2463 3067
2464 2770
2467 432
2467 600
2467 1560
2467 2812
2467 2970
2467 3673
2467 4486
2467 4572
2467 4824
2467 4825
2475 407
2475 463
2475 1500
2475 3499
2475 3861
2475 5028
2475 7510
2475 8564
2475 9377
2475 9835
2477 635
2477 1643
2477 3864
2477 3897
2477 4223
2477 4420
2477 4613
2477 4827
2477 4828
2477 4829
2479 4830
2482 1202
2482 1898
2482 4831
2482 4832
2482 4833
2483 200
2483 635
2483 808
2483 1176
2483 1227
2483 3716
2483 4613
2483 4834
2483 4835
2484 4
2484 602
2484 875
2484 966
2484 1138
2484 1408
2484 1710
2484 1850
2484 2420
2484 4856
2485 568
2485 802
2485 2926
2485 2953
2485 4417
2485 5086
2485 5885
2485 6402
2485 6966
2485 6967
2486 1884
2486 2499
2486 4065
2486 6168
2486 8797
2486 8998
2486 9217
2486 9529
2486 9530
2487 106
2487 343
2487 344
2487 345
2487 346
2487 347
2487 793
2487 794
2487 795
2489 2806
2489 2836
2489 3306
2489 3377
2489 4777
2489 4841
2489 4842
2489 4843
2489 4844
2490 1861
2490 3821
2490 4082
2490 4137
2490 4845
2490 4846
2490 4847
2490 4848
2490 4849
2490 4850
2492 1962
2492 2250
2492 2819
2492 3584
2492 3606
2492 4371
2492 4852
2492 4853
2492 4854
2492 4855
2493 3492
2494 241
2494 328
2494 503
2494 1496
2494 2221
2494 2396
2494 4863
2494 4864
2494 4865
2496 625
2496 1026
2496 1700
2496 2940
2496 2976
2496 4002
2496 4259
2496 4857
2496 4858
2496 4859
2497 707
2497 848
2497 1171
2497 2556
2497 2660
2497 3229
2497 4370
2497 4860
2497 4861
2497 4862
2500 4780
2504 593
2504 1347
2504 2152
2504 2403
2504 2695
2504 2904
2504 3429
2504 4083
2504 4866
2504 4867
2506 71
2506 1116
2506 1922
2506 2224
2506 2481
2506 3540
2506 3851
2506 4868
2506 4869
2506 4870
2509 4551
2510 1155
2510 1198
2510 1325
2510 1422
2510 1449
2510 3174
2510 3838
2510 4871
2510 4872
2510 4873
2513 186
2513 4879
2513 4880
2513 4881
2513 4882
2513 4883
2513 4884
2513 4885
2513 4886
2513 4887
2515 1167
2515 1219
2515 1722
2515 2211
2515 2714
2515 3638
2515 3835
2515 4874
2515 4875
2515 4876
2516 330
2516 397
2516 1534
2516 2484
2516 4947
2516 5026
2516 5154
2516 5651
2516 6292
2516 7206
2517 256
2517 613
2517 1225
2517 1755
2517 3095
2517 3096
2517 3875
2517 4057
2517 4233
2517 4705
2518 1013
2518 1477
2518 1985
2518 2220
2518 2855
2518 3934
2518 4108
2518 4755
2518 4877
2518 4878
2520 1566
2520 3683
2520 4238
2520 4475
2520 4838
2520 4870
2520 4909
2520 4910
2520 4911
2520 4912
2522 4888
2523 508
2523 1008
2523 1555
2523 2727
2523 2968
2523 3428
2523 3517
2523 3949
2523 4889
2523 4890
2526 964
2526 4891
2526 4892
2526 4893
2526 4894
2526 4895
2526 4896
2526 4897
2526 4898
2526 4899
2527 44
2527 1549
2527 1626
2527 1713
2527 2275
2527 2736
2527 3037
2527 3130
2527 3780
2527 4030
2528 127
2528 470
2528 753
2528 889
2528 988
2528 1536
2528 1537
2528 3802
2528 3980
2528 4900
2531 243
2531 647
2531 1217
2531 1561
2531 2073
2531 3936
2531 4610
2531 4906
2531 4907
2531 4908
2532 110
2532 167
2532 723
2532 930
2532 1444
2532 1782
2532 1886
2532 4903
2532 4904
2532 4905
2533 670
2533 1238
2533 1692
2533 2889
2533 2927
2533 2994
2533 3499
2533 3994
2533 4901
2533 4902
2535 180
2535 223
2535 267
2535 1185
2535 1946
2535 1966
2535 3065
2535 3066
2535 3067
2535 3373
2536 677
2536 745
2536 1657
2536 1836
2536 1917
2536 2428
2536 3041
2536 3237
2536 4318
2536 4480
2537 220
2537 633
2537 1024
2537 2901
2537 3560
2537 4077
2537 4319
2537 4404
2537 4913
2537 4914
2541 1315
2541 1324
2541 1891
2541 1934
2541 2873
2541 4159
2541 4807
2541 4915
2541 4916
2541 4917
2542 1365
2542 1985
2542 4985
2543 634
2543 1018
2543 1178
2543 1344
2543 1404
2543 1723
2543 1998
2543 3940
2543 4065
2543 4918
2546 186
2546 616
2546 1406
2546 2251
2546 2636
2546 3580
2546 3962
2546 4923
2546 4924
2546 4925
2547 4919
2548 185
2548 2527
2548 2903
2548 3194
2548 3786
2548 4158
2548 4743
2548 4920
2548 4921
2548 4922
2550 1714
2550 2075
2550 4366
2551 812
2551 1248
2551 3942
2551 4926
2551 4927
2552 136
2552 1145
2552 2998
2552 3206
2552 3851
2552 4519
2552 4928
2552 4929
2552 4930
2552 4931
2557 540
2557 846
2557 2533
2557 4053
2557 4191
2558 205
2559 784
2559 1039
2559 2641
2559 3144
2559 3522
2559 3631
2559 3809
2559 4937
2559 4938
2559 4939
2560 551
2560 1790
2560 2580
2560 3316
2560 4932
2560 4933
2560 4934
2560 4935
2560 4936
2564 939
2564 1207
2564 4735
2570 5038
2574 103
2574 459
2574 2634
2574 2665
2574 2998
2574 3153
2574 4169
2574 4336
2574 4460
2574 4921
2579 1698
2579 2259
2579 2394
2579 2849
2579 4940
2579 4941
2579 4942
2579 4943
2579 4944
2579 4945
2580 128
2580 1503
2580 1552
2580 1553
2580 1936
2580 4717
2580 4946
2580 4947
2580 4948
2581 3014
2584 631
2584 930
2584 1132
2584 2359
2584 3916
2584 4158
2584 4588
2584 4758
2584 4949
2584 4950
2587 52
2587 1228
2587 1247
2587 1325
2587 2213
2587 2320
2587 4592
2587 4806
2587 4951
2587 4952
2595 171
2595 408
2595 628
2595 889
2595 1503
2595 1506
2595 1529
2595 1537
2595 2265
2595 3802
2597 560
2597 1660
2597 4953
2597 4954
2597 4955
2600 205
2600 812
2600 949
2600 1598
2600 2028
2600 3633
2600 4953
2600 4964
2600 4966
2600 4967
2602 205
2602 622
2602 1872
2602 1998
2602 3290
2602 4956
2602 4957
2602 4958
2602 4959
2602 4960
2603 3461
2603 4185
2603 4328
2603 4562
2603 4961
2603 4962
2603 4963
2603 4964
2603 4965
2605 11
2605 1240
2605 1907
2605 3084
2605 3706
2605 4861
2605 4968
2605 4969
2605 4970
2605 4971
2612 1315
2612 1983
2612 4972
2612 4973
2612 4974
2613 466
2613 602
2613 2667
2613 3330
2613 4078
2613 4975
2613 4976
2613 4977
2613 4978
2613 4979
2618 131
2618 133
2618 263
2618 429
2618 2364
2618 3187
2618 3545
2618 3660
2618 4685
2618 4980
2619 408
2619 781
2619 1203
2619 1536
2619 2617
2619 3594
2619 4180
2619 4928
2619 4980
2619 4984
2620 121
2620 468
2620 2181
2620 3351
2620 3917
2620 4303
2620 4590
2620 4981
2620 4982
2620 4983
2624 1568
2624 2934
2624 4055
2624 4098
2624 4802
2624 4913
2624 4991
2624 4992
2624 4993
2626 407
2626 1872
2626 3512
2626 3639
2626 4256
2626 4986
2626 4987
2626 4988
2626 4989
2626 4990
2628 165
2628 412
2628 453
2628 699
2628 763
2628 1054
2628 2195
2628 2196
2628 2197
2630 2656
2630 4997
2630 4998
2630 4999
2630 5000
2631 13
2631 26
2631 329
2631 582
2631 976
2631 1248
2631 2260
2631 3893
2631 5001
2631 5002
2633 2505
2633 3916
2633 3927
2633 4418
2633 4611
2633 4986
2633 4994
2633 4995
2633 4996
2634 3099
2634 3114
2634 3724
2634 4665
2634 5003
2634 5004
2634 5005
2634 5006
2634 5007
2634 5008
2637 147
2637 165
2637 763
2637 1551
2637 1971
2637 2004
2637 3060
2637 3789
2639 973
2639 1084
2639 2145
2639 4386
2639 4510
2639 5011
2639 5012
2639 5013
2639 5014
2641 147
2641 165
2641 410
2641 566
2641 943
2641 3060
2641 4694
2641 5009
2641 5010
2645 628
2647 2799
2649 1963
2650 238
2650 835
2650 1919
2650 2656
2650 2983
2650 2991
2650 4855
2650 5015
2650 5016
2651 356
2651 2033
2651 2268
2651 2512
2651 3062
2651 5033
2651 5034
2651 5035
2651 5036
2651 5037
2653 13
2653 546
2653 870
2653 1598
2653 2565
2653 2734
2653 3961
2653 4794
2653 5017
2653 5018
2654 2058
2655 30
2655 679
2655 2255
2655 4642
2655 5023
2655 5024
2655 5025
2655 5026
2655 5027
2655 5028
2656 1324
2656 5129
2658 546
2658 947
2658 1802
2658 2565
2658 2798
2658 2989
2658 4322
2658 5017
2658 5019
2659 148
2659 946
2659 1328
2659 1365
2659 2796
2659 3760
2659 4532
2659 5020
2659 5021
2659 5022
2660 693
2660 696
2660 1228
2660 2853
2660 3335
2660 4560
2660 5029
2660 5030
2660 5031
2660 5032
2661 99
2661 756
2661 1904
2661 2782
2661 2895
2661 3858
2661 7037
2661 7552
2661 8148
2661 8470
2661 8576
2661 8577
2662 837
2662 2002
2662 2404
2662 2588
2662 2790
2662 3196
2662 3212
2662 7096
2662 7917
2662 8749
2663 162
2663 2317
2663 2318
2663 2320
2663 2412
2663 3287
2663 3289
2663 3290
2663 5040
2663 5041
2664 3753
2672 10
2672 1088
2672 1132
2672 1583
2672 2365
2672 2895
2672 3085
2672 3356
2672 4185
2674 1296
2674 1647
2674 1680
2674 2217
2674 2528
2674 4086
2674 4437
2674 4843
2674 5321
2674 5353
2675 305
2675 346
2675 820
2675 1150
2675 1365
2675 1670
2675 1883
2675 3421
2675 4513
2675 5039
2677 282
2677 626
2677 854
2677 1106
2677 1475
2677 1476
2677 2248
2677 2785
2677 4179
2677 4183
2680 356
2680 870
2680 2543
2680 2679
2680 4147
2680 4257
2680 5042
2680 5043
2680 5044
2680 5045
2681 894
2681 1430
2681 3354
2681 3481
2681 4462
2681 4870
2681 5050
2681 5051
2681 5052
2681 5053
2683 263
2683 502
2683 567
2683 762
2683 763
2683 988
2683 3075
2683 4469
2683 6323
2683 8559
2684 1191
2684 2220
2684 2898
2684 3525
2684 4342
2684 5046
2684 5047
2684 5048
2684 5049
2687 378
2687 1325
2687 1778
2687 2570
2687 2885
2687 2962
2687 4674
2687 5056
2687 5057
2690 105
2690 630
2690 1575
2690 1611
2690 2343
2690 3183
2690 4534
2690 4776
2690 5058
2690 5059
2691 232
2691 720
2691 1836
2691 2820
2691 4155
2691 5589
2691 6202
2691 6932
2691 7136
2691 7326
2692 429
2692 461
2692 533
2692 677
2692 2975
2692 4432
2692 4664
2692 4996
2692 5062
2692 5063
2694 3548
2695 838
2695 1732
2695 1962
2695 2531
2695 2852
2695 3438
2695 4735
2695 5023
2695 5060
2695 5061
2697 934
2700 282
2700 3083
2700 4813
2700 4907
2700 4967
2706 1904
2706 2533
2706 4191
2706 5064
2706 5065
2709 856
2709 1962
2709 3005
2709 3915
2709 4143
2709 6095
2709 6883
2709 6945
2709 7611
2709 7612
2710 566
2710 649
2710 1429
2710 1981
2710 3449
2710 3782
2710 3876
2710 4340
2710 4416
2710 5066
2714 129
2714 405
2714 505
2714 1056
2714 1943
2714 1971
2714 2485
2714 2975
2714 4664
2715 148
2715 157
2715 481
2715 722
2715 746
2715 801
2715 3899
2715 4654
2715 5074
2715 5075
2716 540
2716 901
2716 2559
2716 2869
2716 3236
2716 4191
2716 5067
2716 5068
2716 5069
2718 5070
2720 147
2720 165
2720 410
2720 566
2720 763
2720 1551
2720 1959
2720 3060
2721 322
2721 1428
2721 1712
2721 2222
2721 2431
2721 2565
2721 5076
2721 5077
2721 5078
2721 5079
2726 781
2726 1166
2726 2328
2726 2336
2726 4103
2726 4283
2726 5052
2726 5071
2726 5072
2726 5073
2727 54
2727 1057
2727 2620
2727 3419
2727 3645
2727 3826
2727 4686
2727 5083
2727 5084
2727 5085
2729 7044
2734 176
2734 744
2734 1487
2734 2278
2734 4919
2734 5094
2734 5095
2734 5096
2734 5097
2736 1572
2736 1963
2736 2502
2736 2618
2736 4682
2736 4984
2736 5086
2736 5087
2736 5088
2736 5089
2738 433
2738 577
2738 926
2738 1604
2738 3905
2738 5090
2738 5091
2738 5092
2738 5093
2741 165
2741 171
2741 267
2741 268
2741 272
2741 273
2741 567
2741 1353
2741 1528
2741 5106
2744 1055
2744 1330
2744 1943
2744 4231
2744 4364
2744 4912
2744 5107
2744 5108
2744 5109
2744 5110
2747 5098
2747 5099
2747 5100
2747 5101
2747 5102
2747 5103
2747 5104
2747 5105
2751 1264
2751 2977
2751 3556
2751 3963
2751 4003
2751 4131
2751 4732
2751 4752
2751 5113
2751 5114
2752 146
2752 487
2752 901
2752 2485
2752 2663
2752 2767
2752 4191
2752 4864
2752 5111
2752 5112
2753 8169
2755 147
2755 410
2755 566
2755 826
2755 1056
2755 1551
2755 1959
2755 1971
2755 3060
2756 237
2756 1172
2756 1501
2756 3462
2756 3643
2756 4081
2756 4391
2756 5115
2756 5116
2756 5117
2757 356
2757 837
2757 1117
2757 1141
2757 2260
2757 4128
2757 4189
2757 4279
2757 4912
2757 5118
2760 5121
2763 58
2763 343
2763 345
2763 794
2763 2425
2763 2497
2763 2772
2763 3458
2763 5119
2763 5120
2768 250
2769 311
2769 640
2769 753
2769 786
2769 3965
2769 4220
2769 4223
2769 4377
2769 5134
2769 5135
2770 587
2770 952
2770 1509
2770 3232
2770 3451
2770 3883
2770 4632
2770 5122
2770 5123
2770 5124
2771 1188
2773 79
2773 588
2773 4038
2773 4993
2773 5071
2773 5125
2773 5126
2773 5127
2773 5128
2774 52
2774 252
2774 1203
2774 1352
2774 2619
2774 4958
2774 5029
2774 5130
2774 5131
2774 5132
2775 382
2775 570
2775 1107
2775 1324
2775 1342
2775 1481
2775 3645
2775 4225
2775 4269
2775 4772
2779 752
2779 2113
2779 3474
2779 3903
2779 3905
2779 4131
2779 4320
2779 4727
2780 5136
2781 99
2781 246
2781 270
2781 2782
2781 3752
2781 5145
2781 5146
2781 5147
2781 5148
2781 5149
2784 1026
2785 788
2785 1106
2785 1763
2785 1953
2785 3727
2785 3919
2785 4202
2785 5052
2785 5154
2787 674
2787 1724
2787 2427
2787 4117
2787 4812
2787 5141
2787 5142
2787 5143
2787 5144
2788 5137
2789 2094
2789 3032
2789 3218
2789 3247
2789 3811
2789 5171
2789 5172
2789 5173
2789 5174
2789 5175
2790 74
2790 640
2790 3131
2790 3803
2790 3910
2790 4864
2790 4927
2790 5138
2790 5139
2790 5140
2791 161
2791 267
2791 437
2791 642
2791 1365
2791 2580
2791 2642
2791 3419
2791 4871
2791 4872
2792 2361
2792 2774
2792 3355
2792 3664
2792 4089
2792 5093
2792 5150
2792 5151
2792 5152
2792 5153
2793 110
2793 1890
2793 1940
2793 3384
2793 3965
2793 4220
2793 5163
2793 5164
2793 5165
2793 5166
2795 1321
2795 2439
2795 7133
2795 7692
2795 9640
2795 9939
2795 9941
2795 9942
2795 9943
2795 9944
2796 159
2796 952
2796 1278
2796 2226
2796 3323
2796 4498
2796 5159
2796 5160
2796 5161
2796 5162
2797 97
2797 532
2797 1089
2797 1426
2797 2202
2797 3095
2797 5155
2797 5156
2797 5157
2797 5158
2804 512
2804 1219
2804 2262
2804 2729
2804 2843
2804 2953
2804 5167
2804 5168
2804 5169
2804 5170
2806 797
2806 1091
2806 1168
2806 1907
2806 3141
2806 4970
2806 5176
2806 5177
2806 5178
2806 5179
2807 33
2807 582
2807 3507
2807 3515
2807 4677
2809 267
2809 270
2809 1053
2809 1534
2809 1552
2809 1553
2809 2196
2809 2371
2809 2372
2809 2877
2810 653
2810 661
2810 762
2810 771
2810 904
2810 2520
2810 3010
2810 5180
2810 5181
2810 5182
2811 636
2811 686
2811 803
2811 1255
2811 1939
2811 1943
2811 3274
2811 3527
2811 3865
2811 4389
2812 128
2812 1491
2812 2411
2812 2584
2812 3565
2812 3627
2812 3673
2812 4572
2812 5172
2815 852
2815 1134
2815 1172
2815 1637
2815 3032
2815 3079
2815 5183
2815 5184
2815 5185
2815 5186
2816 1469
2816 2447
2816 2457
2816 2765
2816 2862
2816 5187
2816 5188
2816 5189
2816 5190
2816 5191
2818 2010
2819 235
2819 887
2819 2967
2819 3354
2819 4612
2819 4829
2819 5192
2819 5193
2819 5194
2819 5195
2823 205
2823 717
2823 865
2823 1954
2823 2113
2823 2398
2823 4085
2823 5196
2823 5197
2823 5198
2828 342
2828 1261
2828 2074
2828 2632
2828 3858
2828 4302
2828 4609
2828 5158
2828 5199
2828 5200
2829 823
2830 290
2830 1164
2830 1450
2830 1560
2830 1927
2830 2444
2830 4389
2830 5199
2830 5201
2830 5202
2833 613
2833 614
2833 615
2833 827
2833 1936
2833 2389
2833 2505
2833 4846
2833 5203
2833 5204
2835 602
2835 774
2835 1751
2835 1962
2835 4039
2835 4662
2835 5205
2835 5206
2835 5207
2835 5208
2836 626
2836 1108
2836 1455
2836 1840
2836 2808
2836 5425
2836 5968
2836 6493
2836 9669
2836 10710
2840 90
2840 784
2840 815
2840 2684
2840 3783
2840 4698
2840 5207
2840 5209
2840 5210
2840 5211
2843 25
2843 124
2843 819
2843 1151
2843 1706
2843 1868
2843 2350
2843 4560
2843 4853
2843 4868
2846 1598
2849 5226
2851 885
2851 2051
2851 5376
2851 5479
2851 6676
2851 7318
2851 7341
2851 7991
2851 7992
2851 7993
2853 396
2853 1115
2853 1521
2853 1750
2853 1935
2853 2744
2853 2772
2853 4407
2853 5218
2853 5219
2854 560
2854 1632
2854 2978
2854 3486
2854 3603
2854 3605
2854 3606
2854 3607
2854 3722
2854 5227
2855 960
2855 1993
2855 4829
2855 5116
2855 5220
2855 5221
2855 5222
2855 5223
2855 5224
2855 5225
2856 1367
2856 2154
2856 2915
2856 3502
2856 4854
2856 6049
2856 7492
2856 7493
2856 7494
2856 7495
2858 3885
2859 408
2859 628
2859 1571
2859 1718
2859 3033
2859 3098
2859 3258
2859 3802
2859 4263
2859 4583
2860 261
2860 407
2860 410
2860 538
2860 699
2860 867
2860 945
2860 987
2860 1072
2860 1299
2862 89
2862 92
2862 763
2862 1054
2862 1534
2862 1553
2862 2195
2862 2197
2862 2710
2863 53
2863 481
2863 1669
2863 1748
2863 2204
2863 2932
2863 5215
2863 5228
2863 5229
2863 5230
2865 742
2865 1486
2865 1955
2865 2317
2865 2320
2865 2412
2865 4806
2865 5231
2865 5232
2865 5233
2869 0
2869 187
2869 189
2869 610
2869 1054
2869 3006
2870 467
2870 2738
2870 4089
2870 4947
2870 6929
2870 7386
2870 7943
2870 8307
2870 8308
2870 8309
2871 127
2871 185
2871 978
2871 1347
2871 1861
2871 1967
2871 4917
2871 5234
2871 5235
2871 5236
2876 828
2876 980
2876 1907
2876 2812
2876 2992
2876 4057
2876 5242
2876 5243
2876 5244
2877 381
2877 781
2877 1116
2877 3384
2877 3965
2877 4220
2877 4264
2877 4386
2877 5237
2877 5238
2881 5248
2882 679
2882 1008
2882 1928
2882 2807
2882 3093
2882 3810
2882 4104
2882 5239
2882 5240
2882 5241
2883 192
2883 1472
2883 2898
2883 3643
2883 4549
2883 4798
2883 5256
2883 5257
2883 5258
2883 5259
2886 16
2886 90
2886 237
2886 1054
2886 3651
2886 5522
2886 7037
2886 7217
2886 7507
2886 7508
2891 234
2891 661
2891 746
2891 1252
2891 1322
2891 2550
2891 4900
2891 5245
2891 5246
2891 5247
2893 58
2893 344
2893 347
2893 793
2893 794
2893 795
2893 5249
2893 5250
2893 5251
2894 3366
2897 992
2897 1388
2897 1770
2897 1820
2897 2455
2897 2668
2897 2797
2897 4673
2897 5252
2897 5253
2898 1529
2898 2590
2898 3033
2898 3678
2898 4259
2898 4269
2898 4488
2898 4524
2898 4584
2898 5254
2899 443
2899 1665
2899 6656
2899 7223
2899 8725
2899 9206
2899 9252
2899 9403
2899 9524
2899 9525
2900 1009
2901 137
2901 140
2901 781
2901 2365
2901 3158
2901 3684
2901 3716
2901 4335
2901 5236
2901 5255
2902 138
2902 650
2902 1757
2902 2062
2902 2204
2902 4105
2902 5020
2902 5260
2902 5261
2902 5262
2904 1182
2904 1820
2904 2885
2904 2931
2904 3045
2904 3156
2904 4986
2904 5263
2904 5264
2904 5265
2905 735
2906 364
2906 459
2906 1155
2906 1211
2906 2765
2906 3478
2906 3692
2906 4999
2906 5273
2906 5274
2909 650
2909 1627
2909 2525
2909 2721
2909 4105
2909 4700
2909 5260
2909 5266
2909 5267
2909 5268
2912 97
2912 244
2912 245
2912 1574
2912 2128
2912 2431
2912 2704
2912 4369
2912 4437
2912 5269
2913 647
2913 1117
2913 1462
2913 3597
2913 4754
2913 5139
2913 5143
2913 5270
2913 5271
2913 5272
2914 367
2914 2970
2914 3125
2914 4386
2914 4572
2914 5275
2914 5276
2914 5277
2914 5278
2914 5279
2915 345
2915 447
2915 1056
2915 2045
2915 2699
2915 2968
2915 3965
2915 4465
2915 6861
2915 7167
2917 282
2917 299
2917 701
2917 4355
2917 5285
2917 5286
2917 5287
2917 5288
2917 5289
2917 5290
2922 1652
2922 2232
2922 3550
2922 3651
2922 5280
2922 5281
2922 5282
2922 5283
2922 5284
2927 110
2927 437
2927 640
2927 1315
2927 1322
2927 1846
2927 2174
2927 2730
2927 2828
2927 3216
2927 3829
2927 4115
2927 4361
2927 4922
2927 5130
2928 290
2928 292
2928 561
2928 1927
2928 2661
2928 2968
2928 3787
2928 4869
2928 5291
2928 5292
2929 309
2931 1620
2931 3068
2931 3679
2931 4052
2931 4819
2931 6352
2931 6468
2931 8309
2931 8673
2931 8684
2940 89
2940 931
2940 1109
2940 5300
2940 5301
2942 1469
2942 2728
2942 2973
2942 3164
2942 4165
2942 5296
2942 5297
2942 5298
2942 5299
2943 671
2943 777
2943 1303
2943 1769
2943 2425
2943 3254
2943 4962
2943 5293
2943 5294
2943 5295
2944 1798
2944 1923
2944 3364
2944 4580
2944 4990
2944 5699
2944 6111
2944 7215
2944 7389
2944 7390
2948 2555
2948 2831
2948 3022
2948 3196
2948 3305
2948 3681
2948 4215
2948 5045
2948 5306
2948 5307
2949 4005
2949 5340
2950 460
2950 1157
2950 1817
2950 1851
2950 4230
2950 5302
2950 5303
2950 5304
2950 5305
2952 161
2952 332
2952 1062
2952 1240
2952 3112
2952 3581
2952 4277
2952 4391
2952 4951
2952 5309
2953 67
2953 351
2953 1863
2953 2102
2953 3478
2953 4218
2953 4937
2953 5118
2953 5285
2953 5308
2956 3326
2960 5145
2963 459
2963 642
2963 819
2963 1062
2963 3062
2963 3071
2963 4518
2963 4853
2963 5310
2963 5311
2965 288
2965 1342
2965 2145
2965 2602
2965 3337
2965 4580
2965 4656
2965 5312
2965 5313
2966 437
2966 1902
2966 2980
2966 4620
2966 4629
2966 5314
2966 5315
2966 5316
2966 5317
2966 5318
2968 99
2968 3680
2968 4682
2975 2053
2975 2466
2975 4854
2975 8633
2975 9600
2975 9836
2975 10040
2976 45
2976 2261
2976 3440
2976 4498
2976 4652
2976 5323
2976 5324
2976 5325
2976 5326
2976 5327
2977 329
2977 736
2977 904
2977 1319
2977 3984
2977 5054
2977 5319
2977 5320
2977 5321
2977 5322
2978 178
2978 986
2978 2539
2978 2565
2978 4845
2978 5310
2978 5328
2980 685
2980 1146
2980 1863
2980 2154
2980 2357
2980 2931
2980 3130
2980 3382
2980 4574
2980 5329
2983 1006
2983 4310
2985 4144
2985 5129
2985 5330
2985 5331
2986 258
2986 1050
2986 1087
2986 2364
2986 2955
2986 3549
2986 3755
2986 5067
2986 5286
2986 7345
2989 44
2989 629
2989 1328
2989 2112
2989 2177
2989 2230
2989 2396
2989 2873
2989 3313
2989 5396
2993 182
2993 1073
2993 2304
2993 4957
2993 5125
2993 7806
2993 7874
2993 7875
2994 1521
2994 2453
2994 2547
2994 2770
2994 2983
2994 4583
2994 4733
2994 5289
2994 5332
2995 65
2995 375
2995 719
2995 726
2995 1306
2995 2130
2995 2221
2995 4832
2995 5333
2995 5334
2996 237
2996 614
2996 615
2996 827
2996 2186
2996 2348
2996 4846
2996 5075
2999 178
2999 714
2999 2381
2999 2961
2999 3340
2999 5335
2999 5336
2999 5337
2999 5338
2999 5339
3000 121
3000 468
3000 1502
3000 2586
3000 3210
3000 4815
3000 5346
3000 5347
3000 5348
3000 5349
3001 596
3001 644
3001 710
3001 946
3001 2343
3001 3022
3001 4191
3001 4380
3001 4409
3001 5306
3006 87
3006 626
3006 1473
3006 1673
3006 1855
3006 4729
3006 5118
3006 5341
3006 5342
3006 5343
3009 94
3009 200
3009 240
3009 998
3009 1186
3009 2116
3009 2976
3009 3065
3009 5344
3009 5345
3011 261
3011 408
3011 495
3011 565
3011 889
3011 988
3011 1506
3011 1529
3011 1536
3011 3802
3013 267
3013 342
3013 966
3013 1501
3013 2060
3013 5353
3013 5354
3013 5355
3013 5356
3014 4261
3015 1687
3015 1858
3015 2975
3015 3809
3015 4509
3015 4907
3015 5028
3015 5350
3015 5351
3015 5352
3019 5179
3020 412
3020 453
3020 495
3020 699
3020 1054
3020 1198
3020 2195
3020 2196
3020 2197
3020 3076
3021 292
3021 857
3021 1377
3021 2154
3021 3020
3021 3335
3021 3787
3021 5040
3021 5270
3021 5359
3022 288
3022 534
3022 985
3022 1365
3022 4262
3022 5126
3022 5306
3022 5307
3022 5360
3025 3585
3028 237
3028 900
3028 1598
3028 1915
3028 1936
3028 1964
3028 2217
3028 3760
3028 5365
3030 397
3030 824
3030 1583
3030 1701
3030 2356
3030 3613
3030 5361
3030 5362
3030 5363
3030 5364
3035 147
3035 165
3035 263
3035 453
3035 1506
3035 1534
3035 1535
3035 1614
3035 2197
3035 5366
3043 950
3043 1300
3043 1369
3043 1382
3043 1385
3043 1858
3043 2750
3043 4823
3043 5367
3044 2967
3046 220
3046 261
3046 344
3046 348
3046 407
3046 568
3046 989
3046 1054
3046 2196
3047 30
3047 841
3047 1267
3047 2554
3047 2924
3047 5273
3047 5371
3047 5372
3047 5373
3047 5374
3048 3458
3048 4536
3048 5258
3048 5368
3048 5369
3052 627
3052 1247
3052 1530
3052 2807
3052 2915
3052 4380
3052 4611
3052 4681
3052 4837
3052 5370
3054 647
3054 784
3054 2240
3054 3153
3054 5046
3054 5375
3054 5376
3054 5377
3054 5378
3054 5379
3055 443
3055 975
3055 2153
3055 2661
3055 2867
3055 3101
3055 3802
3055 4271
3055 5380
3055 5389
3058 90
3058 94
3058 171
3058 263
3058 565
3058 735
3058 984
3058 1056
3058 1503
3058 2297
3060 85
3060 146
3060 383
3060 390
3060 624
3060 750
3060 4193
3060 5380
3060 5381
3061 148
3061 569
3061 628
3061 763
3061 1056
3061 1057
3061 1164
3061 1503
3061 1552
3061 1553
3063 1229
3063 2245
3064 1164
3064 1196
3064 3638
3064 4269
3064 4584
3064 4951
3064 5132
3064 5382
3064 5383
3064 5384
3065 94
3065 200
3065 319
3065 1751
3065 4584
3065 5385
3065 5386
3065 5387
3065 5388
3065 5389
3066 157
3066 1670
3066 2323
3066 3711
3066 3904
3066 4128
3066 5055
3066 5390
3066 5391
3070 456
3070 2745
3070 3681
3070 4112
3070 4498
3070 5759
3070 6924
3070 8015
3070 8342
3070 8343
3075 546
3075 759
3075 914
3075 3141
3075 3664
3075 5392
3075 5393
3075 5394
3075 5395
3076 5397
3078 1938
3078 2178
3078 3118
3078 5040
3078 5398
3078 5399
3078 5400
3078 5401
3078 5402
3078 5403
3080 2179
3080 5407
3084 443
3084 664
3084 665
3084 1570
3084 3374
3084 3496
3084 3931
3084 5404
3084 5405
3084 5406
3086 562
3087 410
3087 1116
3087 1480
3087 2926
3087 3060
3087 3876
3087 5408
3087 5409
3087 5410
3087 5411
3088 550
3088 1014
3088 2332
3088 5333
3088 5411
3088 5415
3088 5416
3088 5417
3088 5418
3088 5419
3093 1008
3093 1739
3093 2033
3093 3611
3093 4104
3093 4107
3093 4593
3093 4870
3093 5413
3093 5414
3094 131
3094 133
3094 263
3094 1018
3094 2364
3094 2484
3094 2658
3094 3187
3094 4491
3094 5412
3098 2018
3101 710
3101 974
3101 1039
3101 4032
3101 4163
3101 4505
3101 5399
3101 5424
3101 5425
3101 5426
3103 1078
3105 1648
3106 594
3106 1626
3106 2175
3106 2812
3106 2878
3106 3574
3106 5316
3106 5346
3106 5427
3106 5428
3109 89
3109 147
3109 161
3109 167
3109 200
3109 216
3109 228
3109 252
3109 302
3109 376
3109 378
3109 564
3109 632
3109 754
3109 758
3109 765
3109 865
3109 867
3109 1050
3109 1056
3109 1192
3109 1240
3109 1272
3109 1440
3109 1461
3109 1545
3109 1561
3109 1568
3109 1586
3109 1632
3109 1670
3109 1801
3109 1879
3109 1892
3109 1923
3109 2011
3109 2024
3109 2115
3109 2232
3109 2340
3109 2345
3109 2346
3109 2432
3109 2507
3109 2787
3109 2830
3109 2885
3109 2903
3109 2904
3109 2975
3109 3086
3109 3110
3109 3225
3109 3266
3109 3277
3109 3306
3109 3418
3109 3577
3109 3614
3109 3668
3109 3697
3109 3836
3109 3875
3109 4031
3109 4036
3109 4128
3109 4143
3109 4201
3109 4356
3109 4574
3109 4586
3109 4650
3109 4655
3109 4717
3109 4765
3109 4965
3109 5000
3109 5147
3109 5200
3109 5203
3109 5301
3109 5429
3109 5430
3109 5431
3109 5432
3109 5433
3109 5434
3109 5435
3109 5436
3109 5437
3109 5438
3109 5439
3109 5440
3109 5441
3109 5442
3109 5443
3109 5444
3109 5445
3109 5446
3109 5447
3111 5545
3114 3941
3115 431
3115 502
3115 547
3115 796
3115 2901
3115 3441
3115 4096
3115 5199
3115 5448
3115 5449
3120 2845
3120 4008
3120 5450
3120 5451
3120 5452
3121 542
3121 935
3121 1538
3121 1846
3121 2572
3121 3184
3121 3323
3121 5360
3121 5453
3122 768
3122 823
3122 2483
3122 2969
3122 3536
3122 4522
3122 5454
3122 5455
3122 5456
3122 5457
3123 2310
3123 7591
3125 127
3125 408
3125 648
3125 889
3125 1506
3125 1537
3125 2265
3125 3802
3125 4713
3125 5458
3126 277
3126 521
3126 661
3126 822
3126 2169
3126 2866
3126 2998
3126 3012
3126 5036
3127 148
3127 565
3127 781
3127 1056
3127 1551
3127 2097
3127 2191
3127 3060
3127 3114
3127 3744
3128 115
3128 1308
3128 2955
3128 3169
3128 3502
3128 5136
3128 5459
3128 5460
3128 5461
3128 5462
3130 436
3130 560
3130 841
3130 1884
3130 2620
3130 3165
3130 4238
3130 4468
3130 5329
3130 5463
3131 129
3131 515
3131 517
3131 833
3131 1414
3131 3965
3131 4014
3131 4553
3131 4555
3131 5464
3132 127
3132 168
3132 265
3132 408
3132 1353
3132 1534
3132 1535
3132 1536
3132 1537
3132 1538
3133 106
3133 217
3133 344
3133 346
3133 347
3133 348
3133 987
3133 3881
3133 5469
3133 5470
3134 118
3134 521
3134 855
3134 1472
3134 2274
3134 2705
3134 3090
3134 3411
3134 5372
3134 5471
3135 48
3135 236
3135 585
3135 1773
3135 1835
3135 2928
3135 5465
3135 5466
3135 5467
3135 5468
3139 161
3139 506
3139 798
3139 834
3139 939
3139 1704
3139 2128
3139 2212
3139 5051
3139 5079
3140 229
3140 392
3140 1016
3140 1109
3140 3119
3140 4087
3140 5472
3140 5473
3141 1294
3143 621
3143 3074
3143 3568
3143 4721
3143 5134
3143 5479
3143 5480
3143 5481
3143 5482
3143 5483
3144 127
3144 1417
3144 2413
3144 3826
3144 4128
3144 4525
3144 5136
3144 5296
3144 5493
3144 5494
3146 148
3146 548
3146 982
3146 2658
3146 5095
3146 5474
3146 5475
3146 5476
3146 5477
3146 5478
3147 7186
3153 397
3153 710
3153 1805
3153 2179
3153 3504
3153 3692
3153 4244
3153 4336
3153 5484
3153 5485
3154 261
3154 453
3154 495
3154 699
3154 1054
3154 1198
3154 2195
3154 2196
3154 2197
3154 3076
3156 1019
3156 1528
3156 1800
3156 2280
3156 3629
3156 3676
3156 3755
3156 5071
3156 5488
3156 5489
3158 450
3158 809
3158 834
3158 1721
3158 2075
3158 3853
3158 4242
3158 5490
3158 5491
3158 5492
3161 91
3161 1468
3161 2153
3161 2495
3161 2799
3161 4602
3161 5405
3161 5486
3161 5487
3164 488
3164 672
3164 684
3164 1593
3164 1606
3164 2062
3164 2068
3164 2902
3164 4501
3164 5504
3167 171
3167 325
3167 412
3167 453
3167 765
3167 2265
3167 2896
3167 4936
3167 7397
3167 8207
3170 165
3170 577
3170 1599
3170 1863
3170 2034
3170 2319
3170 2989
3170 3355
3170 3982
3170 5497
3173 401
3173 1632
3173 2718
3173 2907
3173 4334
3173 4821
3173 5075
3173 5498
3173 5499
3173 5500
3174 1155
3174 1509
3174 1806
3174 1910
3174 2635
3174 3106
3174 5509
3174 5510
3174 5511
3176 146
3178 453
3178 495
3178 699
3178 763
3178 1054
3178 1198
3178 2195
3178 2196
3178 2197
3179 648
3179 1003
3179 2212
3179 2752
3179 3982
3179 4866
3179 5110
3179 5501
3179 5502
3179 5503
3180 1483
3180 1824
3180 4047
3180 4151
3180 5574
3181 409
3181 738
3181 1025
3181 1180
3181 1609
3181 3639
3181 4333
3181 5369
3181 5512
3181 5513
3191 453
3191 699
3191 763
3191 1054
3191 2195
3191 2196
3191 5505
3191 5506
3191 5507
3191 5508
3193 1396
3193 1904
3193 2181
3193 2217
3193 3711
3193 4854
3193 5008
3193 5514
3193 5515
3193 5516
3196 106
3196 344
3196 346
3196 347
3196 794
3196 987
3196 1755
3196 1757
3196 2517
3196 5519
3197 230
3197 582
3197 1458
3197 2166
3197 2472
3197 2717
3197 3280
3197 4875
3197 5517
3197 5518
3199 2485
3199 7758
3199 7759
3199 7760
3199 7761
3199 7762
3199 7763
3199 7764
3199 7765
3199 7766
3202 982
3202 1548
3202 1962
3202 2505
3202 3483
3202 4348
3202 4971
3202 5405
3202 5529
3202 5530
3204 277
3204 1551
3204 2320
3204 2967
3204 3477
3204 3577
3204 5520
3204 5521
3204 5522
3204 5523
3207 30
3207 392
3207 687
3207 1922
3207 4685
3207 6116
3207 6401
3207 6665
3207 6862
3207 7490
3208 239
3208 926
3208 1536
3208 2885
3208 3004
3208 3640
3208 3739
3208 4015
3208 4398
3208 5524
3210 733
3210 850
3210 3126
3210 4094
3210 6315
3210 8458
3210 8890
3210 9301
3210 9491
3210 9492
3212 52
3212 1115
3212 1240
3212 1344
3212 2086
3212 2087
3212 2089
3212 2832
3212 4939
3212 5525
3215 437
3215 699
3215 1103
3215 1830
3215 2934
3215 3055
3215 4042
3215 4240
3215 4242
3215 4271
3215 4293
3215 5445
3215 5611
3217 1259
3217 1324
3217 1340
3217 1532
3217 2832
3217 5095
3217 5503
3217 5526
3217 5527
3217 5528
3220 159
3220 724
3220 1491
3220 2646
3220 3498
3220 3835
3220 6779
3220 9271
3220 9299
3220 9300
3221 578
3221 996
3221 1175
3221 1280
3221 1566
3221 1973
3221 5325
3221 7347
3221 7486
3221 7496
3222 15
3222 2863
3222 3373
3222 3638
3222 4425
3222 5201
3222 5890
3222 5982
3222 8022
3222 8023
3223 97
3223 2263
3223 5434
3223 5531
3223 5532
3223 5533
3223 5534
3223 5535
3223 5536
3223 5537
3224 450
3224 2592
3224 3196
3224 3862
3224 4271
3225 1718
3225 2491
3225 3021
3225 3044
3225 3548
3225 4917
3225 5130
3225 5538
3225 5539
3225 5540
3226 340
3226 615
3226 1233
3226 1565
3226 2639
3226 3056
3226 5635
3226 6201
3226 6482
3226 7318
3229 199
3229 1154
3229 1258
3229 1406
3229 2535
3229 4141
3229 5521
3229 5541
3229 5542
3229 5543
3230 213
3230 1897
3230 2314
3230 2701
3230 2785
3230 3263
3230 4480
3230 4551
3230 5335
3230 5544
3236 286
3236 2268
3236 2348
3236 2790
3236 2912
3236 3212
3236 4355
3236 4603
3236 5546
3236 5547
3241 147
3241 346
3241 495
3241 568
3241 763
3241 1056
3241 1959
3244 1198
3245 796
3245 932
3245 2050
3245 2112
3245 2594
3245 3170
3245 3374
3245 4623
3245 4731
3245 5548
3247 1365
3247 1963
3247 2157
3247 3485
3247 5549
3247 5550
3247 5551
3247 5552
3247 5553
3247 5554
3249 7548
3251 340
3251 1830
3251 1904
3251 1907
3251 2076
3251 3772
3251 5391
3251 5555
3251 5556
3251 5557
3253 637
3253 869
3253 1481
3253 2674
3253 4411
3253 4870
3253 5455
3253 5558
3253 5559
3253 5560
3254 481
3256 160
3256 1062
3256 1665
3256 1774
3256 2447
3256 5185
3256 5347
3256 5416
3256 5520
3256 5561
3257 110
3257 149
3257 1186
3257 2090
3257 3072
3257 3272
3257 3829
3257 4115
3257 5562
3263 742
3263 2552
3263 2803
3263 2996
3263 3614
3263 4612
3263 4745
3263 5565
3263 5566
3264 1491
3264 1704
3264 1717
3264 2573
3264 3095
3264 4329
3264 4419
3264 5518
3264 5563
3264 5564
3265 263
3265 333
3265 781
3265 1105
3265 1214
3265 2042
3265 2672
3265 5567
3265 5568
3265 5569
3269 1099
3271 1536
3274 846
3274 1654
3274 2064
3274 2285
3274 2290
3274 2624
3274 3095
3274 4864
3274 5323
3274 5570
3278 872
3278 875
3278 1491
3278 3571
3278 4154
3278 5333
3278 5575
3278 5576
3278 5577
3281 13
3281 943
3281 947
3281 1912
3281 2248
3281 2950
3281 3884
3281 4936
3281 5297
3281 5578
3282 990
3282 1177
3282 2602
3282 3670
3282 3925
3282 4658
3282 5060
3282 5571
3282 5572
3282 5573
3284 3181
3285 669
3285 1001
3285 1156
3285 2190
3285 2941
3285 3004
3285 5206
3285 5579
3285 5580
3285 5581
3289 106
3289 192
3289 193
3289 407
3289 610
3289 847
3289 1057
3289 1186
3289 1538
3289 4151
3291 863
3291 1477
3291 1520
3291 1673
3291 2179
3291 3375
3291 3456
3291 4141
3291 4564
3291 5585
3292 48
3292 243
3292 977
3292 2663
3292 3236
3292 5021
3292 5229
3292 5582
3292 5583
3292 5584
3293 1375
3293 1884
3293 2350
3293 3001
3293 3353
3293 3798
3293 5132
3293 5429
3293 5604
3293 5605
3297 1116
3297 1547
3297 2564
3297 3898
3297 4529
3297 4775
3297 5587
3297 5588
3297 5589
3297 5590
3298 7788
3298 8120
3299 85
3299 730
3299 5026
3299 5536
3299 5598
3299 5599
3299 5600
3299 5601
3299 5602
3299 5603
3300 1155
3300 1249
3300 1338
3300 1857
3300 2288
3300 3032
3300 3204
3300 5591
3300 5592
3300 5593
3301 4682
3302 1673
3302 1984
3302 2823
3302 3094
3302 3670
3302 4491
3302 5594
3302 5595
3302 5596
3302 5597
3305 932
3305 1502
3305 4185
3305 4564
3305 4609
3305 5256
3305 5500
3305 7346
3305 7347
3305 7348
3311 89
3311 128
3311 1109
3311 1198
3311 1633
3311 2340
3311 2812
3311 3263
3311 5051
3311 5431
3312 1571
3312 1783
3312 2718
3312 2824
3312 3765
3312 5606
3312 5607
3312 5608
3312 5609
3312 5610
3314 4407
3315 313
3315 616
3315 1483
3315 2283
3315 3965
3315 4169
3315 4336
3315 4596
3315 4951
3315 5426
3317 410
3317 566
3317 621
3317 763
3317 819
3317 1551
3317 2840
3317 5617
3318 52
3318 2566
3318 3168
3318 3592
3318 5124
3318 5612
3318 5613
3318 5614
3318 5615
3318 5616
3330 9
3330 736
3330 738
3330 2166
3330 2624
3330 3490
3330 4054
3330 4664
3330 5618
3334 1105
3334 1722
3334 2285
3334 3181
3334 3336
3334 4609
3334 4765
3334 5620
3334 5621
3334 5622
3335 3328
3336 1020
3336 1155
3336 1258
3336 1425
3336 2169
3336 3181
3336 4088
3336 5081
3336 5242
3336 5403
3337 131
3337 133
3337 148
3337 345
3337 1185
3337 1198
3337 1456
3337 1536
3337 2265
3337 3373
3338 149
3338 1176
3338 3652
3338 3715
3338 4389
3338 4513
3338 4560
3338 4564
3338 5165
3338 5623
3341 598
3342 46
3342 122
3342 160
3342 1962
3342 3530
3342 4192
3342 4705
3342 5297
3342 5624
3342 5625
3343 66
3343 171
3343 408
3343 669
3343 889
3343 988
3343 1503
3343 1506
3343 1529
3343 3802
3344 953
3344 1042
3344 1750
3344 3004
3344 3120
3344 5284
3344 5626
3344 5627
3344 5628
3344 5629
3345 2509
3346 123
3346 143
3346 2602
3346 2721
3346 3246
3346 3360
3346 4379
3346 5500
3346 5630
3346 5631
3350 2504
3351 1037
3351 1058
3351 1218
3351 1532
3351 2518
3351 4102
3351 5086
3351 5632
3351 5633
3351 5634
3352 1963
3352 3305
3352 3912
3352 4226
3352 5643
3355 2331
3355 2618
3355 4135
3355 4641
3355 4862
3355 5635
3355 5636
3355 5637
3355 5638
3355 5639
3356 137
3356 1058
3356 2030
3356 2589
3356 3351
3356 5181
3356 5633
3356 5640
3356 5641
3356 5642
3357 1502
3357 2017
3357 2456
3357 2565
3357 3157
3357 3529
3357 5644
3357 5645
3357 5646
3357 5647
3360 520
3360 920
3360 1350
3360 4937
3360 5648
3360 5649
3360 5650
3360 5651
3360 5652
3360 5653
3363 1747
3363 1799
3363 2570
3363 2945
3363 3350
3363 5125
3363 5654
3363 5655
3363 5656
3363 5657
3365 5521
3367 40
3367 824
3367 4017
3367 4659
3367 5033
3367 5375
3367 5658
3367 5659
3367 5660
3367 5661
3368 44
3368 1376
3368 1862
3368 2490
3368 2654
3368 2784
3368 3593
3368 4853
3368 4886
3368 5664
3368 5665
3368 5666
3373 89
3373 1934
3373 2819
3373 2835
3373 3197
3373 4194
3373 5195
3373 5662
3373 5663
3374 5680
3375 44
3375 280
3375 819
3375 1391
3375 2502
3375 3371
3375 3941
3375 4759
3375 4953
3375 5667
3376 110
3376 167
3376 247
3376 1830
3376 2662
3376 2917
3376 4655
3376 5676
3376 5677
3377 730
3377 1606
3377 3328
3377 4151
3377 5688
3377 5689
3377 5690
3377 5691
3377 5692
3378 125
3378 463
3378 1789
3378 2637
3378 2927
3378 4162
3378 4549
3378 4569
3378 5670
3378 5671
3379 2899
3379 3388
3379 6114
3379 7639
3379 8228
3379 8281
3379 8632
3379 9075
3379 9076
3379 9077
3380 170
3380 987
3380 1042
3380 1053
3380 1056
3380 1551
3380 2096
3380 2485
3380 5672
3380 5673
3382 742
3382 789
3382 1940
3382 2316
3382 2317
3382 2318
3382 2319
3382 2811
3382 5040
3382 5477
3384 1248
3384 1850
3384 2444
3384 2862
3384 2934
3384 3005
3384 3052
3384 3599
3384 5674
3384 5675
3386 577
3386 720
3386 846
3386 2345
3386 3722
3386 4790
3386 5358
3386 5526
3386 5528
3386 5681
3387 125
3387 633
3387 1024
3387 1949
3387 2186
3387 2484
3387 3082
3387 4077
3387 5678
3387 5679
3391 439
3391 564
3391 1308
3391 3270
3391 3663
3391 4714
3391 4831
3391 5682
3391 5683
3391 5684
3392 3004
3392 4336
3392 5685
3392 5686
3392 5687
3396 339
3396 593
3396 760
3396 1177
3396 3376
3396 3670
3396 4260
3396 4680
3396 5329
3396 5693
3399 1595
3399 1814
3399 3649
3399 4806
3399 5064
3399 5336
3399 5694
3399 5695
3399 5696
3400 168
3400 265
3400 1054
3400 1055
3400 1353
3400 1535
3400 1536
3400 1537
3400 1538
3400 2034
3402 1078
3402 1244
3402 2597
3402 2695
3402 4469
3402 5240
3402 9091
3402 9164
3402 9165
3402 9166
3403 574
3403 700
3403 949
3403 1102
3403 3327
3403 4235
3403 4376
3403 5614
3403 5697
3403 5698
3404 5701
3406 910
3406 1067
3406 1141
3406 1340
3406 2626
3406 2878
3406 2944
3406 4987
3406 5699
3406 5700
3409 2279
3410 903
3410 1091
3410 1295
3410 1492
3410 5702
3410 5703
3410 5704
3410 5705
3410 5706
3411 1826
3411 2090
3411 2319
3411 3278
3411 4216
3411 4304
3411 5723
3411 5724
3411 5725
3411 5726
3413 1765
3413 2472
3413 2707
3413 2924
3413 4441
3413 4774
3413 5707
3413 5708
3413 5709
3413 5710
3418 0
3418 750
3418 1054
3418 1186
3418 2153
3418 2309
3418 3485
3418 3861
3418 4176
3418 5712
3421 1065
3421 1582
3421 1797
3421 2644
3421 2901
3421 4208
3421 4483
3421 5713
3421 5714
3421 5715
3424 4654
3426 125
3426 211
3426 227
3426 534
3426 1252
3426 3386
3426 4181
3426 5727
3426 5728
3427 99
3427 296
3427 325
3427 442
3427 515
3427 517
3427 1276
3427 1395
3427 1487
3427 1647
3427 2018
3427 2051
3427 2380
3427 2875
3427 4468
3427 4629
3427 4873
3427 5409
3427 5443
3427 5645
3427 5678
3427 5716
3427 5717
3427 5718
3427 5719
3427 5720
3427 5721
3427 5722
3433 636
3433 1235
3433 1936
3433 1996
3433 3774
3433 4708
3433 5131
3433 5729
3433 5730
3433 5731
3436 44
3436 735
3436 2403
3436 2452
3436 2841
3436 5073
3436 5732
3436 5733
3436 5734
3436 5735
3441 672
3441 1857
3441 2066
3441 2169
3441 2438
3441 3961
3441 4176
3441 4352
3441 5708
3441 5736
3443 408
3443 677
3443 1551
3443 1765
3443 2096
3443 2485
3443 2518
3443 3075
3443 5672
3443 5673
3445 752
3445 1155
3445 2557
3445 2692
3445 3374
3445 3676
3445 4182
3445 4710
3445 4863
3445 5737
3448 5258
3453 534
3453 741
3453 815
3453 2323
3453 3737
3453 3975
3453 4356
3453 5741
3453 5742
3455 201
3455 560
3455 2257
3455 3048
3455 3544
3455 3654
3455 4216
3455 5738
3455 5739
3455 5740
3457 223
3457 973
3457 1058
3457 1134
3457 2505
3457 4574
3457 4593
3457 4662
3457 4703
3457 4764
3460 5743
3462 5760
3464 649
3464 2841
3464 3004
3464 3061
3464 3911
3464 4279
3464 4477
3464 4699
3464 4982
3464 5747
3465 177
3465 742
3465 3176
3465 3574
3465 4129
3465 5748
3465 5749
3465 5750
3465 5751
3466 5017
3468 356
3468 853
3468 4135
3468 4147
3468 4299
3468 5151
3468 5752
3468 5753
3468 5754
3468 5755
3469 405
3469 2485
3469 2975
3470 313
3470 973
3470 1654
3470 3315
3470 4337
3470 5643
3470 5756
3470 5757
3470 5758
3470 5759
3471 2763
3471 2922
3471 3909
3471 3959
3471 4111
3471 5343
3471 5420
3471 5421
3471 5422
3471 5423
3473 124
3473 1919
3473 2257
3473 2659
3473 3687
3473 3839
3473 5622
3473 5761
3473 5762
3473 5763
3476 1058
3476 1739
3476 2250
3476 2893
3476 3821
3476 4032
3476 4184
3476 8015
3476 9872
3476 9873
3477 658
3477 812
3477 1062
3477 1620
3477 4052
3477 4054
3477 5402
3477 5764
3477 5765
3479 505
3479 648
3479 1701
3479 2201
3479 3919
3479 4334
3479 5002
3479 5766
3479 5767
3479 5768
3481 498
3481 674
3481 832
3481 1532
3481 1609
3481 1611
3481 2381
3481 4293
3481 4589
3481 5775
3484 1428
3484 3004
3484 3440
3484 3652
3484 5032
3484 5096
3484 5649
3484 5650
3484 5769
3484 5770
3485 691
3485 2085
3485 2353
3485 4295
3485 5015
3485 5732
3485 5771
3485 5772
3485 5773
3485 5774
3487 99
3487 752
3487 1558
3487 4975
3487 5184
3487 5424
3487 5776
3487 5777
3487 5778
3487 5779
3491 812
3491 960
3491 1527
3491 2476
3491 2866
3491 5218
3491 5780
3491 5781
3491 5782
3491 5783
3492 5784
3494 850
3494 870
3494 2088
3494 4996
3494 5279
3494 5728
3494 5745
3494 6285
3494 7659
3494 7660
3497 430
3497 513
3497 1467
3497 1914
3497 2227
3497 2283
3497 3560
3497 4199
3497 5788
3497 5789
3500 134
3500 296
3500 1813
3500 1868
3500 3972
3500 4199
3500 4374
3500 5310
3500 5785
3501 628
3502 301
3502 606
3502 1818
3502 2343
3502 3316
3502 4611
3502 4775
3502 5675
3502 5786
3502 5787
3503 79
3503 314
3503 1588
3503 1589
3503 2231
3503 3615
3503 4365
3503 4579
3503 5742
3503 5790
3504 131
3504 248
3504 265
3504 909
3504 949
3504 2911
3504 3780
3504 5678
3504 5791
3504 5792
3511 5793
3517 1968
3517 3095
3517 3831
3517 4052
3517 4054
3517 4376
3517 4652
3517 5010
3517 5456
3517 5794
3520 1345
3520 2937
3520 5165
3521 4058
3523 772
3523 2076
3523 4175
3523 5833
3529 127
3529 200
3529 1805
3529 3052
3529 3446
3529 4759
3529 5434
3529 5796
3529 5797
3529 5798
3530 44
3530 982
3530 1839
3530 4459
3530 5073
3530 6950
3530 7398
3530 8350
3530 8600
3530 8699
3531 115
3531 932
3531 1452
3531 1610
3531 2331
3531 2777
3531 2967
3531 4151
3531 4295
3531 4390
3534 875
3534 1160
3534 4140
3534 4282
3534 4903
3534 5156
3534 5801
3534 5802
3534 5803
3536 332
3536 479
3536 1574
3536 2853
3536 2912
3536 2957
3536 3446
3536 3758
3536 5799
3536 5800
3537 1110
3537 1210
3537 1470
3537 1934
3537 2113
3537 2813
3537 3408
3537 4353
3537 4749
3537 5091
3542 1267
3542 1741
3542 2116
3542 2820
3542 4028
3542 4113
3542 4358
3542 4359
3542 4863
3542 5804
3544 624
3546 310
3546 2241
3546 3451
3546 3624
3546 3643
3546 5406
3546 5807
3546 5808
3546 5809
3548 5826
3550 149
3550 1022
3550 5350
3552 254
3552 1022
3552 1036
3552 1169
3552 1362
3552 1916
3552 5286
3552 5810
3552 5811
3554 669
3554 993
3554 1199
3554 1278
3554 2421
3554 4369
3554 4698
3554 5269
3554 5572
3554 5812
3555 149
3555 640
3555 2075
3555 2876
3555 2928
3555 3282
3555 3561
3555 3885
3555 5728
3555 5745
3556 320
3556 430
3556 432
3556 461
3556 765
3556 843
3556 978
3556 1633
3556 2396
3556 2468
3556 2552
3556 2586
3556 2721
3556 2926
3556 3384
3556 3490
3556 3592
3556 3735
3556 3838
3556 4097
3556 4160
3556 4275
3556 4437
3556 4725
3556 4836
3556 5121
3556 5290
3556 5384
3556 5524
3556 5813
3556 5814
3556 5815
3556 5816
3556 5817
3557 2517
3558 491
3558 517
3558 2485
3558 4138
3558 4193
3558 4932
3558 5068
3558 5818
3558 5819
3558 5820
3562 200
3562 3280
3562 3858
3562 3997
3562 5310
3562 5821
3562 5822
3562 5823
3562 5824
3562 5825
3564 3556
3565 886
3565 1003
3565 1110
3565 1254
3565 2068
3565 4437
3565 4590
3565 7742
3565 7822
3566 3115
3570 1067
3570 3255
3570 5649
3570 8246
3570 8247
3571 5903
3572 372
3572 383
3572 1359
3572 2663
3572 4203
3572 4960
3572 4996
3572 5585
3574 16
3574 35
3574 161
3574 1179
3574 1855
3574 1917
3574 2790
3574 3811
3574 5483
3574 5827
3575 209
3575 1151
3575 1155
3575 1255
3575 1902
3575 4003
3575 4690
3575 5828
3575 5829
3575 5830
3578 455
3578 1777
3578 3658
3578 3963
3578 4530
3578 4688
3578 5006
3578 5526
3578 5831
3578 5832
3581 1241
3581 2463
3581 3419
3581 4139
3581 5232
3581 5779
3581 5834
3581 5835
3581 5836
3581 5837
3583 131
3583 345
3583 407
3583 412
3583 1053
3583 1055
3583 1056
3583 1057
3583 1456
3583 2365
3586 2347
3592 590
3592 1244
3592 1841
3592 3036
3592 5385
3592 5838
3592 5839
3592 5840
3592 5841
3592 5842
3597 714
3597 812
3597 3530
3597 4745
3597 5391
3599 288
3599 594
3599 819
3599 1323
3599 1376
3599 2367
3599 3546
3599 3674
3599 5815
3599 5843
3602 39
3602 275
3602 736
3602 855
3602 6248
3602 8417
3602 8672
3602 8875
3602 9477
3602 9478
3603 265
3603 405
3603 505
3603 677
3603 1943
3603 2364
3603 2485
3603 2975
3603 4664
3604 150
3604 580
3604 643
3604 644
3604 698
3604 1362
3604 4471
3604 4482
3604 5575
3604 5844
3605 3890
3605 4194
3605 4261
3605 4673
3605 4819
3605 5255
3605 5845
3605 5846
3605 5847
3606 1021
3606 4055
3606 4480
3606 5570
3606 5743
3606 5848
3606 5849
3606 5850
3606 5851
3606 5852
3607 692
3607 1085
3607 3055
3607 4212
3607 4354
3607 4767
3607 5853
3607 5854
3607 5855
3607 5856
3609 106
3609 407
3609 1055
3609 1056
3609 1057
3609 1601
3609 2975
3609 2978
3609 2979
3609 4606
3611 66
3611 1723
3611 2202
3611 2298
3611 2997
3611 3167
3611 3874
3611 4354
3611 5791
3611 5857
3612 1279
3612 4094
3612 4103
3612 4412
3612 5206
3612 5858
3612 5859
3612 5860
3612 5861
3612 5862
3614 130
3614 220
3614 453
3614 989
3614 1054
3614 2196
3614 3076
3614 3969
3614 5643
3615 1411
3615 1742
3615 1744
3615 2550
3615 2770
3615 2873
3615 3305
3615 5416
3615 5863
3615 5864
3616 165
3616 407
3616 693
3616 694
3616 698
3616 1255
3616 2779
3616 3875
3616 5869
3617 131
3617 133
3617 168
3617 505
3617 763
3617 1054
3617 1055
3617 1537
3617 2484
3617 2975
3618 647
3618 1598
3618 1892
3618 2192
3618 2312
3618 2513
3618 5865
3618 5866
3618 5867
3618 5868
3624 238
3624 714
3624 1168
3624 1716
3624 2268
3624 3549
3624 4591
3624 4687
3624 4765
3624 5406
3626 131
3626 265
3626 505
3626 764
3626 1971
3626 2364
3626 2484
3626 2975
3626 4552
3626 4664
3627 900
3627 989
3627 1101
3627 1480
3627 2695
3627 2696
3627 3468
3627 4184
3627 5362
3627 5852
3629 165
3629 412
3629 453
3629 1024
3629 1054
3629 2196
3629 2197
3629 5773
3629 5870
3630 26
3630 722
3630 1368
3630 3035
3630 3038
3630 3548
3630 4150
3630 5378
3630 5805
3630 5806
3635 185
3635 266
3635 2875
3635 3134
3635 3925
3635 3940
3635 8148
3635 9152
3635 9153
3635 9154
3636 226
3636 1692
3636 2155
3636 3084
3636 3565
3636 5871
3636 5872
3636 5873
3636 5874
3636 5875
3637 200
3637 1440
3637 4553
3637 4920
3637 5878
3637 5879
3637 5880
3637 5881
3637 5882
3637 5883
3638 3
3638 288
3638 467
3638 1523
3638 2564
3638 3858
3638 4951
3638 5137
3638 5876
3638 5877
3639 1953
3639 2684
3639 2760
3639 2772
3639 2983
3639 3274
3639 3341
3639 4215
3639 4217
3639 5570
3643 1475
3643 1491
3643 3320
3643 3659
3643 4203
3643 4306
3643 4623
3643 5719
3643 5950
3643 5951
3643 5952
3643 5953
3645 100
3645 347
3645 2258
3645 5884
3645 5885
3645 5886
3645 5887
3645 5888
3645 5889
3645 5890
3647 566
3647 757
3647 763
3647 794
3647 1056
3647 1165
3647 1652
3647 1971
3647 5891
3650 501
3650 1648
3650 2221
3650 2856
3650 3174
3650 3207
3650 5386
3650 5848
3650 5892
3650 5893
3651 115
3651 3221
3651 3249
3651 3531
3651 4494
3651 4613
3651 5020
3651 5612
3651 5894
3652 560
3652 1700
3652 4980
3653 371
3653 664
3653 693
3653 1207
3653 1532
3653 1592
3653 3987
3653 4599
3653 5895
3653 5896
3656 1185
3656 3551
3656 3584
3656 5897
3656 5898
3657 630
3665 91
3665 576
3665 762
3665 1535
3665 1626
3665 2886
3665 4249
3665 4353
3665 5659
3665 5781
3667 178
3667 258
3667 2179
3667 2267
3667 2617
3667 5069
3667 5838
3667 5844
3667 5904
3667 5905
3668 5353
3675 1248
3675 1460
3675 2976
3675 3065
3675 3223
3675 4374
3675 4573
3675 5906
3675 5907
3675 5908
3676 669
3676 2159
3676 2866
3676 3055
3676 3549
3676 4088
3676 5915
3676 5916
3676 5917
3676 5918
3678 1593
3678 3314
3678 3399
3678 3831
3678 4094
3678 4745
3678 5149
3678 5755
3678 5909
3678 5910
3679 574
3679 637
3679 700
3679 1376
3679 2221
3679 3216
3679 5911
3679 5912
3679 5913
3679 5914
3680 4
3680 453
3680 834
3680 3396
3680 4299
3680 5194
3680 5499
3680 5600
3680 5841
3680 5919
3684 171
3684 648
3684 1503
3684 3076
3684 3134
3684 3565
3684 3802
3684 4257
3684 4719
3684 5928
3687 9
3687 75
3687 382
3687 736
3687 1084
3687 1657
3687 2026
3687 2570
3687 3133
3687 5920
3689 226
3689 1091
3689 2169
3689 2840
3689 3418
3689 3639
3689 3711
3689 5351
3689 5921
3689 5922
3690 759
3690 1031
3690 1176
3690 1395
3690 3870
3690 4300
3690 5923
3690 5924
3690 5925
3690 5926
3692 75
3692 1190
3692 1409
3692 1553
3692 2533
3692 2565
3692 2640
3692 5500
3692 5620
3692 5927
3694 1308
3694 1322
3694 1491
3694 2181
3694 2658
3694 3502
3694 3568
3694 4104
3694 4115
3694 5929
3697 781
3697 2079
3697 2787
3697 3911
3697 4695
3697 4757
3697 5476
3697 5930
3697 5931
3697 5932
3698 883
3698 1314
3698 3028
3698 3861
3698 3905
3698 4037
3698 4564
3698 5118
3698 5343
3698 5935
3699 165
3699 168
3699 412
3699 453
3699 699
3699 1054
3699 2195
3699 2196
3699 2197
3702 1240
3702 2734
3702 3252
3702 3318
3702 3885
3702 4410
3702 4610
3702 4619
3702 5920
3702 5934
3705 1194
3705 4497
3705 5096
3705 6169
3705 8152
3705 8153
3705 8154
3705 8155
3705 8156
3708 393
3710 1031
3710 1278
3710 1430
3710 2346
3710 2686
3710 3128
3710 5938
3710 5939
3710 5940
3710 5941
3714 288
3714 743
3714 912
3714 2221
3714 3715
3714 4208
3714 4874
3714 5518
3714 5936
3714 5937
3716 171
3716 565
3716 694
3716 889
3716 1503
3716 1506
3716 1537
3716 2097
3716 2265
3716 3060
3720 3083
3727 393
3727 1055
3727 1598
3727 1969
3727 2564
3727 2798
3727 5389
3727 5944
3727 5945
3727 5946
3728 4673
3729 756
3729 791
3729 1155
3729 1242
3729 1691
3729 3353
3729 4951
3729 5082
3729 5942
3729 5943
3732 1248
3732 2952
3734 1680
3734 1699
3734 2460
3734 2909
3734 3212
3734 4497
3734 5319
3734 5947
3734 5948
3734 5949
3738 2259
3738 2493
3738 5860
3738 6005
3740 1130
3740 2117
3740 2720
3740 4706
3740 5954
3740 5955
3740 5956
3740 5957
3740 5958
3740 5959
3742 1049
3742 1336
3742 3499
3742 3812
3742 4270
3742 4403
3742 4718
3742 5960
3742 5961
3742 5962
3743 863
3743 4061
3743 4183
3743 4199
3743 5214
3743 5372
3743 5965
3743 5966
3743 5967
3743 5968
3748 329
3748 600
3748 1962
3748 2223
3748 2885
3748 2946
3748 5002
3748 5574
3748 5963
3748 5964
3750 46
3750 90
3750 440
3750 648
3750 2684
3750 3154
3750 3387
3750 5575
3750 5796
3750 5972
3752 167
3752 2240
3752 4331
3752 4789
3752 5557
3752 5973
3752 5974
3752 5975
3752 5976
3752 5977
3757 422
3757 454
3757 1229
3757 1741
3757 5820
3757 5973
3757 5978
3757 5979
3757 5980
3757 5981
3761 185
3761 478
3761 510
3761 720
3761 961
3761 1142
3761 1165
3761 1252
3761 1267
3761 1527
3761 2274
3761 2308
3761 2447
3761 2853
3761 2936
3761 3133
3761 3163
3761 3246
3761 3776
3761 4062
3761 4119
3761 4125
3761 4272
3761 4759
3761 5565
3761 5735
3761 5984
3761 5985
3761 5986
3761 5987
3761 5988
3763 178
3763 2590
3763 3461
3763 3965
3763 4415
3763 4720
3763 5070
3763 5286
3763 5999
3763 6000
3764 3638
3764 7405
3764 8655
3764 9268
3765 453
3765 2354
3765 5989
3765 5990
3765 5991
3765 5992
3765 5993
3765 5994
3765 5995
3765 5996
3767 1728
3767 3277
3767 3307
3767 4193
3767 4763
3767 4977
3767 5933
3767 5997
3767 5998
3769 731
3769 1223
3769 1780
3769 2179
3769 2245
3769 2448
3769 2483
3769 3999
3769 5946
3769 6001
3771 6016
3772 159
3772 374
3772 874
3772 2936
3772 3255
3772 3735
3772 4764
3772 5274
3772 5498
3772 5703
3772 5711
3772 6047
3772 6048
3773 7
3773 1090
3773 2273
3773 2274
3773 2416
3773 5223
3773 5765
3773 6002
3773 6003
3773 6004
3775 206
3775 374
3775 753
3775 1807
3775 3233
3775 3544
3775 3619
3775 5228
3775 6006
3775 6007
3780 34
3780 35
3780 36
3780 3585
3780 4802
3780 4804
3780 5033
3780 6014
3780 6015
3781 192
3781 846
3781 2179
3781 2241
3781 2799
3781 4337
3781 5830
3781 6011
3781 6012
3781 6013
3782 131
3782 1663
3782 2297
3782 2374
3782 3101
3782 3495
3782 5942
3782 6008
3782 6009
3782 6010
3788 3364
3795 411
3795 1562
3795 1921
3795 3614
3795 3793
3796 1440
3798 498
3798 1607
3798 2374
3798 2623
3798 3305
3798 5387
3798 5739
3798 6018
3798 6019
3798 6020
3802 16
3802 360
3802 1186
3802 2349
3802 3294
3802 3568
3802 5640
3802 6030
3802 6031
3802 6032
3805 569
3805 2010
3805 2896
3805 4552
3805 6021
3806 410
3806 1551
3806 1971
3806 2649
3806 4943
3806 6022
3806 6023
3806 6024
3806 6025
3806 6026
3807 168
3807 265
3807 932
3807 1053
3807 1353
3807 1534
3807 1535
3807 1536
3807 1537
3807 1538
3810 1405
3810 1933
3810 2444
3810 4822
3810 4950
3810 5047
3810 5742
3810 6027
3810 6028
3810 6029
3813 2963
3815 378
3815 596
3815 1115
3815 1529
3815 2186
3815 3953
3815 4024
3815 5350
3815 6033
3815 6034
3820 145
3820 1176
3820 1232
3820 1327
3820 2954
3820 3132
3820 5533
3820 5546
3820 6035
3820 6036
3822 1547
3822 1728
3822 1941
3822 2802
3822 3745
3822 5146
3822 5520
3822 5711
3822 6045
3822 6046
3823 652
3823 1788
3823 2634
3823 3376
3823 4191
3823 4306
3823 6049
3823 6050
3823 6051
3823 6052
3824 440
3824 3468
3824 3953
3824 3958
3824 4147
3824 4613
3824 6034
3824 6037
3824 6038
3824 6039
3826 910
3826 1359
3826 4201
3826 5860
3826 5871
3826 6040
3826 6041
3826 6042
3826 6043
3826 6044
3827 147
3827 165
3827 410
3827 566
3827 826
3827 1056
3827 1551
3827 1959
3827 3060
3831 261
3831 453
3831 495
3831 699
3831 1054
3831 1198
3831 1262
3831 2195
3831 2196
3831 2197
3832 1041
3832 2471
3832 2494
3832 2564
3832 3320
3832 3607
3832 5953
3832 6053
3832 6054
3832 6055
3833 481
3833 1469
3833 1750
3833 3826
3833 3887
3833 4524
3833 5715
3833 6067
3833 6068
3833 6069
3836 1480
3837 985
3837 2395
3837 4195
3837 4525
3837 5032
3837 6056
3837 6057
3837 6058
3837 6059
3837 6060
3838 174
3838 1047
3838 1183
3838 1697
3838 2497
3838 5530
3838 5825
3838 6063
3838 6064
3839 5
3839 1039
3839 1308
3839 1616
3839 4687
3839 5576
3839 5985
3839 6065
3839 6066
3841 1365
3841 1915
3841 2268
3841 2892
3841 3263
3841 3831
3841 4438
3841 4602
3841 6061
3841 6062
3850 1101
3850 3876
3850 4204
3850 4469
3850 4949
3850 5021
3850 6070
3850 6071
3850 6072
3850 6073
3856 18
3856 1244
3856 2584
3856 2632
3856 2874
3856 2970
3856 3413
3856 3941
3856 4584
3856 6074
3857 2938
3857 4779
3857 5032
3857 6082
3857 6083
3857 6084
3857 6085
3857 6086
3857 6087
3857 6088
3858 756
3858 7079
3858 8470
3858 9143
3858 9144
3858 9145
3858 9146
3858 9147
3859 499
3859 1682
3859 2904
3859 3056
3859 3122
3859 3490
3859 5149
3859 6075
3859 6076
3859 6077
3860 79
3861 174
3861 648
3861 694
3861 696
3861 761
3861 1055
3861 6078
3861 6079
3861 6080
3861 6081
3863 234
3863 2188
3863 2226
3863 3585
3863 4286
3863 5074
3863 5362
3863 5477
3863 5478
3863 5711
3867 2223
3867 4187
3867 4224
3867 5503
3867 5594
3867 5715
3867 5951
3867 6058
3867 6089
3867 6090
3871 1851
3875 736
3875 941
3875 1299
3875 1647
3875 1929
3875 2316
3875 3093
3875 6092
3875 6093
3877 5060
3878 1960
3878 3120
3878 3829
3878 4166
3878 4994
3878 5118
3878 6098
3878 6099
3878 6100
3878 6101
3879 1629
3879 3193
3879 3248
3879 4269
3879 6091
3880 759
3880 1745
3880 2204
3880 2709
3880 3908
3880 4481
3880 6094
3880 6095
3880 6096
3880 6097
3881 750
3881 1016
3881 1969
3881 3046
3881 4437
3881 5346
3881 5837
3881 6102
3881 6103
3881 6104
3887 223
3887 375
3887 2545
3887 2578
3887 2873
3887 2882
3887 4035
3887 4182
3887 5809
3887 6107
3888 931
3888 1052
3888 5488
3888 6031
3888 6105
3889 127
3889 677
3889 1534
3889 1536
3889 1538
3889 1551
3889 1765
3889 2485
3889 3075
3889 5673
3890 99
3890 134
3890 819
3890 834
3890 1077
3890 1272
3890 2268
3890 3738
3890 4753
3890 6106
3892 349
3892 648
3892 1867
3892 2633
3892 5120
3892 5905
3892 6085
3892 6108
3892 6109
3892 6110
3894 6111
3897 286
3897 422
3897 560
3897 564
3897 567
3897 1041
3897 2269
3897 2674
3897 4618
3897 5664
3899 220
3899 261
3899 348
3899 407
3899 410
3899 989
3899 1054
3899 1692
3899 3076
3899 5353
3900 248
3900 992
3900 1934
3900 2091
3900 2854
3900 4777
3900 5389
3900 5524
3900 6112
3900 6113
3901 511
3901 1254
3901 1520
3901 2125
3901 2727
3901 3075
3901 4017
3901 5672
3901 5673
3901 5742
3903 623
3903 1764
3903 2067
3903 2190
3903 2393
3903 3539
3903 4215
3903 4839
3903 5367
3903 6114
3905 125
3905 2989
3905 4356
3905 4413
3905 4675
3905 5935
3905 5945
3905 5961
3905 6115
3905 6116
3908 11
3908 1077
3908 1233
3908 1634
3908 1752
3908 2570
3908 2888
3908 3119
3908 4926
3908 4971
3909 348
3909 2174
3909 2502
3909 2658
3909 2803
3909 4100
3909 4611
3909 6117
3909 6118
3909 6119
3910 1323
3910 1473
3910 1483
3910 1929
3910 2343
3910 2725
3910 3704
3910 4953
3910 6077
3910 6120
3912 620
3912 952
3912 1802
3912 1963
3912 3767
3912 4226
3912 4996
3912 5195
3912 5745
3912 6121
3913 340
3913 1103
3913 4305
3913 6395
3913 7126
3913 9867
3913 9875
3913 9876
3913 9877
3913 9878
3916 511
3916 661
3916 781
3916 4171
3916 4975
3916 5389
3916 5617
3916 6122
3916 6123
3917 486
3917 642
3917 824
3917 1056
3917 1295
3917 1795
3917 6128
3917 6129
3917 6130
3917 6131
3918 1809
3918 2298
3918 3343
3918 3852
3918 4990
3918 5784
3918 6124
3918 6125
3918 6126
3918 6127
3919 192
3919 1718
3919 2496
3919 3223
3919 3850
3919 4729
3919 6142
3919 6143
3919 6144
3919 6145
3920 35
3920 470
3920 801
3920 1416
3920 2852
3920 4536
3920 4886
3920 5380
3920 6132
3920 6133
3923 388
3923 390
3923 394
3923 431
3923 1562
3923 2144
3923 2193
3923 2311
3923 2936
3923 3655
3924 1733
3924 1802
3924 2626
3924 3616
3924 4097
3924 4181
3924 6134
3924 6135
3924 6136
3924 6137
3925 1883
3925 3290
3925 3815
3925 5224
3925 8459
3925 8536
3925 8725
3925 8862
3925 9474
3925 9828
3926 935
3926 1780
3926 2383
3926 2602
3926 4235
3926 4736
3926 5192
3926 5973
3926 6140
3926 6141
3927 621
3927 1683
3927 2018
3927 3057
3927 3147
3927 5362
3927 5867
3927 5876
3927 6138
3927 6139
3933 171
3933 261
3933 408
3933 889
3933 988
3933 1503
3933 1506
3933 1529
3933 3742
3933 3802
3934 1503
3934 1613
3934 2711
3934 2712
3934 2713
3934 4615
3934 5620
3934 6151
3934 6152
3934 6153
3936 260
3936 261
3936 263
3936 264
3936 766
3936 2068
3936 2694
3936 3494
3936 4609
3936 5018
3937 1943
3937 3297
3937 4692
3937 5506
3937 6154
3937 6155
3937 6156
3937 6157
3937 6158
3937 6159
3941 238
3941 1240
3941 2516
3941 5966
3941 6160
3941 6161
3941 6162
3941 6163
3941 6164
3943 436
3943 512
3943 1229
3943 2729
3943 3047
3943 4462
3943 4685
3943 5114
3943 5401
3943 6165
3944 985
3944 1186
3944 1279
3944 1535
3944 2730
3944 3084
3944 3275
3944 6166
3944 6167
3947 638
3947 1099
3947 1309
3947 1458
3947 1868
3947 2166
3947 4495
3947 5733
3947 6168
3947 6169
3949 412
3949 453
3949 495
3949 699
3949 2195
3949 2196
3949 2197
3949 3076
3949 4386
3949 4590
3953 641
3953 938
3953 3394
3953 3706
3953 3761
3953 6170
3953 6171
3953 6172
3953 6173
3953 6174
3957 124
3957 1904
3957 2569
3957 4365
3957 4429
3957 4993
3957 5478
3957 5793
3957 6175
3957 6176
3958 186
3958 961
3958 1280
3958 2560
3958 2686
3958 2744
3958 3075
3958 4379
3958 6140
3958 6346
3959 147
3959 165
3959 410
3959 566
3959 763
3959 1551
3959 1959
3959 3060
3959 6177
3962 187
3962 190
3962 610
3962 863
3962 1054
3962 1813
3962 3006
3962 3399
3962 4258
3962 6178
3964 6179
3968 812
3968 834
3968 935
3968 977
3968 1165
3968 3590
3968 5589
3968 6180
3968 6181
3968 6182
3969 2037
3969 5390
3969 7604
3970 1091
3970 2039
3970 2528
3970 2763
3970 4542
3970 4819
3970 4843
3970 6183
3970 6184
3970 6185
3982 174
3982 648
3982 694
3982 696
3982 761
3982 1055
3982 6078
3982 6079
3982 6080
3982 6081
3983 432
3983 626
3983 1286
3983 1475
3983 2552
3983 2785
3983 2970
3983 3311
3983 4183
3983 6186
3985 261
3985 262
3985 263
3985 264
3985 766
3985 1056
3985 1316
3985 3494
3985 3496
3985 6187
3986 330
3986 614
3986 615
3986 702
3986 1962
3986 2159
3986 2186
3986 3144
3986 4846
3986 6188
3987 388
3987 772
3987 2186
3987 2565
3987 3166
3987 3257
3987 4611
3987 4775
3987 6189
3987 6190
3988 200
3988 204
3988 1401
3988 1429
3988 1579
3988 3268
3988 4856
3988 5781
3988 5799
3988 5902
3989 794
3989 1318
3989 2153
3989 2787
3989 2963
3989 3318
3989 4202
3989 4394
3989 6197
3989 6198
3995 592
3995 1451
3995 1475
3995 3239
3995 4580
3995 4672
3995 5950
3995 6194
3995 6195
3995 6196
3997 620
3997 649
3997 908
3997 3738
3997 5622
3997 6199
3997 6200
3997 6201
3997 6202
3997 6203
3999 567
3999 761
3999 987
3999 1042
3999 1053
3999 1056
3999 1551
3999 2485
3999 5672
3999 5673
4000 1082
4000 2028
4000 2533
4000 4054
4000 5500
4000 6204
4000 6205
4000 6206
4000 6207
4000 6208
4002 537
4002 952
4002 986
4002 1114
4002 1395
4002 2489
4002 6030
4002 6213
4002 6214
4002 6215
4004 6222
4005 67
4005 344
4005 1164
4005 1225
4005 2812
4005 4095
4005 4977
4005 6199
4005 6209
4005 6210
4006 26
4006 493
4006 494
4006 1309
4006 2260
4006 2309
4006 2531
4006 3037
4006 3385
4006 4866
4007 58
4007 92
4007 128
4007 129
4007 131
4007 132
4007 763
4007 1056
4007 1534
4007 2485
4012 354
4013 9
4013 340
4013 1342
4013 1536
4013 2862
4013 3256
4013 4976
4013 5353
4013 6108
4013 6211
4016 106
4016 261
4016 346
4016 348
4016 407
4016 794
4016 989
4016 1054
4016 1055
4019 544
4019 717
4019 919
4019 1907
4019 2414
4019 4391
4019 4526
4019 5575
4019 5595
4019 6212
4020 581
4020 1281
4020 3173
4020 5904
4020 6306
4020 6857
4020 6950
4020 8598
4020 8599
4020 8600
4024 114
4024 1568
4024 2570
4024 3209
4024 5000
4024 6216
4024 6217
4024 6218
4024 6219
4026 2769
4026 5217
4026 5699
4026 6220
4026 6221
4027 2346
4027 4798
4027 6311
4030 724
4030 2142
4030 3294
4030 6051
4030 6313
4030 6314
4030 6315
4030 6316
4030 6317
4030 6318
4033 442
4033 1636
4033 2153
4033 2192
4033 3722
4033 3790
4033 4094
4033 5477
4033 5725
4034 137
4034 1533
4034 1717
4034 2693
4034 3556
4034 4127
4034 4240
4034 6213
4034 6227
4034 6228
4035 444
4035 1060
4035 1364
4035 1806
4035 2720
4035 4061
4035 5670
4035 6170
4035 6223
4036 466
4036 710
4036 1039
4036 2554
4036 3167
4036 4163
4036 5547
4036 7944
4036 7945
4036 7946
4037 329
4037 2867
4037 3484
4037 3624
4037 5406
4038 1588
4038 3060
4038 3299
4038 3638
4038 4575
4038 5610
4038 5648
4038 5694
4038 5742
4038 6225
4039 382
4039 772
4039 1934
4039 6093
4039 6224
4046 165
4046 675
4046 714
4046 2162
4046 3798
4046 4937
4046 5979
4046 6229
4046 6230
4046 6231
4048 1230
4048 3743
4048 4042
4048 4286
4048 5759
4048 6240
4048 6241
4048 6242
4048 6243
4048 6244
4049 243
4049 373
4049 686
4049 1858
4049 1932
4049 4609
4049 6232
4049 6233
4049 6234
4049 6235
4051 381
4051 411
4051 564
4051 2532
4051 2892
4051 3384
4051 6236
4051 6237
4051 6238
4051 6239
4054 118
4054 1750
4054 3264
4054 4191
4054 5500
4054 6238
4054 6245
4054 6246
4054 6247
4057 9
4057 772
4057 1423
4057 1890
4057 1921
4057 1985
4057 2285
4057 2349
4057 2624
4057 2704
4057 2866
4057 3068
4057 3094
4057 3095
4057 3097
4057 3246
4057 3499
4057 4052
4057 4054
4057 4089
4057 5047
4057 5403
4057 5500
4057 6208
4057 6350
4057 6351
4057 6352
4057 6353
4059 2915
4060 33
4060 137
4060 296
4060 1354
4060 1514
4060 3252
4060 6250
4060 6251
4060 6252
4060 6253
4062 1657
4064 526
4064 1010
4064 1998
4064 2140
4064 2603
4064 3763
4064 4649
4064 5882
4064 6248
4064 6249
4065 296
4065 1526
4065 3571
4065 3643
4065 3889
4065 4759
4065 5510
4065 5673
4065 5718
4065 6261
4066 3284
4066 3311
4066 3839
4066 4491
4066 4680
4066 5377
4066 6254
4066 6255
4066 6256
4066 6257
4067 495
4067 791
4067 1088
4067 1243
4067 2131
4067 5143
4067 5979
4067 6258
4067 6259
4067 6260
4077 560
4077 631
4077 812
4077 851
4077 855
4077 935
4077 3128
4077 5233
4077 6262
4077 6263
4078 487
4078 717
4078 1060
4078 1451
4078 4823
4078 5607
4078 5766
4078 6108
4078 6274
4078 6275
4080 9615
4080 10350
4082 4185
4082 5460
4082 5792
4082 6264
4082 6265
4082 6266
4082 6267
4082 6268
4082 6269
4082 6270
4085 945
4085 1899
4085 2154
4085 2601
4085 3438
4085 4024
4085 4655
4085 5504
4085 5765
4085 6271
4086 478
4086 1614
4086 2094
4086 2597
4086 4186
4086 4313
4086 6149
4086 6221
4086 6272
4086 6273
4089 6010
4093 371
4093 542
4093 742
4093 1288
4093 3308
4093 5664
4093 6295
4093 6296
4093 6297
4093 6298
4094 1568
4094 2806
4094 4496
4094 5352
4094 6276
4094 6277
4094 6278
4094 6279
4094 6280
4094 6281
4095 866
4095 1395
4095 1780
4095 2320
4095 2403
4095 5387
4095 5532
4095 6199
4095 6282
4095 6283
4097 11
4097 250
4097 571
4097 746
4097 1088
4097 1232
4097 1338
4097 1547
4097 1743
4097 1915
4097 1964
4097 2154
4097 2497
4097 2714
4097 3442
4097 3879
4097 4047
4097 4218
4097 4274
4097 4525
4097 4732
4097 4832
4097 4987
4097 5142
4097 5371
4097 5401
4097 5433
4097 5468
4097 5517
4097 5780
4097 5881
4097 5916
4097 6134
4097 6284
4097 6285
4097 6286
4099 254
4099 395
4099 545
4099 907
4099 3199
4099 6260
4099 6304
4099 6305
4099 6306
4099 6307
4100 433
4100 1039
4100 2857
4100 2970
4100 3311
4100 3344
4100 4007
4100 4659
4100 6299
4101 90
4101 149
4101 1867
4101 2540
4101 3145
4101 3651
4101 4907
4101 6048
4101 6293
4101 6294
4102 2141
4102 2578
4102 4342
4102 5499
4102 6287
4102 6288
4102 6289
4102 6290
4102 6291
4102 6292
4106 5924
4107 492
4107 2283
4107 2580
4107 4039
4107 4965
4107 5192
4107 5745
4107 6271
4107 6300
4107 6301
4108 1356
4108 2244
4108 2342
4108 3249
4108 3263
4108 4335
4108 5660
4108 6290
4108 6302
4108 6303
4111 467
4111 1166
4111 1722
4111 2554
4111 3300
4111 3906
4111 4782
4111 6308
4111 6309
4111 6310
4114 393
4114 961
4114 1492
4114 1971
4114 2386
4114 2854
4114 2914
4114 5303
4114 6199
4114 6312
4120 397
4120 467
4120 683
4120 2396
4120 3903
4120 4094
4120 5216
4120 5726
4120 6173
4120 6303
4121 497
4121 731
4121 1899
4121 3005
4121 3063
4121 3991
4121 6014
4121 6321
4121 6322
4122 47
4122 52
4122 1863
4122 2961
4122 4800
4122 4862
4122 6169
4122 6258
4122 6319
4122 6320
4125 74
4125 447
4125 921
4125 1079
4125 3798
4125 3842
4125 4530
4125 6050
4125 6185
4125 6327
4126 1116
4126 1137
4126 2912
4126 2915
4126 5271
4126 5347
4126 6324
4126 6325
4126 6326
4127 131
4127 148
4127 171
4127 345
4127 495
4127 1504
4127 1765
4127 2364
4127 2663
4127 6323
4128 260
4128 1827
4128 5681
4128 6238
4128 6328
4128 6329
4128 6330
4128 6331
4128 6332
4129 19
4129 755
4129 1244
4129 1872
4129 2396
4129 2855
4129 3502
4129 3583
4129 3715
4129 6333
4130 5849
4132 631
4132 1232
4132 1636
4132 3610
4132 4775
4132 5248
4132 6370
4132 6371
4137 558
4137 1325
4137 1623
4137 1888
4137 4282
4137 4568
4137 5412
4137 6334
4137 6335
4137 6336
4138 76
4138 762
4138 1140
4138 1293
4138 1324
4138 1760
4138 2625
4138 2945
4138 3458
4138 5445
4139 564
4139 688
4139 937
4139 1858
4139 2226
4139 3130
4139 4970
4139 5453
4139 6077
4139 6341
4140 27
4140 238
4140 2115
4140 2580
4140 4003
4140 4719
4140 5673
4140 6087
4140 6342
4140 6343
4142 863
4142 1700
4142 2398
4142 2625
4142 6348
4142 6349
4144 382
4144 696
4144 3453
4144 3645
4144 4044
4144 4821
4144 5330
4144 6002
4144 6293
4147 1729
4147 2005
4147 2154
4147 2429
4147 2803
4147 3126
4147 4281
4147 4282
4147 5963
4147 6344
4148 1534
4148 2091
4148 2371
4148 2877
4148 3040
4148 3936
4148 4149
4148 5626
4148 6204
4149 1451
4149 1502
4149 1770
4149 1785
4149 1787
4149 2034
4149 2854
4149 4469
4149 4610
4150 1528
4150 2246
4150 2701
4150 3377
4150 3665
4150 4870
4150 5979
4150 6345
4150 6346
4150 6347
4152 486
4152 516
4152 1093
4152 1846
4152 2885
4152 3199
4152 6354
4152 6355
4152 6356
4155 613
4155 614
4155 615
4155 649
4155 1305
4155 3540
4155 4846
4155 5088
4155 6357
4155 6358
4156 2367
4156 2570
4156 2927
4156 3239
4156 3277
4156 5196
4156 6097
4156 6359
4156 6360
4156 6361
4157 581
4157 1797
4157 1899
4157 1932
4157 2476
4157 2565
4157 2639
4157 3004
4157 5218
4157 5884
4161 6362
4162 3128
4166 1091
4166 2085
4166 3421
4166 3678
4166 4087
4166 4843
4166 4976
4166 5443
4166 6348
4166 6365
4167 1868
4170 177
4170 812
4170 1152
4170 2393
4170 3568
4170 4129
4170 5707
4170 5953
4170 6363
4170 6364
4172 6385
4173 982
4173 2468
4173 2954
4173 3414
4173 4318
4173 4461
4173 5336
4173 5614
4173 5615
4173 6366
4176 2646
4182 5403
4184 303
4184 342
4184 1721
4184 1981
4184 2665
4184 3369
4184 3468
4184 4350
4184 4499
4184 6367
4189 2290
4189 2722
4189 3466
4189 4353
4189 4955
4189 5131
4189 6294
4189 6411
4189 6412
4189 6413
4190 34
4190 35
4190 225
4190 528
4190 3386
4190 3831
4190 4392
4190 5006
4190 5746
4190 5949
4192 323
4192 375
4192 1483
4192 3561
4192 3746
4192 4109
4192 4764
4192 5443
4192 6372
4192 6373
4194 52
4194 879
4194 1690
4194 2029
4194 2053
4194 2268
4194 2384
4194 2875
4194 3798
4194 3987
4197 402
4197 1922
4197 2311
4197 4131
4197 5476
4197 5663
4197 6374
4197 6375
4197 6376
4199 99
4199 180
4199 223
4199 963
4199 2472
4199 4183
4199 6377
4199 6378
4199 6379
4201 165
4201 249
4201 1504
4201 1773
4201 3697
4201 4327
4201 4584
4201 4870
4201 5358
4201 6380
4202 296
4202 2425
4202 3462
4202 5707
4202 6381
4204 6383
4205 238
4205 512
4205 888
4205 1357
4205 1433
4205 2354
4205 3141
4205 3827
4205 4394
4205 6382
4210 5164
4212 982
4212 2342
4212 3311
4212 3529
4212 3750
4212 4042
4212 4215
4212 5733
4212 5941
4212 6384
4213 2469
4215 1832
4215 3983
4215 4217
4222 1001
4222 1049
4222 2557
4222 2882
4222 3461
4222 3885
4222 5873
4222 6163
4222 6387
4222 6388
4223 992
4223 2116
4223 2165
4223 2969
4223 3897
4223 4811
4223 5658
4223 5916
4223 6260
4223 6386
4224 686
4224 1921
4224 2317
4224 2885
4224 3969
4224 5020
4224 5473
4224 5609
4224 6389
4224 6390
4226 149
4226 1190
4226 1964
4226 2349
4226 4054
4226 4685
4226 4929
4226 5403
4226 6391
4226 6392
4232 840
4232 1841
4232 2091
4232 5542
4232 6393
4232 6394
4232 6395
4232 6396
4232 6397
4232 6398
4236 3384
4237 343
4237 753
4237 1890
4237 2653
4237 3371
4237 5500
4237 6391
4237 6399
4237 6400
4237 6401
4239 812
4239 2710
4239 3738
4239 3926
4239 4159
4239 4244
4239 4432
4239 4601
4239 6243
4244 183
4244 794
4244 1042
4244 1165
4244 1503
4244 1652
4244 1903
4244 4616
4244 5673
4244 6265
4245 410
4245 538
4245 867
4245 988
4245 1042
4245 1164
4245 3802
4245 8405
4245 8406
4246 2691
4246 5913
4246 6402
4246 6403
4246 6404
4248 1236
4248 1545
4248 1785
4248 3268
4248 3932
4248 5420
4248 5739
4248 5844
4248 6095
4248 6129
4249 14
4249 734
4249 912
4249 1164
4249 1585
4249 1886
4249 2143
4249 2875
4249 2957
4249 5349
4250 4251
4250 6407
4254 961
4254 1847
4254 2854
4254 5303
4254 5985
4254 6199
4254 6312
4254 6368
4254 6405
4254 6406
4261 711
4261 978
4261 1461
4261 4349
4261 4861
4261 5608
4261 5702
4261 6408
4261 6409
4261 6410
4262 2179
4263 1382
4263 1817
4263 6465
4268 1190
4268 2378
4268 3419
4268 3790
4268 4537
4268 4628
4268 6127
4268 6419
4268 6420
4268 6421
4270 1015
4270 2811
4270 3268
4270 4603
4270 5302
4270 6414
4270 6415
4270 6416
4270 6417
4270 6418
4274 117
4274 534
4274 608
4274 2992
4274 3169
4274 3398
4274 3992
4274 5007
4274 6226
4274 6422
4275 1167
4275 2496
4275 3264
4275 3473
4275 5020
4275 5266
4275 5474
4275 6423
4275 6424
4276 199
4276 1116
4276 2091
4276 3668
4276 3772
4276 4462
4276 6176
4276 6191
4276 6425
4276 6426
4277 1137
4277 2155
4277 2202
4277 2694
4277 2844
4277 2931
4277 3390
4277 3439
4277 6427
4277 6428
4279 261
4279 538
4279 697
4279 765
4279 867
4279 1164
4279 1528
4279 2048
4279 2265
4279 3741
4286 223
4286 665
4286 1890
4286 5046
4286 6388
4286 6416
4286 6429
4286 6430
4286 6431
4286 6432
4287 1320
4289 205
4289 206
4289 560
4289 1401
4289 2259
4289 3166
4289 3270
4289 5561
4289 5616
4289 6433
4291 225
4291 485
4291 754
4291 1773
4291 1958
4291 1974
4291 4951
4291 4952
4291 6434
4291 6435
4294 302
4294 1126
4294 1835
4294 2896
4294 3598
4294 6284
4294 6299
4294 6436
4294 6437
4294 6438
4297 1959
4299 609
4299 698
4299 2140
4299 2472
4299 2704
4299 3208
4299 4140
4299 6439
4299 6440
4299 6441
4303 30
4303 171
4303 621
4303 889
4303 1503
4303 1537
4303 2809
4303 6442
4303 6443
4303 6444
4309 263
4309 628
4309 697
4309 1058
4309 1164
4309 1529
4309 2048
4309 2265
4309 3743
4309 4605
4311 982
4312 1813
4312 2469
4312 3811
4312 4288
4312 4798
4312 5850
4312 6386
4312 6450
4312 6451
4312 6452
4313 2545
4313 2585
4313 5591
4313 6199
4313 6238
4313 6445
4313 6446
4313 6447
4313 6448
4313 6449
4315 110
4315 260
4315 292
4315 1060
4315 1598
4315 2898
4315 4159
4315 5134
4315 5765
4315 6007
4318 114
4318 1276
4318 4218
4318 4488
4318 4629
4318 5973
4318 5995
4318 6238
4318 6453
4322 147
4322 165
4322 495
4322 763
4322 1056
4322 1551
4322 1959
4322 3060
4324 714
4324 1230
4324 1491
4324 1937
4324 2812
4324 3344
4324 4486
4324 4719
4324 5357
4324 6456
4325 7412
4326 1344
4326 1451
4326 2086
4326 2087
4326 2088
4326 2089
4326 2473
4326 3876
4326 4432
4326 6308
4328 296
4328 376
4328 760
4328 849
4328 1045
4328 3285
4328 3931
4328 5766
4328 6457
4328 6458
4329 273
4329 669
4329 1137
4329 1382
4329 2387
4329 3199
4329 4701
4329 6088
4329 6454
4329 6455
4330 1050
4330 2765
4330 6449
4331 241
4331 1229
4331 2665
4331 2938
4331 3088
4331 4948
4331 5405
4331 6459
4331 6460
4331 6461
4333 4054
4335 456
4338 109
4338 678
4338 1548
4338 1598
4338 3109
4338 4006
4338 4201
4338 4340
4338 5433
4338 6209
4341 1330
4341 5388
4341 6537
4342 379
4342 905
4342 2179
4342 2514
4342 3794
4342 4480
4342 5813
4342 6462
4342 6463
4342 6464
4343 114
4343 466
4343 2365
4343 5189
4343 6469
4344 653
4344 941
4344 1248
4344 1272
4344 4958
4344 5036
4344 5358
4344 6466
4344 6467
4344 6468
4348 6006
4349 110
4349 996
4349 1886
4349 1988
4349 2504
4349 4295
4349 4398
4349 5009
4349 5096
4349 6471
4352 574
4352 1135
4352 1664
4352 1692
4352 1777
4352 2633
4352 2663
4352 4057
4352 6101
4352 6105
4353 714
4353 1229
4353 1949
4353 2252
4353 2513
4353 4318
4353 4624
4353 4745
4353 6302
4353 6472
4354 1435
4354 1751
4354 1946
4354 2553
4354 2976
4354 3065
4354 5344
4354 6042
4354 6473
4354 6474
4355 595
4355 735
4355 1338
4355 1652
4355 2193
4355 3655
4355 3881
4355 6047
4355 6478
4355 6479
4356 178
4356 1151
4356 1680
4356 3832
4356 4293
4356 5562
4356 6405
4356 6475
4356 6476
4356 6477
4362 2617
4362 2618
4362 2619
4362 2721
4362 5649
4362 6119
4362 6416
4362 6483
4362 6484
4362 6485
4363 90
4363 332
4363 3638
4363 3966
4363 4003
4363 4142
4363 4264
4363 6480
4363 6481
4363 6482
4364 1225
4364 1266
4364 1807
4364 2188
4364 2226
4364 2561
4364 3585
4364 4568
4364 4765
4364 5626
4365 6393
4369 147
4369 165
4369 263
4369 453
4369 1534
4369 1535
4369 1614
4369 2197
4369 2484
4369 5366
4373 1105
4373 1320
4373 2565
4373 3627
4373 3745
4373 5711
4373 6486
4373 6487
4373 6488
4373 6489
4375 1512
4378 195
4378 851
4378 2462
4378 2952
4378 3518
4378 3735
4378 4652
4378 4750
4378 5383
4378 5528
4382 1003
4382 1320
4382 1724
4382 2112
4382 2163
4382 3045
4382 4261
4382 5390
4382 5686
4382 8075
4384 274
4384 1949
4384 2521
4384 5270
4384 5724
4385 85
4385 2135
4385 3628
4385 5036
4385 5516
4385 5643
4385 6399
4385 6490
4385 6491
4385 6492
4386 644
4386 1152
4386 2560
4386 2776
4386 4057
4386 4416
4386 4996
4386 5128
4386 6493
4386 6494
4388 812
4388 965
4388 1367
4388 1486
4388 1729
4388 1900
4388 2154
4388 4544
4388 6495
4388 6496
4394 2993
4394 3496
4394 4030
4394 4587
4394 6497
4394 6498
4394 6499
4394 6500
4394 6501
4394 6502
4395 428
4395 1611
4395 1744
4395 1746
4395 1785
4395 2079
4395 2414
4395 4905
4395 6503
4395 6504
4398 2903
4398 3352
4398 4718
4398 5019
4398 6129
4398 6149
4398 6529
4398 6530
4398 6531
4398 6532
4401 1791
4401 2337
4401 4101
4401 6264
4401 6517
4401 6518
4401 6519
4401 6520
4401 6521
4401 6522
4402 593
4402 1775
4402 2823
4402 6510
4402 6511
4402 6512
4402 6513
4402 6514
4402 6515
4402 6516
4403 554
4403 1982
4403 2367
4403 2513
4403 3426
4403 4099
4403 5201
4403 6505
4403 6506
4403 6507
4404 94
4404 127
4404 261
4404 263
4404 565
4404 1056
4404 1198
4404 1503
4404 1536
4404 3076
4406 500
4406 518
4406 984
4406 1516
4406 2812
4406 3388
4406 3711
4406 4163
4406 6508
4406 6509
4407 1091
4407 1699
4407 2805
4407 3639
4407 4754
4407 5660
4407 5777
4407 5949
4407 6527
4407 6528
4411 781
4411 2552
4411 2805
4411 2844
4411 3390
4411 4577
4411 6523
4411 6524
4411 6525
4411 6526
4412 1065
4412 1933
4412 3755
4412 4340
4412 4477
4412 5565
4412 6533
4412 6534
4412 6535
4412 6536
4414 2597
4416 439
4416 444
4416 1306
4416 1862
4416 3088
4416 3776
4416 4305
4416 4623
4416 6479
4416 6538
4417 937
4417 1024
4417 1179
4417 4849
4417 6329
4417 6493
4417 6539
4417 6540
4417 6541
4417 6542
4420 642
4420 1461
4420 1643
4420 2282
4420 3965
4420 4159
4420 4936
4420 5529
4420 5799
4420 6549
4423 648
4423 1562
4423 3911
4423 4976
4423 5389
4423 5657
4423 6550
4423 6551
4423 6552
4425 1176
4425 1320
4425 3454
4425 4012
4425 4988
4425 5398
4425 6545
4425 6546
4425 6547
4425 6548
4426 290
4426 1021
4426 1664
4426 5345
4426 5966
4426 6083
4426 6101
4426 6165
4426 6543
4426 6544
4430 223
4430 1322
4430 1757
4430 3359
4430 4141
4430 4509
4430 4802
4430 6553
4430 6554
4430 6555
4433 151
4435 1630
4436 4327
4437 743
4437 1638
4437 1969
4437 2714
4437 3009
4437 3774
4437 4347
4437 4525
4437 5699
4437 6556
4438 67
4438 267
4438 887
4438 3404
4438 4166
4438 4612
4438 4965
4438 6557
4439 3674
4439 3904
4439 5254
4439 5346
4439 6558
4439 6559
4439 6560
4439 6561
4439 6562
4439 6563
4448 905
4448 1398
4448 3322
4448 3369
4448 3530
4448 4793
4448 4959
4448 6567
4448 6568
4448 6569
4451 1716
4451 1941
4451 4875
4451 4951
4451 5234
4451 5920
4451 6353
4451 6564
4451 6565
4451 6566
4459 1795
4459 2505
4459 4380
4459 5626
4459 6161
4459 6174
4459 9377
4459 9675
4459 9676
4461 2505
4462 18
4462 1902
4462 2141
4462 3368
4462 4215
4462 6402
4462 6432
4462 6570
4462 6571
4462 6572
4464 2285
4465 275
4465 835
4465 1719
4465 2364
4465 2493
4465 4094
4465 4609
4465 6802
4465 7058
4465 8184
4467 2070
4467 2181
4467 2620
4467 3399
4467 3539
4467 4417
4467 4694
4467 6093
4467 6488
4471 1687
4471 3670
4471 4409
4471 4499
4471 5229
4471 6189
4471 6310
4471 6532
4471 6577
4471 6578
4473 120
4473 204
4473 756
4473 2244
4473 3385
4473 4094
4473 4497
4473 4870
4473 5811
4473 6576
4475 1677
4475 3932
4475 4368
4475 4764
4475 5238
4475 5572
4475 5844
4475 6573
4475 6574
4475 6575
4476 3325
4479 786
4479 1157
4479 1228
4479 2087
4479 2088
4479 3389
4479 4678
4479 6579
4479 6580
4479 6581
4484 444
4484 3223
4484 4180
4484 5192
4484 5950
4484 6261
4484 6582
4484 6583
4484 6584
4484 6585
4485 600
4485 621
4485 674
4485 961
4485 1226
4485 1870
4485 3867
4485 5301
4485 6564
4485 6586
4488 9
4488 1729
4488 3270
4488 3451
4488 4052
4488 4202
4488 5123
4488 5604
4488 6619
4488 6620
4489 810
4489 996
4489 1111
4489 1151
4489 2272
4489 3949
4489 4008
4489 5973
4489 6105
4489 6587
4491 410
4491 1551
4491 6247
4491 6593
4491 6594
4491 6595
4491 6596
4491 6597
4491 6598
4491 6599
4492 410
4492 3181
4492 4673
4492 4838
4492 5285
4492 6588
4492 6589
4492 6590
4492 6591
4492 6592
4493 1657
4493 1699
4493 1914
4493 2064
4493 2505
4493 3001
4493 4218
4493 4954
4493 5909
4493 6600
4494 905
4494 1976
4494 2211
4494 3216
4494 4495
4494 5836
4494 6613
4494 6614
4494 6615
4494 6616
4495 624
4495 812
4495 1230
4495 1598
4495 2693
4495 3716
4495 3763
4495 4609
4495 6617
4495 6618
4496 361
4496 1143
4496 1251
4496 1395
4496 1432
4496 1932
4496 2858
4496 2928
4496 3069
4496 3885
4496 4368
4496 4524
4496 4544
4496 4765
4496 4953
4496 5086
4496 5131
4496 5164
4496 5498
4496 5546
4496 5815
4496 5950
4496 6390
4496 6601
4496 6602
4496 6603
4496 6604
4496 6605
4496 6606
4496 6607
4496 6608
4496 6609
4496 6610
4496 6611
4496 6612
4499 356
4499 677
4499 1729
4499 2212
4499 4166
4499 6242
4499 6631
4499 6632
4499 6633
4499 6634
4504 628
4504 986
4504 987
4504 989
4504 1268
4504 1533
4504 3187
4504 3687
4504 6621
4504 6622
4505 44
4505 4717
4505 6623
4505 6624
4505 6625
4505 6626
4505 6627
4505 6628
4505 6629
4505 6630
4506 98
4506 1151
4506 1701
4506 4783
4506 4960
4506 5985
4506 6097
4506 6106
4506 6429
4506 6635
4513 323
4513 3885
4513 4552
4513 6637
4513 6638
4516 99
4516 703
4516 1794
4516 2752
4516 3663
4516 3798
4516 4230
4516 4703
4516 5884
4516 6636
4519 2179
4520 4929
4521 1340
4521 1927
4521 2639
4521 3610
4521 4378
4521 5682
4521 5743
4521 5821
4521 6639
4521 6640
4522 834
4522 2288
4522 2487
4522 4451
4522 5345
4522 6641
4522 6642
4522 6643
4522 6644
4522 6645
4524 201
4524 1558
4524 1608
4524 1962
4524 2285
4524 3069
4524 6462
4524 6487
4524 6646
4524 6647
4525 1011
4525 1251
4525 2881
4525 4326
4525 4790
4525 5274
4525 6196
4525 6648
4525 6649
4525 6650
4526 229
4526 907
4526 1282
4526 2510
4526 4294
4526 4798
4526 7475
4526 7693
4526 9113
4526 9744
4530 905
4530 1235
4530 2196
4530 3060
4530 3926
4530 4729
4530 5631
4530 6651
4533 1969
4534 121
4534 1598
4534 2068
4534 2096
4534 3780
4534 4736
4534 5504
4534 6652
4534 6653
4534 6654
4536 129
4536 190
4536 648
4536 714
4536 1107
4536 1565
4536 2268
4536 5681
4536 6382
4536 6655
4538 99
4538 834
4538 3103
4538 6240
4538 6586
4538 6656
4538 6657
4538 6658
4538 6659
4538 6660
4544 6701
4546 576
4546 2765
4546 3242
4546 3261
4546 5021
4546 5270
4546 5284
4546 6661
4546 6662
4546 6663
4550 1025
4550 4491
4550 5619
4552 677
4552 1194
4552 3344
4552 4036
4552 6218
4555 1225
4555 1584
4555 1807
4555 3398
4555 3421
4555 3875
4555 4122
4555 6169
4555 6385
4555 6664
4557 772
4557 1345
4559 3408
4560 364
4560 382
4560 1475
4560 3145
4560 3941
4560 4478
4560 4634
4560 5997
4560 6665
4560 6666
4561 6669
4564 1541
4564 1563
4564 1685
4564 1895
4564 2734
4564 3101
4564 3798
4564 6440
4564 6667
4564 6668
4568 145
4568 261
4568 407
4568 410
4568 699
4568 765
4568 867
4568 1072
4568 1255
4568 1299
4569 125
4569 1319
4569 1922
4569 3220
4569 3226
4569 3809
4569 4089
4569 5946
4569 6670
4569 6671
4570 1190
4570 1493
4570 2848
4570 5403
4570 6223
4570 6409
4570 6558
4570 6572
4570 6672
4570 6673
4571 765
4571 889
4571 989
4571 1456
4571 1533
4571 1535
4571 1958
4571 1959
4571 3743
4571 5673
4575 75
4575 1259
4575 1670
4575 1930
4575 3050
4575 5606
4575 5787
4575 6339
4575 6674
4575 6675
4576 545
4576 2383
4576 4763
4576 4800
4576 5131
4576 6169
4576 6385
4576 6676
4576 6677
4576 6678
4577 121
4579 2975
4580 4
4580 1248
4580 1841
4580 4202
4580 4251
4580 4996
4580 5309
4580 6567
4580 6679
4580 6680
4583 12
4583 1046
4583 3135
4583 4631
4583 5916
4583 6033
4583 6304
4583 6681
4583 6682
4583 6683
4584 147
4584 165
4584 263
4584 1506
4584 1534
4584 1535
4584 1614
4584 2197
4584 2484
4584 5366
4585 4
4585 627
4585 1633
4585 2204
4585 2636
4585 5584
4585 5627
4585 6453
4585 6697
4585 6698
4586 296
4586 523
4586 569
4586 1801
4586 1933
4586 1968
4586 3861
4586 6543
4586 6684
4586 6685
4587 772
4587 1047
4587 2215
4587 2433
4587 3263
4587 3372
4587 3809
4587 4954
4587 5416
4587 6686
4588 2396
4588 3191
4588 4729
4588 5030
4588 5329
4588 5485
4588 5770
4588 6687
4588 6688
4589 23
4589 260
4589 428
4589 1168
4589 2364
4589 3442
4589 3969
4589 4804
4589 6149
4589 6469
4590 6316
4591 1278
4591 7551
4591 8110
4592 972
4592 1165
4592 1802
4592 3056
4592 4100
4592 6180
4592 6615
4592 6689
4592 6690
4592 6691
4593 833
4593 985
4593 1151
4593 2881
4593 5995
4593 6692
4593 6693
4593 6694
4593 6695
4593 6696
4606 1075
4606 1259
4606 2404
4606 6200
4606 7693
4606 10146
4606 10448
4606 10449
4606 10450
4609 34
4609 225
4609 2166
4609 3440
4609 4220
4609 4673
4609 5658
4609 5681
4609 6662
4609 6700
4610 823
4610 2262
4610 3904
4610 4247
4610 5262
4610 5392
4610 5976
4610 9131
4610 9296
4610 9417
4611 1491
4611 4333
4611 4806
4611 5372
4611 5385
4611 5899
4611 6338
4611 6409
4611 6462
4611 8104
4611 8179
4617 481
4617 760
4617 2824
4617 4623
4617 6018
4617 6577
4617 6702
4617 6703
4619 488
4619 3181
4619 4555
4619 5711
4619 6711
4620 1258
4620 1816
4620 5258
4620 6704
4620 6705
4620 6706
4620 6707
4620 6708
4620 6709
4620 6710
4626 1527
4626 1646
4626 2364
4626 3052
4626 3743
4626 4366
4626 4584
4626 5334
4626 5790
4626 6047
4627 2254
4627 2617
4627 2618
4627 2619
4627 4138
4627 4362
4627 4685
4627 5649
4627 5712
4628 165
4628 1981
4628 3210
4628 3305
4628 5979
4628 6230
4628 6249
4628 6600
4628 6715
4631 431
4631 756
4631 1700
4631 2193
4631 4491
4631 6566
4631 6683
4631 6712
4631 6713
4631 6714
4632 200
4632 742
4632 1146
4632 1183
4632 1217
4632 1863
4632 2331
4632 3290
4632 5417
4632 6473
4637 2854
4641 170
4641 677
4641 761
4641 982
4641 985
4641 1053
4641 1056
4641 1971
4641 2096
4641 5672
4643 52
4643 495
4643 603
4643 1004
4643 1143
4643 1975
4643 2241
4643 3183
4643 3469
4643 6717
4644 978
4644 1079
4645 220
4645 261
4645 348
4645 407
4645 410
4645 453
4645 989
4645 1054
4645 3076
4648 925
4648 1101
4648 1107
4648 2010
4648 2747
4648 3469
4648 4996
4648 5587
4648 6647
4652 1755
4652 4289
4655 107
4655 580
4655 660
4655 3322
4655 3748
4655 4274
4655 5755
4655 6726
4655 6727
4655 6728
4657 221
4657 819
4657 834
4657 841
4657 987
4657 1379
4657 1714
4657 5696
4657 6102
4657 6318
4657 6778
4657 6779
4657 6780
4658 786
4658 1109
4658 1272
4658 4525
4658 4870
4658 5010
4658 5214
4658 6729
4660 581
4660 1354
4660 1860
4660 2548
4660 2595
4660 3322
4660 3804
4660 4315
4660 4556
4660 7005
4664 1468
4664 2674
4664 4310
4664 5043
4664 6587
4664 6730
4664 6731
4664 6732
4664 6733
4664 6734
4666 1176
4666 2091
4666 3895
4666 4374
4666 5315
4666 5821
4666 6735
4666 6736
4666 6737
4666 6738
4670 214
4670 833
4670 1639
4670 4017
4670 4985
4670 5528
4670 5645
4670 6739
4670 6740
4670 6741
4673 33
4673 382
4673 1087
4673 1089
4673 1475
4673 1547
4673 1714
4673 2936
4673 3145
4673 4478
4673 4694
4673 5997
4673 6053
4673 6107
4673 6439
4673 6742
4673 6743
4673 6744
4675 1435
4675 1440
4675 1472
4675 1529
4675 2384
4675 2957
4675 3245
4675 5765
4675 6745
4675 6746
4676 4369
4676 4649
4679 147
4679 521
4679 825
4679 2867
4679 4947
4679 5149
4679 5664
4679 6747
4679 6748
4679 6749
4681 185
4681 291
4681 1670
4681 1839
4681 2895
4681 3154
4681 5837
4681 6338
4681 6750
4681 6751
4682 131
4682 292
4682 397
4682 429
4682 1075
4682 2462
4682 3277
4682 4919
4682 6600
4682 6673
4686 2826
4687 788
4687 1255
4687 2166
4687 2851
4687 4016
4687 4120
4687 4142
4687 4436
4687 4608
4687 5946
4688 133
4688 345
4688 1058
4688 1198
4688 1456
4688 1536
4688 1943
4688 3075
4688 3744
4688 5673
4691 326
4691 1142
4691 1233
4691 3327
4691 3407
4691 4143
4691 5832
4691 6167
4691 6292
4692 99
4692 850
4692 1202
4692 1940
4692 4579
4692 4743
4692 4843
4692 6752
4692 6753
4692 6754
4693 127
4693 1005
4693 1210
4693 2695
4693 2763
4693 4145
4693 4299
4693 5612
4693 6380
4693 6755
4695 953
4695 1229
4695 2528
4695 4015
4695 4140
4695 4843
4695 5757
4695 6184
4695 6573
4695 6757
4699 237
4699 1198
4699 1962
4699 4492
4699 4666
4699 5145
4699 6428
4699 6758
4699 6759
4699 6760
4700 615
4700 827
4700 1471
4700 2020
4700 4846
4700 6480
4700 6647
4700 6761
4700 6762
4700 6763
4701 3944
4704 782
4704 2961
4704 3093
4704 3169
4704 4621
4704 6600
4704 6764
4704 6765
4704 6766
4704 6767
4705 534
4705 1229
4705 4257
4705 4609
4705 5025
4705 6076
4705 6768
4705 6769
4705 6770
4705 6771
4708 71
4708 1886
4708 3492
4708 5248
4708 5524
4708 5678
4708 6007
4708 6395
4708 6789
4708 6790
4709 610
4709 833
4709 3335
4709 3443
4709 3765
4709 3776
4709 5442
4709 5920
4709 6702
4709 6772
4711 339
4711 2138
4711 5461
4711 5687
4711 6061
4711 9216
4711 9539
4711 9882
4711 9889
4711 9890
4712 127
4712 171
4712 261
4712 408
4712 889
4712 988
4712 1529
4712 1536
4712 1537
4712 3802
4713 2066
4713 2288
4713 4203
4713 4687
4713 6744
4713 6773
4713 6774
4713 6775
4713 6776
4713 6777
4716 812
4716 1699
4716 2904
4716 4996
4716 5203
4716 6784
4716 6785
4716 6786
4716 6787
4716 6788
4717 757
4717 772
4717 1356
4717 2447
4717 2513
4717 5096
4717 6627
4717 6749
4717 6781
4717 6782
4718 131
4718 171
4718 495
4718 568
4718 699
4718 1255
4718 2364
4718 2663
4718 6323
4720 1042
4720 1056
4720 1506
4720 1534
4720 1535
4720 1614
4720 1717
4720 2197
4720 5366
4720 6783
4727 615
4727 1021
4727 1670
4727 2431
4727 3682
4727 3831
4727 4094
4727 5248
4727 6791
4727 6792
4728 482
4728 1676
4728 3103
4728 4002
4728 6210
4728 7098
4728 7167
4728 7232
4728 8222
4729 316
4729 3169
4729 3343
4729 6143
4729 6781
4729 6795
4729 6796
4729 6797
4729 6798
4729 6799
4731 456
4731 1763
4731 3230
4731 5350
4731 5562
4731 5636
4731 5662
4731 5799
4731 6793
4731 6794
4739 829
4739 994
4739 1004
4739 5728
4739 6083
4739 6422
4739 6800
4739 6801
4739 6802
4739 6803
4740 27
4740 147
4740 1054
4740 1141
4740 4005
4740 4673
4740 5372
4740 6804
4744 965
4744 1724
4744 2245
4744 4255
4744 5468
4744 5718
4744 6452
4744 6696
4744 6804
4744 6805
4745 220
4745 261
4745 348
4745 407
4745 410
4745 453
4745 568
4745 989
4745 1054
4746 1027
4746 2140
4746 2570
4746 2674
4746 2750
4746 3639
4746 4623
4746 6440
4749 5169
4751 538
4751 983
4751 1499
4751 1506
4751 3062
4751 3698
4751 4697
4751 4804
4751 4839
4751 6812
4752 44
4752 252
4752 883
4752 1021
4752 1988
4752 2396
4752 5787
4752 5884
4752 6808
4752 6809
4753 1766
4753 4056
4753 9673
4753 10831
4755 6804
4759 69
4759 782
4759 1375
4759 2301
4759 2934
4759 2959
4759 5941
4759 6097
4759 6813
4759 6814
4761 1114
4765 476
4765 2245
4765 2896
4765 3369
4765 3861
4765 4190
4765 6117
4765 6815
4765 6816
4765 6817
4769 1142
4769 2561
4769 3767
4769 3954
4769 5248
4769 5808
4769 6386
4769 6747
4769 6818
4769 6819
4771 436
4771 1533
4771 1536
4771 1537
4771 2962
4771 3254
4771 3498
4771 3670
4771 3906
4771 6820
4774 6825
4777 161
4777 165
4777 560
4777 703
4777 772
4777 926
4777 1288
4777 2502
4777 3004
4777 4407
4778 189
4778 191
4778 193
4778 219
4778 344
4778 1186
4778 2391
4778 4343
4778 5550
4778 6827
4779 1235
4779 2159
4779 2359
4779 3091
4779 4520
4779 5537
4779 5600
4779 6731
4779 6821
4779 6822
4780 860
4780 1460
4780 2455
4780 2505
4780 2763
4780 2824
4780 3222
4780 3254
4780 5711
4780 5799
4780 6168
4780 6823
4780 6824
4783 4143
4784 564
4784 985
4784 2188
4784 2226
4784 6826
4788 3662
4788 10487
4790 4664
4792 804
4794 3275
4794 3966
4794 5066
4794 5774
4794 6866
4794 6867
4800 127
4800 889
4800 1536
4800 1988
4800 3398
4800 3802
4800 5315
4800 6830
4800 6831
4804 241
4804 860
4804 1075
4804 1077
4804 1083
4804 1514
4804 3167
4804 4247
4804 4916
4804 6829
4806 1480
4806 2154
4806 3908
4806 4269
4806 4336
4806 5096
4806 5852
4806 6451
4806 6832
4806 6833
4807 1721
4807 2867
4807 4665
4807 4712
4807 5485
4807 5540
4807 5941
4807 6813
4807 6835
4807 6836
4811 216
4811 603
4811 2732
4811 3482
4811 3598
4811 5200
4811 5214
4811 5233
4811 6815
4811 6834
4813 128
4813 129
4813 131
4813 132
4813 546
4813 763
4813 1534
4813 3931
4813 5212
4813 5213
4816 978
4816 1176
4816 1883
4816 4483
4816 4752
4816 6240
4816 6837
4816 6838
4816 6839
4817 385
4817 638
4817 3668
4817 3958
4817 4648
4817 4758
4817 4903
4817 5487
4817 6461
4817 6840
4819 342
4819 2241
4819 2984
4819 3674
4819 4142
4819 5113
4819 5945
4819 6627
4819 6841
4822 209
4822 958
4822 1222
4822 3054
4822 4655
4822 5153
4822 6107
4822 6331
4822 6842
4822 6843
4826 703
4826 1323
4826 2561
4826 2959
4826 3166
4826 4260
4826 6163
4826 6789
4826 6847
4826 6848
4829 592
4829 634
4829 705
4829 1910
4829 2415
4829 2934
4829 4358
4829 6844
4829 6845
4829 6846
4830 44
4830 46
4830 924
4830 986
4830 1306
4830 2560
4830 4798
4830 6682
4830 6849
4830 6850
4831 782
4831 859
4831 1778
4831 5146
4831 5261
4831 6087
4831 6851
4831 6852
4831 6853
4834 475
4834 1323
4834 1527
4834 1936
4834 2064
4834 4239
4834 5353
4834 6477
4834 6708
4834 6854
4835 1502
4837 340
4837 1123
4837 1830
4837 3122
4837 3249
4837 3658
4837 4681
4837 4771
4837 5675
4837 6148
4838 11
4838 187
4838 224
4838 2991
4838 4371
4838 5128
4838 5205
4838 6115
4838 6857
4838 6858
4839 149
4839 1711
4839 1872
4839 3381
4839 3548
4839 4844
4839 5765
4839 6243
4839 6855
4839 6856
4843 1411
4848 71
4848 439
4848 1743
4848 1922
4848 3754
4848 5136
4848 5461
4848 6627
4848 6859
4848 6860
4852 1107
4852 1504
4852 2927
4852 3548
4852 4825
4852 6773
4852 6822
4852 6863
4852 6864
4852 6865
4854 87
4854 136
4854 1562
4854 3047
4854 3158
4854 3881
4854 4696
4854 4769
4854 5925
4854 6861
4855 9
4855 299
4855 547
4855 1143
4855 2349
4855 4054
4855 5577
4855 6388
4855 6572
4855 6862
4861 171
4861 1717
4861 2992
4861 4505
4861 5346
4861 6870
4862 288
4862 762
4862 819
4862 1616
4862 1717
4862 1996
4862 3486
4862 4577
4862 6868
4862 6869
4863 6873
4864 1811
4864 1884
4864 2662
4864 2964
4864 3794
4864 4803
4864 4903
4864 6256
4864 6871
4864 6872
4865 987
4865 1824
4865 2701
4865 6087
4865 6265
4865 6689
4865 6874
4865 6875
4865 6876
4866 220
4866 261
4866 348
4866 407
4866 410
4866 453
4866 989
4866 1054
4866 3076
4867 261
4867 407
4867 410
4867 568
4867 989
4867 1054
4867 2196
4867 4429
4867 4546
4868 593
4868 722
4868 2017
4868 4085
4868 4382
4868 4825
4868 4861
4868 4929
4868 5350
4868 6528
4869 128
4869 296
4869 1340
4869 1475
4869 1491
4869 4494
4869 5198
4869 6877
4869 6878
4870 2982
4870 6269
4870 6500
4870 8112
4870 8113
4870 8114
4870 8115
4870 8116
4870 8117
4870 8118
4872 4374
4874 326
4874 347
4874 796
4874 1105
4874 2356
4874 2527
4874 3672
4874 3862
4874 5083
4874 6879
4875 6
4875 2866
4875 3093
4875 3184
4875 3670
4875 4825
4875 5149
4875 5200
4875 6880
4875 6881
4878 75
4878 257
4878 440
4878 585
4878 1871
4878 2958
4878 3443
4878 3959
4878 5275
4878 5690
4888 6921
4903 1456
4903 1607
4903 2291
4903 2694
4903 3958
4903 4427
4903 4844
4903 5228
4903 6327
4903 6884
4905 1743
4909 904
4909 2011
4909 2934
4909 3627
4909 4065
4909 4583
4909 5728
4909 6324
4909 6882
4909 6883
4910 551
4910 561
4910 623
4910 1502
4910 3446
4910 3689
4910 5728
4910 6184
4910 6885
4913 165
4913 410
4913 566
4913 1190
4913 1551
4913 1806
4913 1959
4913 2502
4913 3060
4913 6339
4919 1156
4920 852
4920 1610
4920 1911
4920 2355
4920 2962
4920 4330
4920 4496
4920 4993
4920 6886
4920 6887
4923 369
4923 643
4923 644
4923 1280
4923 1296
4923 3116
4923 3474
4923 6514
4923 6873
4923 6891
4926 5322
4928 660
4928 2204
4928 3224
4928 5231
4928 5826
4928 5854
4928 6689
4928 6888
4928 6889
4928 6890
4930 182
4930 3687
4930 5928
4930 6892
4930 6893
4930 6894
4930 6895
4930 6896
4930 6897
4931 388
4931 965
4931 1280
4931 3184
4931 3885
4931 6847
4931 8921
4931 9992
4931 9993
4931 9994
4936 129
4936 133
4936 379
4936 551
4936 693
4936 1678
4936 2191
4936 2279
4936 3189
4936 4607
4937 133
4937 140
4937 1058
4937 1456
4937 1943
4937 4673
4937 5439
4937 5673
4937 6472
4937 8139
4942 147
4942 220
4942 261
4942 407
4942 410
4942 453
4942 989
4942 1054
4942 3076
4946 443
4946 1036
4946 1135
4946 2547
4946 3908
4946 4369
4946 5135
4946 5566
4946 6898
4946 6899
4947 1536
4947 2620
4947 2689
4947 3377
4947 4054
4947 5248
4947 6006
4947 6208
4947 6749
4947 6900
4949 1114
4949 1863
4949 2856
4949 4396
4949 4397
4949 5873
4949 6214
4949 6901
4949 6902
4949 6903
4955 2044
4955 2232
4955 2714
4955 2763
4955 2922
4955 3458
4955 4987
4955 5886
4955 6186
4955 6904
4956 146
4956 161
4956 390
4956 5706
4956 6165
4956 6905
4956 6906
4956 6907
4956 6908
4956 6909
4957 2154
4957 2300
4957 2580
4957 3923
4957 4353
4957 5922
4957 6412
4957 6472
4957 6910
4958 329
4959 679
4959 2491
4959 2820
4959 3280
4959 3589
4959 5110
4959 5214
4959 5215
4959 5216
4959 5217
4960 15
4960 93
4960 749
4960 961
4960 1282
4960 1718
4960 3590
4960 4824
4960 5598
4960 5768
4962 5850
4964 551
4964 3940
4964 5301
4964 6687
4964 6799
4964 6911
4964 6912
4964 6913
4964 6914
4964 6915
4966 1681
4966 1700
4966 2865
4966 5198
4966 6963
4969 65
4969 282
4969 1224
4969 2973
4969 3078
4969 3258
4969 4096
4969 4422
4969 9410
4969 9745
4972 812
4972 1328
4972 2088
4972 2674
4972 3899
4972 6425
4977 1024
4977 1949
4977 2387
4977 3019
4977 3601
4977 4354
4977 4735
4977 5678
4977 5821
4977 6916
4980 1191
4980 2151
4980 3520
4980 3999
4980 6803
4980 8938
4980 10031
4980 10032
4980 10033
4980 10034
4981 148
4981 538
4981 628
4981 1198
4981 1536
4981 1551
4981 1552
4981 1614
4981 3917
4983 2964
4983 2991
4983 3344
4983 3659
4983 6920
4984 165
4984 408
4984 3548
4984 4983
4984 5330
4984 5505
4984 5884
4984 6917
4984 6918
4984 6919
4987 247
4987 2090
4987 2912
4987 5857
4987 7122
4987 7152
4987 7421
4987 7826
4987 8344
4987 8345
4988 108
4988 437
4988 1021
4988 1899
4988 2133
4988 2262
4988 3167
4988 5169
4988 5779
4988 6922
4989 2113
4990 220
4990 261
4990 348
4990 407
4990 410
4990 453
4990 568
4990 989
4990 1054
4992 159
4992 1590
4992 1764
4992 2729
4992 3127
4992 3297
4992 5026
4992 8354
4992 8713
4992 9550
4993 2435
5003 491
5003 1426
5003 2091
5003 5194
5003 5514
5003 5904
5003 6916
5003 6923
5003 6924
5003 6925
5006 497
5006 1323
5006 4086
5006 5427
5006 6036
5006 6927
5006 6928
5006 6929
5006 6930
5006 6931
5007 2807
5008 1619
5008 4958
5008 4989
5008 6569
5008 6926
5010 308
5010 6945
5011 1430
5011 6939
5011 6940
5011 6941
5011 6942
5013 6943
5014 444
5014 610
5014 973
5014 2553
5014 5081
5014 5728
5014 6700
5014 6726
5014 6933
5014 6934
5015 199
5015 443
5015 592
5015 3384
5015 4065
5015 4295
5015 5327
5015 5353
5015 5360
5015 6932
5017 99
5017 326
5017 330
5017 397
5017 1616
5017 3275
5017 3277
5017 3307
5017 3954
5017 6935
5020 1062
5020 1578
5020 1606
5020 5321
5020 6947
5025 131
5025 171
5025 345
5025 495
5025 753
5025 1504
5025 2663
5025 6323
5026 9
5026 1501
5026 2223
5026 2775
5026 4609
5026 5510
5026 6936
5026 6937
5026 6938
5026 6939
5029 424
5029 1571
5029 1814
5029 2649
5029 2811
5029 3424
5029 4397
5029 4861
5029 4973
5029 6416
5032 199
5032 308
5032 1932
5032 4343
5032 5010
5032 5999
5032 6500
5032 6944
5032 6945
5032 6946
5038 57
5038 1593
5038 2475
5038 2873
5038 3070
5038 3484
5038 4159
5038 4947
5038 5772
5038 6038
5043 128
5043 935
5043 1747
5043 3047
5043 3514
5043 4864
5043 4870
5043 5351
5043 5558
5043 6948
5044 8823
5046 550
5046 1232
5046 2365
5046 3628
5046 4329
5046 5318
5046 5883
5046 6918
5046 6949
5048 429
5048 1529
5048 1533
5048 1537
5048 2320
5048 4673
5048 6358
5048 6950
5048 6951
5049 1107
5049 2234
5049 2357
5049 3756
5049 4094
5049 4868
5049 6217
5049 6726
5049 6952
5050 6753
5052 6886
5055 228
5055 2587
5055 3592
5055 4359
5055 6101
5055 6260
5055 6580
5055 6689
5055 6953
5055 6954
5057 753
5057 1816
5057 3438
5057 4423
5057 4534
5057 6223
5057 6609
5057 6955
5057 6956
5057 6957
5058 58
5058 468
5058 1183
5058 4595
5058 4996
5058 6179
5058 6415
5058 6958
5058 6959
5060 2140
5060 2892
5060 5237
5060 6960
5062 2565
5062 3212
5062 3627
5062 4519
5062 5064
5062 5217
5062 5563
5062 5958
5062 6717
5062 6787
5064 1699
5064 1896
5064 2448
5064 2970
5064 3212
5064 5521
5064 8210
5064 9059
5064 9060
5064 9061
5065 705
5065 1295
5065 1771
5065 1941
5065 3958
5065 4202
5065 6386
5065 6961
5065 6962
5066 313
5066 912
5066 1864
5066 4013
5066 4703
5066 5416
5066 5631
5066 5718
5066 5769
5066 6390
5067 131
5067 171
5067 495
5067 1141
5067 1255
5067 2364
5067 5259
5067 6323
5067 6639
5074 2521
5074 2866
5074 3484
5074 4461
5074 4575
5074 4759
5074 5082
5074 5371
5074 6968
5074 6969
5075 1915
5075 2011
5075 2513
5075 3165
5075 3997
5075 6452
5075 6964
5075 6965
5078 4
5078 947
5079 0
5079 2560
5079 3668
5079 4201
5079 4428
5079 4531
5079 5800
5079 6041
5079 6970
5079 6971
5080 133
5080 265
5080 429
5080 677
5080 2239
5080 2485
5080 2975
5080 3187
5080 4269
5080 4664
5081 117
5081 150
5081 473
5081 835
5081 1632
5081 2830
5081 2904
5081 7551
5081 8962
5081 9836
5082 567
5082 677
5082 761
5082 948
5082 987
5082 1053
5082 1551
5082 2096
5082 2485
5082 5673
5086 2497
5086 2627
5086 2845
5086 3914
5086 3932
5086 4152
5086 4861
5086 5947
5086 6972
5086 6973
5087 133
5087 345
5087 408
5087 1058
5087 1198
5087 1456
5087 1943
5087 2265
5087 3075
5087 6975
5088 1773
5088 2455
5088 2813
5088 4592
5088 4806
5088 4951
5088 4952
5088 5405
5088 6435
5088 6851
5089 2455
5089 5205
5089 6178
5089 7476
5089 8815
5089 9480
5089 10066
5089 10705
5089 10706
5089 10707
5091 3754
5091 6024
5091 6031
5091 7256
5091 9710
5091 9711
5092 128
5092 433
5092 627
5092 1039
5092 1491
5092 1862
5092 3173
5092 3767
5092 4719
5092 6974
5096 99
5096 333
5096 572
5096 1631
5096 2051
5096 3548
5096 6047
5096 6976
5096 6977
5107 1205
5107 2331
5107 2895
5107 3132
5107 3648
5107 3827
5107 4679
5107 5065
5107 6983
5107 6984
5109 1616
5109 1759
5109 5231
5109 6022
5109 7728
5109 8232
5109 8764
5109 9376
5109 10014
5109 10163
5111 970
5111 1164
5111 2447
5111 2952
5111 3565
5111 5360
5111 6609
5111 6669
5111 6792
5111 6978
5112 18
5112 1121
5112 2806
5112 5234
5112 5686
5112 6538
5112 6979
5112 6980
5112 6981
5112 6982
5113 1323
5116 1398
5116 3890
5116 5861
5116 6430
5116 6986
5117 5339
5119 266
5119 565
5119 694
5119 781
5119 1031
5119 2048
5119 3060
5119 3742
5119 5302
5119 5385
5122 122
5122 516
5122 1108
5122 3119
5122 3530
5122 4673
5122 4937
5122 5146
5122 6985
5123 220
5123 261
5123 348
5123 989
5123 1949
5123 3076
5123 4430
5123 6453
5123 6496
5127 248
5127 424
5127 487
5127 834
5127 1082
5127 1265
5127 1765
5127 2692
5127 5329
5127 6987
5128 71
5128 453
5128 705
5128 3180
5128 6348
5128 6670
5128 6996
5128 6997
5128 6998
5128 6999
5130 479
5130 1328
5130 3711
5130 3861
5130 4673
5130 5018
5130 6988
5130 6989
5130 6990
5130 6991
5132 1824
5132 2469
5132 4191
5132 6022
5132 6896
5132 6944
5132 6992
5132 6993
5132 6994
5132 6995
5135 960
5135 3157
5135 3881
5135 4839
5135 5447
5135 5584
5135 6929
5135 7000
5135 7001
5135 7002
5139 296
5139 644
5139 867
5139 1678
5139 5536
5139 5973
5139 6807
5139 7003
5139 7004
5139 7005
5142 328
5142 399
5142 3102
5142 3705
5142 4028
5142 5620
5142 6925
5142 7006
5142 7007
5142 7008
5143 17
5143 665
5143 2698
5143 3374
5143 3845
5143 4255
5143 5231
5143 5947
5143 6815
5143 7009
5144 1027
5144 1217
5144 2157
5144 3670
5144 4764
5144 5711
5144 6011
5144 6833
5144 7011
5144 7012
5145 633
5145 726
5145 742
5145 2087
5145 2984
5145 4190
5145 5116
5145 5817
5145 6308
5145 7010
5147 26
5147 202
5147 1719
5147 4299
5147 4525
5147 5233
5147 6614
5147 6981
5147 7016
5147 7017
5148 2157
5148 3029
5148 3268
5148 4691
5148 5308
5148 5389
5148 5640
5148 7013
5148 7014
5148 7015
5149 187
5149 1027
5149 2283
5149 2696
5149 3181
5149 3421
5149 5185
5149 5238
5149 6416
5149 7018
5150 165
5150 447
5150 722
5150 1839
5150 2113
5150 3058
5150 3583
5150 4530
5150 6720
5150 7019
5151 1151
5152 114
5152 394
5152 890
5152 3616
5152 4303
5152 5143
5152 6355
5152 6726
5152 7020
5152 7021
5153 6769
5156 147
5156 165
5156 263
5156 1056
5156 1506
5156 1534
5156 1535
5156 2197
5156 2484
5156 5366
5161 2058
5161 2125
5161 2177
5161 2873
5161 4711
5161 5961
5161 7026
5161 7027
5161 7028
5161 7029
5166 72
5166 2853
5166 7936
5166 8984
5166 9946
5166 9974
5166 10104
5166 10244
5166 10245
5166 10246
5168 350
5168 701
5168 2133
5168 2599
5168 2601
5168 3339
5168 5353
5168 5884
5168 6041
5168 7037
5172 2571
5172 3068
5172 3885
5172 4227
5172 6311
5172 6470
5172 7038
5172 7039
5172 7040
5172 7041
5173 433
5173 1039
5173 2091
5173 3824
5173 4486
5173 4611
5173 4764
5173 4970
5173 7042
5173 7043
5175 742
5175 870
5175 2904
5175 2959
5175 3385
5175 3902
5175 4037
5175 5880
5175 6393
5175 7067
5177 3094
5178 7045
5180 195
5180 196
5180 261
5180 610
5180 1054
5180 2391
5180 3187
5180 7046
5180 7047
5180 7048
5181 237
5181 1136
5181 2107
5181 2265
5181 2483
5181 3933
5181 4631
5181 4665
5181 4745
5181 6184
5184 52
5184 919
5184 1701
5184 2492
5184 4088
5184 5288
5184 5609
5184 5917
5184 6804
5184 7054
5185 477
5185 478
5185 1031
5185 1330
5185 2190
5185 2941
5185 5579
5185 7012
5185 7055
5185 7056
5187 815
5187 1185
5187 1365
5187 1764
5187 2560
5187 3235
5187 4384
5187 4863
5187 6683
5187 6716
5188 2
5188 637
5188 869
5188 3848
5188 4495
5188 4782
5188 7057
5188 7058
5188 7059
5188 7060
5189 1296
5189 1469
5189 2380
5189 2482
5189 2597
5189 3100
5189 3294
5189 7061
5189 7062
5189 7063
5191 411
5191 1217
5191 1678
5191 2088
5191 3763
5191 5257
5191 7003
5191 7064
5191 7065
5191 7066
5192 99
5192 973
5192 1323
5192 3091
5192 4131
5192 4634
5192 5728
5192 6235
5192 6822
5192 7072
5193 2836
5196 309
5196 644
5196 3389
5196 4169
5196 5033
5196 5309
5196 5380
5196 5941
5196 6239
5196 6880
5197 114
5197 470
5197 1107
5197 1428
5197 5478
5197 6973
5197 7068
5197 7069
5197 7070
5197 7071
5201 358
5201 596
5201 772
5201 1288
5201 1962
5201 1981
5201 3507
5201 4113
5201 4353
5201 5283
5204 542
5204 4374
5204 4950
5204 5590
5204 6841
5204 7073
5204 7074
5204 7075
5204 7076
5204 7077
5205 223
5205 548
5205 966
5205 1057
5205 1126
5205 2647
5205 3837
5205 4352
5205 7078
5205 7079
5206 1555
5206 3589
5206 4366
5206 7086
5206 7087
5206 7088
5206 7089
5206 7090
5206 7091
5206 7092
5207 658
5207 3456
5207 5430
5207 7030
5207 7031
5207 7032
5207 7033
5207 7034
5207 7035
5207 7036
5209 117
5209 627
5209 3446
5209 3514
5209 3916
5209 4148
5209 4747
5209 6275
5209 6456
5209 6864
5210 2864
5211 1055
5211 1830
5211 2232
5211 2856
5211 3946
5211 5169
5211 5329
5211 6560
5211 6623
5211 6944
5212 2776
5213 102
5215 1927
5215 2169
5215 4035
5215 7012
5215 7080
5215 7081
5215 7082
5215 7083
5215 7084
5215 7085
5216 392
5216 1050
5216 1697
5216 2619
5216 3226
5216 3559
5216 3640
5216 4334
5216 4948
5216 5711
5217 661
5221 1616
5222 33
5222 1548
5222 1714
5222 1730
5222 2399
5222 4790
5222 6024
5222 6416
5222 7093
5222 7094
5223 94
5223 1058
5223 1198
5223 1456
5223 1536
5223 2179
5223 2265
5223 3075
5223 3743
5223 6873
5224 624
5224 1377
5224 1657
5224 1982
5224 2157
5224 6405
5224 6880
5224 7010
5224 7095
5224 7096
5225 556
5225 860
5225 1282
5225 4711
5225 4947
5225 5926
5225 6420
5225 7043
5225 7103
5225 7104
5228 261
5228 410
5228 696
5228 697
5228 983
5228 1058
5228 1501
5228 1528
5228 5121
5228 5315
5231 1259
5231 1359
5231 1809
5231 4658
5231 5967
5231 6510
5231 6889
5231 7065
5231 7101
5231 7102
5232 169
5232 330
5232 340
5232 982
5232 1816
5232 6011
5232 6469
5232 6544
5232 7105
5233 170
5233 987
5233 1053
5233 1551
5233 2096
5233 2485
5233 3518
5233 5439
5233 5672
5233 5673
5234 1922
5234 3676
5234 4208
5234 5880
5234 7113
5236 2204
5236 3038
5236 3068
5236 3281
5236 4682
5236 5192
5236 7106
5236 7107
5236 7108
5238 66
5238 1216
5238 2091
5238 2790
5238 3193
5238 3394
5238 3761
5238 4909
5238 5877
5238 7109
5240 970
5240 2289
5240 2447
5240 5453
5240 5591
5240 6036
5240 6240
5240 7110
5240 7111
5241 106
5241 147
5241 263
5241 344
5241 794
5241 795
5241 1534
5241 1535
5241 2197
5241 2484
5242 1797
5242 2640
5242 4256
5242 4617
5242 6125
5242 6250
5242 7004
5242 7154
5242 7155
5247 410
5247 538
5247 565
5247 766
5247 1102
5247 1190
5247 1299
5247 3094
5247 5403
5247 7112
5252 165
5252 407
5252 693
5252 694
5252 695
5252 696
5252 698
5254 788
5254 2727
5254 3529
5254 4552
5254 4699
5254 4759
5254 6108
5254 6355
5254 7117
5254 7118
5255 1320
5255 1322
5255 3110
5255 5152
5255 6201
5255 6451
5255 6562
5255 7021
5255 7114
5255 7115
5256 220
5256 261
5256 348
5256 407
5256 410
5256 453
5256 989
5256 1054
5256 3076
5258 2053
5258 4863
5258 5070
5258 5274
5258 6235
5258 6271
5258 6600
5258 6985
5258 6994
5258 7116
5264 1676
5264 3381
5264 7134
5270 648
5270 664
5270 1126
5270 2458
5270 4368
5270 4555
5270 4800
5270 4816
5270 7119
5272 562
5272 1050
5272 1897
5272 1921
5272 2363
5272 2830
5272 3795
5272 6015
5272 6937
5272 7120
5276 598
5276 785
5276 2865
5276 3132
5276 3782
5276 3859
5276 7121
5276 7122
5282 147
5282 263
5282 1203
5282 1534
5282 3793
5282 4691
5282 5542
5282 6395
5282 6715
5282 7123
5284 759
5284 1061
5284 2037
5284 4868
5284 5338
5284 5601
5284 5630
5284 6112
5284 6456
5284 7124
5285 852
5285 2272
5285 3578
5285 5298
5285 5922
5285 6043
5285 6459
5285 6746
5285 7125
5285 7126
5287 2301
5288 1902
5288 3647
5288 4224
5288 5048
5288 5842
5288 7081
5288 7127
5288 7128
5288 7129
5288 7130
5292 437
5292 476
5292 961
5292 1860
5292 4435
5292 6464
5292 6662
5292 7131
5292 7132
5292 7133
5293 170
5293 397
5293 953
5293 1612
5293 3787
5293 4465
5293 5026
5293 6245
5293 6453
5293 6749
5295 1086
5295 1249
5295 3111
5295 3627
5295 3851
5295 5301
5295 7140
5295 7141
5295 7142
5295 7143
5297 1596
5297 2125
5297 3570
5297 3984
5297 3992
5297 6050
5297 7135
5297 7136
5297 7137
5297 7138
5298 131
5298 429
5298 696
5298 2484
5298 2728
5298 3877
5298 4749
5298 6707
5298 6907
5298 7139
5299 745
5299 934
5299 1056
5299 2658
5299 3369
5299 3797
5299 4639
5299 5951
5299 7144
5299 7145
5302 630
5302 695
5302 867
5302 920
5302 1056
5302 1255
5302 1529
5302 2975
5302 3469
5302 4643
5306 2485
5306 2571
5306 2704
5306 6311
5306 6339
5307 686
5307 837
5307 855
5307 1020
5307 1194
5307 1410
5307 3827
5307 6931
5307 7146
5307 7147
5308 4870
5310 157
5310 486
5310 1391
5310 1787
5310 2007
5310 2704
5310 3119
5310 3377
5310 4538
5310 7148
5311 945
5314 3438
5314 5029
5314 5315
5314 6450
5314 6939
5314 7149
5314 7150
5314 7151
5314 7152
5314 7153
5315 824
5315 3166
5315 3568
5315 5164
5315 5678
5315 5821
5315 6789
5315 7156
5320 167
5320 1330
5320 1487
5320 3158
5320 3842
5320 4479
5320 5500
5320 7066
5320 7157
5320 7158
5326 1751
5329 568
5329 1006
5329 1231
5329 2088
5329 3007
5329 3589
5329 4525
5329 5147
5329 8424
5329 8425
5330 494
5330 2750
5330 2824
5330 3734
5330 5016
5330 5997
5330 6036
5330 7159
5330 7160
5335 569
5335 596
5335 727
5335 2213
5335 2290
5335 3084
5335 4745
5335 6793
5335 6794
5335 7161
5341 1183
5341 1599
5341 1949
5341 4077
5341 4681
5341 5657
5341 5687
5341 5791
5341 6073
5341 7162
5342 220
5342 261
5342 348
5342 410
5342 568
5342 590
5342 680
5342 1054
5342 2196
5342 3065
5345 815
5347 220
5347 261
5347 348
5347 568
5347 1054
5347 2196
5347 2395
5347 5630
5347 7165
5349 730
5349 1165
5349 3178
5349 3230
5349 4113
5349 4321
5349 4825
5349 7019
5349 7023
5349 7163
5352 130
5352 1398
5352 1701
5352 3295
5352 3881
5352 3913
5352 6843
5352 7125
5352 7164
5354 732
5354 824
5354 3038
5354 3428
5354 3765
5354 4334
5354 4862
5354 5267
5354 5609
5354 6864
5355 1087
5355 1550
5355 2922
5355 3091
5355 4973
5355 6791
5355 7250
5355 8043
5355 8162
5355 10030
5357 7107
5357 7198
5359 1805
5359 1847
5359 1923
5359 1953
5359 4201
5359 4704
5359 5574
5359 6380
5359 7032
5359 7166
5364 7171
5372 293
5372 348
5372 403
5372 1797
5372 2074
5372 3304
5372 3864
5372 6300
5372 6779
5372 6969
5373 205
5373 1239
5373 1382
5373 1632
5373 1701
5373 4028
5373 6358
5373 7168
5373 7169
5373 7170
5376 724
5376 1491
5376 1592
5376 2320
5376 2968
5376 6781
5376 7172
5376 7173
5376 7174
5376 7175
5377 1327
5382 3881
5383 5408
5385 1530
5385 2467
5385 2787
5385 2995
5385 2996
5385 3348
5385 4806
5385 5557
5385 5718
5385 7176
5386 171
5386 1061
5386 2520
5386 4577
5386 5238
5386 5631
5386 5884
5386 6682
5386 7177
5386 7178
5389 5740
5398 165
5398 168
5398 220
5398 566
5398 765
5398 889
5398 989
5398 1164
5398 1862
5398 6008
5402 167
5402 1408
5402 2211
5402 2997
5402 3661
5402 6253
5402 7107
5402 7133
5402 7185
5402 7186
5403 753
5403 1797
5403 3004
5403 5500
5403 6125
5403 6703
5403 7182
5403 7183
5403 7184
5406 1114
5406 1786
5406 2409
5406 4630
5406 5028
5406 5520
5406 6140
5406 6804
5408 382
5408 1061
5408 4478
5408 5199
5408 5500
5408 6391
5408 6679
5408 6786
5408 6822
5408 6873
5409 515
5409 4225
5409 5719
5410 3763
5412 5614
5413 389
5413 520
5413 572
5413 2494
5413 3609
5413 3826
5413 4593
5413 4634
5413 6851
5413 7187
5415 220
5415 261
5415 348
5415 407
5415 410
5415 568
5415 989
5415 1054
5415 6036
5415 7188
5416 2175
5416 2198
5416 2660
5416 2734
5416 3723
5416 3803
5416 5338
5416 5441
5416 5925
5416 7192
5423 220
5423 282
5423 2281
5423 2747
5423 2810
5423 3117
5423 3909
5423 3987
5423 7144
5423 7191
5424 171
5424 344
5424 1537
5424 1550
5424 2365
5424 3060
5424 4143
5424 4352
5424 8685
5424 8773
5425 542
5425 593
5425 763
5425 1365
5425 3208
5425 4218
5425 4505
5425 5802
5425 6570
5425 7193
5427 7199
5428 290
5428 1247
5428 1639
5428 1681
5428 1840
5428 3052
5428 4391
5428 5857
5428 7194
5428 7195
5429 1090
5429 1529
5429 2169
5429 4180
5429 5197
5429 6006
5429 7196
5429 7197
5431 261
5431 407
5431 410
5431 568
5431 988
5431 989
5431 1054
5431 1503
5431 3076
5432 293
5432 1203
5432 2904
5432 3572
5432 3858
5432 5047
5432 5824
5432 5871
5432 6186
5432 6591
5435 7205
5437 190
5437 314
5437 3647
5437 3679
5437 4369
5437 5385
5437 6839
5437 7130
5437 7200
5437 7201
5440 3856
5440 7015
5440 7245
5441 3341
5442 182
5442 431
5442 634
5442 1752
5442 1910
5442 3297
5442 3427
5442 3479
5442 4212
5444 2502
5444 3931
5444 4172
5444 4269
5444 4596
5444 5867
5444 6325
5444 7202
5444 7203
5444 7204
5446 736
5446 1714
5446 2915
5446 2952
5446 3624
5446 4324
5446 5427
5446 5564
5446 5644
5446 6818
5447 169
5447 982
5447 984
5447 985
5447 1042
5447 1506
5447 2197
5447 2297
5447 5366
5450 149
5450 560
5450 824
5450 2231
5450 2413
5450 4465
5450 6292
5450 7206
5450 7207
5450 7208
5452 1141
5453 67
5453 1575
5453 1934
5453 2769
5453 3354
5453 4003
5453 4405
5453 5363
5453 5800
5453 7209
5456 67
5456 788
5456 1771
5456 1797
5456 2081
5456 4391
5456 4674
5456 7034
5456 7106
5456 7210
5458 1416
5459 796
5459 1395
5459 1502
5459 2211
5459 4407
5459 5139
5459 6142
5459 7038
5459 7211
5463 4996
5466 604
5466 937
5466 946
5466 1832
5466 2497
5466 5321
5466 5470
5466 7212
5466 7213
5466 7214
5468 1794
5468 2570
5468 3548
5468 4947
5468 4976
5468 5642
5468 6105
5468 6304
5468 6324
5468 7215
5469 13
5469 578
5469 1088
5469 1272
5469 2419
5469 3308
5469 4609
5469 4729
5469 5051
5469 6784
5472 871
5472 2221
5472 2484
5472 4016
5472 4209
5472 5770
5472 6358
5472 6748
5472 7022
5472 7216
5478 224
5478 1141
5478 4033
5478 5015
5478 6420
5478 7071
5478 7222
5478 7223
5478 7224
5478 7225
5480 946
5480 2845
5480 3426
5480 3623
5480 4127
5480 5082
5480 6519
5480 6935
5480 7218
5480 7219
5482 537
5482 3672
5482 3698
5482 4929
5482 6391
5482 6804
5482 6823
5482 6980
5482 7227
5485 263
5485 405
5485 453
5485 945
5485 988
5485 1943
5485 1971
5485 3802
5485 7217
5487 5206
5488 263
5488 534
5488 3889
5488 4238
5488 5154
5488 5553
5488 6878
5488 6897
5488 7220
5488 7221
5497 814
5497 1111
5497 2018
5497 2888
5497 3027
5497 3133
5497 5580
5497 6193
5497 7210
5497 7226
5499 961
5499 1003
5499 2396
5499 3178
5499 3385
5499 4468
5499 7229
5499 7230
5499 7231
5499 7232
5501 481
5502 48
5502 854
5502 932
5502 3510
5502 4362
5502 4568
5502 4729
5502 5839
5502 5901
5502 7228
5503 134
5503 2512
5503 2853
5503 7876
5503 8701
5503 8702
5503 8703
5503 8704
5503 8705
5503 8706
5505 1718
5505 1797
5505 2805
5505 4391
5505 4685
5505 5387
5505 5403
5505 5566
5505 6452
5505 6887
5509 345
5509 912
5509 1198
5509 1456
5509 1536
5509 1943
5509 3075
5509 3570
5509 3690
5509 4870
5510 90
5510 1429
5510 3005
5510 3673
5510 5505
5510 5566
5510 7242
5510 7243
5510 7244
5512 296
5512 1741
5512 2332
5512 3237
5512 3257
5512 3758
5512 5274
5512 5884
5512 6018
5512 6324
5515 560
5515 589
5515 3561
5515 3859
5515 4929
5515 4958
5515 5649
5515 6849
5515 6991
5515 7233
5516 164
5516 412
5516 648
5516 904
5516 2181
5516 3297
5516 5808
5516 7234
5516 7235
5517 81
5517 107
5517 2169
5517 2870
5517 3065
5517 3901
5517 4295
5517 6148
5517 7236
5517 7237
5519 819
5519 885
5519 1111
5519 1616
5519 2230
5519 2873
5519 2875
5519 3439
5519 3546
5519 3865
5519 4307
5519 6405
5519 6464
5519 6600
5519 7280
5519 7315
5519 7316
5519 7317
5520 537
5520 824
5520 2976
5520 2977
5520 3441
5520 4042
5520 4505
5520 4782
5520 5008
5520 6904
5527 6876
5528 1056
5528 1382
5528 2485
5528 5128
5528 5216
5528 5580
5531 1659
5533 6806
5534 494
5534 1790
5534 3347
5534 3348
5534 6524
5534 6683
5534 6759
5534 7246
5534 7247
5534 7248
5539 443
5539 648
5539 889
5539 4010
5539 4037
5539 4342
5539 4344
5539 6186
5539 6197
5539 7252
5540 510
5540 560
5540 786
5540 3765
5540 5321
5540 6090
5540 6327
5540 7249
5540 7250
5540 7251
5546 1521
5546 1717
5546 3391
5546 3412
5546 5744
5546 5818
5546 7256
5546 7257
5546 7258
5546 7259
5549 692
5549 1835
5549 1911
5549 3280
5549 6958
5549 7119
5549 7253
5549 7254
5549 7255
5553 147
5553 165
5553 263
5553 453
5553 1534
5553 1614
5553 2197
5553 3277
5553 5366
5553 5388
5554 7265
5556 1722
5556 3414
5556 5408
5556 6519
5556 6784
5556 7260
5556 7261
5556 7262
5556 7263
5556 7264
5557 6620
5560 1487
5568 79
5568 515
5568 686
5568 3322
5568 3649
5568 3665
5568 6219
5568 6541
5568 6567
5568 7268
5569 379
5569 2517
5569 2836
5569 3426
5569 4249
5569 5349
5569 5357
5569 6678
5569 7266
5570 491
5570 1001
5570 1014
5570 2087
5570 2866
5570 3213
5570 3782
5570 5199
5570 6531
5570 7267
5577 137
5577 326
5577 360
5577 1661
5577 2350
5577 3307
5577 5322
5577 5822
5577 6178
5577 7269
5580 720
5580 1039
5580 1678
5580 3483
5580 4199
5580 4705
5580 5140
5580 5215
5580 6979
5580 7270
5581 3565
5581 7267
5581 7344
5581 7345
5583 880
5583 966
5583 1832
5583 2686
5583 2805
5583 3167
5583 3685
5583 3798
5583 6019
5583 6878
5586 260
5586 442
5586 540
5586 1586
5586 2268
5586 2384
5586 2386
5586 3427
5586 4142
5586 4624
5587 7276
5588 498
5588 3166
5588 4511
5588 4743
5588 6038
5588 6140
5588 7271
5588 7272
5588 7273
5588 7274
5589 709
5589 1973
5589 3075
5589 3862
5589 4659
5589 4698
5589 5064
5589 5791
5589 7136
5589 7275
5591 381
5591 680
5591 2447
5591 3323
5591 3456
5591 4985
5591 7277
5591 7278
5591 7279
5593 1050
5593 1590
5593 2472
5593 4308
5593 6358
5593 6873
5593 7069
5593 7280
5593 7281
5593 7282
5594 405
5594 453
5594 698
5594 988
5594 1054
5594 1943
5594 6323
5594 7217
5594 7287
5597 3584
5598 167
5598 731
5598 928
5598 991
5598 1282
5598 1400
5598 1596
5598 2775
5598 3889
5598 4481
5598 4983
5598 6615
5598 7288
5598 7289
5598 7290
5598 7291
5598 7292
5598 7293
5598 7294
5598 7295
5598 7296
5598 7297
5598 7298
5598 7299
5598 7300
5598 7301
5598 7302
5598 7303
5598 7304
5598 7305
5598 7306
5598 7307
5598 7308
5598 7309
5598 7310
5598 7311
5598 7312
5598 7313
5598 7314
5609 405
5609 453
5609 988
5609 1054
5609 1943
5609 1971
5609 3802
5609 4548
5609 7217
5610 7319
5612 150
5612 200
5612 515
5612 517
5612 766
5612 1340
5612 1713
5612 5119
5612 7321
5614 1959
5615 79
5615 2173
5615 2207
5615 2600
5615 2959
5615 3070
5615 4171
5615 5321
5615 5626
5615 7322
5616 106
5616 381
5616 424
5616 899
5616 2223
5616 3222
5616 3315
5616 4987
5616 7323
5617 66
5617 174
5617 221
5617 224
5617 240
5617 342
5617 544
5617 660
5617 669
5617 1091
5617 1339
5617 1364
5617 1533
5617 1579
5617 1711
5617 1717
5617 1828
5617 2165
5617 2621
5617 2863
5617 2936
5617 2943
5617 3057
5617 3264
5617 3399
5617 3568
5617 3613
5617 3782
5617 4065
5617 4703
5617 4996
5617 5009
5617 5347
5617 5488
5617 5564
5617 5793
5617 5885
5617 6116
5617 6212
5617 6479
5617 6614
5617 6652
5617 6744
5617 7014
5617 7029
5617 7055
5617 7156
5617 7318
5617 7328
5617 7340
5617 7343
5617 7362
5617 7363
5617 7364
5617 7365
5617 7366
5617 7367
5621 4159
5622 343
5622 1722
5622 1890
5622 2285
5622 2866
5622 3094
5622 3095
5622 3264
5622 3336
5622 3660
5622 5403
5622 5500
5622 7368
5624 1211
5624 3077
5624 3982
5624 5569
5624 6148
5624 6514
5624 7007
5624 7331
5624 7332
5624 7333
5625 4143
5627 141
5627 544
5627 998
5627 1231
5627 2787
5627 3490
5627 4386
5627 7324
5627 7325
5628 2636
5629 1146
5629 1155
5629 2169
5629 2663
5629 2867
5629 3897
5629 5698
5629 6715
5629 7326
5629 7327
5630 900
5630 1589
5630 2828
5630 3729
5630 4659
5630 6420
5630 6479
5630 7328
5630 7329
5630 7330
5631 993
5631 2447
5631 2543
5631 2765
5631 2862
5631 3071
5631 4293
5631 5528
5631 6821
5631 7334
5632 7335
5635 200
5635 1581
5635 2546
5635 3101
5635 5287
5635 5450
5635 5659
5635 6302
5635 7336
5636 124
5636 183
5636 281
5636 1806
5636 1968
5636 2170
5636 4982
5636 5667
5636 7318
5636 7337
5637 348
5637 2632
5637 3876
5637 4353
5637 4564
5637 5347
5637 6469
5637 6881
5637 7327
5637 7338
5639 695
5639 3376
5639 4282
5639 5594
5639 6162
5639 7339
5639 7340
5639 7341
5639 7342
5639 7343
5642 1446
5642 1938
5642 2869
5642 2895
5642 3941
5642 5372
5642 6243
5642 6451
5642 6859
5642 7240
5644 107
5644 205
5644 1227
5644 4536
5644 4755
5644 4944
5644 7349
5644 7350
5644 7351
5644 7352
5647 6670
5651 2670
5651 2937
5651 2945
5651 3226
5651 5261
5651 5861
5651 6793
5651 7353
5651 7354
5651 7355
5662 325
5662 743
5662 3361
5662 3623
5662 3893
5662 3946
5662 4089
5662 4311
5662 7359
5662 7360
5663 33
5663 2349
5663 3097
5663 4028
5663 4052
5663 5343
5663 5903
5663 6245
5663 6352
5663 7361
5665 5832
5668 134
5668 551
5668 901
5668 1899
5668 2722
5668 3005
5668 3723
5668 4690
5668 5137
5668 6118
5671 2904
5673 149
5673 2086
5673 2238
5673 3698
5673 4822
5673 5257
5673 5337
5673 6560
5673 7369
5676 5621
5682 18
5682 2310
5682 4015
5682 5841
5682 6122
5682 7372
5682 7373
5682 7374
5682 7375
5683 424
5683 1536
5683 3970
5683 4141
5683 4239
5683 6255
5683 6451
5683 7376
5683 7377
5683 7378
5685 919
5685 1432
5685 2341
5685 5401
5685 6205
5685 6674
5685 6933
5685 7267
5685 7370
5685 7371
5686 2387
5686 4049
5686 4745
5686 5600
5686 5711
5686 6108
5686 6302
5686 7078
5686 7285
5686 7286
5686 7380
5686 7381
5690 856
5690 1647
5690 1658
5690 1794
5690 3019
5690 3680
5690 5387
5690 5961
5690 6423
5690 6729
5691 131
5691 171
5691 199
5691 495
5691 568
5691 1255
5691 1504
5691 5903
5691 6323
5693 1067
5693 2215
5693 2221
5693 4279
5693 4285
5693 4655
5693 6447
5693 6512
5693 7174
5693 7379
5694 1203
5694 1701
5694 2857
5694 4244
5694 5132
5694 5289
5694 6089
5694 6165
5694 6549
5694 7382
5696 242
5696 348
5696 2797
5696 4311
5696 5949
5696 6474
5696 6928
5696 7186
5696 7249
5696 7280
5698 311
5698 913
5698 2011
5698 2952
5698 3091
5698 3323
5698 7277
5698 7331
5698 7387
5699 6786
5702 154
5702 200
5702 1809
5702 2237
5702 2552
5702 6440
5702 7152
5702 7391
5702 7392
5702 7393
5705 290
5705 787
5705 1130
5705 1382
5705 4280
5705 7991
5705 8966
5705 9176
5705 9408
5705 10014
5706 5999
5710 7394
5712 544
5712 590
5712 966
5712 3496
5712 3683
5712 4703
5712 4727
5712 6405
5712 7395
5712 7396
5713 1164
5713 1797
5713 1890
5713 2244
5713 3975
5713 4104
5713 4391
5713 5403
5713 6327
5713 7398
5722 412
5722 453
5722 697
5722 699
5722 1054
5722 1198
5722 2195
5722 2196
5722 2197
5722 3076
5724 4467
5726 2028
5726 7445
5727 3941
5727 5966
5727 9844
5728 2
5728 182
5728 1217
5728 1522
5728 4054
5728 5224
5728 7361
5728 7399
5728 7400
5732 719
5732 1585
5732 1586
5732 2310
5732 4299
5732 5635
5732 7374
5732 7401
5732 7402
5732 7403
5733 30
5733 945
5733 1115
5733 1272
5733 2958
5733 3954
5733 6441
5733 6897
5733 6991
5733 7186
5734 7404
5736 114
5736 137
5736 165
5736 722
5736 2240
5736 3716
5736 5367
5736 6240
5736 6310
5736 7405
5738 6250
5742 491
5742 1088
5742 1450
5742 1858
5742 2484
5742 5590
5742 5710
5742 6225
5742 6926
5742 7406
5744 121
5744 756
5744 1536
5744 1900
5744 2301
5744 3353
5744 6106
5744 7403
5744 7407
5744 7408
5746 500
5746 7693
5746 8981
5746 9132
5746 9133
5747 132
5747 1203
5747 1322
5747 1340
5747 1599
5747 4054
5747 5510
5747 7409
5747 7410
5747 7411
5750 81
5750 233
5750 1966
5750 2521
5750 2527
5750 2580
5750 4125
5750 5886
5750 6678
5750 7131
5752 7412
5754 637
5754 1179
5754 1306
5754 2165
5754 2787
5754 3490
5754 6336
5754 7399
5754 7414
5755 106
5755 345
5755 407
5755 1056
5755 1057
5755 1593
5755 1971
5755 4151
5755 4251
5755 7413
5756 7417
5762 106
5762 347
5762 594
5762 824
5762 1340
5762 3428
5762 4256
5762 7283
5762 7415
5762 7416
5763 176
5763 214
5763 2343
5763 2640
5763 2799
5763 2819
5763 3876
5763 7418
5763 7419
5763 7420
5765 408
5765 677
5765 1551
5765 1765
5765 2096
5765 2485
5765 2518
5765 3075
5765 5672
5765 6243
5767 7423
5768 1405
5768 3032
5768 5534
5768 5941
5768 7421
5769 150
5769 517
5769 1414
5769 1713
5769 4142
5769 4574
5769 5590
5769 5867
5769 7186
5769 7195
5770 147
5770 826
5770 856
5770 870
5770 1551
5770 1604
5770 1639
5770 2732
5770 6184
5771 75
5771 440
5771 500
5771 1532
5771 2458
5771 2625
5771 3959
5771 5292
5771 5690
5771 7422
5772 134
5772 241
5772 583
5772 970
5772 2083
5772 4694
5772 5916
5772 6918
5772 7315
5779 329
5779 515
5779 2133
5779 2424
5779 3322
5779 4268
5779 6220
5779 6567
5779 7424
5782 937
5782 1323
5782 1722
5782 4308
5782 7425
5782 7426
5782 7427
5782 7428
5782 7429
5782 7430
5783 6968
5784 7431
5785 327
5785 350
5785 687
5785 904
5785 984
5785 2813
5785 4492
5785 6691
5785 6821
5785 7432
5789 699
5789 1764
5789 4864
5789 4992
5789 6240
5789 7019
5789 7078
5789 8055
5789 8426
5789 9111
5791 486
5791 1550
5791 1600
5791 3488
5791 3574
5791 4245
5791 5884
5791 7433
5791 7434
5791 7435
5798 1628
5798 1892
5798 4269
5798 4305
5798 4956
5798 5768
5798 6234
5798 6808
5798 7197
5798 7419
5800 874
5800 1909
5800 2034
5800 2237
5800 2378
5800 2447
5800 2522
5800 4297
5800 5354
5800 6822
5804 1218
5804 1336
5804 1593
5804 2254
5804 2323
5804 5651
5804 5755
5804 6204
5804 6511
5804 7443
5805 1770
5805 2251
5805 2881
5805 2962
5805 4186
5805 5248
5805 5353
5805 6204
5805 7438
5805 7439
5806 1867
5806 2532
5806 3941
5806 4609
5806 5443
5806 6053
5806 6636
5806 7440
5806 7441
5807 2283
5807 3901
5807 4215
5807 4980
5807 5064
5807 5528
5807 5733
5807 6720
5807 7374
5807 7442
5808 833
5808 1014
5808 1485
5808 1632
5808 1802
5808 2813
5808 3627
5808 3932
5808 4672
5808 7444
5811 815
5811 1900
5811 3804
5811 3995
5811 4199
5811 4675
5811 4826
5811 6196
5811 6230
5811 7170
5812 1741
5819 2190
5820 1900
5820 2516
5820 3672
5820 5123
5820 6779
5820 7446
5820 7447
5820 7448
5820 7449
5820 7450
5821 696
5821 1862
5821 2577
5821 3983
5821 5350
5821 5973
5821 6223
5821 6781
5821 6813
5821 7392
5824 786
5824 851
5824 855
5824 1222
5824 1672
5824 3175
5824 3280
5824 4039
5824 5086
5824 6472
5827 2836
5831 2471
5831 6275
5831 7521
5832 408
5832 1019
5832 2388
5832 2485
5832 2797
5832 3381
5832 5140
5832 7343
5832 7451
5832 7452
5836 1785
5836 3541
5836 4349
5836 4420
5836 5453
5836 5772
5836 7397
5836 7419
5837 454
5837 1607
5837 2017
5837 4003
5837 5154
5837 5329
5837 6471
5837 6935
5837 6994
5837 7453
5838 407
5838 566
5838 765
5838 987
5838 1456
5838 1535
5838 1958
5838 2195
5838 3496
5838 5673
5839 1011
5839 1244
5839 2967
5839 4299
5839 4364
5839 6388
5839 7171
5839 7454
5839 7455
5839 7456
5842 787
5842 1093
5842 3898
5842 4715
5842 4987
5842 5143
5842 5947
5842 7194
5842 7457
5842 7458
5844 443
5844 653
5844 1598
5844 2186
5844 3479
5844 3648
5844 3991
5844 4187
5844 7459
5844 7460
5850 405
5850 1836
5850 1938
5850 2625
5850 3714
5850 5139
5850 5190
5850 5199
5850 6008
5850 6916
5854 4257
5854 7072
5854 7369
5854 7461
5854 7462
5858 252
5858 577
5858 1384
5858 1909
5858 3571
5858 3809
5858 6472
5858 7463
5858 7464
5858 7465
5860 313
5860 1031
5860 2351
5860 2927
5860 2975
5860 4675
5860 4819
5860 5754
5860 7472
5860 7473
5861 497
5861 663
5861 2807
5861 3856
5861 6382
5861 7015
5861 7470
5863 374
5863 643
5863 687
5863 2137
5863 2570
5863 2635
5863 7370
5863 7456
5863 7461
5863 7471
5865 13
5865 1824
5865 4203
5865 5082
5865 5267
5865 5453
5865 5772
5865 6392
5865 7397
5865 7466
5867 819
5867 1824
5867 2875
5867 3277
5867 6401
5867 7381
5867 7467
5867 7468
5867 7469
5871 403
5871 582
5871 1656
5871 2301
5871 2882
5871 6322
5871 7476
5871 8797
5871 8798
5871 8799
5873 1217
5873 2836
5873 4811
5873 5628
5873 6203
5873 6584
5873 7233
5873 7453
5873 7488
5873 7489
5874 2670
5874 4596
5879 288
5879 1372
5879 1949
5879 3225
5879 3494
5879 3613
5879 3911
5879 7213
5879 7474
5879 7475
5880 7478
5881 296
5881 1050
5881 1282
5881 1826
5881 1892
5881 4145
5881 5811
5881 7151
5881 7476
5881 7477
5882 5881
5884 1175
5884 5325
5884 7347
5884 7482
5884 7483
5884 7484
5884 7485
5884 7486
5885 147
5885 263
5885 453
5885 1534
5885 1535
5885 1614
5885 2197
5885 2484
5885 5366
5885 7479
5886 233
5886 888
5886 1838
5886 2900
5886 3060
5886 3398
5886 4343
5886 5614
5886 7480
5886 7481
5888 117
5888 170
5888 693
5888 1055
5888 1506
5888 5277
5888 6327
5888 7461
5888 7462
5888 7487
5890 2837
5891 7491
5892 840
5894 1192
5894 1324
5894 2684
5894 2857
5894 3690
5894 5515
5894 5947
5894 6569
5894 7503
5894 7504
5895 7497
5897 1843
5897 2492
5897 3494
5897 8585
5897 8981
5897 10611
5897 10631
5897 10651
5897 10652
5897 10653
5900 2002
5900 4650
5900 6691
5900 7277
5900 7355
5900 7498
5900 7499
5900 7500
5900 7501
5900 7502
5901 753
5901 1359
5901 1365
5901 1918
5901 6214
5901 6640
5901 6691
5901 6746
5901 7505
5901 7506
5903 91
5903 871
5903 1809
5903 1868
5903 2853
5903 7079
5903 8232
5903 8813
5903 8845
5903 8920
5908 99
5908 633
5908 1024
5908 1770
5908 1949
5908 2799
5908 7267
5908 7353
5908 7509
5908 7510
5909 1069
5909 1093
5909 2354
5909 2997
5909 6407
5909 7947
5909 8958
5909 10428
5909 10429
5909 10430
5911 722
5911 1334
5911 2017
5911 2984
5911 6428
5911 7511
5911 7512
5911 7513
5911 7514
5911 7515
5915 3547
5915 4391
5915 4699
5915 5341
5915 5799
5915 6647
5915 7516
5915 7517
5915 7518
5915 7519
5916 7520
5920 597
5920 1240
5920 4352
5920 5607
5920 6773
5920 7625
5920 9179
5920 9180
5920 9181
5921 7524
5922 217
5922 2747
5922 3811
5922 5907
5922 7339
5922 7347
5922 7416
5922 7522
5922 7523
5925 133
5925 408
5925 1058
5925 1198
5925 1456
5925 1551
5925 1943
5925 3075
5925 3743
5925 5673
5926 405
5926 988
5926 1055
5926 3135
5926 5789
5926 6017
5926 6735
5926 8538
5926 8539
5926 8540
5927 1963
5927 5745
5927 6453
5927 7504
5927 7526
5927 7527
5928 340
5928 1774
5928 3055
5928 4095
5928 4694
5928 5046
5928 6939
5928 9986
5928 10242
5928 10243
5932 412
5932 453
5932 699
5932 1054
5932 1198
5932 2195
5932 2196
5932 2197
5932 3743
5932 5673
5935 20
5935 133
5935 786
5935 996
5935 1058
5935 1198
5935 2265
5935 3010
5935 3743
5935 7528
5940 330
5940 824
5940 3413
5940 3787
5940 4957
5940 6600
5940 7532
5940 7533
5941 537
5941 1055
5941 2074
5941 2409
5941 2632
5941 2967
5941 3355
5941 3765
5941 5860
5941 7531
5942 407
5942 566
5942 765
5942 987
5942 1456
5942 1535
5942 1958
5942 2195
5942 3496
5942 5673
5945 1568
5945 2457
5945 2660
5945 3589
5946 44
5946 409
5946 3361
5946 4115
5946 4816
5946 5784
5946 6916
5946 7534
5946 7535
5946 7536
5947 516
5947 1004
5947 1054
5947 1093
5947 3118
5947 4285
5947 6356
5947 7009
5947 7537
5947 7538
5954 69
5954 2332
5954 3007
5954 4529
5954 4975
5954 6089
5954 7372
5954 7373
5954 7539
5954 7540
5955 3545
5955 4086
5955 4391
5955 5201
5955 5498
5955 5960
5955 7542
5955 7543
5955 7544
5955 7545
5956 66
5956 561
5956 2635
5956 3354
5956 3519
5956 4641
5956 4659
5956 5608
5956 6172
5956 6905
5960 1574
5960 1628
5960 1629
5960 1831
5960 3359
5960 3673
5960 4238
5960 5329
5960 5488
5960 7541
5962 1201
5962 3438
5962 4340
5962 5598
5962 5996
5962 5997
5962 6866
5962 7370
5962 7546
5962 7547
5963 261
5963 410
5963 538
5963 565
5963 765
5963 766
5963 867
5963 945
5963 1072
5963 1299
5966 4682
5968 165
5968 344
5968 345
5968 346
5968 347
5968 348
5968 794
5968 795
5968 2574
5968 5921
5972 2753
5972 7549
5972 7550
5972 7551
5972 7552
5973 443
5973 516
5973 911
5973 1752
5973 1797
5973 2230
5973 3650
5973 4274
5973 7553
5973 7554
5976 593
5976 598
5976 2865
5976 3782
5976 5259
5976 5358
5976 6687
5976 7121
5976 7555
5977 911
5977 1231
5977 2907
5977 3012
5977 3799
5977 4465
5977 5584
5977 6500
5977 7556
5977 7557
5978 1533
5978 2265
5978 3010
5978 3774
5978 4327
5978 4586
5978 5321
5978 5740
5978 6138
5978 7558
5979 198
5979 710
5979 892
5979 2181
5979 4078
5979 6493
5979 6887
5979 7559
5979 7560
5980 93
5980 703
5980 911
5980 1201
5980 1231
5980 1742
5980 4685
5980 4722
5980 5854
5980 7437
5981 706
5981 1709
5981 2907
5981 2931
5981 4568
5981 4929
5981 6250
5981 7561
5981 7562
5981 7563
5983 2561
5983 3565
5983 5509
5983 6100
5983 6248
5984 674
5984 3867
5984 5000
5984 5976
5984 7564
5996 3408
5998 2082
5998 3525
5998 5604
5998 5637
5998 6479
5998 7565
5998 7566
5998 7567
5998 7568
5998 7569
5999 841
5999 1194
5999 1229
5999 2533
5999 3212
5999 3418
5999 3578
5999 5319
5999 5442
5999 7570
6001 89
6001 1151
6001 2143
6001 2396
6001 2643
6001 3056
6001 6587
6001 7530
6001 7572
6001 7573
6002 3881
6002 7579
6008 11
6008 127
6008 1074
6008 1535
6008 2349
6008 3496
6008 4687
6008 5472
6008 6137
6008 7574
6014 408
6014 2007
6014 4624
6014 5283
6014 5480
6014 5791
6014 7350
6014 7435
6014 7575
6014 7576
6015 247
6015 1057
6015 1178
6015 1598
6015 2900
6015 3213
6015 5026
6015 5173
6015 7577
6015 7578
6017 33
6017 743
6017 1365
6017 2132
6017 3084
6017 3654
6017 4169
6017 4246
6017 4313
6017 5407
6020 921
6020 1005
6020 1846
6020 2813
6020 4098
6020 7096
6020 7635
6027 854
6027 1011
6027 1471
6027 1474
6027 1476
6027 1574
6027 1929
6027 2785
6027 3412
6027 7580
6032 7581
6033 4478
6035 5798
6039 493
6039 788
6039 2309
6039 2323
6039 3537
6039 3810
6039 6843
6039 7582
6039 7583
6039 7584
6040 578
6040 1692
6040 4096
6040 4098
6040 5425
6040 6455
6040 7585
6040 7586
6040 7587
6040 7588
6041 0
6041 230
6041 781
6041 2018
6041 2672
6041 2674
6041 2869
6041 4571
6041 5569
6041 7589
6042 901
6042 2175
6042 2396
6042 2608
6042 2778
6042 5271
6042 7128
6042 7590
6042 7591
6042 7592
6043 842
6043 2579
6043 2775
6043 4037
6043 4469
6053 1890
6053 2074
6053 2635
6053 3117
6053 3305
6053 6098
6053 7593
6053 7594
6053 7595
6053 7596
6055 65
6055 510
6055 547
6055 1918
6055 1935
6055 2555
6055 3556
6055 4715
6055 4814
6055 7560
6056 2379
6058 241
6058 1560
6058 2173
6058 2832
6058 3438
6058 6240
6058 6901
6058 7023
6058 7024
6058 7025
6059 6250
6067 2844
6070 1807
6070 2522
6070 3001
6070 3223
6070 3753
6070 6884
6070 7598
6070 7599
6070 7600
6071 171
6071 261
6071 408
6071 889
6071 1503
6071 1506
6071 1529
6071 1536
6071 3802
6071 7597
6073 6978
6075 518
6075 1338
6075 2274
6075 2478
6075 3264
6075 3585
6075 6916
6075 7526
6075 7601
6075 7602
6076 4664
6077 374
6077 1121
6077 3117
6077 3529
6077 3997
6077 5735
6077 6787
6077 7265
6077 7603
6077 7604
6083 412
6083 453
6083 495
6083 699
6083 1054
6083 1198
6083 2195
6083 2196
6083 2197
6083 3076
6084 19
6084 167
6084 796
6084 874
6084 1716
6084 3038
6084 4407
6084 5800
6084 6403
6084 7439
6087 168
6087 1232
6087 3887
6087 3908
6087 4047
6087 5564
6087 5589
6087 7334
6087 7609
6087 7610
6088 110
6088 1004
6088 1802
6088 2934
6088 4098
6088 4693
6088 7444
6088 7606
6088 7607
6088 7608
6089 2258
6090 220
6090 261
6090 348
6090 407
6090 410
6090 568
6090 1054
6090 2991
6090 3076
6094 134
6094 454
6094 727
6094 998
6094 2799
6097 1373
6097 1579
6097 3758
6097 5016
6097 5630
6097 6072
6097 8439
6097 8623
6097 8686
6097 8687
6098 1700
6098 2829
6098 3496
6098 3958
6098 4706
6098 5966
6098 6052
6098 6638
6098 7412
6098 7463
6101 178
6101 337
6101 354
6101 624
6101 787
6101 796
6101 889
6101 979
6101 993
6101 1091
6101 1276
6101 1280
6101 1632
6101 1890
6101 1917
6101 2312
6101 2429
6101 2883
6101 3862
6101 4006
6101 4108
6101 4187
6101 4193
6101 4217
6101 5209
6101 5248
6101 5286
6101 5330
6101 6302
6101 6402
6101 6543
6101 6689
6101 6841
6101 6844
6101 6880
6101 7164
6101 7269
6101 7516
6101 7614
6101 7615
6101 7616
6101 7617
6101 7618
6101 7619
6101 7620
6102 1182
6102 1230
6102 1598
6102 1818
6102 1922
6102 4111
6102 4131
6102 5432
6102 6786
6102 7613
6104 714
6104 2365
6104 5017
6104 5060
6104 5391
6104 6338
6104 7621
6104 7622
6104 7623
6104 7624
6105 39
6105 280
6105 2453
6105 4526
6105 4954
6105 5642
6105 5997
6105 7626
6105 7627
6106 6402
6108 2730
6108 3961
6108 4352
6108 4769
6108 7625
6111 5331
6112 1788
6112 2127
6112 2810
6112 3127
6112 3274
6112 4033
6112 7628
6112 7629
6112 7630
6112 7631
6114 2710
6114 2895
6114 3494
6114 3958
6114 5443
6114 5612
6114 6041
6114 7554
6114 7632
6114 7633
6117 254
6117 2730
6117 2976
6117 3708
6117 3829
6117 4105
6117 5550
6117 6029
6117 7185
6117 7634
6120 15
6120 319
6120 479
6120 1211
6120 1323
6120 4051
6120 4498
6120 5130
6120 6988
6120 7201
6122 1037
6122 3584
6122 4717
6122 5435
6122 5898
6122 5926
6122 7636
6122 7637
6122 7638
6122 7639
6125 921
6125 6431
6125 6932
6125 7641
6125 7642
6126 1324
6126 1518
6126 1613
6126 3635
6126 4295
6126 4728
6126 5233
6126 6789
6126 7319
6126 7640
6131 1654
6131 1893
6131 2499
6131 3455
6131 5844
6131 6034
6131 6549
6131 7643
6131 7644
6132 614
6132 885
6132 1872
6132 2607
6132 2961
6132 3254
6132 5621
6132 7315
6132 7645
6132 7646
6134 31
6134 1598
6134 1705
6134 2854
6134 3338
6134 3705
6134 4870
6134 7648
6134 7649
6134 7650
6135 4160
6137 127
6137 171
6137 345
6137 888
6137 1020
6137 1504
6137 2364
6137 6140
6137 7647
6138 3038
6139 1142
6139 1153
6139 1259
6139 1404
6139 1598
6139 1814
6139 1949
6139 2466
6139 3300
6139 3588
6139 3903
6139 3970
6139 5060
6139 5807
6139 6215
6139 6781
6139 7559
6139 7572
6139 7584
6139 7651
6142 1527
6142 1910
6142 2141
6142 3298
6142 4782
6142 6917
6142 7521
6142 7654
6142 7655
6143 537
6143 2087
6143 3250
6143 3297
6143 3408
6143 3482
6143 4374
6143 6833
6143 7652
6143 7653
6145 57
6145 350
6145 1182
6145 1785
6145 2595
6145 4215
6145 4245
6145 4609
6145 7487
6145 7656
6147 644
6147 718
6147 1765
6147 3727
6147 8160
6147 8743
6147 10184
6147 10508
6147 10509
6147 10510
6148 4807
6150 2646
6150 3822
6150 4596
6150 5874
6150 6679
6150 7167
6150 7269
6150 7399
6150 7657
6150 7658
6154 455
6154 1456
6154 1713
6154 2527
6154 3780
6154 6755
6154 7661
6154 7662
6154 7663
6154 7664
6158 1449
6158 1860
6158 4688
6158 4787
6158 7442
6161 238
6161 3388
6161 3958
6161 4976
6161 4993
6161 5424
6161 5673
6161 7668
6161 7669
6161 7670
6162 1386
6162 1963
6162 3454
6162 3456
6162 4121
6162 6125
6162 6202
6162 7439
6162 7665
6162 7666
6165 340
6165 2661
6165 3213
6165 3546
6165 3568
6165 5161
6165 6803
6165 7116
6165 7629
6165 7667
6168 606
6168 652
6168 961
6168 1057
6168 1580
6168 2011
6168 3583
6168 4378
6168 5925
6168 7544
6169 26
6169 1306
6169 2408
6169 2624
6169 3016
6169 5019
6169 5201
6169 5282
6169 7671
6169 7672
6171 558
6171 2956
6171 5696
6171 7651
6171 7676
6172 949
6174 7673
6175 1031
6175 2629
6175 4617
6175 5589
6175 6197
6175 6461
6175 6822
6175 7453
6175 7674
6175 7675
6177 71
6177 72
6177 146
6177 330
6177 390
6177 750
6177 4623
6177 5353
6177 5837
6177 7677
6178 1026
6178 1656
6178 2485
6178 2528
6178 5873
6178 5960
6178 6569
6178 6771
6178 7680
6178 7681
6180 615
6180 1088
6180 1623
6180 4807
6180 4846
6180 5651
6180 6334
6180 7678
6180 7679
6184 719
6184 937
6184 2319
6184 2340
6184 3530
6184 5321
6184 6933
6184 7131
6184 7463
6184 7646
6185 4680
6190 1232
6190 1562
6190 2123
6190 2628
6190 2811
6190 3212
6190 4951
6190 5916
6190 6214
6190 6519
6193 929
6193 3010
6193 4077
6193 4169
6193 4660
6193 6700
6193 6718
6193 7682
6193 7683
6193 7684
6194 81
6194 127
6194 1168
6194 2268
6194 2412
6194 4687
6194 4765
6194 7167
6194 7686
6194 7687
6200 808
6200 4511
6200 5192
6200 5661
6200 6050
6200 6563
6200 6711
6200 7007
6200 7326
6200 7685
6201 797
6201 2517
6201 2658
6201 3366
6201 4997
6201 5610
6201 6197
6201 6208
6201 6240
6201 7694
6202 631
6202 937
6202 1550
6202 2661
6202 4077
6202 4731
6202 5154
6202 5621
6202 6935
6202 7609
6204 330
6204 928
6204 2661
6204 2830
6204 4097
6204 4957
6204 5686
6204 6910
6204 6935
6204 7615
6206 1172
6206 3078
6206 3300
6206 3574
6206 7270
6206 7695
6206 7697
6206 7698
6206 7699
6206 7700
6207 697
6207 803
6207 1327
6207 1607
6207 4342
6207 5066
6207 7016
6207 7282
6207 7688
6207 7689
6208 642
6208 1529
6208 1533
6208 2584
6208 6090
6208 6904
6208 7250
6208 7690
6208 7691
6208 7692
6210 7693
6212 1377
6212 2398
6212 3703
6212 3991
6212 5640
6212 6997
6212 7270
6212 7651
6212 7695
6212 7696
6216 118
6216 182
6216 742
6216 2823
6216 2866
6216 3690
6216 4486
6216 5241
6216 6048
6216 7613
6217 6735
6219 25
6219 2867
6219 3275
6219 3391
6219 3510
6219 4169
6219 4185
6219 4947
6219 7701
6219 7702
6220 6867
6221 170
6221 630
6221 695
6221 920
6221 945
6221 1255
6221 1529
6221 1971
6221 2975
6221 3469
6222 71
6222 233
6222 789
6222 958
6222 1300
6222 2323
6222 3164
6222 4937
6222 5979
6222 6666
6225 839
6225 1788
6225 2681
6225 3453
6225 3983
6225 4062
6225 5286
6225 5687
6225 6969
6225 7677
6227 821
6227 2489
6227 3038
6227 4160
6227 4989
6227 5546
6227 5717
6227 6135
6227 7703
6227 7704
6230 3275
6230 3901
6230 3991
6230 4999
6230 5339
6230 5891
6230 7707
6230 7708
6230 7709
6231 1075
6231 1304
6231 1305
6231 1717
6231 2607
6231 3907
6231 5408
6231 7262
6231 7679
6231 7711
6232 3887
6234 614
6234 2587
6234 3803
6234 4061
6234 4296
6234 5149
6234 5925
6234 6350
6234 7705
6234 7706
6238 409
6238 1069
6238 1185
6238 1452
6238 1930
6238 1934
6238 3978
6238 5121
6238 6465
6238 7170
6240 6985
6240 9556
6242 92
6242 127
6242 128
6242 129
6242 130
6242 131
6242 132
6242 1056
6242 1534
6242 1959
6244 129
6244 170
6244 345
6244 410
6244 763
6244 1055
6244 1057
6244 2096
6244 3076
6244 3734
6247 7710
6248 204
6248 819
6248 1062
6248 2349
6248 4688
6248 5550
6248 7712
6248 7713
6248 7714
6250 183
6250 213
6250 2018
6250 2732
6250 3958
6250 4035
6250 4321
6250 4779
6250 7720
6250 7721
6252 237
6252 1268
6252 2528
6252 2732
6252 4729
6252 4843
6252 6929
6252 7154
6252 7563
6252 7717
6253 582
6253 1172
6253 1527
6253 3630
6253 3680
6253 3763
6253 4548
6253 5931
6253 7270
6253 7719
6255 11
6255 302
6255 595
6255 2154
6255 2895
6255 3831
6255 5082
6255 5107
6255 5966
6255 7722
6256 234
6256 239
6256 2018
6256 3255
6256 4020
6256 5010
6256 6087
6256 6945
6256 7726
6256 7727
6257 1575
6257 1883
6257 2600
6257 4405
6257 4987
6257 7349
6257 7400
6257 7723
6257 7724
6257 7725
6258 1282
6263 6275
6265 34
6265 410
6265 630
6265 1632
6265 4088
6265 4870
6265 6426
6265 7370
6265 7728
6265 7729
6267 127
6267 443
6267 1429
6267 1752
6267 3565
6267 3910
6267 5432
6267 6584
6267 7483
6267 7730
6269 7640
6271 508
6271 762
6271 874
6271 3485
6271 3649
6271 5675
6271 6235
6271 6330
6271 7349
6271 7731
6272 373
6272 3462
6272 3925
6272 6140
6272 6412
6272 6450
6272 7438
6272 7570
6272 7732
6272 7733
6276 812
6276 836
6276 900
6276 1288
6276 2096
6276 3183
6276 5182
6276 7724
6276 7734
6276 7735
6277 6813
6278 976
6280 6355
6283 319
6283 381
6283 889
6283 1369
6283 1985
6283 4052
6283 4193
6283 6208
6283 7674
6283 7736
6284 76
6284 545
6284 1386
6284 1414
6284 3396
6284 4315
6284 5181
6284 5531
6284 7737
6284 7738
6285 766
6285 1574
6285 2952
6285 3790
6285 4643
6285 6813
6285 6994
6285 7021
6285 7739
6285 7740
6286 867
6286 929
6286 1356
6286 1368
6286 2763
6286 2888
6286 5872
6286 7061
6286 7741
6286 7742
6287 4434
6293 545
6293 4672
6293 4763
6293 5528
6293 6327
6293 7436
6293 7743
6293 7744
6293 7745
6293 7746
6294 67
6294 588
6294 1429
6294 4719
6294 7132
6294 7381
6294 7439
6294 7748
6294 7749
6294 7750
6297 755
6297 2177
6297 2602
6297 5350
6297 5996
6297 6100
6297 6392
6297 6793
6297 7697
6297 7747
6299 423
6299 774
6299 970
6299 1408
6299 2107
6299 2344
6299 2396
6299 3018
6299 7543
6299 7753
6300 102
6300 2546
6300 4643
6300 5289
6300 5322
6300 6533
6300 6881
6300 7251
6300 7751
6300 7752
6301 1216
6301 3032
6301 6696
6301 7488
6301 7800
6301 7801
6303 170
6303 987
6303 1053
6303 1056
6303 1551
6303 2096
6303 2170
6303 5672
6303 5673
6303 7318
6304 1085
6304 1248
6304 1759
6304 2634
6304 3090
6304 3237
6304 3745
6304 5317
6304 5884
6304 7221
6305 170
6305 636
6305 1550
6305 2234
6305 2513
6305 3056
6305 3609
6305 7581
6305 7767
6305 7768
6306 3094
6306 3737
6306 3821
6306 4030
6306 4127
6306 6808
6306 7570
6306 7754
6306 7755
6306 7756
6307 3903
6309 1015
6309 1698
6309 2675
6309 3970
6309 3971
6309 4416
6309 5973
6309 6654
6309 7430
6309 7757
6319 5
6319 977
6319 1535
6319 3167
6319 3968
6319 4077
6319 6167
6319 6413
6319 7034
6319 7769
6323 178
6323 1050
6323 2320
6323 3120
6323 4654
6323 5149
6323 5840
6323 6715
6323 7514
6323 7624
6325 7770
6326 453
6326 1008
6326 1025
6326 1472
6326 2915
6326 5149
6326 5389
6326 6851
6326 7771
6326 7772
6328 9208
6329 1069
6329 1982
6329 4098
6329 4593
6329 5289
6329 6525
6329 7773
6329 7774
6329 7775
6329 7776
6332 7783
6335 864
6335 1041
6335 2888
6335 6820
6335 7506
6335 7777
6335 7778
6335 7779
6335 7780
6335 7781
6336 130
6336 405
6336 453
6336 908
6336 1054
6336 1943
6336 3802
6336 6323
6336 7782
6338 724
6338 966
6338 1088
6338 1527
6338 1811
6338 3514
6338 5130
6338 5949
6338 7785
6340 42
6340 239
6340 1049
6340 1747
6340 5341
6340 5791
6340 6614
6340 6711
6340 7786
6340 7787
6341 131
6341 220
6341 346
6341 984
6341 1164
6341 1414
6341 1506
6341 2554
6341 6008
6341 7784
6342 4758
6344 1005
6344 1283
6344 2520
6344 4972
6344 5498
6344 7788
6344 7789
6344 7790
6344 7791
6344 7792
6345 620
6345 2396
6345 3969
6345 7168
6345 7793
6346 7794
6355 743
6355 910
6355 2732
6355 2853
6355 3114
6355 3590
6355 4699
6355 5548
6355 6184
6355 7463
6356 1597
6356 2396
6356 3297
6356 3400
6356 3579
6356 5970
6356 6154
6356 6405
6356 7235
6356 7795
6357 7465
6359 910
6360 593
6360 742
6360 945
6360 1409
6360 1968
6360 2499
6360 3413
6360 3991
6360 7798
6360 7799
6361 177
6362 174
6362 1101
6362 1953
6362 2066
6362 4250
6362 5211
6362 6041
6362 6787
6362 7796
6362 7797
6363 51
6363 69
6363 185
6363 630
6363 804
6363 1382
6363 4224
6363 6090
6363 7823
6369 1086
6369 1711
6369 3068
6369 4045
6369 7802
6372 5075
6372 6412
6372 7835
6374 48
6374 137
6374 582
6374 1449
6374 3525
6374 4171
6374 5261
6374 5663
6374 7249
6374 7803
6375 3769
6378 120
6378 545
6378 1109
6378 3618
6378 4226
6378 4745
6378 6851
6378 7804
6378 7805
6382 412
6382 2349
6382 4206
6382 5192
6382 5564
6382 6352
6382 7338
6382 7806
6382 7807
6382 7808
6386 1
6386 1324
6386 2981
6386 4148
6386 4215
6386 6029
6386 6064
6386 7809
6386 7810
6386 7811
6387 114
6388 1005
6388 2387
6388 3885
6388 5090
6388 6669
6388 6711
6388 7513
6388 7611
6388 7812
6388 7813
6392 647
6392 1717
6392 2075
6392 2428
6392 3851
6392 5369
6392 7814
6392 7815
6392 7816
6392 7817
6394 1632
6394 2617
6394 4389
6394 4643
6394 5026
6394 5031
6394 5321
6394 5645
6394 7779
6394 7818
6395 174
6395 928
6395 1086
6395 1501
6395 2636
6395 4061
6395 7819
6395 7820
6395 7821
6395 7822
6398 7060
6405 680
6405 1984
6405 3604
6405 4035
6405 5015
6405 5179
6405 6466
6405 7209
6405 7828
6405 7829
6406 3389
6406 3439
6406 4389
6406 4417
6406 5662
6406 6849
6406 7824
6406 7825
6406 7826
6406 7827
6411 239
6411 664
6411 1164
6411 2592
6411 4317
6411 4441
6411 7389
6411 7833
6411 7834
6413 211
6413 1341
6413 2409
6413 3847
6413 6887
6413 7530
6413 7751
6413 7830
6413 7831
6413 7832
6415 643
6415 644
6415 2560
6415 2776
6415 2863
6415 3261
6415 3946
6415 5139
6415 5973
6415 6716
6418 1093
6419 2520
6421 165
6421 174
6421 407
6421 568
6421 695
6421 697
6421 698
6421 699
6421 761
6421 1255
6425 1836
6425 2337
6425 2565
6425 3061
6425 3253
6425 4368
6425 6203
6425 7419
6425 7836
6425 7837
6426 120
6426 633
6426 976
6426 1632
6426 1851
6426 2636
6426 3254
6426 3650
6426 3668
6426 4098
6426 5501
6426 5564
6426 6022
6426 6160
6426 7815
6426 7826
6426 8867
6426 8868
6426 8869
6426 8870
6428 137
6428 796
6428 2984
6428 3082
6428 3408
6428 4366
6428 4659
6428 5521
6428 7838
6428 7839
6430 1934
6430 3486
6430 3595
6430 4590
6430 5468
6430 5607
6430 7419
6430 7844
6430 7845
6432 152
6432 2813
6432 3568
6432 4910
6432 5266
6432 6431
6432 7840
6432 7841
6432 7842
6432 7843
6440 676
6440 1722
6440 2341
6440 3428
6440 4125
6440 6666
6440 6912
6440 7847
6440 7848
6440 7849
6441 7846
6443 131
6443 148
6443 249
6443 495
6443 604
6443 1198
6443 2663
6443 3094
6443 3181
6444 1666
6444 1893
6444 2128
6444 2151
6444 3761
6444 4590
6444 4981
6444 6180
6444 6453
6444 7719
6445 796
6445 1185
6445 1186
6445 2882
6445 5347
6445 5412
6445 7387
6445 7770
6445 7783
6445 7850
6447 7851
6449 405
6449 698
6449 987
6449 988
6449 1054
6449 1943
6449 3802
6449 6323
6449 7217
6450 39
6450 2007
6450 3047
6450 4437
6450 4682
6450 6864
6450 7520
6450 7853
6450 7854
6450 7855
6451 443
6451 608
6451 821
6451 856
6451 948
6451 3119
6451 4117
6451 7102
6451 7335
6451 7734
6452 468
6452 1192
6452 3141
6452 3456
6452 4256
6452 5215
6452 5935
6452 7030
6452 7852
6453 470
6453 964
6453 2878
6453 3082
6453 3376
6453 3454
6453 4212
6453 4245
6453 4617
6453 7590
6457 405
6457 453
6457 698
6457 794
6457 988
6457 1054
6457 1943
6457 6323
6457 7217
6458 209
6458 939
6458 2207
6458 2240
6458 2603
6458 3759
6458 6666
6458 7830
6458 7856
6458 7857
6459 61
6459 624
6459 1799
6459 1833
6459 2995
6459 5047
6459 6277
6459 6380
6459 6813
6459 7206
6466 7858
6469 1311
6469 3678
6469 5742
6469 6011
6469 6408
6469 6480
6469 6974
6469 7859
6469 7860
6469 7861
6474 237
6474 397
6474 812
6474 2198
6474 5136
6474 6108
6474 6787
6474 6933
6474 7146
6474 7862
6479 44
6479 801
6479 996
6479 1323
6479 2514
6479 3811
6479 4624
6479 5284
6479 6671
6482 2621
6482 5365
6482 7597
6482 7883
6484 585
6484 720
6484 1820
6484 3453
6484 6231
6484 7381
6484 7868
6484 7869
6484 7870
6486 1142
6486 1356
6486 2989
6486 7724
6486 7821
6486 7863
6486 7864
6486 7865
6486 7866
6486 7867
6493 512
6493 3112
6493 3732
6493 4998
6493 5286
6493 5327
6493 5888
6493 7871
6493 7872
6493 7873
6504 185
6505 4830
6508 2152
6508 4336
6508 5503
6512 1935
6512 2037
6512 2379
6512 3016
6512 4187
6512 6301
6512 7612
6512 7840
6512 7876
6512 7877
6514 1743
6514 2398
6514 2895
6514 2934
6514 3682
6514 4654
6514 4916
6514 5336
6514 7647
6514 7878
6515 109
6515 638
6515 709
6515 2112
6515 2472
6515 2993
6515 3780
6515 5694
6515 7879
6515 7880
6516 754
6516 1883
6516 3258
6516 4059
6516 5050
6516 6097
6516 6657
6516 7334
6516 7571
6516 7881
6519 958
6519 1544
6519 1785
6519 2888
6519 3032
6519 3117
6519 5067
6519 6462
6519 6784
6519 7882
6527 1020
6532 319
6532 987
6532 2993
6532 5956
6532 6024
6532 7238
6532 7485
6532 7884
6532 7885
6533 260
6533 1697
6533 2324
6533 2854
6533 3366
6533 4254
6533 6711
6533 6842
6533 7629
6533 7886
6535 93
6535 399
6535 2646
6535 3588
6535 5659
6535 5759
6535 7338
6535 7887
6535 7888
6535 7889
6536 1031
6536 1268
6536 1579
6536 4579
6536 6620
6536 6890
6536 6917
6536 7890
6536 7891
6536 7892
6538 7893
6540 34
6540 121
6540 637
6540 1202
6540 3216
6540 3386
6540 4162
6540 7201
6540 7895
6540 7896
6541 993
6542 89
6542 2143
6542 2250
6542 2353
6542 3153
6542 4403
6542 5398
6542 5539
6542 7202
6542 7894
6543 238
6543 535
6543 788
6543 866
6543 1087
6543 1164
6543 1719
6543 3407
6543 4987
6543 7897
6544 900
6544 1323
6544 2318
6544 2996
6544 3287
6544 3908
6544 5658
6544 6638
6544 7258
6544 7669
6545 6992
6549 99
6549 213
6549 423
6549 3029
6549 3565
6549 7529
6549 7832
6549 7898
6549 7899
6549 7900
6551 6849
6556 6071
6557 7901
6560 2909
6560 3913
6560 7994
6560 8519
6560 8660
6560 8679
6560 8960
6560 8961
6560 8962
6562 717
6562 1541
6562 3387
6562 5224
6562 5453
6562 5488
6562 5560
6562 7902
6562 7903
6562 7904
6567 401
6567 570
6567 2108
6567 3173
6567 3220
6567 4251
6567 5517
6567 6353
6567 8789
6567 8790
6568 263
6568 695
6568 920
6568 945
6568 1943
6568 1971
6568 2975
6568 3469
6568 4643
6575 1249
6575 2512
6575 2912
6575 3427
6575 5347
6575 6868
6575 7874
6575 7887
6575 7905
6575 7906
6577 923
6577 1398
6577 1914
6577 2060
6577 2693
6577 4486
6577 6018
6577 6041
6577 6477
6577 7907
6579 1341
6579 2624
6579 2888
6579 7949
6579 7950
6580 6313
6581 1278
6581 1536
6581 2993
6581 4241
6581 4321
6581 4659
6581 4975
6581 6108
6581 6603
6581 6746
6583 6049
6584 1855
6584 5550
6584 6047
6584 7581
6585 1835
6586 1058
6586 2096
6586 2143
6586 2198
6586 3066
6586 3673
6586 3679
6586 6851
6586 8313
6586 9035
6590 561
6590 923
6590 1638
6590 2931
6590 7661
6590 7894
6590 7908
6590 7909
6590 7910
6590 7911
6603 319
6603 381
6603 3047
6603 3462
6603 4353
6603 5322
6603 6461
6603 7912
6603 7913
6603 7914
6607 1455
6607 2002
6607 2588
6607 2591
6607 2672
6607 3151
6607 4727
6607 7916
6607 7917
6607 7918
6609 2573
6609 2952
6609 3578
6609 3727
6609 3907
6609 4556
6609 6014
6609 6052
6609 7340
6609 7915
6615 35
6615 137
6615 596
6615 1058
6615 1914
6615 3001
6615 3955
6615 4761
6615 6248
6615 7919
6616 185
6616 1550
6616 1579
6616 1632
6616 3887
6616 4077
6616 6419
6616 6479
6616 7920
6616 7921
6621 202
6625 131
6625 1304
6625 2469
6625 4246
6625 5065
6625 5152
6625 5590
6625 6356
6625 9649
6628 2850
6630 3486
6630 5966
6631 6308
6633 2819
6633 5809
6633 6066
6633 6311
6633 6576
6633 7015
6633 7922
6633 7923
6633 7924
6633 7925
6636 642
6636 4193
6636 6121
6636 7186
6636 7608
6636 8313
6636 9516
6636 9517
6636 9518
6636 9519
6638 4315
6640 1918
6640 7347
6640 7979
6643 261
6643 696
6643 1058
6643 1528
6643 1919
6643 2048
6643 2053
6643 3743
6643 4605
6643 4769
6647 325
6647 864
6647 1365
6647 1432
6647 2504
6647 3069
6647 3324
6647 6169
6647 7936
6648 1003
6648 2863
6648 4552
6648 5883
6648 7655
6648 7927
6648 7928
6648 7929
6648 7930
6656 35
6656 1427
6656 1556
6656 3164
6656 5745
6656 5949
6656 7067
6656 7931
6656 7932
6656 7933
6657 13
6657 342
6657 2726
6657 3510
6657 3901
6657 5884
6657 7400
6657 7934
6657 7935
6661 754
6661 901
6661 1218
6661 2964
6661 5742
6661 7464
6661 7937
6661 7938
6661 7939
6661 7940
6662 976
6662 2589
6662 4084
6662 4745
6662 5502
6662 5958
6662 6278
6662 6613
6662 7941
6662 7942
6663 3923
6663 4220
6663 6118
6663 6945
6663 7943
6664 174
6664 1583
6664 1841
6664 2883
6664 3500
6664 5118
6664 5303
6664 5503
6664 7947
6664 7948
6668 1708
6675 1863
6676 455
6676 672
6676 993
6676 2142
6676 2341
6676 3156
6676 6979
6676 7951
6676 7952
6677 133
6677 345
6677 1058
6677 1198
6677 1456
6677 1552
6677 1943
6677 2265
6677 3075
6677 5673
6679 1708
6679 1713
6679 2793
6679 3213
6679 3807
6679 3876
6679 4680
6679 5569
6679 6255
6679 6444
6680 7041
6681 1282
6681 1600
6681 1919
6681 2995
6681 3405
6681 4111
6681 4967
6681 5997
6681 6055
6681 7055
6683 2620
6687 239
6687 317
6687 1152
6687 1741
6687 2662
6687 3678
6687 6847
6687 7940
6687 7953
6687 7954
6688 90
6688 91
6688 95
6688 260
6688 638
6688 867
6688 1056
6688 2034
6688 2975
6688 4643
6690 743
6690 900
6690 1199
6690 1725
6690 2417
6690 2530
6690 2867
6690 5799
6690 7961
6691 1306
6691 3329
6691 3909
6691 4863
6691 6388
6691 7921
6691 7955
6691 7956
6691 7957
6691 7958
6693 330
6693 1116
6693 1962
6693 3307
6693 3966
6693 4947
6693 5589
6693 7962
6693 7963
6693 7964
6694 796
6694 1060
6694 1145
6694 1311
6694 2251
6694 6250
6694 6874
6694 8773
6694 10408
6694 10409
6696 3213
6696 4874
6696 5325
6696 7032
6696 7136
6696 7483
6696 7484
6696 7486
6696 7959
6696 7960
6700 5588
6707 165
6707 566
6707 989
6707 2883
6707 4772
6707 5543
6707 5673
6707 6008
6707 7965
6707 7966
6714 120
6714 642
6714 1185
6714 2265
6714 2670
6714 2674
6714 4366
6714 6126
6714 6995
6714 7969
6716 329
6716 1003
6716 1233
6716 2283
6716 2290
6716 2345
6716 4123
6716 4232
6716 7967
6716 7968
6718 7970
6719 7971
6722 46
6722 730
6722 1207
6722 1814
6722 3992
6722 4155
6722 4705
6722 7972
6722 7973
6722 7974
6723 1334
6723 2434
6723 2893
6723 2995
6723 5297
6723 7714
6723 7975
6723 7976
6723 7977
6723 7978
6727 5160
6732 7708
6734 626
6734 1045
6734 1194
6734 1291
6734 2588
6734 2693
6734 4195
6734 4247
6734 5798
6734 6089
6736 1968
6736 1984
6736 3100
6736 3308
6736 3617
6736 3971
6736 5533
6736 7674
6736 7984
6736 7985
6740 754
6740 1817
6740 5347
6740 6509
6740 6837
6740 7079
6740 7980
6740 7981
6740 7982
6740 7983
6745 7718
6748 99
6748 5560
6748 6370
6748 7004
6748 7373
6748 7986
6748 7987
6748 7988
6748 7989
6748 7990
6750 170
6750 171
6750 262
6750 346
6750 412
6750 693
6750 699
6750 2195
6750 2196
6750 3076
6753 3881
6757 335
6757 593
6757 1910
6757 2820
6757 7708
6758 1769
6758 2466
6758 3669
6758 7315
6762 4655
6762 5797
6767 260
6767 347
6767 1968
6767 4652
6767 4824
6767 5009
6767 5165
6767 5876
6767 7997
6767 7998
6770 1922
6771 1109
6771 1176
6771 1868
6771 2634
6771 3100
6771 3681
6771 4612
6771 4665
6771 7999
6771 8000
6774 14
6774 2018
6774 3062
6774 5621
6774 5663
6774 5820
6774 6802
6774 8001
6774 8002
6775 7940
6776 99
6778 1021
6778 1175
6778 3885
6778 5884
6778 6024
6778 7136
6778 7486
6778 7496
6778 7541
6780 263
6780 405
6780 988
6780 1054
6780 1943
6780 1971
6780 3802
6780 4617
6780 7217
6782 7778
6784 263
6784 630
6784 695
6784 867
6784 920
6784 945
6784 1056
6784 1971
6784 2738
6784 4643
6785 2968
6785 3439
6785 4353
6785 4529
6785 5443
6785 6108
6785 6221
6785 7934
6785 7945
6785 8003
6787 1456
6787 2565
6787 2662
6787 2813
6787 3036
6787 6285
6787 7570
6787 8004
6787 8005
6787 8006
6794 895
6794 2132
6794 2888
6794 4481
6794 4765
6794 5857
6794 7727
6794 7751
6794 7858
6794 8007
6798 2962
6798 5850
6798 7432
6798 8008
6798 8009
6798 8010
6798 8011
6798 8012
6798 8013
6798 8014
6801 819
6801 2747
6801 2976
6801 3961
6801 4954
6801 5216
6801 7543
6801 7743
6801 8015
6801 8016
6802 812
6802 1417
6802 4309
6802 5142
6802 6315
6802 6388
6802 7814
6802 8017
6802 8018
6802 8019
6811 5682
6814 515
6814 871
6814 1452
6814 3322
6814 4037
6814 4737
6814 4866
6814 6221
6814 6567
6814 8020
6815 633
6815 1073
6815 1763
6815 2726
6815 2819
6815 3148
6815 4032
6815 4870
6815 5621
6815 8012
6817 8021
6821 993
6821 2108
6821 2633
6821 5606
6821 5754
6821 6263
6821 8026
6821 8027
6821 8028
6821 8029
6822 1325
6822 4366
6822 4407
6822 4803
6822 5135
6822 7034
6822 7195
6822 7197
6822 7533
6822 7709
6823 121
6823 440
6823 2006
6823 4478
6823 4601
6823 4728
6823 5443
6823 5871
6823 8024
6823 8025
6825 182
6825 730
6825 1108
6825 7160
6825 8036
6825 8037
6825 8038
6825 8039
6825 8040
6826 234
6826 1569
6826 1646
6826 2270
6826 2430
6826 4682
6826 6769
6826 7712
6826 7821
6826 8030
6829 333
6829 7016
6829 7677
6829 8031
6829 8032
6830 606
6830 2603
6830 3589
6830 3745
6830 4094
6830 6161
6830 7076
6830 8033
6830 8034
6834 203
6834 311
6834 925
6834 2075
6834 2873
6834 4498
6834 5301
6834 6627
6834 7483
6834 8035
6836 73
6836 476
6836 1883
6836 3705
6836 4953
6836 7687
6836 8041
6836 8042
6836 8043
6836 8044
6839 815
6839 2396
6839 2444
6839 4623
6839 5941
6839 6461
6839 7232
6839 8045
6839 8046
6839 8047
6841 2907
6841 5692
6841 6093
6841 6918
6841 7287
6841 7924
6841 8048
6841 8049
6841 8050
6841 8051
6842 1175
6842 1304
6842 1398
6842 3394
6842 3885
6842 4366
6842 4465
6842 4591
6842 4682
6842 8057
6843 170
6843 567
6843 761
6843 987
6843 1053
6843 1056
6843 1765
6843 1971
6843 2096
6843 2485
6844 126
6844 832
6844 1320
6844 2154
6844 2213
6844 5528
6844 6096
6844 6769
6844 7526
6844 8052
6845 705
6845 1401
6845 2675
6845 2934
6845 3322
6845 4448
6845 4737
6845 6567
6845 7002
6845 8053
6847 430
6847 1766
6847 1815
6847 2088
6847 2419
6847 2570
6847 3101
6847 4780
6847 5327
6847 5398
6848 8577
6849 168
6849 567
6849 948
6849 1056
6849 1528
6849 1537
6849 2389
6849 3076
6849 6323
6849 10207
6850 759
6850 833
6850 2351
6850 2813
6850 6887
6850 6996
6850 7023
6850 7826
6850 8060
6850 8061
6852 2734
6852 3045
6852 3458
6852 4835
6852 5044
6852 5659
6852 8054
6852 8055
6852 8056
6853 131
6853 819
6853 1912
6853 1932
6853 2182
6853 3368
6853 3793
6853 6533
6853 8058
6853 8059
6854 600
6854 1430
6854 5157
6854 5319
6854 6411
6854 7032
6854 7178
6854 7238
6854 7960
6859 664
6859 2836
6859 5396
6859 5403
6859 5543
6859 6108
6859 6573
6859 7887
6859 8062
6859 8063
6861 1534
6861 1789
6861 2782
6861 3923
6861 4411
6861 7154
6861 7567
6861 8064
6861 8065
6863 614
6863 697
6863 1176
6863 1739
6863 2964
6863 5820
6863 6646
6863 8066
6863 8067
6869 3486
6869 7079
6869 7419
6869 7963
6869 8068
6869 8069
6869 8070
6869 8071
6869 8072
6869 8073
6875 117
6875 440
6875 1627
6875 1716
6875 1879
6875 4201
6875 4753
6875 5315
6875 7887
6875 8074
6876 1217
6876 1863
6876 1934
6876 3100
6876 3681
6876 3763
6876 4665
6876 6112
6876 8076
6876 8077
6883 1900
6883 3185
6883 3351
6883 3542
6883 4465
6883 5130
6883 5322
6883 5443
6883 8921
6883 8922
6884 3396
6884 3610
6884 5321
6884 5505
6884 8078
6884 8079
6884 8080
6884 8081
6884 8082
6884 8083
6885 1141
6885 1613
6885 2316
6885 3753
6885 4395
6885 4552
6885 4951
6885 6417
6885 7570
6885 8084
6886 340
6886 680
6886 1592
6886 1646
6886 4096
6886 5744
6886 6468
6886 6470
6886 7994
6886 7995
6890 39
6890 311
6890 1579
6890 2467
6890 3787
6890 5717
6890 7160
6890 8085
6890 8086
6891 234
6891 237
6891 2151
6891 2324
6891 4751
6891 4960
6891 7160
6891 7859
6891 8087
6892 2310
6892 2647
6892 6160
6892 8088
6892 8089
6892 8090
6892 8091
6892 8092
6892 8093
6904 1536
6905 182
6905 311
6905 319
6905 2177
6905 2832
6905 2875
6905 5214
6905 6096
6905 7828
6907 819
6907 1574
6907 5154
6907 5771
6907 6038
6907 7183
6907 7453
6907 7987
6907 8094
6907 8095
6908 786
6909 87
6909 1858
6909 3322
6909 3366
6909 4696
6909 7783
6909 8096
6909 8097
6909 8098
6909 8099
6910 7184
6912 660
6912 903
6912 1896
6912 3876
6912 4959
6912 6214
6912 7943
6912 8001
6912 8011
6912 8100
6914 107
6914 399
6914 2316
6914 3614
6914 4138
6914 4715
6914 6715
6914 7998
6914 8084
6914 8101
6921 7008
6926 130
6926 652
6926 1016
6926 2151
6926 2300
6926 2763
6926 2962
6926 3494
6926 4217
6926 8104
6927 405
6927 453
6927 698
6927 988
6927 1054
6927 3802
6927 4143
6927 5215
6927 6323
6928 311
6928 1408
6928 1673
6928 3654
6928 4498
6928 5376
6928 5511
6928 7197
6928 7734
6928 8105
6934 874
6934 1205
6934 3484
6934 4867
6934 5360
6934 7327
6934 7463
6934 8108
6934 8109
6937 165
6937 411
6937 886
6937 1014
6937 2692
6937 3626
6937 3793
6937 3795
6937 7536
6937 8106
6939 6235
6941 35
6941 3060
6941 3458
6941 3753
6941 3754
6941 4530
6941 5065
6941 6114
6941 6426
6941 8107
6942 542
6942 1324
6942 10054
6942 10288
6942 10289
6945 3539
6945 3583
6945 5840
6945 6491
6945 8978
6949 98
6949 1114
6949 1217
6949 1863
6949 5026
6949 5223
6949 8119
6949 8120
6949 8121
6949 8122
6950 308
6950 443
6950 1278
6950 4037
6950 4205
6950 5137
6950 7551
6950 8110
6950 8111
6953 385
6953 1740
6953 2897
6953 3827
6953 5213
6953 5432
6953 5621
6953 5940
6953 6257
6953 7426
6961 1382
6961 3374
6961 4219
6961 4293
6961 4875
6961 6260
6961 6353
6961 6822
6961 8123
6961 8124
6968 263
6968 630
6968 695
6968 945
6968 1971
6968 2744
6968 2975
6968 4643
6968 5136
6968 7928
6970 4755
6971 3635
6974 65
6974 1334
6974 1973
6974 2553
6974 3069
6974 3490
6974 5354
6974 6412
6974 7042
6974 8129
6982 2620
6982 2968
6982 5047
6982 6038
6982 6450
6982 8008
6982 8009
6982 8018
6982 8130
6982 8131
6983 1731
6983 1918
6983 2091
6983 8137
6983 8138
6984 1941
6984 2146
6984 2350
6984 2782
6984 4047
6984 4954
6984 5995
6984 8126
6984 8132
6984 8133
6986 319
6986 797
6986 2151
6986 3881
6986 5123
6986 7071
6986 7345
6986 8134
6986 8135
6986 8136
6988 57
6988 1078
6988 2632
6988 4643
6988 4673
6988 5201
6988 7331
6988 7476
6988 8011
6988 8140
6989 3864
6989 7788
6992 245
6992 413
6992 2466
6992 2607
6992 3966
6992 4247
6992 7360
6992 7463
6992 8141
6992 8142
6993 5315
6998 447
6998 654
6998 1839
6998 3296
6998 4530
6998 5592
6998 6428
6998 8122
6998 8143
6998 8144
6999 7567
7000 2837
7000 4303
7000 5152
7000 5274
7000 5329
7000 5839
7000 6087
7000 6127
7000 8145
7000 8146
7002 74
7002 416
7002 689
7002 1016
7002 1547
7002 2190
7002 4601
7002 5283
7002 5580
7005 117
7005 596
7005 727
7005 1282
7005 3420
7005 4512
7005 6026
7005 8633
7005 9093
7005 9126
7007 493
7007 1921
7007 2844
7007 3056
7007 4212
7007 6203
7007 8018
7007 8068
7007 8150
7007 8151
7008 634
7008 970
7008 1058
7008 4299
7008 4660
7008 5590
7008 8086
7008 8147
7008 8148
7008 8149
7010 124
7010 345
7010 346
7010 763
7010 867
7010 984
7010 1055
7010 3076
7010 5612
7010 6380
7013 102
7013 675
7013 833
7013 2543
7013 2620
7013 5631
7013 7335
7013 8157
7013 8158
7013 8159
7015 296
7015 1755
7015 2186
7015 2268
7015 2832
7015 6120
7015 7451
7015 8160
7015 8161
7017 631
7017 1050
7017 1232
7017 3007
7017 3132
7017 3483
7017 3598
7017 8162
7017 8163
7019 743
7019 1367
7019 1647
7019 2152
7019 4219
7019 4843
7019 6336
7019 8571
7019 9547
7019 9548
7020 630
7020 695
7020 920
7020 945
7020 1056
7020 1255
7020 1884
7020 1971
7020 2975
7020 3469
7021 205
7021 1210
7021 1440
7021 2074
7021 2875
7021 3305
7021 7476
7021 8164
7021 8165
7021 8166
7023 186
7023 1408
7023 3113
7023 3342
7023 5838
7023 6150
7023 6650
7023 7343
7023 7873
7023 8167
7026 1818
7027 629
7027 973
7027 3019
7027 5642
7027 6477
7027 7908
7027 7916
7027 7999
7027 8099
7027 8168
7029 1005
7029 2362
7029 3056
7029 3132
7029 4131
7029 4213
7029 4643
7029 5443
7029 6433
7029 7882
7033 1062
7033 1091
7033 2387
7033 4979
7033 5686
7033 6240
7033 6945
7033 8169
7033 8170
7035 107
7035 171
7035 262
7035 345
7035 763
7035 867
7035 984
7035 1055
7035 1255
7035 2096
7036 413
7036 687
7036 1097
7036 1631
7036 1633
7036 3221
7036 4384
7036 4804
7036 7472
7036 7767
7038 703
7038 942
7038 2094
7038 2467
7038 2680
7038 2917
7038 4395
7038 7493
7038 7954
7038 8171
7039 1500
7039 2734
7039 2950
7039 3210
7039 3626
7039 3959
7039 4155
7039 5860
7039 8174
7039 8175
7040 31
7040 856
7040 1852
7040 2234
7040 2337
7040 2690
7040 2952
7040 4173
7040 8010
7040 8173
7042 996
7042 1266
7042 3093
7042 3568
7042 4418
7042 7257
7042 7328
7042 7483
7042 7883
7042 8172
7044 252
7044 961
7044 4035
7044 4309
7044 6011
7044 7267
7044 7981
7044 8177
7044 8178
7045 1550
7045 1610
7045 1759
7045 3178
7045 4525
7045 6310
7045 6929
7045 7273
7045 8047
7045 8176
7049 520
7050 3294
7050 5432
7050 5940
7050 6257
7050 6771
7050 6815
7050 6953
7050 7453
7050 8180
7050 8181
7056 6167
7062 786
7062 1592
7062 1595
7062 1923
7062 4104
7062 4496
7062 5031
7062 7067
7062 8182
7062 8183
7063 6181
7064 8037
7066 730
7066 1327
7066 3590
7066 3782
7066 4717
7066 7343
7066 7366
7066 7419
7066 8184
7066 8185
7067 1050
7067 1868
7067 2647
7067 5252
7067 7117
7067 8186
7067 8187
7067 8188
7067 8189
7067 8190
7068 443
7068 701
7068 1884
7068 2925
7068 5487
7068 6722
7068 8192
7068 8193
7068 8194
7070 133
7070 343
7070 345
7070 348
7070 408
7070 987
7070 1198
7070 1456
7070 1551
7070 3743
7071 855
7071 1176
7071 1636
7071 1872
7071 2221
7071 4215
7071 5621
7071 5725
7071 7131
7071 7225
7075 101
7075 2701
7075 3119
7075 5358
7075 5566
7078 327
7078 2931
7078 5903
7078 6171
7078 6245
7078 6579
7078 6927
7078 6986
7078 7604
7078 8191
7079 4142
7083 1090
7083 4303
7083 4378
7083 5886
7083 6430
7083 7156
7083 8001
7083 8197
7083 8198
7083 8199
7085 347
7085 447
7085 4281
7085 6150
7085 6883
7085 7509
7085 8195
7085 8196
7088 3844
7089 931
7089 2029
7089 4141
7089 5579
7089 7400
7089 8200
7089 8201
7089 8202
7089 8203
7089 8204
7092 98
7092 141
7092 1336
7092 2646
7092 4285
7092 7326
7092 7783
7092 8205
7092 8206
7092 8207
7095 270
7095 3794
7095 4324
7095 4711
7095 5548
7095 7451
7095 7673
7095 8104
7095 8137
7097 260
7097 1123
7097 2801
7097 2842
7097 3145
7097 3705
7097 4313
7097 4560
7097 8208
7097 8209
7098 121
7098 1282
7098 1902
7098 2992
7098 4652
7098 5580
7098 6464
7098 7122
7098 7569
7098 8210
7099 713
7099 1014
7099 1078
7099 3423
7099 4564
7099 6154
7099 7034
7099 7731
7099 8207
7099 8211
7100 388
7100 768
7100 1836
7100 4874
7100 5011
7100 5044
7100 5088
7100 5387
7100 6945
7100 7433
7101 396
7101 1872
7101 3109
7101 5523
7101 6245
7102 204
7102 2162
7102 2333
7102 4477
7102 4673
7102 5321
7102 5719
7102 7278
7102 8212
7102 8213
7103 7597
7105 8214
7106 2539
7106 2952
7106 3711
7106 3849
7106 4248
7106 5221
7106 8215
7106 8216
7106 8217
7106 8218
7107 323
7111 162
7111 1040
7111 1535
7111 2412
7111 3174
7111 3856
7111 5861
7111 6315
7111 8224
7111 8225
7112 810
7112 871
7112 1997
7112 2396
7112 6387
7112 7167
7112 8140
7112 8220
7112 8221
7112 8222
7113 443
7113 522
7113 1155
7113 2379
7113 5849
7113 6556
7113 7032
7113 7703
7113 7915
7113 8223
7114 3139
7117 548
7117 1480
7117 2600
7117 3343
7117 7591
7117 7609
7117 8226
7117 8227
7117 8228
7117 8229
7118 1900
7118 3208
7118 6256
7118 6941
7118 7096
7118 7386
7118 8047
7118 8230
7118 8231
7118 8232
7120 8235
7121 110
7121 851
7121 1006
7121 2564
7121 2959
7121 3723
7121 4203
7121 4366
7121 8233
7121 8234
7124 263
7124 405
7124 453
7124 945
7124 988
7124 1943
7124 1971
7124 3802
7124 7217
7126 1210
7126 1852
7126 2212
7126 3907
7126 4159
7126 6873
7126 7706
7126 8236
7126 8237
7126 8238
7127 2421
7127 2836
7127 2941
7127 3019
7127 3351
7127 4248
7127 5584
7127 5873
7127 8180
7128 152
7128 639
7128 1212
7128 2567
7128 4315
7128 4782
7128 5592
7128 5811
7128 8239
7128 8240
7129 83
7129 185
7129 266
7129 566
7129 1223
7129 3578
7129 5884
7129 7483
7129 9152
7129 9154
7130 566
7130 765
7130 889
7130 989
7130 1456
7130 1533
7130 1958
7130 3743
7130 4826
7130 6723
7131 925
7131 1347
7131 2640
7131 3970
7131 6254
7131 6255
7131 7326
7131 8108
7131 8241
7134 327
7134 2989
7134 5346
7134 6165
7134 6335
7134 8086
7134 8242
7134 8243
7134 8244
7134 8245
7135 2230
7137 567
7137 677
7137 948
7137 987
7137 1551
7137 2096
7137 2485
7137 4131
7137 5673
7137 8006
7148 824
7148 2098
7148 3341
7148 3780
7148 6531
7148 6727
7148 7224
7148 8252
7148 8253
7148 8254
7149 402
7149 938
7149 2244
7149 3404
7149 4163
7149 4369
7149 5966
7149 7262
7149 7882
7149 8077
7154 921
7154 3185
7154 3682
7154 6017
7154 7029
7154 7951
7154 8248
7154 8249
7154 8250
7154 8251
7160 672
7160 3752
7160 8263
7161 648
7161 1261
7161 3274
7161 4574
7161 7400
7161 7925
7161 7955
7161 8256
7161 8257
7161 8258
7164 1433
7164 4285
7164 4728
7164 5215
7164 5861
7164 5874
7164 8259
7164 8260
7164 8261
7164 8262
7171 26
7171 1535
7171 3732
7171 3926
7171 5396
7171 5443
7171 5553
7171 7173
7171 7597
7171 8264
7172 1425
7172 1715
7172 1922
7172 2553
7172 2767
7172 4035
7172 4654
7172 6022
7172 7141
7172 8267
7173 608
7173 2505
7173 2756
7173 5966
7173 6197
7173 6986
7173 7709
7173 7779
7173 8265
7173 8266
7174 467
7174 1609
7174 1655
7174 2789
7174 3522
7174 6248
7174 8000
7174 8275
7174 8276
7174 8277
7178 467
7178 3324
7178 3343
7178 5547
7178 5821
7178 6006
7178 6560
7178 8269
7178 8270
7178 8271
7180 275
7180 4361
7180 4480
7180 5040
7180 6428
7180 6736
7180 7128
7180 7811
7180 7924
7180 8268
7181 1116
7182 1037
7182 1489
7182 1529
7182 2781
7182 6210
7182 6479
7182 8135
7182 8272
7182 8273
7182 8274
7190 746
7190 1520
7190 1805
7190 3206
7190 3388
7190 4806
7190 7932
7190 8010
7190 8278
7190 8279
7192 422
7192 1224
7192 5440
7192 6758
7192 9279
7192 9353
7192 10499
7192 10760
7192 10761
7195 1883
7195 2580
7195 6053
7195 6061
7195 6122
7195 8280
7195 8281
7195 8282
7195 8283
7195 8284
7196 356
7196 1056
7196 5561
7196 5592
7196 6212
7196 6691
7196 8285
7196 8286
7196 8287
7196 8288
7199 497
7199 996
7199 3908
7199 4099
7199 4159
7199 5192
7199 5350
7199 6557
7199 8172
7199 8289
7200 973
7200 1186
7200 1525
7200 2400
7200 3729
7200 3795
7200 4959
7200 6676
7200 7369
7200 8290
7201 561
7201 6217
7201 7887
7201 9067
7201 9068
7202 819
7202 976
7202 2092
7202 3590
7202 4037
7202 4269
7202 4693
7202 5612
7202 6062
7203 775
7203 2112
7203 2511
7203 2787
7203 3070
7203 4736
7203 6352
7203 8019
7203 8291
7203 8292
7206 263
7206 975
7206 1176
7206 1347
7206 2710
7206 5301
7206 7338
7206 8559
7206 9658
7206 9667
7211 1210
7211 1473
7211 2785
7211 3560
7211 4462
7211 4643
7211 7685
7211 7905
7211 8293
7211 8294
7212 1078
7212 1795
7212 3020
7212 3118
7212 3158
7212 3377
7212 3676
7212 8053
7212 8295
7212 8296
7216 99
7216 3815
7216 3927
7216 5084
7216 5156
7216 5691
7216 7338
7216 8103
7216 8297
7216 8298
7221 889
7221 3253
7221 3428
7221 4166
7221 5329
7221 5498
7221 6161
7221 6416
7221 8304
7221 8305
7222 1239
7222 1673
7222 1973
7222 2131
7222 5018
7222 5798
7222 7272
7222 8051
7222 8299
7222 8300
7223 132
7223 344
7223 407
7223 412
7223 698
7223 765
7223 1536
7223 2265
7223 3076
7223 6008
7224 5674
7225 647
7225 665
7225 1011
7225 1057
7225 2996
7225 3446
7225 4078
7225 4970
7225 6357
7225 7894
7228 1109
7228 2231
7228 2866
7228 3046
7228 3626
7228 5343
7228 7522
7228 8301
7228 8302
7228 8303
7230 812
7230 1091
7230 3922
7230 3945
7230 4477
7230 7361
7230 7435
7230 10159
7230 10194
7230 10516
7232 61
7232 263
7232 1340
7232 1506
7232 3808
7232 5733
7232 5941
7232 6380
7232 6813
7232 8306
7236 1741
7236 1879
7236 1936
7236 3561
7236 4353
7236 5260
7236 7360
7236 8778
7236 9282
7236 9604
7240 408
7240 1489
7240 2567
7240 2646
7240 4782
7240 4858
7240 6711
7240 6722
7240 7487
7240 8310
7243 975
7243 5765
7243 8333
7243 8334
7244 330
7244 397
7244 631
7244 2173
7244 6935
7244 7963
7244 7964
7244 8225
7244 8311
7244 8312
7246 279
7246 3419
7246 3429
7246 5949
7246 6324
7246 6536
7246 7329
7246 7446
7246 8313
7246 8314
7248 8320
7249 713
7249 976
7249 2379
7249 2837
7249 4060
7249 4760
7249 5026
7249 6171
7249 8191
7249 8315
7251 424
7251 550
7251 714
7251 1318
7251 2608
7251 4631
7251 8316
7251 8317
7251 8318
7251 8319
7254 676
7254 1425
7254 3400
7254 3924
7254 5137
7254 6137
7254 6556
7254 8170
7254 8321
7254 8322
7255 296
7255 539
7255 1647
7255 2787
7255 3710
7255 3946
7255 5295
7255 5521
7255 8326
7255 8327
7256 714
7256 1680
7256 3157
7256 3780
7256 4643
7256 5564
7256 7551
7256 7880
7256 8323
7256 8324
7259 311
7259 340
7259 2090
7259 3765
7259 4024
7259 4411
7259 4468
7259 7804
7259 8325
7263 8330
7264 687
7264 1306
7264 2142
7264 3486
7264 3955
7264 4480
7264 7936
7264 8027
7264 8328
7264 8329
7266 1116
7266 4353
7266 5322
7266 5479
7266 8325
7270 168
7270 220
7270 566
7270 765
7270 889
7270 989
7270 1164
7270 1943
7270 4664
7270 6008
7276 3428
7279 5649
7282 6758
7282 7024
7282 7887
7282 8331
7282 8332
7283 1089
7283 2837
7283 2867
7283 5564
7283 6006
7299 1053
7299 1151
7299 2204
7299 4272
7299 6840
7299 8218
7299 8335
7299 8336
7299 8337
7299 8338
7309 1598
7309 2188
7309 2320
7309 2785
7309 4511
7309 7507
7309 7752
7309 8545
7309 10434
7309 10435
7315 217
7315 2701
7315 2842
7315 3166
7315 5028
7315 7461
7315 7820
7315 8339
7315 8340
7315 8341
7318 595
7318 7851
7318 8033
7318 9252
7318 9253
7318 9254
7318 9255
7318 9256
7318 9257
7318 9258
7320 1798
7323 4664
7325 107
7325 171
7325 262
7325 345
7325 763
7325 867
7325 1055
7325 1255
7325 2096
7325 4782
7326 3931
7326 3966
7326 4486
7326 6720
7326 7897
7326 7936
7326 8068
7326 8105
7326 8346
7335 298
7335 1045
7335 4530
7335 4695
7335 6466
7335 7835
7335 7992
7335 8348
7335 8349
7335 8350
7338 927
7338 966
7338 1050
7338 1632
7338 1663
7338 2389
7338 2484
7338 4673
7338 7167
7338 7472
7341 8347
7342 18
7342 494
7342 1077
7342 1790
7342 2226
7342 3428
7342 6215
7342 6521
7342 8351
7342 8352
7343 1896
7343 4698
7343 4772
7343 6466
7343 6607
7343 7095
7343 7994
7343 8140
7343 8353
7343 8354
7348 117
7348 1932
7348 1976
7348 3156
7348 4575
7348 4755
7348 5021
7348 6405
7348 7345
7348 8355
7349 149
7349 315
7349 1985
7349 6316
7349 6468
7349 8845
7349 8846
7349 9168
7349 9214
7349 9238
7351 2230
7351 2607
7351 2873
7351 4307
7351 4383
7351 8339
7351 8340
7351 8356
7351 8357
7351 8358
7354 437
7354 804
7354 5325
7354 5718
7354 5854
7354 6580
7354 7027
7354 7892
7354 7983
7354 8359
7355 137
7355 615
7355 1568
7355 2412
7355 2539
7355 2937
7355 3082
7355 4821
7355 7422
7359 326
7359 1806
7359 1976
7359 2873
7359 3851
7359 6364
7359 8360
7359 8361
7359 8362
7359 8363
7360 2837
7360 3970
7360 4281
7360 6324
7360 7748
7360 9479
7360 9862
7360 9863
7360 9864
7360 9865
7361 432
7361 1031
7361 2181
7361 2588
7361 3221
7361 3344
7361 4281
7361 4486
7361 5615
7361 8364
7365 2290
7365 2384
7365 2621
7365 3889
7365 6283
7365 6615
7365 7805
7365 8126
7365 8365
7365 8366
7367 3324
7369 478
7369 735
7369 1777
7369 3010
7369 4711
7369 5185
7369 6448
7369 7463
7369 7681
7369 8369
7374 2718
7374 3890
7374 5415
7374 5710
7374 7130
7374 7200
7374 7697
7374 8373
7374 8374
7374 8375
7375 3330
7375 3669
7375 3745
7375 5285
7375 6180
7375 6577
7375 8340
7375 8370
7375 8371
7375 8372
7380 6882
7383 2331
7383 7384
7383 7385
7383 7386
7388 311
7388 319
7388 2011
7388 3384
7388 3668
7388 4051
7388 5018
7388 5360
7388 7277
7388 7387
7394 8383
7395 620
7395 796
7395 1408
7395 6242
7395 6543
7395 6859
7395 7532
7395 8376
7395 8377
7395 8378
7398 9348
7400 2044
7400 2864
7400 4203
7400 4698
7400 5284
7400 6212
7400 6842
7400 7343
7400 7429
7400 7983
7401 733
7401 2805
7401 4031
7401 4936
7401 7011
7401 7843
7401 8379
7401 8380
7401 8381
7401 8382
7403 2718
7403 3669
7403 3890
7403 5710
7403 6207
7403 7130
7403 7549
7403 7697
7403 8373
7403 8374
7404 562
7405 1111
7405 1185
7405 2456
7405 2828
7405 3865
7405 6065
7405 6487
7405 7188
7405 8384
7405 8385
7408 851
7408 1317
7408 3499
7408 7671
7408 8238
7408 8282
7408 8386
7408 8387
7408 8388
7408 8389
7409 408
7409 2131
7409 5427
7409 6974
7409 8397
7410 94
7410 1718
7410 2580
7410 2926
7410 5442
7410 6137
7410 7338
7410 8390
7410 8391
7410 8392
7412 411
7412 491
7412 1852
7412 2062
7412 2144
7412 2350
7412 4241
7412 4295
7412 5121
7412 8393
7413 330
7413 499
7413 1322
7413 2145
7413 2180
7413 2683
7413 3263
7413 3578
7413 4555
7413 7400
7420 981
7420 1480
7420 2993
7420 3010
7420 3216
7420 4681
7420 6935
7420 8394
7420 8395
7420 8396
7421 205
7421 288
7421 756
7421 1399
7421 2864
7421 3856
7421 5123
7421 5284
7421 6450
7421 6864
7424 3483
7427 2927
7428 101
7428 658
7428 1408
7428 1656
7428 1910
7428 2170
7428 2318
7428 2357
7428 2511
7428 2984
7428 3119
7428 4397
7428 4486
7428 4574
7428 7576
7428 8400
7428 8401
7428 8402
7428 8403
7428 8404
7429 3141
7429 3966
7429 5350
7429 5388
7429 5768
7429 7157
7429 7320
7429 8094
7429 8398
7429 8399
7433 696
7433 1890
7433 3679
7433 5819
7433 6002
7433 7808
7433 8196
7433 8407
7433 8408
7434 132
7434 344
7434 407
7434 412
7434 453
7434 761
7434 1325
7434 1536
7434 2265
7434 6008
7435 993
7435 2096
7435 2230
7435 3490
7435 3670
7435 4307
7435 4336
7435 4383
7435 6161
7435 7030
7438 763
7438 891
7438 1893
7438 2151
7438 2517
7438 4981
7438 7554
7438 7719
7438 10202
7438 10767
7439 2541
7439 5533
7439 6040
7439 6786
7439 7535
7439 7863
7439 8409
7439 8410
7439 8411
7439 8412
7440 743
7440 1049
7440 6126
7440 6643
7440 6663
7440 8038
7440 8435
7440 10153
7440 10154
7440 10155
7441 6815
7451 521
7451 1654
7451 2485
7451 2699
7451 3595
7451 6253
7451 7146
7451 8414
7451 8415
7452 408
7452 1158
7452 2564
7452 3281
7452 3966
7452 6487
7452 6998
7452 7796
7452 8141
7452 8413
7453 2840
7453 2889
7453 3722
7453 5589
7453 6017
7453 7846
7453 7963
7453 8225
7453 8422
7453 8423
7457 4000
7457 6047
7457 7999
7457 8357
7457 8416
7457 8417
7457 8418
7457 8419
7457 8420
7457 8421
7461 302
7461 1758
7461 2021
7461 2819
7461 3654
7461 3716
7461 4706
7461 5727
7461 7804
7461 8426
7470 545
7470 3339
7470 3921
7470 4382
7470 5487
7470 5491
7470 6900
7470 6992
7470 9648
7470 9649
7472 314
7472 1021
7472 1729
7472 3164
7472 3183
7472 3989
7472 4621
7472 7038
7472 7542
7472 8427
7474 1832
7474 3837
7474 4362
7474 4555
7474 5016
7474 6519
7474 6811
7474 7625
7474 8428
7474 8429
7475 2
7475 2863
7475 2907
7475 3110
7475 3222
7475 3428
7475 6401
7475 7397
7475 8430
7475 8431
7476 9305
7479 5452
7483 2119
7483 2745
7483 3739
7483 5728
7483 6294
7483 6310
7483 8265
7483 8408
7483 8432
7483 8433
7485 437
7485 497
7485 2037
7485 2778
7485 4492
7485 6911
7485 8342
7485 8428
7485 8434
7485 8435
7489 129
7489 183
7489 505
7489 565
7489 568
7489 582
7489 3405
7489 3573
7489 5721
7489 8436
7493 2409
7493 6683
7493 8442
7493 8443
7493 8444
7494 107
7494 171
7494 262
7494 345
7494 763
7494 867
7494 984
7494 1055
7494 1255
7494 2096
7496 134
7496 2387
7496 2431
7496 3293
7496 3307
7496 5267
7496 6586
7496 7743
7496 8304
7496 8437
7499 1143
7499 1262
7499 2271
7499 2644
7499 2836
7499 3969
7499 4139
7499 5500
7499 6573
7499 8438
7502 199
7502 205
7502 3183
7502 3369
7502 7133
7502 7541
7502 7872
7502 8439
7502 8440
7502 8441
7505 4461
7505 6225
7505 6500
7505 8445
7505 8446
7505 8447
7505 8448
7505 8449
7505 8450
7505 8451
7506 623
7506 8342
7507 893
7507 1240
7507 1259
7507 1774
7507 3843
7507 4468
7507 5353
7507 5673
7507 7863
7507 8454
7508 852
7508 2775
7508 3297
7508 3339
7508 4698
7508 5617
7508 7201
7508 7963
7508 8452
7508 8453
7510 360
7510 1037
7510 1100
7510 2864
7510 3297
7510 4719
7510 7509
7510 7628
7510 8457
7510 8458
7514 989
7514 4523
7514 5198
7514 6375
7514 7174
7514 7461
7514 7619
7514 7882
7514 8455
7514 8456
7521 9134
7522 1419
7522 2074
7522 2747
7522 4595
7522 4765
7522 5043
7522 5216
7522 8015
7522 8310
7522 8459
7523 5064
7524 605
7524 3183
7524 3418
7524 3949
7524 6077
7524 6140
7524 7255
7524 7563
7524 8460
7524 8461
7528 1850
7528 1868
7528 2029
7528 3595
7528 4141
7528 4199
7528 8170
7528 8462
7528 8463
7528 8464
7529 404
7529 1356
7529 1501
7529 2327
7529 2564
7529 3556
7529 3598
7529 4123
7529 4395
7529 6104
7530 2634
7530 3588
7530 3590
7530 4425
7530 5693
7530 7461
7530 7939
7530 8465
7530 8466
7530 8467
7533 130
7533 344
7533 407
7533 695
7533 761
7533 1506
7533 1536
7533 1905
7533 1958
7533 2710
7534 8098
7537 3515
7537 4374
7537 8522
7538 8310
7541 657
7541 692
7541 2895
7541 4206
7541 6098
7541 6679
7541 7543
7541 8468
7541 8469
7541 8470
7542 568
7542 937
7542 1356
7542 1729
7542 2217
7542 2803
7542 5384
7542 6769
7542 8319
7542 8471
7548 6769
7549 18
7549 497
7549 1088
7549 1930
7549 5817
7549 7333
7549 7376
7549 7606
7549 7647
7549 8475
7551 11
7551 2380
7551 3663
7551 5315
7551 5363
7551 5884
7551 8018
7551 8472
7551 8473
7551 8474
7553 192
7553 580
7553 605
7553 1487
7553 1612
7553 3418
7553 7524
7553 7980
7553 8364
7553 8461
7554 2265
7554 2347
7554 2634
7554 2976
7554 3949
7554 5548
7554 5580
7554 6523
7554 6728
7554 7555
7556 874
7556 939
7556 970
7556 1770
7556 2447
7556 3412
7556 4161
7556 8476
7556 8477
7556 8478
7558 275
7558 618
7558 2599
7558 3093
7558 3574
7558 5854
7558 7953
7558 8479
7558 8480
7558 8481
7564 131
7564 165
7564 168
7564 989
7564 1164
7564 1506
7564 1533
7564 2807
7564 6240
7564 7863
7565 658
7565 1262
7565 1582
7565 2166
7565 2984
7565 3379
7565 8280
7565 8488
7565 8489
7565 8490
7567 3175
7567 4161
7567 4264
7567 7604
7567 8482
7567 8483
7567 8484
7567 8485
7567 8486
7567 8487
7573 3385
7573 7463
7573 8491
7573 8492
7573 8493
7585 2115
7585 3745
7585 4086
7585 4769
7585 5019
7585 5225
7585 7190
7585 8494
7585 8495
7585 8496
7587 388
7587 2837
7587 3969
7587 7370
7587 7932
7587 8495
7587 8497
7587 8498
7587 8499
7587 8500
7589 1410
7589 1719
7589 2420
7589 2959
7589 4985
7589 5487
7589 5840
7589 5999
7589 8501
7595 1489
7595 2456
7595 3547
7595 5465
7595 5809
7595 6065
7595 6322
7595 6487
7595 7643
7595 8541
7595 8542
7595 8543
7595 8544
7596 187
7596 189
7596 407
7596 761
7596 1054
7596 1506
7596 1536
7596 1905
7596 1958
7596 2710
7597 202
7597 3127
7597 3948
7597 4502
7597 6263
7597 7876
7597 8502
7597 8503
7597 8504
7597 8505
7599 6045
7599 6628
7599 7690
7599 7843
7599 8506
7599 8507
7599 8508
7599 8509
7599 8510
7599 8511
7600 8519
7601 226
7601 1923
7601 7221
7601 8512
7601 8513
7601 8514
7601 8515
7601 8516
7601 8517
7601 8518
7602 724
7602 2116
7602 2380
7602 4803
7602 4870
7602 5560
7602 6171
7602 7902
7602 8520
7602 8521
7604 327
7604 618
7604 4045
7604 8383
7605 736
7605 987
7605 1091
7605 2840
7605 3639
7605 3881
7605 6075
7605 6095
7605 6766
7605 7138
7606 71
7606 2064
7606 2169
7606 8338
7606 8860
7606 9000
7606 10391
7607 8523
7608 966
7608 1579
7608 3083
7608 3757
7608 6120
7608 6705
7608 8437
7608 8524
7608 8525
7608 8526
7611 2280
7611 3711
7611 4326
7611 6573
7611 7883
7611 8495
7611 8527
7611 8528
7611 8529
7611 8530
7615 1039
7615 2584
7615 3100
7615 3167
7615 4285
7615 4772
7615 6240
7615 7250
7615 8222
7615 8438
7618 3998
7620 1340
7620 2620
7620 2684
7620 4059
7620 4328
7620 4555
7620 5083
7620 5282
7620 5903
7620 8531
7621 1501
7624 71
7624 205
7624 714
7624 2338
7624 2415
7624 4465
7624 5880
7624 7016
7624 7880
7625 141
7625 1176
7625 2455
7625 4735
7625 6206
7625 6261
7625 6808
7625 7328
7625 8532
7625 8533
7626 2453
7626 2745
7627 1334
7627 1474
7627 2705
7627 3525
7627 3735
7627 7106
7627 8376
7627 8534
7627 8535
7629 1968
7629 3145
7629 3639
7629 3903
7629 4673
7629 5207
7629 5831
7629 7731
7629 8536
7629 8537
7637 221
7637 260
7637 1166
7637 1716
7637 2787
7637 3699
7637 7615
7637 7892
7637 7934
7637 8185
7639 315
7639 2307
7639 3070
7639 5157
7639 6353
7639 7872
7639 7913
7639 8744
7639 9177
7639 9178
7643 880
7643 1368
7643 3210
7643 3406
7643 4036
7643 6987
7643 8342
7643 8545
7643 8546
7644 33
7650 3216
7650 3765
7650 6865
7650 7230
7650 8981
7650 10022
7650 10436
7650 10437
7650 10438
7650 10439
7651 392
7651 2787
7651 4735
7651 4782
7651 6613
7651 7108
7651 8547
7651 8548
7651 8549
7651 8550
7659 8424
7661 55
7661 1796
7661 2116
7661 4689
7661 5500
7661 8144
7661 8551
7661 8552
7661 8553
7661 8554
7662 982
7662 1011
7662 1473
7662 2236
7662 3701
7662 4370
7662 5082
7662 5372
7662 6367
7662 6878
7665 7833
7666 1400
7666 6284
7667 687
7667 1231
7667 3908
7667 4609
7667 4637
7667 4802
7667 5861
7667 6833
7667 8338
7669 3313
7669 4754
7669 5390
7669 5556
7669 8877
7669 9678
7669 9813
7669 9859
7669 9860
7669 9861
7670 8420
7672 743
7672 2006
7672 3353
7672 5212
7672 6479
7672 6532
7672 6676
7672 7520
7672 8558
7673 1054
7673 1211
7673 2693
7673 3056
7673 3103
7673 3184
7673 4111
7673 8555
7673 8556
7676 118
7676 329
7676 701
7676 2599
7676 8557
7678 593
7678 971
7678 1179
7678 1185
7678 2395
7678 3859
7678 6933
7678 8120
7678 8561
7679 491
7679 2923
7679 3093
7679 3110
7679 6409
7679 7079
7679 7731
7679 8135
7679 8562
7679 8563
7681 129
7681 147
7681 696
7681 982
7681 988
7681 1055
7681 4709
7681 8564
7682 1455
7682 1579
7682 2607
7682 2815
7682 4727
7682 5136
7682 5303
7682 6607
7682 7917
7682 8565
7685 590
7685 1325
7685 1574
7685 1842
7685 2272
7685 8361
7685 8567
7685 8568
7685 8569
7685 8570
7687 347
7687 431
7687 1239
7687 3468
7687 4765
7687 5360
7687 5746
7687 7651
7687 7843
7687 8566
7689 1165
7689 1772
7689 2450
7689 3016
7689 3118
7689 4142
7689 8215
7689 8578
7689 8579
7689 8580
7690 789
7690 1077
7690 2301
7690 2830
7690 6873
7690 7521
7690 8525
7690 8571
7690 8572
7690 8573
7691 8581
7692 702
7692 1325
7692 1800
7692 2204
7692 4141
7692 5391
7692 8152
7692 8401
7692 8574
7692 8575
7697 7959
7698 469
7698 1432
7698 1574
7698 3931
7698 4002
7698 6412
7698 8583
7698 8584
7698 8585
7699 1613
7699 3075
7699 3127
7699 5282
7699 5809
7699 6316
7699 7257
7699 7939
7699 8144
7699 8582
7700 191
7700 192
7700 987
7700 1186
7700 1597
7700 2948
7700 3297
7700 5673
7700 6154
7700 6556
7703 2127
7703 2738
7703 5690
7703 6006
7703 6778
7703 7779
7703 8551
7703 8586
7703 8587
7705 648
7705 975
7705 2430
7705 3914
7705 6920
7705 6946
7705 7595
7705 8122
7706 741
7706 1408
7706 1634
7706 2144
7706 2484
7706 3183
7706 3335
7706 4240
7706 4975
7706 5751
7707 583
7707 961
7707 2751
7707 2809
7707 3478
7707 5079
7707 5768
7707 6327
7707 8588
7707 8589
7708 8590
7710 2177
7713 8591
7719 239
7719 1486
7719 1893
7719 2517
7719 3222
7719 3761
7719 3821
7719 5184
7719 6375
7719 8592
7721 6439
7722 71
7722 1682
7722 2866
7722 4045
7722 4954
7722 6239
7722 7604
7722 7998
7722 8126
7722 8184
7724 1037
7724 1134
7724 1856
7724 1973
7724 2140
7724 5878
7724 7101
7724 8524
7724 8536
7724 8597
7727 36
7727 5878
7727 6001
7727 7699
7727 7960
7727 8368
7727 8593
7727 8594
7727 8595
7727 8596
7729 410
7729 479
7729 1731
7729 5346
7729 6853
7729 7842
7729 7939
7729 8120
7729 8601
7729 8602
7731 118
7731 874
7731 4643
7731 4794
7731 6235
7731 7058
7731 8291
7731 8603
7731 8604
7731 8605
7732 893
7732 1764
7732 2123
7732 3492
7732 4465
7732 6848
7732 7788
7732 7905
7732 8606
7733 1282
7733 1613
7733 2188
7733 2705
7733 3423
7733 4065
7733 4394
7733 4798
7733 5067
7733 8607
7734 2873
7738 909
7738 1041
7738 2078
7738 2432
7738 2440
7738 3529
7738 7036
7738 7438
7738 8608
7738 8609
7739 920
7739 1943
7739 2002
7739 2404
7739 3196
7739 3469
7739 4996
7739 7177
7739 7503
7739 8610
7741 130
7741 262
7741 407
7741 495
7741 695
7741 1905
7741 2342
7741 3861
7741 3978
7741 8614
7742 1088
7742 1327
7742 2326
7742 4634
7742 5674
7742 8527
7742 8568
7742 8611
7742 8612
7742 8613
7743 382
7743 3678
7743 4404
7743 5216
7743 7938
7743 8278
7743 8334
7743 8615
7743 8616
7743 8617
7750 4391
7750 4682
7750 4870
7750 5415
7750 5589
7750 6671
7750 7823
7750 7842
7750 8618
7750 8619
7752 1960
7752 3281
7752 3377
7752 4379
7752 5675
7752 5686
7752 8214
7752 8526
7752 8620
7752 8621
7753 3069
7754 2177
7754 8636
7755 8622
7768 1595
7772 132
7772 412
7772 453
7772 761
7772 765
7772 1536
7772 2265
7772 4402
7772 5936
7772 8623
7774 3877
7775 911
7775 1278
7775 1767
7775 3216
7775 3688
7775 4366
7775 5520
7775 5543
7775 8624
7775 8625
7776 687
7781 53
7781 1239
7781 3890
7781 4947
7781 5319
7781 6878
7781 7479
7781 8626
7781 8627
7781 8628
7783 8629
7784 4522
7784 6679
7784 8576
7784 8630
7787 329
7787 5405
7791 174
7791 1218
7791 1487
7791 2570
7791 3402
7791 4715
7791 5755
7791 7282
7791 8585
7791 8631
7794 456
7794 3253
7794 3560
7794 3586
7794 4694
7794 7639
7794 8632
7794 8633
7794 8634
7794 8635
7796 217
7796 1039
7796 1073
7796 2600
7796 3056
7796 3561
7796 4163
7796 7206
7796 8280
7796 8547
7802 2864
7803 523
7803 909
7803 1825
7803 2533
7803 3941
7803 5747
7803 6428
7803 8480
7803 8638
7803 8639
7805 781
7805 1136
7805 1175
7805 2384
7805 2837
7805 3707
7805 5488
7805 8606
7805 8640
7805 8641
7807 3684
7808 165
7808 4937
7808 7219
7808 7485
7808 7535
7808 8581
7808 8642
7808 8643
7808 8644
7808 8645
7809 893
7809 8603
7812 982
7817 257
7817 381
7817 593
7817 1408
7817 4016
7817 7521
7817 8631
7817 8646
7817 8647
7817 8648
7819 4336
7819 4918
7819 8649
7819 8650
7819 8651
7823 132
7823 345
7823 412
7823 453
7823 698
7823 765
7823 1536
7823 2265
7823 3076
7823 6008
7826 1398
7826 1670
7826 2026
7826 3794
7826 5267
7826 5920
7826 7821
7826 7863
7826 8215
7826 8652
7827 2775
7827 4061
7827 5406
7827 8553
7827 8666
7829 1412
7829 2794
7829 3588
7829 5223
7829 5662
7829 5771
7829 7197
7829 7943
7829 8653
7829 8654
7830 1049
7830 1103
7830 3388
7830 3674
7830 3999
7830 5958
7830 6089
7830 6344
7830 8655
7830 8656
7833 1143
7834 5673
7834 8202
7836 1070
7836 1714
7836 2541
7836 3574
7836 5476
7836 7752
7836 8779
7836 9014
7836 10394
7836 10395
7837 136
7837 209
7837 445
7837 1211
7837 1226
7837 2062
7837 4394
7837 8657
7837 8658
7837 8659
7838 970
7840 7318
7843 200
7843 828
7843 1091
7843 2380
7843 4432
7843 5678
7843 5745
7843 8334
7843 8660
7843 8661
7844 3931
7849 168
7849 1535
7849 1537
7849 1943
7849 2710
7849 6323
7849 9248
7849 9249
7849 9250
7849 9251
7850 562
7850 792
7850 2564
7850 4077
7850 5747
7850 6043
7850 6160
7850 8435
7850 8663
7850 8664
7851 200
7855 87
7855 131
7855 495
7855 568
7855 1409
7855 1504
7855 1795
7855 1910
7855 2443
7855 4648
7858 700
7858 1487
7858 2819
7858 2904
7858 3184
7858 4003
7858 4032
7858 6122
7858 8687
7858 9288
7859 285
7859 666
7859 1900
7859 2651
7859 5915
7859 5920
7859 6168
7859 6328
7859 7052
7859 8665
7864 1191
7864 2906
7864 3699
7864 3916
7864 4478
7864 8605
7864 8667
7864 8668
7864 8669
7864 8670
7865 7376
7866 381
7866 965
7866 6882
7866 7108
7866 7592
7866 8386
7866 8671
7866 8672
7866 8673
7866 8674
7874 738
7874 1327
7874 2320
7874 2755
7874 2931
7874 3158
7874 7651
7874 8507
7874 8675
7874 8676
7876 320
7876 1075
7876 1323
7876 2640
7876 2981
7876 5550
7876 7742
7876 8677
7876 8678
7878 165
7878 703
7878 2493
7878 3851
7878 8679
7878 8680
7878 8681
7879 130
7879 133
7879 345
7879 694
7879 696
7879 1055
7879 1058
7879 1456
7879 1943
7879 3060
7880 303
7880 1550
7880 1574
7880 2448
7880 3674
7880 6887
7880 8682
7880 8683
7880 8684
7880 8685
7883 10
7883 720
7883 1240
7883 4513
7883 4757
7883 5609
7883 10080
7883 10128
7884 30
7884 2098
7884 3191
7884 3614
7884 4036
7884 4403
7884 4637
7884 8688
7884 8689
7885 8695
7886 5589
7888 1216
7888 2116
7888 2320
7888 5529
7888 6338
7888 7845
7888 8411
7888 8471
7888 8690
7888 8691
7890 35
7890 1480
7890 1773
7890 3938
7890 5645
7890 6327
7890 6434
7890 6734
7890 8098
7890 8692
7892 742
7892 1491
7892 1933
7892 3958
7892 4824
7892 7529
7892 8059
7892 8637
7892 8693
7892 8694
7894 316
7894 1110
7894 2123
7894 3706
7894 6007
7894 7511
7894 8318
7894 8696
7894 8697
7894 8698
7898 53
7898 998
7898 1697
7898 2125
7898 2251
7898 6083
7898 7349
7898 8420
7898 8707
7898 8708
7900 360
7900 786
7900 1143
7900 2670
7900 3086
7900 4469
7900 7490
7900 8699
7900 8700
7902 141
7902 275
7902 407
7902 698
7902 1322
7902 2048
7902 2927
7902 3216
7902 8482
7902 8711
7903 237
7903 245
7903 714
7903 937
7903 3772
7903 3999
7903 5205
7903 5341
7903 8709
7903 8710
7908 961
7908 2722
7908 3905
7908 7146
7908 7849
7909 344
7909 1290
7909 1714
7909 2200
7909 2709
7909 3158
7909 3880
7909 3914
7909 6457
7909 8712
7915 2866
7915 4366
7915 5572
7915 6401
7915 8397
7915 8628
7915 8721
7915 8722
7915 8723
7917 8713
7918 25
7918 146
7918 4097
7918 4191
7918 5768
7918 5863
7918 7173
7918 8714
7918 8715
7918 8716
7922 240
7922 520
7922 600
7922 3665
7922 5424
7922 8390
7922 8717
7922 8718
7922 8719
7922 8720
7926 74
7926 388
7926 1973
7926 2010
7926 2288
7926 3490
7926 5338
7926 7647
7926 8724
7926 8725
7929 99
7929 241
7929 266
7929 807
7929 1778
7929 2415
7929 4142
7929 8293
7929 8726
7929 8727
7932 1711
7932 2238
7932 6032
7932 6937
7932 8425
7932 8458
7932 8728
7932 8729
7932 8730
7932 8731
7934 1855
7934 2146
7934 2584
7934 4763
7934 6201
7934 7821
7934 8291
7934 8615
7934 8732
7934 8733
7937 869
7937 1039
7937 1240
7937 1248
7937 1934
7937 2211
7937 2389
7937 2462
7937 3091
7937 8734
7940 1408
7940 3184
7940 3764
7940 7103
7940 8331
7940 8601
7940 8735
7940 8736
7940 8737
7940 8738
7942 121
7942 1593
7942 4690
7942 8739
7942 8740
7947 1530
7947 4002
7947 5305
7947 6007
7947 6242
7947 6833
7947 8741
7947 8742
7947 8743
7948 576
7948 6643
7949 4595
7949 5369
7949 8092
7949 8499
7949 8684
7949 8744
7949 8745
7949 8746
7949 8747
7949 8748
7951 105
7951 1408
7951 1432
7951 5803
7951 6412
7951 7096
7953 118
7953 222
7953 548
7953 3890
7953 8753
7955 354
7955 5770
7955 6860
7955 8318
7955 8379
7955 8716
7955 8754
7955 8755
7955 8756
7955 8757
7956 2958
7956 3905
7956 4203
7956 5327
7956 5572
7956 8277
7956 8405
7956 8750
7956 8751
7956 8752
7957 8766
7959 17
7959 83
7959 266
7959 6334
7959 7745
7959 7894
7959 8552
7959 8758
7959 8759
7959 8760
7960 2730
7965 5728
7966 421
7966 1581
7966 2485
7966 2927
7966 3955
7966 6145
7966 8458
7966 8761
7966 8762
7966 8763
7968 267
7968 3525
7968 3735
7968 4825
7968 6479
7968 7858
7968 8303
7968 8555
7968 8764
7968 8765
7973 1050
7973 1282
7973 2160
7973 5733
7973 5747
7973 6428
7973 7529
7973 7592
7973 8767
7973 8768
7974 3268
7974 5799
7974 6120
7974 6137
7974 7157
7974 8680
7974 8728
7974 8769
7974 8770
7974 8771
7980 2186
7980 4761
7980 4794
7980 6825
7980 8092
7989 507
7989 1767
7989 2837
7989 4959
7989 6217
7989 8725
7989 8772
7989 8773
7989 8774
7990 942
7994 9439
7995 1412
7995 2145
7995 5026
7995 5759
7995 6891
7995 7373
7995 7849
7995 8012
7995 8775
7995 8776
7999 296
7999 702
7999 1700
7999 1741
7999 2553
7999 2946
7999 4142
7999 4169
7999 6316
7999 8777
8004 725
8004 1264
8004 1527
8004 1562
8004 2811
8004 5301
8004 8386
8004 8534
8004 8564
8004 8687
8005 8778
8007 239
8007 1151
8007 2265
8007 2603
8007 3018
8007 3247
8007 4655
8007 7320
8007 8393
8007 8779
8013 551
8013 1930
8013 2420
8013 3764
8013 4160
8013 7204
8013 8301
8013 8787
8013 8788
8014 2635
8014 3438
8014 3885
8014 4113
8014 5216
8014 5346
8014 7888
8014 8710
8014 8785
8014 8786
8019 466
8019 2157
8019 2514
8019 8806
8019 8807
8020 206
8020 486
8020 3165
8020 4245
8020 4694
8020 5096
8020 6469
8020 8791
8020 8792
8020 8793
8021 120
8021 5223
8021 5568
8021 5722
8021 6891
8021 7405
8021 8413
8021 8794
8021 8795
8021 8796
8022 326
8023 385
8023 789
8023 1211
8023 3510
8023 5589
8023 5925
8023 7112
8023 7353
8023 8692
8023 8738
8030 234
8030 410
8030 983
8030 1607
8030 5135
8030 5719
8030 5733
8030 8800
8030 8801
8030 8802
8031 623
8031 1556
8031 1586
8031 1962
8031 3298
8031 4344
8031 8190
8031 8707
8031 8804
8033 329
8033 690
8033 2212
8033 2416
8033 5442
8033 5768
8033 7008
8033 7701
8033 8482
8033 8803
8035 1633
8035 7724
8035 7884
8038 9
8038 1304
8038 1699
8038 1809
8038 2662
8038 3091
8038 3396
8038 5198
8038 8725
8038 8805
8042 643
8042 1500
8042 3946
8042 4818
8042 5877
8042 8488
8042 8758
8042 8808
8042 8809
8042 8810
8047 812
8047 1853
8047 3206
8047 4751
8047 6479
8047 7984
8047 8107
8047 8761
8047 8811
8047 8812
8052 8813
8053 598
8053 3132
8053 3859
8053 6933
8056 600
8056 1233
8056 1673
8056 3864
8056 5247
8056 7112
8056 7783
8056 8817
8056 8818
8056 8819
8057 200
8057 724
8057 2439
8057 2479
8057 2646
8057 2878
8057 4769
8057 8814
8057 8815
8057 8816
8060 130
8060 132
8060 344
8060 407
8060 566
8060 695
8060 761
8060 1506
8060 1536
8060 1905
8061 1474
8061 2338
8061 4772
8061 6066
8061 6671
8061 6720
8061 6969
8061 7724
8061 7784
8061 8822
8064 132
8064 344
8064 407
8064 1905
8064 2123
8064 4719
8064 6244
8064 7031
8064 8375
8069 205
8069 900
8069 1549
8069 1968
8069 5699
8069 6417
8069 6841
8069 8596
8069 8645
8069 8826
8070 1014
8070 1078
8070 1116
8070 2223
8070 2599
8070 2923
8070 5491
8070 7804
8070 8824
8070 8825
8076 345
8076 1198
8076 1456
8076 2260
8076 2440
8076 2463
8076 2832
8076 3075
8076 6121
8076 8827
8083 1190
8083 1309
8083 1395
8083 2863
8083 2949
8083 3662
8083 4142
8083 8828
8083 8829
8083 8830
8085 445
8085 3966
8085 4798
8085 6150
8085 6190
8085 7783
8085 8334
8085 8781
8085 8838
8085 8839
8087 8831
8089 1454
8089 1904
8089 3530
8089 3898
8089 8832
8089 8833
8089 8834
8089 8835
8089 8836
8089 8837
8093 1166
8093 2873
8093 3881
8093 4383
8093 6525
8093 7468
8093 8511
8093 8648
8093 8743
8093 8841
8097 1088
8097 1647
8097 2350
8097 4374
8097 5315
8097 5787
8097 8383
8097 8757
8097 8766
8097 8846
8098 2251
8098 2412
8098 3131
8098 4837
8098 5932
8098 7062
8098 7860
8098 8195
8098 8568
8098 8840
8104 147
8104 170
8104 171
8104 262
8104 346
8104 693
8104 984
8104 1055
8104 2646
8104 3076
8106 664
8106 796
8106 1401
8106 1560
8106 8489
8106 8847
8106 8848
8106 8849
8106 8850
8106 8851
8107 1936
8120 663
8120 8160
8120 8598
8120 8670
8120 8852
8120 8853
8120 8854
8120 8855
8120 8856
8120 8857
8121 8858
8124 285
8124 675
8124 812
8124 3978
8124 4621
8124 6557
8124 7428
8124 8859
8124 8860
8124 8861
8125 217
8125 2404
8125 3004
8125 3486
8125 4315
8125 4407
8125 5405
8125 6281
8125 6935
8125 8126
8127 174
8127 694
8127 696
8127 761
8127 762
8127 1055
8127 6078
8127 6079
8127 6080
8127 6081
8137 132
8137 344
8137 407
8137 2265
8137 2936
8137 3125
8137 5570
8137 8594
8137 8675
8137 8862
8138 2909
8138 3791
8138 7167
8138 7705
8138 7884
8138 8035
8138 8827
8138 8863
8138 8864
8138 8865
8143 4687
8143 4932
8143 4967
8143 5406
8143 5836
8143 6284
8143 6390
8143 7687
8143 8259
8143 8866
8144 1548
8144 1659
8144 1904
8144 2635
8144 2853
8144 5759
8144 8871
8144 8872
8145 330
8145 4947
8145 6084
8145 6371
8145 7627
8145 8133
8145 8278
8145 8394
8145 8873
8151 1718
8151 1881
8151 3225
8151 6775
8151 7275
8151 7942
8151 8789
8151 8874
8151 8875
8151 8876
8153 1828
8153 2873
8153 3313
8153 4355
8153 5096
8153 5721
8153 5964
8153 6409
8153 8877
8154 2140
8154 2412
8154 4121
8154 4358
8154 4570
8154 5710
8154 6019
8154 8827
8154 8886
8154 8887
8155 129
8155 147
8155 405
8155 696
8155 982
8155 988
8155 1055
8155 4709
8157 2885
8157 7283
8157 8883
8157 8884
8158 125
8158 483
8158 2810
8158 2853
8158 8214
8158 8878
8158 8879
8158 8880
8158 8881
8158 8882
8159 923
8159 1935
8159 4121
8159 4575
8159 5337
8159 6209
8159 6881
8159 7381
8159 7384
8159 8885
8164 329
8164 687
8164 982
8164 3118
8164 3764
8164 3791
8164 7806
8164 8888
8164 8889
8164 8890
8166 1922
8166 5286
8166 5566
8166 6468
8166 7608
8166 7889
8166 8309
8166 8612
8166 8895
8166 8896
8167 794
8167 2002
8167 2889
8167 4641
8167 6727
8167 7446
8167 9089
8167 10022
8167 10520
8168 132
8168 1089
8168 1613
8168 1866
8168 3379
8168 6350
8168 8891
8168 8892
8168 8893
8168 8894
8169 1056
8169 3484
8169 4955
8169 6150
8169 6190
8169 8629
8169 8744
8169 8781
8169 8839
8169 8897
8175 8898
8178 2212
8178 5288
8178 6970
8178 8053
8178 8454
8178 8685
8178 8899
8178 8900
8178 8901
8178 8902
8179 683
8179 723
8179 1178
8179 2636
8179 2644
8179 2699
8179 3223
8179 7355
8179 8207
8179 8307
8185 8717
8185 9489
8185 9490
8190 2380
8190 3083
8190 3274
8190 3336
8190 4315
8190 6677
8190 7629
8190 8904
8190 8905
8190 8906
8191 4199
8192 1814
8192 2628
8192 2871
8192 4782
8192 5663
8192 6084
8192 6992
8192 8907
8192 8908
8192 8909
8195 1687
8195 1772
8195 5184
8195 5264
8195 6479
8195 6779
8195 8215
8195 8354
8195 8794
8195 8910
8196 335
8196 856
8196 1336
8196 3555
8196 3746
8196 4097
8196 4325
8196 8915
8196 8916
8196 8917
8197 200
8197 727
8197 993
8197 2018
8197 4262
8197 6016
8197 6352
8197 7098
8197 7954
8197 8914
8198 102
8198 290
8198 1069
8198 1356
8198 2341
8198 3196
8198 4469
8198 8911
8198 8912
8198 8913
8199 288
8199 589
8199 743
8199 1015
8199 1151
8199 1964
8199 4209
8199 6918
8199 7005
8199 8726
8201 1699
8201 1763
8201 2285
8201 3797
8201 8623
8204 1134
8204 2292
8204 2878
8204 4383
8204 7346
8204 8304
8204 8359
8204 8726
8204 8918
8204 8919
8212 1579
8212 1826
8212 2215
8212 2704
8212 3045
8212 4731
8212 7008
8212 8381
8212 8437
8212 8923
8213 4054
8218 743
8218 1279
8218 2169
8218 3568
8218 3828
8218 5195
8218 6163
8218 6479
8218 8375
8218 8924
8224 466
8224 1960
8224 2514
8224 3377
8224 4292
8224 7796
8224 8019
8224 8787
8224 8807
8225 669
8225 1574
8225 3151
8225 3369
8225 3611
8225 5385
8225 5958
8225 6803
8225 7061
8225 8932
8228 812
8228 1152
8228 1772
8228 3369
8228 4675
8228 5225
8228 6077
8228 7980
8228 8925
8230 1632
8230 2672
8230 4617
8230 5026
8230 6117
8230 6405
8230 6985
8230 8721
8230 8776
8230 8929
8231 194
8231 581
8231 2978
8231 3603
8231 3607
8231 6163
8231 7592
8231 8926
8231 8927
8231 8928
8232 1441
8232 1568
8232 3650
8232 6557
8232 7662
8232 8759
8232 8897
8232 8930
8232 8931
8242 8933
8243 93
8243 1537
8243 5785
8243 5821
8243 6294
8243 6508
8243 8135
8243 8307
8243 8934
8243 8935
8246 275
8246 902
8246 1282
8246 3985
8246 5530
8246 6300
8246 6849
8246 7822
8246 8154
8246 8583
8247 2658
8247 3572
8247 4628
8247 6161
8247 6842
8247 7245
8247 7983
8247 8414
8247 8842
8247 8936
8252 8940
8253 2006
8256 1317
8256 1333
8256 2927
8256 6650
8256 7002
8256 8949
8256 8950
8256 8951
8256 8952
8256 8953
8257 55
8257 572
8257 2053
8257 2552
8257 3674
8257 4610
8257 5350
8257 5363
8257 7943
8258 2718
8258 3890
8258 5710
8258 5871
8258 6720
8258 8375
8258 8941
8258 8942
8258 8943
8258 8944
8259 1050
8260 3110
8260 3737
8260 4414
8260 7216
8260 8895
8260 8904
8260 8945
8261 342
8261 1822
8261 1842
8261 4162
8261 4282
8261 4793
8261 7156
8261 8946
8261 8947
8261 8948
8262 993
8262 2813
8262 8124
8262 8586
8262 8672
8262 8980
8262 9000
8262 9001
8262 9002
8262 9003
8263 669
8264 1408
8264 2599
8264 2810
8264 4282
8264 5443
8264 6367
8264 7011
8264 8857
8264 8954
8265 550
8265 669
8265 2028
8265 2231
8265 2443
8265 2541
8265 3604
8265 4524
8265 5315
8265 5331
8267 430
8267 687
8267 1515
8267 1527
8267 5295
8267 6853
8267 8318
8267 8437
8267 8955
8267 8956
8268 880
8268 1570
8268 1613
8268 2090
8268 5276
8268 5968
8268 7185
8268 8957
8268 8958
8268 8959
8272 266
8272 345
8272 566
8272 766
8272 1056
8272 1198
8272 1504
8272 1553
8272 8715
8275 2444
8275 4038
8275 7157
8275 7480
8275 8195
8275 8537
8275 8963
8275 8964
8275 8965
8275 8966
8277 4276
8277 7133
8279 266
8279 565
8279 694
8279 741
8279 2053
8279 2097
8279 3060
8279 3742
8279 4999
8279 8967
8285 1459
8291 6314
8292 1105
8292 1330
8292 1398
8292 2178
8292 2387
8292 4285
8292 6618
8292 8537
8292 8972
8292 8973
8293 1616
8293 2320
8293 2453
8293 3934
8293 6453
8293 6945
8293 7468
8293 7488
8293 8924
8293 8968
8295 3380
8296 25
8296 130
8296 520
8296 913
8296 5048
8296 5156
8296 5686
8296 8495
8296 8974
8296 8975
8299 454
8299 952
8299 1455
8299 1776
8299 2293
8299 2403
8299 6036
8299 8969
8299 8970
8299 8971
8303 1416
8303 1549
8303 3294
8303 4208
8303 5913
8303 7618
8303 8976
8303 8977
8303 8978
8308 79
8308 290
8308 325
8308 810
8308 871
8308 961
8308 1089
8308 1198
8308 1308
8308 1354
8308 1764
8308 1997
8308 4057
8308 4141
8308 4673
8308 5880
8308 6031
8308 6197
8308 6215
8308 6403
8308 7340
8308 7420
8308 7745
8308 8109
8308 8111
8308 8127
8308 8176
8308 8359
8308 8804
8308 8979
8308 8980
8308 8981
8308 8982
8315 4054
8316 8983
8320 192
8320 2212
8320 4225
8320 5456
8320 6367
8320 6580
8320 8148
8320 8666
8320 8984
8320 8985
8326 693
8326 883
8326 1697
8326 2288
8326 3578
8326 5297
8326 7434
8326 7446
8326 8813
8326 8986
8327 101
8327 245
8327 301
8327 653
8327 2672
8327 4187
8327 5342
8327 8563
8327 8987
8327 8988
8331 244
8331 400
8331 923
8331 2658
8331 3905
8331 4361
8331 7118
8331 7738
8331 8975
8331 8989
8332 365
8332 402
8332 955
8332 1334
8332 7359
8332 8663
8332 8990
8332 8991
8332 8992
8332 8993
8333 385
8333 1440
8333 1529
8333 4028
8333 5925
8333 7250
8333 7433
8333 8405
8333 8992
8337 161
8337 1281
8337 2141
8337 2789
8337 3572
8337 3601
8337 5904
8337 8215
8337 8301
8337 8995
8338 2665
8338 2943
8338 4370
8338 5082
8338 5458
8338 5806
8338 8185
8338 8728
8338 8989
8338 8994
8342 892
8342 1634
8342 1964
8342 2112
8342 6525
8342 7879
8342 8623
8342 8784
8342 8996
8344 8997
8345 315
8345 819
8345 3101
8345 3339
8345 4694
8345 5589
8345 6000
8345 8127
8345 8998
8345 8999
8348 646
8348 3092
8348 4546
8348 6098
8348 7033
8348 7731
8348 8766
8349 1583
8349 3923
8349 4383
8349 5152
8349 6545
8349 8185
8349 8416
8349 9004
8349 9005
8349 9006
8351 260
8351 326
8351 2188
8351 2658
8351 6197
8351 8675
8351 9007
8354 2714
8362 2437
8362 2651
8362 4016
8362 4420
8362 6310
8362 8791
8362 9008
8362 9009
8362 9010
8362 9011
8363 561
8363 2747
8363 2866
8363 5198
8363 6439
8363 6444
8363 6774
8363 7170
8363 7592
8365 167
8369 463
8369 917
8369 1922
8369 2672
8369 3029
8369 4292
8369 5342
8369 8625
8369 8966
8369 9012
8372 7488
8372 7804
8373 1091
8373 1244
8373 7219
8373 8007
8373 8605
8375 270
8375 394
8375 3980
8375 4645
8375 5181
8375 6638
8375 6945
8375 7661
8375 8793
8375 9013
8381 130
8381 262
8381 344
8381 407
8381 495
8381 695
8381 761
8381 1905
8381 2710
8381 9014
8382 677
8382 765
8382 982
8382 984
8382 987
8382 988
8382 989
8382 6100
8382 9020
8384 2212
8385 581
8385 1359
8385 1589
8385 2024
8385 2763
8385 3400
8385 4185
8385 6477
8385 6565
8385 9015
8388 1923
8388 3454
8388 4819
8388 7543
8388 8171
8388 8484
8388 9021
8388 9022
8388 9023
8390 263
8390 698
8390 794
8390 1529
8390 1904
8390 2710
8390 3075
8390 8559
8390 8662
8390 9024
8392 195
8392 1433
8392 2813
8392 3602
8392 6857
8392 8262
8392 8307
8392 8914
8392 9025
8392 9026
8401 3276
8401 3378
8401 3589
8401 4220
8401 6646
8401 8576
8401 9027
8401 9028
8401 9029
8401 9030
8404 8936
8408 9031
8410 466
8410 1014
8410 4251
8410 5925
8410 6235
8410 6250
8410 6933
8410 7067
8410 7340
8410 7832
8415 252
8415 1398
8415 3364
8415 4419
8415 5154
8415 7521
8415 7898
8415 8843
8415 9002
8415 9032
8419 9033
8422 1334
8422 1401
8422 1536
8422 3547
8422 3554
8422 5073
8422 5217
8422 6849
8422 7743
8422 9034
8424 2283
8425 937
8426 2505
8426 3182
8426 4673
8426 7245
8426 7625
8426 8623
8426 9050
8426 9051
8426 9052
8428 8109
8430 8019
8434 895
8435 8342
8437 2466
8437 2485
8437 4380
8437 5279
8437 6367
8437 8526
8437 8974
8437 9041
8437 9042
8441 317
8441 796
8441 4066
8441 5412
8441 5916
8441 9036
8441 9037
8441 9038
8441 9039
8441 9040
8443 48
8443 236
8443 1633
8443 1921
8443 1985
8443 2928
8443 3135
8443 5047
8443 6822
8443 9043
8444 2989
8446 824
8446 3327
8446 5284
8446 5626
8446 6390
8446 6508
8446 9044
8446 9045
8446 9046
8446 9047
8448 293
8448 1275
8448 2564
8448 2693
8448 3113
8448 5478
8448 5488
8448 5566
8448 6565
8448 9048
8454 9
8454 217
8454 1151
8454 2890
8454 2981
8454 3210
8454 4480
8454 7193
8454 7889
8454 9049
8455 7970
8456 124
8456 192
8456 542
8456 1827
8456 3132
8456 4238
8456 8247
8456 8545
8456 9053
8456 9054
8457 30
8457 252
8457 463
8457 3029
8457 4226
8457 5447
8457 5960
8457 6175
8457 7453
8457 8625
8458 140
8458 178
8458 303
8458 1074
8458 1323
8458 1439
8458 3366
8458 6833
8458 7543
8458 8195
8458 8210
8458 9060
8458 9084
8458 9085
8458 9086
8458 9087
8458 9088
8459 220
8459 1412
8459 4249
8459 5165
8459 5709
8459 5894
8459 7662
8459 7932
8459 9055
8459 9056
8461 329
8461 1611
8461 2770
8461 3867
8461 6108
8461 7000
8461 8158
8461 8868
8461 9057
8461 9058
8465 637
8465 2483
8465 8307
8465 9460
8465 10177
8465 10423
8465 10424
8465 10425
8465 10426
8465 10427
8466 99
8466 2661
8466 2738
8466 3264
8466 6364
8466 6371
8466 7053
8466 8647
8466 9062
8466 9063
8467 1778
8474 1856
8474 2272
8474 5064
8474 5735
8474 6371
8474 8745
8474 8812
8474 9064
8474 9065
8474 9066
8481 129
8481 147
8481 405
8481 696
8481 982
8481 988
8481 1055
8481 4709
8482 2031
8482 2602
8482 6352
8482 6580
8482 9106
8482 9107
8482 9108
8484 2006
8484 4128
8484 4335
8484 6636
8484 7402
8484 8589
8484 8875
8484 9069
8484 9070
8484 9071
8488 94
8488 1100
8488 1398
8488 3835
8488 4206
8488 5385
8488 8791
8488 9078
8488 9079
8488 9080
8489 1962
8489 2236
8489 2351
8489 4052
8489 6088
8489 8265
8489 9054
8489 9072
8489 9073
8489 9074
8490 244
8490 1639
8490 3056
8490 3729
8490 4574
8490 4696
8490 5000
8490 8441
8490 8780
8490 8781
8491 2580
8491 3369
8491 4631
8491 5456
8491 5961
8491 7836
8491 8672
8491 8681
8491 10414
8492 149
8492 614
8492 746
8492 1323
8492 2466
8492 2505
8492 3813
8492 9081
8492 9082
8492 9083
8494 7966
8496 8267
8500 1562
8500 1789
8500 1923
8500 2486
8500 3811
8500 5450
8500 6780
8500 7942
8500 8568
8500 9089
8507 93
8507 1659
8507 1850
8507 2864
8507 3385
8507 4035
8507 5694
8507 7731
8507 8526
8507 8588
8511 30
8511 754
8511 759
8511 925
8511 1262
8511 1411
8511 2878
8511 6779
8511 9090
8511 9091
8513 203
8513 378
8513 680
8513 987
8513 1872
8513 2011
8513 3222
8513 3697
8513 6994
8513 7032
8514 3652
8516 93
8516 136
8516 1659
8516 3385
8516 5060
8516 7635
8516 7731
8516 8526
8516 8839
8516 9100
8517 1859
8517 3878
8517 4101
8517 7876
8517 8195
8517 9092
8517 9093
8517 9094
8517 9095
8517 9096
8520 204
8520 1041
8520 1527
8520 2926
8520 3711
8520 4035
8520 5861
8520 9097
8520 9098
8520 9099
8523 6562
8527 378
8527 506
8527 1699
8527 3245
8527 3412
8527 4022
8527 7075
8527 7963
8527 8968
8527 9101
8528 869
8528 1664
8528 2301
8528 4380
8528 4546
8528 4970
8528 6007
8528 8470
8528 8939
8528 9042
8529 5387
8530 16
8530 260
8530 288
8530 756
8530 1940
8530 1968
8530 4264
8530 7648
8530 8234
8530 9102
8532 2138
8535 245
8535 621
8535 762
8535 1398
8535 7837
8535 8901
8535 9030
8535 9103
8535 9104
8535 9105
8536 3571
8536 4364
8536 7112
8536 7223
8536 7851
8536 8581
8536 8684
8536 8862
8536 9112
8536 9113
8537 663
8537 1259
8537 8162
8537 9109
8537 9110
8540 93
8540 583
8540 1001
8540 1014
8540 1116
8540 2383
8540 2386
8540 5209
8540 7037
8540 8756
8545 19
8545 108
8545 1658
8545 2415
8545 3292
8545 5408
8545 5694
8545 6929
8545 8490
8545 9113
8546 6705
8546 9114
8546 9115
8546 9116
8546 9117
8551 3767
8552 170
8552 171
8552 345
8552 410
8552 763
8552 1055
8552 1057
8552 2096
8552 3076
8552 3734
8557 254
8557 275
8557 2006
8557 2102
8557 2207
8557 4033
8557 4403
8557 7526
8557 8043
8557 9118
8558 217
8558 646
8558 1248
8558 1738
8558 2119
8558 5084
8558 7225
8558 8342
8558 9040
8558 9119
8559 252
8559 754
8559 1867
8559 2431
8559 2510
8559 6629
8559 7423
8559 7629
8559 8457
8559 8560
8564 2213
8564 4120
8564 4195
8564 4754
8564 5740
8564 6175
8564 6412
8564 6720
8564 8655
8564 9120
8566 1295
8566 2535
8566 3018
8566 5487
8566 8161
8566 9121
8566 9122
8566 9123
8566 9124
8566 9125
8567 243
8567 376
8567 1183
8567 1244
8567 1274
8567 3247
8567 3635
8567 6374
8567 8331
8567 9127
8568 348
8568 794
8568 984
8568 1535
8568 2564
8568 2710
8568 3907
8568 7538
8568 7814
8572 734
8572 832
8572 2694
8572 2753
8572 2926
8572 6362
8572 6787
8572 8710
8572 9128
8572 9129
8573 2018
8573 4206
8573 4610
8573 9130
8573 9131
8574 1699
8574 2456
8574 2580
8574 3601
8574 4380
8574 4703
8574 4818
8574 5572
8574 8876
8577 5967
8577 6311
8577 8773
8577 8876
8581 7003
8581 8185
8581 8596
8581 9135
8581 9136
8585 199
8585 1037
8585 1657
8585 1714
8585 2169
8585 4120
8585 4403
8585 6719
8585 7086
8585 7779
8586 275
8586 2789
8586 2949
8586 3568
8586 3858
8586 6508
8586 7335
8586 7997
8586 8640
8586 8726
8587 2579
8587 4249
8587 5135
8587 5694
8587 7737
8587 8690
8587 8909
8587 8914
8587 8980
8587 9137
8589 591
8589 2568
8589 3415
8589 5264
8589 6305
8590 1502
8590 1515
8590 2472
8590 2867
8590 2958
8590 5338
8590 6293
8590 7854
8590 9759
8590 9760
8592 9138
8595 9139
8597 7607
8600 499
8600 630
8600 2498
8600 2505
8600 3499
8600 3991
8600 4374
8600 4451
8600 8457
8600 9140
8604 860
8604 5191
8604 5341
8604 7010
8604 8177
8604 8672
8604 8983
8604 9003
8604 9141
8604 9142
8611 2231
8611 3966
8611 3985
8611 6300
8611 6688
8611 8489
8611 9148
8611 9149
8611 9150
8616 3748
8616 4609
8616 6886
8616 7185
8616 7693
8616 7849
8616 8725
8616 8763
8616 8984
8616 9151
8617 83
8617 185
8617 266
8617 1223
8617 3578
8617 5884
8617 7483
8617 9152
8617 9153
8617 9154
8618 371
8618 495
8618 917
8618 3069
8618 5073
8618 6048
8618 8804
8618 8983
8618 9161
8618 9162
8619 150
8619 319
8619 1469
8619 1656
8619 2068
8619 2810
8619 6190
8619 6519
8619 9068
8619 9156
8621 128
8621 910
8621 1216
8621 1502
8621 2751
8621 3407
8621 4587
8621 7118
8621 9089
8621 9155
8624 860
8624 1341
8624 3099
8624 6580
8624 8381
8624 9035
8624 9157
8624 9158
8624 9159
8624 9160
8625 93
8625 577
8625 1921
8625 1943
8625 2776
8625 5139
8625 5160
8625 6088
8625 6716
8625 9163
8628 789
8628 794
8628 1055
8628 1056
8628 1164
8628 1373
8628 2364
8628 2484
8628 3060
8628 6735
8632 101
8632 2362
8632 2667
8632 2787
8632 3374
8632 3767
8632 4754
8632 5606
8632 5789
8632 7186
8634 738
8634 1814
8634 2127
8634 2215
8634 2890
8634 3329
8634 7011
8634 7496
8634 9116
8634 9167
8641 16
8641 1910
8641 2581
8641 3061
8641 3673
8641 3982
8641 9170
8641 10273
8641 10274
8641 10275
8642 71
8642 315
8642 1212
8642 2848
8642 4641
8642 5147
8642 7731
8642 8546
8642 9168
8642 9169
8644 1003
8644 1451
8644 2832
8644 2989
8644 3453
8644 3780
8644 4107
8644 6197
8644 9170
8644 9171
8647 2751
8647 2810
8647 2854
8647 3293
8647 5967
8647 7965
8647 8227
8647 8571
8647 9186
8647 9187
8649 248
8649 2145
8649 2272
8649 3659
8649 6853
8649 9172
8649 9173
8649 9174
8649 9175
8649 9176
8654 343
8654 1790
8654 1975
8654 1995
8654 3520
8654 8981
8654 9182
8654 9183
8654 9184
8654 9185
8656 44
8656 277
8656 631
8656 851
8656 1006
8656 3132
8656 6451
8656 9193
8656 9194
8656 9195
8657 2552
8657 3498
8657 4502
8657 6107
8657 6929
8657 7587
8657 7954
8657 9188
8657 9189
8657 9190
8658 8531
8660 680
8660 1883
8660 1962
8660 3471
8660 4061
8660 5224
8660 9112
8660 9191
8660 9192
8661 335
8663 824
8663 3989
8663 4174
8663 5284
8663 5376
8663 5626
8663 8247
8663 8810
8663 9045
8663 9196
8665 9197
8666 243
8666 867
8666 1769
8666 3336
8666 3858
8666 4028
8666 5350
8666 7236
8666 8470
8666 9198
8667 1005
8667 1021
8668 7197
8668 9211
8669 1281
8669 1807
8669 3985
8669 4728
8669 6725
8669 7098
8669 9077
8669 9199
8669 9200
8669 9201
8670 2181
8670 2472
8670 3255
8670 7814
8670 8214
8670 9096
8670 9202
8670 9203
8670 9204
8670 9205
8671 2927
8673 443
8673 985
8673 1838
8673 4094
8673 4254
8673 4778
8673 4916
8673 5918
8673 9206
8673 9207
8675 796
8675 1568
8675 6927
8675 7086
8675 9154
8675 9519
8675 9687
8675 9696
8675 10022
8675 10295
8676 487
8676 1211
8676 2777
8676 3210
8676 3659
8676 5232
8676 5303
8676 8559
8676 9024
8676 9209
8677 424
8677 1372
8677 2157
8677 3767
8677 5139
8677 5511
8677 5735
8677 6577
8677 6841
8677 9210
8678 2605
8685 5539
8685 7635
8685 8518
8685 8605
8685 9188
8685 9217
8685 9218
8685 9219
8685 9220
8686 147
8686 696
8686 1210
8686 1333
8686 4998
8686 5276
8686 6583
8686 7349
8686 9214
8686 9215
8689 520
8690 10
8690 375
8690 1548
8690 1790
8690 4274
8690 4888
8690 6322
8690 8144
8690 9148
8690 9216
8692 934
8693 1694
8693 2602
8693 2895
8693 3800
8693 5765
8693 6163
8693 7135
8693 8333
8693 8334
8693 9221
8694 261
8694 1054
8694 1056
8694 1456
8694 1506
8694 2195
8694 2484
8694 3802
8694 6323
8694 6722
8695 819
8695 2555
8695 5840
8695 6946
8695 7788
8695 8228
8695 9222
8695 9223
8695 9224
8695 9225
8699 734
8699 1143
8699 2730
8699 3651
8699 4864
8699 6747
8699 8537
8699 9226
8699 9227
8699 9228
8700 437
8700 2813
8700 4127
8700 6384
8700 8472
8700 8714
8700 9229
8700 9230
8700 9231
8700 9232
8701 131
8701 1612
8701 5361
8701 5861
8701 5872
8701 8126
8701 8876
8701 9233
8701 9234
8701 9235
8704 1697
8704 2166
8704 4753
8704 5223
8704 5385
8704 7138
8704 7329
8704 8296
8704 9236
8704 9237
8705 1806
8705 2705
8705 2837
8705 4061
8705 4173
8705 4353
8705 4875
8705 6675
8705 7041
8705 8526
8706 4282
8707 1793
8707 3592
8707 3738
8707 4282
8707 5262
8707 5807
8707 6162
8707 6401
8707 9223
8707 9239
8708 1663
8708 3767
8708 5571
8708 6886
8708 8194
8708 9240
8708 9241
8708 9242
8708 9243
8708 9244
8709 669
8709 1168
8709 1774
8709 2089
8709 5770
8709 6439
8709 7569
8709 9245
8709 9246
8709 9247
8717 3637
8717 4380
8717 4611
8717 4758
8717 4970
8717 7422
8717 7724
8717 8596
8717 8939
8717 9259
8718 230
8718 1001
8718 1217
8718 1884
8718 3435
8718 7079
8718 8039
8718 9261
8718 9262
8718 9263
8719 244
8719 886
8719 904
8719 1941
8719 3001
8719 4247
8719 4976
8719 5548
8719 6931
8719 9260
8724 4612
8724 5703
8728 288
8728 970
8728 1765
8728 2078
8728 2568
8728 3162
8728 3851
8728 6504
8728 7545
8728 9264
8729 241
8729 835
8729 4754
8729 6032
8729 6253
8729 6918
8729 6992
8729 7889
8729 8287
8729 8790
8730 504
8730 1959
8730 2875
8730 3842
8730 4630
8730 4754
8730 6790
8730 7330
8730 8342
8730 9265
8732 132
8732 407
8732 566
8732 695
8732 1536
8732 1905
8732 2432
8732 8214
8732 9271
8732 9272
8734 23
8734 867
8734 1382
8734 2564
8734 4696
8734 5692
8734 5729
8734 9265
8734 9266
8734 9267
8735 167
8735 1182
8735 2885
8735 3525
8735 4037
8735 4617
8735 4957
8735 5564
8735 6847
8735 8587
8737 6715
8739 394
8739 578
8739 970
8739 1708
8739 1770
8739 6000
8739 8563
8739 8679
8739 9269
8739 9270
8742 16
8742 743
8742 2431
8742 3170
8742 3355
8742 5082
8742 7331
8742 8185
8742 8743
8742 9278
8743 134
8743 598
8743 1598
8743 2906
8743 4735
8743 7169
8743 7662
8743 8427
8743 9516
8743 9669
8744 585
8744 1055
8744 5274
8744 5301
8744 5821
8744 6504
8744 8304
8744 9273
8744 9274
8744 9275
8745 1663
8745 2510
8745 4006
8745 4560
8745 5681
8745 8724
8745 9060
8745 9276
8745 9277
8749 133
8749 1112
8749 3944
8749 4085
8749 4268
8749 4951
8749 6417
8749 7752
8749 9004
8749 9279
8751 185
8751 266
8751 3134
8751 3578
8751 5884
8751 6842
8751 7338
8751 7483
8751 9152
8751 9153
8752 4918
8752 7999
8752 9280
8752 9281
8752 9282
8754 9286
8755 3131
8756 405
8756 801
8756 919
8756 2233
8756 2661
8756 4334
8756 7453
8756 8353
8756 8361
8756 9193
8762 159
8762 987
8762 1625
8762 2022
8762 2211
8762 3835
8762 7643
8762 9289
8762 9290
8764 267
8764 1973
8764 2597
8764 3175
8764 4190
8764 5144
8764 8713
8764 9283
8764 9284
8765 9285
8766 650
8766 1652
8766 3912
8766 3945
8766 4187
8766 5787
8766 6428
8766 6961
8766 8966
8766 9287
8769 1006
8769 8417
8771 7551
8773 46
8773 2387
8773 5379
8773 6707
8773 6847
8773 8366
8773 10660
8773 10661
8773 10662
8773 10663
8774 31
8774 217
8774 1031
8774 3685
8774 3845
8774 4358
8774 5010
8774 7971
8774 9094
8774 9291
8777 4692
8778 506
8778 3680
8778 4719
8778 5001
8778 7565
8778 9007
8778 9292
8778 9293
8778 9294
8778 9295
8782 663
8782 1665
8782 1900
8782 2439
8782 3160
8782 4675
8782 5319
8782 7041
8782 8783
8782 8784
8784 399
8784 1282
8784 1863
8784 5330
8784 5903
8784 8819
8784 9223
8784 9296
8784 9297
8786 5945
8786 9015
8786 9326
8786 9332
8786 9333
8787 1740
8787 2288
8787 6047
8787 8980
8787 9298
8790 340
8790 3299
8790 3858
8790 7470
8790 8148
8790 8314
8790 8429
8790 8797
8790 9146
8791 200
8791 1796
8791 1960
8791 3377
8791 3727
8791 5405
8791 5693
8791 7779
8791 9301
8793 4804
8802 23
8802 497
8802 851
8802 1108
8802 4089
8802 7033
8802 7434
8802 9302
8802 9303
8802 9304
8806 5583
8813 323
8813 5372
8813 10081
8815 562
8815 2701
8815 5193
8815 8342
8815 9306
8815 9307
8815 9308
8815 9309
8815 9310
8821 65
8821 2124
8821 2204
8821 2213
8821 6112
8821 7255
8821 7485
8821 9311
8821 9312
8823 44
8823 2755
8823 4355
8823 5745
8823 7592
8823 8351
8823 8737
8823 9313
8823 9314
8823 9315
8826 167
8826 1959
8826 2709
8826 6790
8826 8326
8826 8343
8826 8406
8826 8954
8826 9316
8826 9317
8828 98
8828 416
8828 1675
8828 2292
8828 3514
8828 5096
8828 5271
8828 6172
8828 6324
8828 9145
8829 483
8829 2090
8829 4972
8829 5298
8829 5504
8829 6974
8829 7206
8829 9161
8829 9318
8829 9319
8832 388
8832 720
8832 1730
8832 1771
8832 2089
8832 4754
8832 5350
8832 6824
8832 8975
8833 961
8833 1985
8833 3530
8833 6309
8833 8745
8833 8819
8833 8985
8833 9320
8833 9321
8833 9322
8834 809
8834 2617
8834 2944
8834 5010
8834 6077
8834 6780
8834 7017
8834 8203
8834 9225
8835 1025
8835 2915
8835 3382
8835 4498
8835 6326
8835 6487
8835 7133
8835 8126
8835 9323
8835 9324
8837 3066
8837 4683
8837 8488
8837 9265
8837 9325
8837 9326
8837 9327
8837 9328
8837 9329
8839 120
8839 409
8839 566
8839 1155
8839 1435
8839 1535
8839 2744
8839 3101
8839 4486
8843 9
8843 31
8843 2211
8843 2486
8843 3835
8843 5594
8843 5651
8843 6551
8843 9330
8843 9331
8849 2997
8849 5091
8849 8489
8849 8813
8850 1547
8850 3560
8850 3858
8850 5283
8850 6439
8850 6536
8850 9083
8850 9088
8850 9335
8850 9336
8854 1130
8854 1257
8854 1809
8854 2251
8854 2705
8854 4280
8854 8405
8854 8989
8854 9195
8854 9334
8856 340
8856 907
8856 1699
8856 2362
8856 3184
8856 7432
8856 9343
8856 9344
8856 9345
8859 1583
8859 3714
8859 6108
8859 8659
8859 9337
8859 9338
8859 9339
8859 9340
8859 9341
8859 9342
8860 129
8860 405
8860 408
8860 696
8860 790
8860 988
8860 1055
8860 6722
8860 6735
8861 53
8861 146
8861 316
8861 672
8861 5642
8861 6105
8861 6670
8861 6950
8861 9021
8861 9346
8862 17
8862 376
8862 1186
8862 1463
8862 3292
8862 3348
8862 4441
8862 8100
8862 8725
8863 26
8863 356
8863 1455
8863 1547
8863 2858
8863 3743
8863 3813
8863 5091
8863 5561
8863 8250
8864 127
8864 168
8864 348
8864 565
8864 699
8864 1537
8864 1551
8864 1943
8864 2485
8864 6323
8865 275
8865 578
8865 637
8865 3903
8865 4217
8865 5047
8865 5880
8865 8282
8865 9282
8865 9347
8866 127
8866 130
8866 495
8866 566
8866 695
8866 761
8866 1506
8866 1905
8866 1958
8866 2710
8868 327
8868 1789
8868 2169
8868 5548
8868 7530
8868 7822
8868 8401
8868 8894
8868 9275
8868 9348
8869 630
8869 1279
8869 2115
8869 2258
8869 3714
8869 5830
8869 5837
8869 7849
8869 8015
8869 9349
8873 8546
8874 33
8874 374
8874 931
8874 3280
8874 4469
8874 5922
8874 6880
8874 7070
8874 9137
8874 9372
8875 48
8875 714
8875 1633
8875 2167
8875 4975
8875 6269
8875 8157
8875 9087
8875 9373
8875 9374
8877 9375
8879 110
8879 296
8879 382
8879 478
8879 1176
8879 3299
8879 3629
8879 3876
8879 6242
8880 110
8880 320
8880 1731
8880 2157
8880 3299
8880 7483
8880 9376
8880 9377
8880 9378
8885 475
8885 763
8885 850
8885 2662
8885 4020
8885 5380
8885 6669
8885 8735
8885 9379
8885 9380
8888 1691
8888 1769
8888 3382
8888 3923
8888 7232
8888 8263
8888 9128
8888 9265
8888 9381
8892 542
8892 642
8892 1105
8892 5403
8892 8664
8892 9382
8892 9383
8892 9384
8892 9385
8892 9386
8896 547
8896 986
8896 1196
8896 1687
8896 6517
8896 8526
8896 9276
8896 9387
8896 9388
8896 9389
8897 2991
8897 3400
8897 5026
8897 5387
8897 6848
8897 6890
8897 6994
8897 7010
8897 7275
8897 8845
8898 405
8898 453
8898 698
8898 794
8898 987
8898 988
8898 1054
8898 4143
8898 6323
8898 9390
8900 756
8900 2890
8900 3446
8900 3737
8900 5297
8900 6687
8900 7095
8900 8988
8900 9378
8900 9394
8901 1073
8901 1235
8901 1264
8901 1824
8901 5447
8901 6306
8901 9358
8901 9391
8901 9392
8901 9393
8903 1922
8905 913
8905 1940
8905 1987
8905 2429
8905 2683
8905 3757
8905 4765
8905 8685
8905 8995
8905 9067
8906 1073
8906 1423
8906 1747
8906 1769
8906 3299
8906 3876
8906 7748
8906 9348
8906 9358
8906 9395
8907 57
8907 630
8907 984
8907 1254
8907 1279
8907 1584
8907 5840
8907 6356
8907 7849
8908 5884
8908 6851
8908 8537
8908 9433
8909 624
8911 6118
8911 6190
8911 8828
8911 9396
8911 9397
8916 459
8916 796
8916 2064
8916 2709
8916 3626
8916 6937
8916 9401
8916 9402
8916 9403
8918 6102
8919 5735
8920 2787
8920 2989
8920 5600
8920 5878
8920 8819
8920 9110
8920 9115
8920 9398
8920 9399
8920 9400
8925 240
8925 1116
8925 2223
8925 2674
8925 4953
8925 5060
8925 7275
8925 9086
8925 9404
8925 9405
8927 127
8927 340
8927 408
8927 1529
8927 1536
8927 7092
8927 7840
8927 8131
8927 8720
8927 8926
8928 1777
8928 1845
8928 3530
8928 7239
8928 8506
8928 8968
8928 9368
8928 9406
8928 9407
8928 9408
8929 889
8929 2192
8929 4391
8929 4798
8929 5769
8929 8679
8929 9063
8929 9409
8929 9410
8929 9411
8932 6355
8938 83
8938 185
8938 266
8938 566
8938 3578
8938 7483
8938 8675
8938 9152
8938 9154
8938 10177
8940 5728
8943 9414
8944 1968
8944 2018
8944 2858
8944 4794
8944 5206
8944 6584
8944 6849
8944 7565
8944 9412
8944 9413
8945 5908
8947 6620
8947 7156
8948 935
8948 971
8948 5693
8948 7002
8948 9418
8948 9419
8948 9420
8948 9421
8949 3978
8950 400
8950 804
8950 885
8950 1391
8950 2184
8950 2674
8950 5113
8950 9422
8950 9423
8951 127
8951 777
8951 2231
8951 2316
8951 5916
8951 5999
8951 7607
8951 9087
8951 9348
8951 9424
8952 643
8952 670
8952 1571
8952 2331
8952 3299
8952 4673
8952 5390
8952 7679
8952 9168
8952 9425
8953 2145
8953 2349
8953 4419
8953 5066
8953 5082
8953 7359
8953 7994
8953 9426
8953 9427
8953 9428
8954 1663
8954 1697
8954 3206
8954 4090
8954 4990
8954 7910
8954 8537
8954 9087
8954 9431
8954 9432
8956 443
8956 2018
8956 2820
8956 3064
8956 3798
8956 4312
8956 8537
8956 9383
8956 9429
8956 9430
8959 1771
8959 2511
8959 2981
8959 4035
8959 4794
8959 6899
8959 7830
8959 7879
8959 8625
8961 4084
8962 453
8962 763
8962 2107
8962 2195
8962 5506
8962 6620
8962 9434
8962 9435
8962 9436
8962 9437
8963 1744
8963 8868
8963 10875
8965 986
8965 6462
8965 6519
8965 9438
8967 2007
8971 7814
8972 403
8972 680
8972 2447
8972 2820
8972 2862
8972 5225
8972 7194
8972 8275
8972 9440
8972 9441
8973 338
8973 4516
8973 5469
8973 7753
8973 7804
8973 8331
8973 8679
8973 8914
8973 9442
8973 9443
8975 1547
8975 3009
8975 4336
8975 9021
8975 9177
8975 9276
8975 9277
8975 9444
8976 1655
8976 1900
8976 3659
8976 7129
8977 424
8977 666
8977 955
8977 1011
8977 1372
8977 4120
8977 7736
8977 8215
8977 8490
8978 1373
8978 1487
8978 1959
8978 2124
8978 3539
8978 4128
8978 4493
8978 7239
8978 7921
8978 8699
8984 186
8984 2608
8984 2778
8984 8035
8984 8040
8984 8076
8984 9487
8984 9488
8986 9447
8987 296
8987 1045
8987 1078
8987 3684
8987 4628
8987 6565
8987 6881
8987 8782
8987 9313
8987 9445
8988 345
8988 408
8988 1198
8988 1456
8988 1943
8988 4998
8988 8040
8988 8984
8988 9059
8988 9214
8989 129
8989 895
8989 1574
8989 2458
8989 2996
8989 3116
8989 5658
8989 7429
8989 7490
8989 9446
8994 1583
8994 2160
8994 3354
8994 4794
8994 6127
8994 8553
8994 9448
8994 9449
8994 9450
8995 1900
8995 2670
8995 2683
8995 4754
8995 5180
8995 5354
8995 5844
8995 6839
8995 7612
8995 8590
8996 2782
8996 4101
8996 6070
8996 7710
8996 8744
8996 9300
8996 9401
8996 9451
8996 9452
8996 9453
9001 923
9001 6458
9002 22
9002 187
9002 1800
9002 3756
9002 4750
9002 9454
9002 9455
9002 9456
9002 9457
9002 9458
9003 1052
9003 1547
9003 1771
9003 2432
9003 4379
9003 4858
9003 7239
9003 9404
9003 9462
9003 9463
9004 2131
9004 3681
9004 3697
9004 6953
9004 8005
9004 8868
9004 9093
9004 9459
9004 9460
9007 6705
9010 83
9010 168
9010 345
9010 766
9010 1056
9010 1198
9010 1255
9010 1504
9010 1971
9010 2364
9011 860
9011 908
9011 2075
9011 2388
9011 2564
9011 2743
9011 3185
9011 4628
9011 6822
9011 9409
9012 149
9012 750
9012 894
9012 970
9012 2682
9012 3947
9012 7019
9012 7400
9012 9464
9012 9465
9013 9467
9018 469
9018 479
9018 854
9018 2010
9018 2975
9018 3110
9018 4857
9018 9468
9018 9469
9018 9470
9020 371
9020 693
9020 3311
9020 3638
9020 4181
9020 4691
9020 6118
9020 7705
9020 7807
9020 8775
9021 1395
9021 3127
9021 3196
9021 3275
9021 4066
9021 4624
9021 6165
9021 6866
9021 9471
9021 9472
9022 399
9022 964
9022 1207
9022 2142
9022 2955
9022 3181
9022 4715
9022 9056
9022 9476
9024 410
9024 756
9024 1435
9024 3029
9024 3515
9024 3716
9024 8625
9024 9086
9024 9473
9024 9474
9025 3071
9025 4437
9025 4969
9025 5172
9025 5617
9025 6215
9025 8092
9025 8107
9025 8458
9025 9475
9026 633
9026 1470
9026 1949
9026 3324
9026 5548
9026 7860
9026 7972
9026 8569
9026 9309
9026 9479
9034 2674
9034 2970
9034 3343
9034 4478
9034 8625
9034 9006
9034 9189
9034 9480
9034 9481
9034 9482
9035 1175
9035 1451
9035 4634
9035 8313
9035 9469
9035 9483
9035 9484
9035 9485
9035 9486
9037 1666
9039 644
9039 2198
9039 2904
9039 4649
9039 5818
9039 6891
9039 8984
9039 9525
9039 9744
9039 10264
9041 2964
9044 1855
9047 99
9047 1134
9047 2602
9047 3829
9047 4813
9047 6299
9047 7883
9047 9117
9047 9330
9047 9490
9052 1093
9052 3366
9052 4504
9052 5143
9052 7883
9052 8405
9052 8805
9052 9493
9052 9494
9053 756
9053 1938
9053 3132
9053 3827
9053 4380
9053 7464
9053 9495
9053 9496
9053 9497
9053 9498
9054 1314
9054 1675
9054 1838
9054 2250
9054 5272
9054 5886
9054 7524
9054 8843
9054 9499
9054 9500
9055 3888
9055 4486
9055 5636
9055 5976
9055 6785
9055 7708
9055 7808
9055 8738
9055 9501
9056 965
9056 981
9056 1016
9056 1857
9056 2469
9056 3648
9056 3932
9056 4694
9056 9508
9056 9509
9057 1079
9057 3212
9057 4085
9057 4204
9057 5206
9057 5252
9057 6118
9057 8484
9057 9502
9057 9503
9058 8074
9061 1391
9061 3063
9061 5218
9061 7011
9061 7626
9061 8806
9061 9424
9061 9505
9061 9506
9061 9507
9062 712
9062 1062
9062 4290
9062 4609
9062 6217
9062 8812
9062 9160
9062 9357
9062 9363
9062 9504
9066 8619
9071 1011
9071 1369
9071 1962
9071 7023
9071 7606
9071 8511
9071 8720
9071 9401
9071 9510
9071 9511
9073 66
9073 2053
9073 4297
9073 6088
9073 7398
9073 7596
9073 8160
9073 9512
9073 9513
9073 9514
9076 934
9076 1078
9076 1717
9076 3004
9076 3020
9076 3912
9076 4407
9076 7612
9076 8954
9076 9515
9077 2250
9077 3399
9077 3614
9077 4226
9077 6250
9077 6374
9077 6781
9077 7564
9077 8484
9077 9360
9080 1993
9080 5116
9080 5968
9080 7283
9080 8728
9080 8798
9080 9520
9080 9521
9080 9522
9080 9523
9083 624
9083 1814
9083 1899
9083 2034
9083 4798
9083 8217
9083 9252
9083 9526
9083 9527
9083 9528
9090 1900
9090 4630
9090 7671
9090 9247
9090 9555
9092 339
9092 2062
9092 3210
9092 4706
9092 5050
9092 5302
9092 9531
9092 9532
9092 9533
9092 9534
9093 9559
9094 2939
9094 5260
9094 7692
9094 8897
9094 9165
9094 9359
9094 9360
9094 9361
9094 9362
9094 9363
9096 3237
9097 1795
9097 1845
9097 1940
9097 2992
9097 3222
9097 3959
9097 5779
9097 8532
9097 8764
9097 9109
9100 329
9100 577
9100 1175
9100 4261
9100 4694
9100 8634
9100 9535
9100 9536
9100 9537
9100 9538
9101 171
9101 410
9101 789
9101 790
9101 1056
9101 1504
9101 3060
9101 3494
9101 4760
9102 3418
9102 3861
9102 5928
9102 6207
9102 9539
9105 252
9105 2623
9105 2773
9105 5696
9105 7002
9105 7643
9105 8950
9105 9540
9105 9541
9105 9542
9108 288
9108 976
9108 3018
9108 3029
9108 5768
9108 8700
9108 9106
9108 9189
9108 9543
9110 4
9110 1014
9110 3663
9110 4379
9110 6531
9110 6874
9110 8577
9110 9544
9110 9545
9110 9546
9112 1439
9112 2912
9112 3462
9112 3522
9112 5284
9112 8692
9112 8715
9112 9552
9113 167
9113 1883
9113 3290
9113 3534
9113 3815
9113 6217
9113 6441
9113 8104
9113 8725
9113 9551
9114 190
9114 290
9114 2670
9114 4080
9114 8097
9114 9702
9114 10018
9114 10057
9114 10220
9114 10221
9116 2512
9116 3222
9116 4238
9116 5403
9116 5581
9116 5966
9116 6154
9116 6779
9116 7008
9116 9553
9118 9554
9124 1657
9124 8797
9124 9557
9124 9558
9127 5890
9129 202
9129 763
9129 1528
9129 2300
9129 2828
9129 4219
9129 5548
9129 5925
9129 6791
9129 9564
9130 1922
9130 2060
9130 3298
9130 4736
9130 5172
9130 5499
9130 8027
9130 8142
9130 9560
9130 9561
9131 617
9131 1486
9131 4315
9131 4719
9131 5262
9131 7188
9131 8250
9131 9547
9131 9562
9131 9563
9134 290
9134 494
9134 802
9134 824
9134 889
9134 1050
9134 1088
9134 1314
9134 1455
9134 1532
9134 1565
9134 1598
9134 1600
9134 1729
9134 1770
9134 1787
9134 2074
9134 2315
9134 2457
9134 2475
9134 2510
9134 2738
9134 2799
9134 2811
9134 3028
9134 3167
9134 3353
9134 3355
9134 3499
9134 3585
9134 3668
9134 3705
9134 3997
9134 4219
9134 4274
9134 4612
9134 4806
9134 4973
9134 5142
9134 5198
9134 5343
9134 5376
9134 5380
9134 5391
9134 5913
9134 5944
9134 6243
9134 6426
9134 6589
9134 6715
9134 6748
9134 7804
9134 8282
9134 8564
9134 8892
9134 8922
9134 8939
9134 9018
9134 9092
9134 9431
9134 9577
9134 9578
9134 9579
9134 9580
9134 9581
9139 136
9139 952
9139 1860
9139 2789
9139 2958
9139 2975
9139 3264
9139 4996
9139 5894
9139 7631
9140 9138
9144 2860
9144 2863
9144 3174
9144 3613
9144 3857
9144 6510
9144 7157
9144 8124
9144 9356
9144 9567
9146 570
9146 611
9146 2379
9146 2400
9146 5016
9146 9247
9146 9319
9146 9568
9149 1108
9149 1536
9149 2479
9149 5557
9149 6814
9149 8545
9149 8948
9149 9574
9149 9575
9149 9576
9150 923
9150 1975
9150 2484
9150 2794
9150 3065
9150 4655
9150 9503
9150 9569
9151 171
9151 323
9151 410
9151 630
9151 1057
9151 2096
9151 3578
9151 4867
9151 5659
9151 6957
9152 486
9152 491
9152 1003
9152 2975
9152 3330
9152 5033
9152 5154
9152 5206
9152 5806
9152 9570
9153 314
9153 1244
9153 2306
9153 3087
9153 3663
9153 4750
9153 5511
9153 6102
9153 8854
9153 9853
9154 8720
9155 2283
9155 4798
9155 6384
9155 7118
9155 7127
9155 8832
9155 8976
9155 9571
9155 9572
9155 9573
9158 993
9158 2152
9158 2404
9158 2767
9158 3369
9158 4718
9158 7138
9158 7644
9158 8314
9158 9584
9159 396
9160 13
9160 205
9160 757
9160 1866
9160 1867
9160 2532
9160 4139
9160 6448
9160 9582
9160 9583
9161 44
9161 933
9161 2209
9161 3157
9161 3925
9161 4459
9161 4629
9161 5608
9161 8350
9161 9585
9163 814
9163 1666
9163 2469
9163 4174
9163 5198
9163 5768
9163 6097
9163 6316
9163 9586
9163 9587
9164 190
9164 1568
9164 2597
9164 6137
9164 6204
9164 6327
9164 7178
9164 8425
9164 9237
9164 9591
9166 1003
9166 1409
9166 1771
9166 2333
9166 5216
9166 5397
9166 6747
9166 8241
9166 9588
9167 205
9167 495
9167 551
9167 1886
9167 1904
9167 4660
9167 4990
9167 5081
9167 9589
9167 9590
9168 1962
9168 4057
9168 4159
9168 4997
9168 10328
9168 10329
9169 641
9169 5388
9175 185
9175 266
9175 1223
9175 3134
9175 3578
9175 5884
9175 7483
9175 9152
9175 9153
9175 9154
9177 1398
9180 6656
9180 8427
9180 9601
9181 1730
9181 4441
9181 6762
9181 8216
9181 9046
9181 9592
9181 9593
9181 9594
9181 9595
9181 9596
9186 7940
9187 159
9187 6434
9187 7023
9187 8331
9187 8409
9187 8920
9187 9597
9187 9598
9187 9599
9187 9600
9191 794
9191 810
9191 1666
9191 2599
9191 3071
9191 7278
9191 7669
9191 9293
9191 9602
9191 9603
9193 171
9193 344
9193 565
9193 1534
9193 1537
9193 1550
9193 2115
9193 2365
9193 3060
9193 4352
9195 6008
9200 1550
9200 2194
9200 2778
9200 3093
9200 3885
9200 5925
9200 7560
9200 8035
9200 9605
9200 9606
9202 263
9202 1483
9202 1535
9202 2813
9202 4193
9202 5498
9202 8662
9202 9024
9202 9303
9202 9356
9204 1186
9206 637
9206 1054
9206 1055
9206 1711
9206 2169
9206 3468
9206 5694
9206 8869
9206 9487
9206 9610
9207 99
9207 762
9207 4696
9207 6924
9207 8520
9207 9395
9207 9635
9209 2623
9209 3815
9209 5184
9209 9300
9209 9370
9209 9432
9209 9601
9209 9607
9209 9608
9209 9609
9212 411
9212 1921
9212 2813
9212 3793
9212 3795
9212 4973
9212 5962
9212 8720
9212 9189
9212 9213
9214 624
9214 2647
9214 3812
9214 5439
9214 6625
9214 8261
9214 8414
9214 8777
9214 9092
9215 756
9215 1483
9215 3446
9215 3987
9215 4779
9215 7707
9215 9156
9215 9230
9215 9322
9215 9611
9216 5
9216 99
9216 874
9216 2543
9216 3542
9216 4350
9216 5631
9216 8159
9216 9614
9216 9615
9218 270
9220 2661
9224 423
9224 1625
9224 2986
9224 3478
9224 6299
9224 6681
9224 8558
9224 8585
9224 9612
9224 9613
9226 9621
9228 220
9228 410
9228 1105
9228 3510
9228 3761
9228 4078
9228 4556
9228 9175
9228 9616
9228 9617
9231 1103
9233 250
9233 1933
9233 3498
9233 3774
9233 5757
9233 6805
9233 7112
9233 7693
9233 8521
9233 8897
9235 1169
9235 2181
9235 2364
9235 5212
9235 6814
9235 9237
9235 9618
9235 9619
9235 9620
9239 9324
9242 730
9242 1141
9242 2223
9242 3113
9242 3913
9242 4996
9242 5841
9242 6937
9242 7536
9242 8642
9243 8293
9244 2088
9250 3476
9250 4403
9250 7257
9250 9318
9250 9504
9250 9622
9250 9623
9250 9624
9250 9625
9250 9626
9253 9252
9257 7875
9258 2878
9259 74
9259 83
9259 266
9259 1223
9259 5149
9259 5884
9259 7174
9259 7483
9259 9153
9259 9154
9262 315
9262 2444
9262 4976
9262 6248
9262 6254
9262 6255
9262 6724
9262 9630
9262 9631
9263 1322
9263 3120
9263 3247
9263 3263
9263 5282
9263 5837
9263 8660
9263 8725
9263 9570
9263 9629
9264 2010
9264 2060
9264 3207
9264 3239
9264 5908
9264 6197
9264 8033
9264 9006
9264 9627
9264 9628
9266 260
9267 2018
9267 3706
9267 6887
9267 7185
9267 7330
9267 8425
9267 9632
9267 9633
9267 9634
9268 515
9268 1141
9268 2320
9268 3287
9268 5231
9276 83
9276 185
9276 266
9276 1223
9276 3134
9276 3578
9276 5884
9276 9152
9276 9153
9276 9636
9279 308
9279 946
9279 1056
9279 1971
9279 3812
9279 4829
9279 6089
9279 6544
9279 9362
9279 9638
9280 794
9280 1856
9280 3966
9280 4496
9280 4690
9280 4711
9280 5262
9280 5570
9280 7453
9280 9637
9282 1100
9282 1647
9282 6632
9282 6825
9282 7545
9282 8068
9282 8743
9282 9273
9282 9639
9282 9640
9286 234
9286 730
9286 2223
9286 3626
9286 6937
9286 7536
9286 8387
9286 9258
9286 9459
9286 9609
9287 4478
9287 6024
9287 7256
9287 9641
9287 9642
9288 1550
9288 2144
9288 2265
9288 4090
9288 6097
9288 8092
9288 8107
9288 9643
9288 9644
9288 9645
9292 74
9292 488
9292 580
9292 1593
9292 1962
9292 3663
9292 3959
9292 4779
9292 7833
9292 9106
9293 83
9293 267
9293 2873
9293 3658
9293 3714
9293 4254
9293 6544
9293 7361
9293 9216
9293 9647
9295 9646
9299 710
9299 3458
9299 3464
9299 3727
9299 5467
9299 9301
9299 9650
9299 9651
9299 9652
9299 9653
9300 863
9300 2840
9300 2867
9300 3275
9300 3339
9300 3652
9300 5179
9300 6016
9300 7635
9300 8810
9302 1985
9302 2052
9302 5908
9302 5918
9302 6370
9302 6487
9302 9628
9302 9654
9302 9655
9302 9656
9304 365
9304 1962
9304 2021
9304 3881
9304 6097
9304 6242
9304 7957
9304 8068
9304 8551
9304 9570
9306 824
9306 1269
9306 1765
9306 2950
9306 2993
9306 4735
9306 5406
9306 6780
9306 9657
9306 9658
9309 307
9309 1155
9309 1890
9309 2830
9309 3678
9309 3696
9309 7612
9309 8773
9309 10607
9309 10608
9311 83
9311 205
9311 266
9311 3134
9311 5709
9311 5884
9311 6758
9311 7483
9311 9152
9311 9153
9314 1698
9314 2017
9314 2403
9314 2584
9314 2964
9314 6104
9314 6935
9314 9659
9314 9660
9314 9661
9316 1258
9318 765
9318 3991
9318 5577
9318 5651
9318 6656
9318 9629
9318 9662
9318 9663
9318 9664
9319 125
9319 2419
9319 2680
9319 2738
9319 4353
9319 6746
9319 8813
9319 9395
9319 9665
9319 9666
9322 987
9322 1248
9322 2437
9322 3243
9322 6025
9322 6882
9322 8741
9322 8988
9322 9410
9322 9668
9323 610
9323 1935
9323 2915
9323 4053
9323 6326
9323 7177
9323 9670
9323 9671
9323 9672
9329 451
9329 1165
9329 1746
9329 2532
9329 2867
9329 5297
9329 7483
9329 8390
9329 9673
9329 9674
9331 1324
9331 3772
9331 6491
9331 8179
9331 8458
9331 9198
9331 9543
9331 9546
9331 9650
9331 9677
9335 1382
9335 1922
9335 3791
9335 4690
9335 5524
9335 6932
9335 8251
9335 9678
9335 9679
9335 9680
9337 1855
9338 132
9338 567
9338 867
9338 987
9338 1056
9338 1058
9338 1528
9338 2389
9338 3076
9338 6323
9341 1712
9341 2661
9341 3298
9341 5149
9341 5406
9341 6089
9341 7219
9341 8097
9341 8482
9341 9370
9344 1499
9344 3970
9344 6296
9344 6970
9344 8124
9344 8231
9344 9681
9344 9682
9344 9683
9346 1231
9346 1456
9346 1765
9346 2537
9346 3684
9346 5884
9346 8000
9346 9684
9346 9685
9346 9686
9347 3128
9350 580
9350 1593
9350 3797
9350 3856
9350 4706
9350 5033
9350 5893
9350 7432
9350 9292
9350 9351
9351 4195
9352 757
9352 1846
9352 4683
9352 4782
9352 6097
9352 9327
9352 9353
9352 9354
9352 9355
9356 2790
9356 3274
9356 4687
9356 5406
9356 7488
9356 7894
9356 8076
9356 9142
9356 9357
9356 9358
9358 243
9358 2837
9358 4181
9358 6324
9358 6330
9358 7133
9358 7236
9358 7999
9358 9198
9358 9281
9361 9687
9363 501
9363 2819
9363 4655
9363 5330
9363 6015
9363 8097
9363 9006
9363 9688
9363 9689
9363 9690
9364 925
9364 1282
9364 2789
9364 3907
9364 4305
9364 6508
9364 9282
9364 9351
9364 9365
9364 9366
9366 652
9366 1377
9366 2415
9366 4769
9366 8409
9366 9534
9366 9691
9366 9692
9366 9693
9366 9694
9367 1202
9367 2384
9367 2888
9367 7648
9367 8009
9367 8968
9367 9368
9367 9369
9367 9370
9367 9371
9370 502
9370 3199
9370 3652
9370 9695
9370 9696
9370 9697
9370 9698
9370 9699
9370 9700
9374 48
9374 205
9374 698
9374 1605
9374 3608
9374 4020
9374 6328
9374 7250
9374 9607
9374 9701
9378 233
9378 1408
9378 2692
9378 3530
9378 3598
9378 6434
9378 7883
9378 8714
9378 9252
9378 9702
9379 2
9379 3458
9379 4202
9379 7331
9379 8293
9379 9095
9379 9703
9379 9704
9379 9705
9379 9706
9380 301
9380 469
9380 1045
9380 1418
9380 1666
9380 2349
9380 2602
9380 5262
9380 6017
9380 9707
9381 94
9381 1764
9381 2439
9381 2628
9381 5225
9381 7023
9381 7400
9381 8911
9381 9708
9381 9709
9382 5001
9382 7929
9382 7955
9382 8569
9382 8804
9387 296
9387 420
9387 3876
9387 6579
9387 8564
9387 9740
9390 18
9390 213
9390 5073
9390 5539
9390 6364
9390 7932
9390 9017
9390 9712
9390 9713
9391 162
9391 311
9391 330
9391 2684
9391 2795
9391 4173
9391 6029
9391 9091
9391 9348
9396 120
9396 986
9396 3276
9396 3847
9396 4566
9396 8366
9396 8521
9396 9171
9396 9714
9396 9715
9399 9716
9400 25
9400 2026
9400 4804
9400 5485
9400 5966
9400 8161
9400 9720
9400 9721
9400 9722
9401 241
9401 2931
9401 3237
9401 5254
9401 5687
9401 6175
9401 7357
9401 10323
9401 10324
9402 263
9402 296
9402 343
9402 4181
9402 5260
9402 9138
9402 9569
9402 9717
9402 9718
9402 9719
9404 382
9404 2471
9404 2505
9404 5184
9404 5861
9404 6104
9404 8773
9404 9728
9404 9729
9404 9730
9405 617
9405 1764
9405 2123
9405 2439
9405 4391
9405 9040
9405 9724
9405 9725
9405 9726
9405 9727
9407 9723
9412 149
9412 239
9412 3184
9412 3258
9412 3864
9412 4609
9412 5916
9412 6353
9412 10325
9412 10374
9415 1660
9415 2363
9415 5083
9415 7008
9415 7366
9415 8385
9415 8466
9415 8570
9415 9369
9415 9416
9417 670
9417 1611
9417 2970
9417 3276
9417 6203
9417 6710
9417 8178
9417 9482
9417 9582
9417 9731
9418 602
9418 2152
9418 2400
9418 3982
9418 4226
9418 4555
9418 7351
9418 7874
9418 9079
9418 9732
9420 6097
9421 3560
9421 4116
9421 6524
9421 7036
9421 8726
9421 8922
9421 9324
9421 9496
9421 9733
9421 9734
9422 3123
9424 4049
9424 8169
9424 9154
9424 9505
9425 970
9425 2364
9425 3727
9425 4409
9425 7929
9425 7942
9425 9269
9425 9735
9425 9736
9429 10192
9430 5830
9432 411
9432 1255
9432 1921
9432 3782
9432 3793
9432 8307
9432 9728
9432 9737
9432 9738
9432 9739
9440 2315
9440 4099
9440 4327
9440 4918
9440 5013
9440 7186
9440 9718
9440 9741
9440 9742
9440 9743
9441 4238
9442 329
9442 1252
9442 1598
9442 5033
9442 6370
9442 7854
9442 9744
9442 9745
9442 9746
9443 2290
9444 307
9444 399
9444 1275
9444 4065
9444 4792
9444 5594
9444 9214
9444 9594
9444 9747
9444 9748
9445 854
9445 2785
9445 4592
9445 7859
9445 8183
9445 8342
9445 9162
9445 9749
9445 9750
9445 9751
9449 3484
9451 664
9451 819
9451 835
9451 965
9451 1558
9451 6646
9451 9171
9451 9719
9451 9752
9451 9753
9455 602
9455 854
9455 2848
9455 3921
9455 6235
9455 8804
9455 9754
9455 9755
9455 9756
9455 9757
9456 2165
9456 4744
9456 5466
9456 9302
9456 9758
9457 2395
9457 9573
9459 673
9459 1883
9459 9348
9459 9761
9459 9762
9461 397
9463 1176
9463 2787
9463 5001
9463 8636
9463 9323
9463 9345
9463 9763
9463 9764
9463 9765
9463 9766
9466 3787
9467 7650
9468 5149
9468 5771
9468 6625
9468 6802
9468 6900
9468 8217
9468 8459
9468 8943
9468 9302
9468 9767
9474 4336
9474 9147
9474 9790
9475 1483
9475 2152
9475 5692
9475 7007
9475 9107
9475 9108
9475 9501
9475 9675
9475 9679
9475 9778
9476 1719
9476 2119
9476 3101
9476 4931
9476 5173
9476 6412
9476 7185
9476 9235
9476 9779
9478 31
9478 477
9478 1787
9478 2581
9478 4309
9478 5132
9478 5758
9478 6899
9478 7056
9478 9020
9480 9780
9486 714
9486 2647
9486 4020
9486 4930
9486 6038
9486 8247
9486 9755
9486 9756
9486 9781
9486 9782
9489 98
9489 2472
9489 3055
9489 3263
9489 3966
9489 7221
9489 7743
9489 8725
9489 9584
9489 9784
9490 455
9490 2317
9490 3685
9490 4078
9490 7238
9490 7511
9490 7849
9490 8225
9490 9727
9490 9783
9497 2914
9500 650
9500 1412
9500 1666
9500 4094
9500 5406
9500 9002
9500 9153
9500 9785
9500 9786
9500 9787
9503 83
9503 330
9503 3388
9503 5547
9503 5903
9503 8232
9503 8361
9503 8810
9503 9788
9503 9789
9510 1855
9510 2152
9510 9297
9510 9807
9510 9808
9510 9809
9511 3949
9511 5302
9511 5861
9511 5961
9511 6367
9511 7612
9511 8157
9511 9614
9511 9774
9511 9787
9514 9806
9519 263
9519 699
9519 895
9519 984
9519 3075
9519 8559
9519 9024
9519 9791
9519 9792
9519 9793
9520 1280
9520 1451
9520 2444
9520 6324
9520 8076
9520 8713
9520 9198
9520 9479
9520 9794
9520 9795
9521 149
9521 626
9521 1471
9521 1474
9521 1476
9521 1574
9521 2785
9521 8423
9521 9796
9521 9797
9524 5026
9525 1515
9525 1904
9525 2144
9525 5267
9525 5940
9525 6679
9525 7807
9525 7821
9525 8748
9525 9615
9528 58
9528 81
9528 732
9528 946
9528 1936
9528 5609
9528 6882
9528 8358
9528 9798
9528 9799
9531 438
9531 3101
9531 3888
9531 4116
9531 4202
9531 4745
9531 6043
9531 6755
9531 8246
9531 9800
9534 99
9534 1056
9534 1774
9534 7122
9534 7420
9534 8710
9534 9801
9534 9802
9538 9110
9539 9166
9539 9803
9541 388
9541 1968
9541 5427
9541 7058
9541 7682
9541 8203
9541 8563
9541 9448
9541 9804
9541 9805
9542 149
9542 548
9542 639
9542 759
9542 1150
9542 2339
9542 2888
9542 4703
9542 6779
9542 9357
9543 566
9543 2289
9543 2483
9543 2546
9543 3783
9543 4166
9543 5038
9543 7584
9543 9814
9543 9815
9544 422
9544 1144
9544 1175
9544 2107
9544 6808
9544 7086
9544 9818
9544 9819
9544 9820
9544 9821
9545 177
9545 1375
9545 5048
9545 7449
9545 7942
9545 9010
9545 9810
9545 9811
9545 9812
9545 9813
9547 1244
9547 1450
9547 4128
9547 4251
9547 7032
9547 7536
9547 8490
9547 9144
9547 9816
9547 9817
9548 1031
9548 3802
9548 5705
9548 7999
9548 9530
9548 9738
9548 9774
9548 9822
9548 9823
9554 1347
9554 3991
9554 7002
9554 9378
9554 9824
9560 9792
9561 9825
9562 132
9562 567
9562 761
9562 987
9562 1056
9562 1058
9562 1528
9562 2389
9562 3076
9562 6323
9564 5
9564 455
9564 665
9564 1395
9564 4368
9564 6618
9564 7422
9564 7872
9564 9826
9564 9827
9565 140
9565 2259
9565 4957
9565 5913
9565 6472
9565 9858
9567 591
9567 890
9567 1502
9567 2409
9567 2444
9567 3063
9567 4403
9567 6221
9567 9829
9567 9830
9569 2556
9569 8557
9569 9832
9571 129
9571 168
9571 410
9571 695
9571 699
9571 1055
9571 1164
9571 1537
9571 1552
9571 1971
9572 99
9572 2824
9572 2851
9572 4249
9572 6355
9572 7530
9572 9216
9572 9476
9572 9671
9572 9834
9573 428
9573 1665
9573 2904
9573 6294
9573 6326
9573 8773
9573 8977
9573 9470
9573 9759
9573 9831
9574 9833
9580 9752
9583 2853
9583 6061
9583 7257
9583 7333
9583 9882
9586 3287
9586 4139
9586 5658
9586 6178
9586 6813
9586 7490
9586 7963
9586 8763
9586 9151
9589 1697
9589 1971
9589 2370
9589 2592
9589 6394
9589 7384
9589 9508
9589 9842
9589 9843
9590 245
9590 4862
9590 5216
9590 8307
9590 9781
9590 9837
9590 9838
9590 9839
9590 9840
9590 9841
9592 4499
9594 734
9594 966
9594 1058
9594 1123
9594 1730
9594 1747
9594 5160
9594 9732
9594 9848
9594 9849
9599 570
9599 1211
9599 1400
9599 4434
9599 4681
9599 7900
9599 9547
9599 9850
9599 9851
9599 9852
9601 1356
9602 149
9602 275
9602 6327
9602 8703
9602 9282
9603 168
9603 410
9603 709
9603 1537
9603 1845
9603 1971
9603 2198
9603 4719
9603 9006
9603 9855
9605 290
9605 860
9605 958
9605 6504
9605 8579
9605 8908
9605 9109
9605 9760
9605 9771
9605 9774
9606 2245
9608 261
9608 453
9608 699
9608 1054
9608 1198
9608 2195
9608 4997
9608 8365
9608 9803
9608 9866
9610 2215
9614 162
9614 171
9614 2074
9614 2230
9614 3585
9614 4185
9614 8406
9614 8787
9614 9523
9614 9867
9619 1324
9619 1769
9619 3037
9619 5010
9619 8342
9619 8816
9619 9319
9619 9781
9619 9868
9619 9869
9620 374
9620 1306
9620 2672
9620 3247
9620 3304
9620 5128
9620 8616
9620 8978
9620 9870
9620 9871
9622 374
9622 2594
9622 2670
9622 5274
9622 7545
9622 8304
9622 9304
9622 9481
9622 9738
9622 9871
9623 9561
9624 1291
9624 2457
9624 3020
9624 3841
9624 5088
9624 8037
9624 8060
9624 9501
9624 9712
9624 9874
9628 2862
9628 4062
9628 4125
9628 4126
9628 4127
9628 5631
9628 9720
9628 9879
9628 9880
9628 9881
9629 504
9629 1398
9629 2993
9629 3989
9629 3999
9629 6356
9629 6719
9629 8125
9629 9859
9632 127
9633 329
9633 686
9633 1776
9633 2315
9633 4609
9633 4976
9633 5530
9633 8818
9633 9883
9633 9884
9634 2141
9634 2699
9634 4418
9634 4714
9634 7488
9634 7801
9634 8573
9634 8859
9634 9849
9634 9887
9635 205
9635 1116
9635 3344
9635 3544
9635 4735
9635 9147
9635 9226
9635 9478
9635 9885
9635 9886
9636 71
9636 510
9636 1304
9636 2272
9636 2568
9636 5841
9636 6083
9636 8545
9636 8974
9636 9095
9639 652
9639 1055
9639 1606
9639 2826
9639 7677
9639 7710
9639 9300
9639 9891
9639 9892
9639 9893
9642 430
9642 860
9642 2388
9642 2403
9642 4067
9642 4322
9642 8360
9642 9614
9642 9901
9642 9902
9643 4391
9646 1548
9646 1676
9646 1738
9646 2065
9646 2714
9646 6283
9646 7444
9646 8331
9646 9894
9646 9895
9652 171
9652 742
9652 1534
9652 1717
9652 3060
9652 3949
9652 5635
9652 7693
9652 9896
9652 9897
9653 8776
9653 9454
9655 2499
9655 2597
9655 3552
9655 5615
9655 7973
9655 9406
9655 9744
9655 9898
9655 9899
9655 9900
9659 470
9659 1706
9659 2421
9659 5385
9659 6248
9659 7522
9659 8870
9659 9037
9659 9903
9659 9904
9660 127
9660 168
9660 348
9660 565
9660 699
9660 987
9660 1535
9660 1537
9660 1943
9660 6323
9661 159
9661 1836
9661 3245
9661 5491
9661 8735
9661 8868
9661 8908
9661 9109
9661 9905
9666 650
9666 1659
9666 2569
9666 8549
9666 8568
9666 9793
9666 9906
9666 9907
9666 9908
9666 9909
9667 30
9667 1469
9667 2528
9667 4641
9667 4690
9667 5288
9667 7133
9667 7961
9667 8579
9667 9169
9668 620
9668 6107
9670 3361
9670 6887
9670 7733
9670 9910
9670 9911
9670 9912
9670 9913
9670 9914
9670 9915
9670 9916
9672 9391
9674 451
9674 1176
9674 1826
9674 2090
9674 4765
9674 5307
9674 6243
9674 8790
9674 9348
9674 9917
9677 7118
9681 9918
9682 1062
9682 2215
9682 4617
9682 7840
9682 9076
9682 9919
9682 9920
9682 9921
9682 9922
9682 9923
9683 718
9683 1144
9683 1606
9683 4006
9683 4369
9683 4649
9683 9021
9683 9194
9683 9923
9683 10222
9684 16
9684 236
9684 1919
9684 2320
9684 3162
9684 5338
9684 6353
9684 9368
9684 9907
9684 9908
9692 2905
9692 6190
9692 7883
9692 9713
9692 9839
9692 9924
9692 9925
9692 9926
9693 217
9693 4094
9694 9927
9696 1265
9696 1833
9696 3510
9696 5763
9696 8361
9696 8588
9696 9671
9696 9929
9696 9930
9696 9931
9698 933
9698 1609
9698 1716
9698 1912
9698 2786
9698 4875
9698 5397
9698 5768
9698 8366
9698 9928
9699 1054
9699 1384
9699 2743
9699 4342
9699 4425
9699 4769
9699 5096
9699 8040
9699 9291
9699 9884
9700 16
9700 794
9700 1185
9700 9524
9700 9934
9700 9935
9700 9936
9700 9937
9700 9938
9700 9939
9701 277
9701 1031
9701 1070
9701 2605
9701 7379
9701 9387
9701 9916
9701 10272
9701 10381
9701 10382
9702 33
9702 786
9702 1060
9702 1207
9702 1922
9702 2245
9702 3794
9702 3940
9702 9932
9702 9933
9705 1217
9705 2853
9705 9972
9706 3376
9707 2278
9707 2466
9707 2778
9707 2944
9707 3167
9707 3880
9707 5271
9707 7244
9707 7398
9707 7444
9709 90
9709 378
9709 412
9709 451
9709 2867
9709 2895
9709 4006
9709 4817
9709 9940
9714 3794
9714 4792
9714 5458
9714 8673
9714 8908
9714 9374
9714 9945
9714 9946
9714 9947
9714 9948
9718 149
9718 2691
9718 9450
9718 9569
9718 9886
9718 9949
9718 9950
9720 1
9720 99
9720 378
9720 2239
9720 2415
9720 4515
9720 4798
9720 6440
9720 6932
9720 7692
9720 8704
9720 9324
9720 9639
9720 9784
9720 9884
9720 9979
9720 9980
9720 9981
9720 9982
9721 281
9721 432
9721 1036
9721 1185
9721 1255
9721 3146
9721 3481
9721 6780
9721 7475
9721 9959
9722 1441
9722 1582
9722 3101
9722 4099
9722 6620
9722 7728
9722 9627
9722 9951
9722 9952
9722 9953
9723 621
9723 993
9723 1871
9723 2064
9723 2169
9723 7882
9723 8409
9723 9954
9723 9955
9724 1282
9724 1773
9724 2086
9724 2089
9724 3166
9724 3940
9724 4690
9724 9956
9724 9957
9724 9958
9726 567
9726 867
9726 987
9726 1056
9726 1058
9726 1528
9726 2389
9726 3076
9726 5769
9726 6323
9732 943
9732 1278
9732 6154
9732 8975
9732 9226
9732 9860
9732 9960
9732 9961
9732 9962
9732 9963
9733 120
9733 2658
9733 2778
9733 3018
9733 4750
9733 8035
9733 8984
9733 9339
9733 9964
9733 9965
9734 835
9734 6197
9734 6927
9734 8775
9734 9034
9734 9403
9734 9637
9734 9673
9734 9966
9734 9967
9735 2215
9736 4116
9737 9395
9739 3349
9743 3843
9743 4374
9743 4992
9743 5894
9743 9395
9743 9686
9743 9968
9743 9969
9743 9970
9743 9971
9744 9973
9745 9867
9746 350
9746 1697
9746 1987
9746 2108
9746 2640
9746 6715
9746 7431
9746 8467
9746 8599
9753 149
9753 1728
9753 1996
9753 4488
9753 6353
9753 9384
9753 9942
9753 9995
9753 9996
9755 1356
9755 2404
9755 3046
9755 3525
9755 3805
9755 7910
9755 8314
9755 8725
9755 8748
9755 9975
9756 958
9756 1069
9756 1793
9756 3578
9756 7331
9756 8677
9756 9450
9756 9976
9756 9977
9756 9978
9758 124
9758 128
9758 478
9758 2904
9758 3459
9758 4673
9758 5386
9758 6097
9758 9983
9758 9984
9759 1769
9765 1789
9768 205
9768 396
9768 720
9768 933
9768 1657
9768 5327
9768 5367
9768 9874
9768 9985
9768 9986
9771 394
9771 1063
9771 1770
9771 1774
9771 1909
9771 2290
9771 7591
9771 8086
9771 9987
9771 9988
9772 129
9772 168
9772 695
9772 699
9772 1055
9772 1164
9772 1198
9772 1537
9772 1552
9772 1971
9774 613
9774 993
9774 1927
9774 2914
9774 4159
9774 4970
9774 6468
9774 7359
9774 8922
9774 9158
9774 9531
9774 9989
9774 9990
9774 9991
9775 348
9775 565
9775 1551
9775 1788
9775 2710
9775 3650
9775 3934
9775 9176
9775 9358
9775 9970
9776 9
9776 152
9776 319
9776 1590
9776 1633
9776 4816
9776 6370
9776 7363
9776 8361
9776 9587
9779 2553
9779 8232
9783 602
9783 860
9783 2388
9783 3423
9783 4028
9783 4322
9783 6586
9783 7379
9783 9411
9783 9614
9785 985
9785 1606
9785 1765
9785 3881
9785 5539
9785 7894
9785 8019
9785 9665
9785 9673
9785 9867
9786 161
9786 1600
9786 5615
9786 9307
9791 9997
9797 315
9797 2864
9797 6412
9797 6646
9797 7440
9797 8984
9797 9187
9797 9227
9797 9998
9797 9999
9798 263
9798 699
9798 763
9798 984
9798 1529
9798 2457
9798 3881
9798 6326
9798 7338
9798 8559
9799 8063
9800 1223
9800 3486
9800 4763
9800 5553
9800 7157
9800 8816
9800 9908
9800 10002
9800 10003
9800 10004
9802 164
9802 1483
9802 3066
9802 3527
9802 6311
9802 8624
9802 9464
9802 9717
9802 10000
9802 10001
9803 2188
9803 2531
9803 4368
9803 8476
9803 9346
9803 9999
9803 10010
9803 10011
9803 10012
9806 6613
9812 4160
9813 2176
9813 2813
9813 4058
9813 6712
9813 7422
9813 8749
9813 9368
9813 9445
9813 9454
9813 10013
9815 9808
9824 4685
9824 4848
9824 5109
9824 6202
9824 6646
9824 7122
9824 8348
9824 9687
9824 10015
9824 10016
9825 1323
9825 1474
9825 2444
9825 5707
9825 5844
9825 5920
9825 6525
9825 7366
9825 8581
9825 10017
9828 263
9828 567
9828 763
9828 1584
9828 2584
9828 6108
9828 7338
9828 8559
9828 10020
9828 10021
9832 1321
9832 1940
9832 2403
9832 3239
9832 4787
9832 5626
9832 8791
9832 8922
9832 10018
9832 10019
9833 710
9833 3073
9833 6096
9833 6215
9833 6398
9834 1207
9834 2132
9834 3253
9834 6883
9834 7542
9834 9826
9834 10022
9834 10023
9834 10024
9834 10025
9837 378
9837 556
9837 863
9837 2997
9837 4209
9837 6810
9837 9488
9837 9547
9837 10026
9837 10027
9839 195
9839 1883
9839 2018
9839 3581
9839 4064
9839 5295
9839 9533
9839 9707
9839 9777
9839 9846
9841 93
9841 3659
9841 5736
9841 6899
9841 7011
9841 7432
9841 9429
9841 9707
9841 9776
9841 10029
9843 400
9843 1191
9843 1836
9843 3654
9843 4546
9843 6086
9843 6525
9843 8720
9843 9749
9843 10028
9844 61
9844 633
9844 1697
9844 1871
9844 2699
9844 4293
9844 4550
9844 4980
9844 6664
9844 9018
9845 1518
9845 2825
9845 4708
9845 5156
9845 7333
9845 8758
9845 9288
9845 9747
9845 9846
9845 9847
9847 548
9847 2300
9847 3829
9847 4289
9847 6316
9847 6370
9847 8713
9847 8873
9847 10035
9847 10036
9848 1409
9848 1416
9848 1770
9848 1910
9848 2864
9848 3245
9848 5714
9848 6081
9848 9464
9848 10037
9849 236
9849 1548
9849 2075
9849 3590
9849 6047
9849 6408
9849 8068
9849 8405
9849 10038
9849 10039
9851 1116
9851 1257
9851 1625
9851 3093
9851 3113
9851 3790
9851 7381
9851 8642
9851 9343
9851 9405
9854 118
9856 1778
9856 3063
9856 3207
9856 5038
9856 6703
9856 8195
9856 8434
9856 9303
9856 9707
9856 9857
9857 781
9857 920
9857 5873
9857 5932
9857 7737
9857 8537
9857 9370
9857 9492
9857 9639
9857 10040
9859 9807
9860 1221
9860 3470
9860 4121
9860 5663
9860 5714
9860 6834
9860 8833
9860 10059
9860 10060
9860 10061
9861 487
9861 4467
9861 6746
9861 6794
9861 8144
9861 8975
9861 9348
9861 10042
9861 10043
9861 10044
9863 10041
9864 456
9864 1769
9864 2365
9864 5440
9864 6150
9864 8142
9864 8828
9864 9957
9864 10045
9864 10046
9865 5
9865 939
9865 1060
9865 1347
9865 3353
9865 3921
9865 9068
9865 10047
9865 10048
9865 10049
9866 4046
9866 5967
9866 10050
9866 10051
9866 10052
9867 6162
9867 7611
9867 7687
9867 9832
9867 10053
9867 10054
9867 10055
9867 10056
9867 10057
9867 10058
9869 794
9869 1186
9869 2787
9869 2975
9869 3181
9869 5217
9869 6128
9869 9732
9869 9757
9869 9821
9871 132
9871 567
9871 761
9871 987
9871 1056
9871 1058
9871 1528
9871 2389
9871 3076
9871 6323
9874 3894
9874 7194
9874 9136
9874 10105
9874 10106
9875 705
9875 1021
9875 3772
9875 4694
9875 4724
9875 5315
9875 6968
9875 7126
9875 7201
9875 10062
9877 42
9877 401
9877 1777
9877 2075
9877 2182
9877 2552
9877 3677
9877 8342
9877 10068
9877 10069
9878 10070
9880 240
9880 447
9880 720
9880 1855
9880 2119
9880 3369
9880 5442
9880 7193
9880 7959
9880 9276
9881 120
9881 891
9881 984
9881 2096
9881 2900
9881 3668
9881 8834
9881 10063
9881 10064
9881 10065
9882 620
9882 2651
9882 3739
9882 5346
9882 7394
9882 7529
9882 8301
9882 8357
9882 10066
9882 10067
9884 393
9884 855
9884 1825
9884 2840
9884 3146
9884 3335
9884 4750
9884 7071
9884 7225
9884 8763
9888 6755
9891 733
9891 1145
9891 1439
9891 4546
9891 6426
9891 6638
9891 7423
9891 7710
9891 10071
9892 1852
9892 3716
9892 4038
9892 6066
9892 7036
9892 8624
9892 8907
9892 9503
9892 9924
9892 10039
9893 10079
9894 302
9894 1351
9894 2810
9894 4159
9894 5213
9894 6681
9894 8307
9894 9992
9894 10072
9894 10073
9895 658
9895 2058
9895 3556
9895 8232
9895 8278
9895 10074
9895 10075
9895 10076
9895 10077
9895 10078
9896 200
9896 719
9896 789
9896 1960
9896 3158
9896 8813
9896 9271
9896 10080
9896 10081
9896 10082
9898 296
9898 598
9898 727
9898 7169
9898 9669
9898 9907
9898 10083
9898 10084
9898 10085
9899 675
9901 1725
9901 1805
9901 4039
9901 4987
9901 5413
9901 6654
9901 8563
9901 9696
9901 9720
9901 9880
9902 1922
9902 10120
9902 10121
9902 10122
9905 1549
9905 5928
9905 7255
9905 7400
9905 9381
9905 9453
9905 10086
9905 10087
9905 10088
9905 10089
9906 10096
9907 354
9907 650
9907 5229
9907 5873
9907 6696
9907 8401
9907 8766
9907 10090
9907 10091
9907 10092
9908 83
9908 128
9908 1134
9908 1788
9908 4127
9908 6423
9908 8751
9908 9079
9908 10093
9908 10094
9909 466
9909 1054
9909 2089
9909 3624
9909 4792
9909 5309
9909 8195
9909 8482
9909 9821
9909 10095
9910 7858
9910 8738
9910 9612
9910 9697
9910 9868
9910 10041
9910 10097
9910 10098
9910 10099
9910 10100
9912 374
9912 1483
9912 3624
9912 8063
9912 9189
9912 9974
9912 10101
9912 10102
9912 10103
9912 10104
9913 642
9913 901
9913 4769
9913 5166
9913 6579
9913 6880
9913 7635
9913 8196
9913 9911
9913 9956
9916 224
9916 282
9916 1021
9916 1765
9916 3307
9916 3772
9916 5342
9916 8467
9916 10107
9916 10108
9917 9671
9921 8828
9922 885
9922 5529
9922 6849
9922 7439
9922 8162
9922 8897
9922 9653
9922 10019
9922 10109
9922 10110
9924 149
9924 1688
9924 2182
9924 2660
9924 7029
9924 7086
9924 8587
9924 8812
9924 9635
9924 10111
9926 1026
9926 1814
9926 2639
9926 6841
9926 8038
9926 9090
9926 9852
9926 10072
9926 10112
9926 10113
9927 1272
9927 2300
9927 2747
9927 3254
9927 3335
9927 4094
9927 4526
9927 5779
9927 10114
9927 10115
9931 1003
9931 1930
9931 2456
9931 3114
9931 3665
9931 3912
9931 6841
9931 8289
9931 10116
9931 10117
9935 10282
9936 1739
9936 4184
9936 4985
9936 7495
9936 8097
9936 8248
9936 9294
9936 9951
9936 10118
9936 10119
9938 8786
9938 8942
9938 10139
9940 854
9940 977
9940 1919
9940 2332
9940 6242
9940 6440
9940 7943
9940 8739
9940 9348
9940 9874
9943 709
9943 1367
9943 1751
9943 2338
9943 3458
9943 7232
9943 10122
9943 10123
9943 10124
9943 10125
9946 965
9946 1230
9946 1480
9946 2151
9946 3723
9946 8005
9946 8454
9946 9233
9946 10126
9946 10127
9947 168
9947 345
9947 566
9947 766
9947 1056
9947 1198
9947 1504
9947 1971
9947 2364
9950 397
9950 2672
9950 3743
9950 3837
9950 6937
9950 9781
9950 10129
9950 10130
9950 10131
9950 10132
9951 147
9951 466
9951 1922
9951 2753
9951 2893
9951 6089
9951 8835
9951 9039
9951 9525
9951 9851
9952 512
9952 1152
9952 1395
9952 3439
9952 5388
9952 8908
9952 9987
9952 10133
9952 10134
9952 10135
9955 224
9955 1664
9955 1975
9955 2771
9955 3183
9955 5488
9955 5608
9955 8310
9955 9113
9955 9947
9959 463
9959 1469
9959 2433
9959 4039
9959 4441
9959 6194
9959 9780
9959 10136
9959 10137
9959 10138
9960 217
9960 720
9960 1179
9960 1607
9960 3400
9960 6794
9960 7621
9960 8951
9960 9410
9960 10054
9962 8641
9964 267
9964 1158
9964 2580
9964 4094
9964 4125
9964 4965
9964 5885
9964 9144
9964 10141
9965 168
9965 766
9965 1904
9965 2747
9965 2863
9965 3514
9965 7547
9965 10701
9965 10702
9965 10703
9966 1417
9966 2771
9966 2828
9966 3374
9966 4403
9966 6929
9966 7517
9966 8760
9966 9892
9966 10140
9968 8372
9969 4046
9969 8277
9974 1851
9974 2569
9974 4206
9974 8063
9974 9110
9974 9935
9974 10084
9974 10142
9974 10143
9974 10144
9976 10145
9977 10146
9982 7008
9983 1455
9983 2787
9983 5279
9983 5824
9983 6576
9983 7444
9983 7941
9983 8410
9983 9011
9983 9702
9986 819
9986 1574
9986 1657
9986 2265
9986 3945
9986 4498
9986 6201
9986 6722
9986 10147
9986 10148
9987 190
9987 246
9987 1855
9987 2018
9987 2896
9987 3151
9987 3573
9987 5338
9987 6348
9987 10149
9988 4054
9996 217
9996 1867
9996 2042
9996 3561
9996 4192
9996 9267
9996 9949
9996 10150
9996 10151
9996 10152
9998 411
9998 1308
9998 2107
9998 2359
9998 2543
9998 3499
9998 4349
9998 5149
9998 6034
9998 7875
10000 621
10000 970
10000 2957
10000 2964
10000 3590
10000 4537
10000 5064
10000 8981
10000 10157
10000 10158
10005 2507
10005 3037
10005 5964
10005 6261
10005 7186
10005 7514
10005 8562
10005 8981
10005 9722
10005 10006
10007 1747
10007 2938
10007 4480
10007 4844
10007 5619
10007 6420
10007 6918
10007 8814
10007 10008
10007 10009
10008 2009
10008 6727
10008 6942
10008 9159
10008 9692
10008 10159
10008 10160
10008 10161
10008 10162
10011 10063
10012 958
10016 10164
10019 443
10019 957
10019 958
10019 1356
10019 2111
10019 3658
10019 4191
10019 5651
10019 7957
10019 8816
10020 989
10020 3869
10020 3945
10020 4498
10020 4990
10020 7940
10020 8861
10020 9083
10020 10147
10020 10165
10021 781
10021 3802
10021 6042
10021 8348
10021 8503
10021 9505
10021 9784
10021 9794
10021 10166
10021 10167
10022 718
10022 1144
10022 1820
10022 5043
10022 5060
10022 8183
10022 9687
10022 10172
10022 10173
10022 10174
10024 10168
10025 2230
10025 3683
10025 4488
10025 4683
10025 8873
10025 9819
10025 9994
10025 10169
10025 10170
10025 10171
10026 1344
10026 3568
10026 3946
10026 6636
10026 7972
10026 8698
10026 10120
10029 1342
10029 6294
10029 7432
10030 2644
10030 4295
10030 4609
10030 7858
10030 7963
10030 8977
10030 10111
10030 10159
10030 10175
10030 10176
10033 132
10033 867
10033 1056
10033 1058
10033 1198
10033 1528
10033 2389
10033 3076
10033 6323
10033 7910
10035 7188
10036 241
10036 1616
10036 6259
10036 8214
10036 8725
10037 664
10038 45
10038 984
10038 3972
10038 4312
10038 4755
10038 4763
10038 9831
10038 10178
10038 10179
10038 10180
10039 2
10039 2527
10039 4199
10039 4694
10039 5568
10039 8097
10039 8526
10039 9808
10039 10149
10039 10181
10041 664
10041 2651
10041 5154
10041 8962
10041 9696
10041 9786
10041 9862
10041 10182
10041 10183
10042 10223
10043 162
10043 975
10043 1160
10043 1217
10043 4190
10043 4195
10043 4240
10043 4981
10043 6138
10043 7238
10043 7434
10043 7522
10043 7526
10043 7604
10043 7607
10043 8333
10043 8834
10043 9168
10043 9536
10043 9547
10043 9629
10043 10139
10043 10184
10043 10185
10043 10186
10043 10187
10044 893
10045 466
10045 3940
10045 4690
10045 5903
10045 6409
10045 6892
10045 7238
10045 9536
10045 9960
10045 10188
10047 1252
10047 1435
10047 2897
10047 5888
10047 9217
10047 9675
10047 9848
10047 10189
10047 10190
10047 10191
10051 189
10051 345
10051 408
10051 982
10051 1055
10051 1513
10051 2365
10051 3004
10051 4606
10051 8942
10054 1527
10054 3268
10054 3311
10054 4163
10054 5678
10054 6715
10054 7804
10054 9276
10054 10193
10054 10194
10055 2433
10056 10020
10057 186
10057 7398
10057 7592
10057 10348
10057 10349
10059 6029
10059 7948
10059 10195
10059 10196
10060 786
10060 1872
10060 2781
10060 3858
10060 4040
10060 6126
10060 6890
10060 8145
10060 8545
10060 9634
10063 891
10063 3361
10063 3504
10063 4861
10063 6720
10063 6969
10063 8401
10063 10197
10063 10198
10063 10199
10065 177
10065 2444
10065 2485
10065 3531
10065 4049
10065 5064
10065 6753
10065 9128
10065 9508
10065 9746
10066 397
10066 1409
10066 3982
10066 5001
10066 6057
10066 7631
10066 9705
10066 10203
10066 10204
10066 10205
10067 3639
10068 570
10068 1089
10068 3199
10068 6583
10068 7127
10068 7283
10068 10111
10068 10200
10068 10201
10068 10202
10069 45
10069 323
10069 2239
10069 2270
10069 8027
10069 9401
10069 10206
10069 10207
10069 10208
10069 10209
10070 10210
10070 10211
10070 10212
10070 10213
10070 10214
10070 10215
10070 10216
10070 10217
10070 10218
10070 10219
10071 8387
10072 91
10072 3698
10072 4159
10072 10172
10072 10229
10072 10230
10073 1824
10073 3969
10073 6160
10073 7101
10073 7222
10073 10224
10073 10225
10073 10226
10073 10227
10073 10228
10074 3083
10074 4955
10074 5498
10074 7547
10074 10260
10074 10261
10074 10262
10075 184
10075 1455
10075 3539
10075 3583
10075 3924
10075 4186
10075 6945
10075 10231
10075 10232
10075 10233
10078 11
10078 1089
10078 1677
10078 1687
10078 5757
10078 6773
10078 7651
10078 9032
10078 9421
10078 10234
10079 2144
10079 2634
10079 9322
10079 9960
10081 65
10081 500
10081 947
10081 1248
10081 1667
10081 4056
10081 6007
10081 7510
10081 8423
10081 10185
10082 39
10082 934
10082 5570
10082 6026
10082 6235
10082 7832
10082 7947
10082 8779
10082 9247
10082 10080
10083 4621
10083 6607
10083 7444
10083 8553
10083 10235
10083 10236
10083 10237
10083 10238
10083 10239
10083 10240
10085 411
10085 585
10085 1584
10085 1773
10085 3128
10085 3453
10085 5840
10085 6670
10085 6887
10085 10241
10096 4765
10103 1026
10103 1091
10103 1964
10103 2387
10103 2863
10103 5915
10103 5920
10103 5976
10103 7689
10103 10247
10105 5794
10110 121
10110 1527
10110 8590
10110 10248
10110 10249
10110 10250
10110 10251
10110 10252
10110 10253
10111 374
10111 443
10111 1657
10111 4579
10111 7359
10111 8195
10111 9403
10111 9723
10111 10254
10111 10255
10115 2092
10115 2628
10115 3158
10115 4636
10115 5675
10115 5830
10115 7529
10115 8076
10115 10256
10115 10257
10116 33
10116 99
10116 1835
10116 3772
10116 4046
10116 4993
10116 5274
10116 6154
10116 8881
10116 10258
10118 302
10118 3925
10118 4250
10118 4536
10118 7366
10118 9200
10118 9757
10118 10090
10118 10240
10118 10259
10119 2695
10119 2867
10119 8975
10119 10281
10125 812
10125 1240
10125 1323
10125 4411
10125 6261
10125 7972
10125 8215
10125 8562
10125 9453
10125 9722
10127 5407
10128 6104
10131 131
10131 168
10131 495
10131 566
10131 763
10131 989
10131 1198
10131 1534
10131 10637
10132 261
10132 1054
10132 1055
10132 1056
10132 1456
10132 1506
10132 2195
10132 2484
10132 3802
10132 6323
10133 961
10133 1412
10133 1483
10133 2738
10133 2895
10133 2938
10133 5550
10133 9658
10133 9916
10133 10263
10135 965
10135 1091
10135 1535
10135 8222
10135 9460
10135 9668
10135 9953
10135 10265
10135 10266
10135 10267
10137 3575
10137 4794
10137 7038
10137 7803
10137 9766
10137 10082
10137 10187
10137 10268
10137 10269
10137 10270
10139 8162
10139 8890
10139 9095
10139 9412
10139 9696
10139 9990
10139 10290
10140 2364
10140 6097
10140 7188
10140 10271
10140 10272
10141 2378
10141 2532
10141 2769
10141 5021
10141 5303
10141 6519
10141 8513
10141 9670
10141 10079
10141 10276
10142 4048
10144 860
10144 1014
10144 2670
10144 3344
10144 8813
10144 9517
10144 10081
10144 10277
10144 10278
10144 10279
10145 260
10145 2182
10145 2437
10145 2811
10145 3382
10145 3531
10145 3812
10145 4973
10145 9263
10145 10280
10147 487
10147 987
10147 1552
10147 2410
10147 2684
10147 3507
10147 5358
10147 8758
10147 9207
10147 9884
10149 127
10149 261
10149 412
10149 693
10149 1299
10149 1353
10149 1456
10149 1905
10149 2096
10149 3494
10150 4437
10150 6215
10150 7423
10150 7863
10150 9146
10151 9894
10153 4226
10155 7238
10156 2997
10156 3530
10156 8055
10156 8070
10156 8700
10156 8797
10156 9971
10156 10159
10156 10283
10156 10284
10159 2693
10159 3698
10159 4166
10159 7287
10159 7488
10159 8070
10159 8310
10159 9355
10159 9900
10159 10230
10160 67
10160 10285
10161 7201
10162 10185
10163 1074
10163 4403
10163 5315
10163 7079
10163 7349
10163 8458
10163 8525
10163 8888
10163 10286
10163 10287
10165 129
10165 168
10165 695
10165 699
10165 1055
10165 1164
10165 1537
10165 1552
10165 1971
10167 459
10170 3376
10170 3504
10170 6620
10170 7595
10170 8086
10170 8998
10170 9154
10170 10291
10170 10292
10170 10293
10173 2805
10173 4224
10173 4775
10173 4973
10173 5262
10173 9704
10173 10273
10173 10297
10173 10298
10173 10299
10174 354
10174 1451
10174 2594
10174 2914
10174 3966
10174 6171
10174 9189
10174 10257
10174 10296
10176 307
10176 577
10176 759
10176 1513
10176 1657
10176 3253
10176 7426
10176 7801
10176 9331
10176 10294
10177 199
10177 709
10177 742
10177 867
10177 2499
10177 2537
10177 4277
10177 6371
10177 6646
10177 8842
10178 583
10178 786
10178 787
10178 1574
10178 1605
10178 1964
10178 9686
10178 10051
10178 10300
10183 1304
10183 1934
10183 1968
10183 2169
10183 3247
10183 3537
10183 8195
10183 10301
10183 10302
10183 10303
10185 167
10185 411
10185 542
10185 1063
10185 1770
10185 4905
10185 5169
10185 5580
10185 6407
10185 7166
10186 583
10186 1625
10186 3626
10186 4630
10186 8591
10186 8764
10186 8992
10186 9634
10186 10006
10186 10304
10188 10305
10189 431
10189 2447
10189 3520
10189 5380
10189 5893
10189 8059
10189 8869
10189 9701
10189 10306
10189 10307
10193 1632
10193 1933
10193 3589
10193 9306
10193 9319
10193 9433
10193 10120
10193 10188
10193 10308
10193 10309
10194 147
10194 407
10194 505
10194 736
10194 763
10194 889
10194 989
10194 6254
10194 6255
10194 7529
10195 1070
10195 2975
10195 3531
10195 4998
10195 5000
10195 6026
10195 7814
10195 9836
10195 10179
10195 10310
10199 4515
10199 5499
10199 5766
10199 6770
10199 8148
10199 8185
10199 9348
10199 10321
10199 10322
10200 10320
10201 1399
10201 5026
10201 7606
10201 9109
10201 10257
10201 10315
10201 10316
10201 10317
10201 10318
10201 10319
10203 2415
10203 4159
10203 6293
10203 7627
10203 9112
10203 10311
10203 10312
10203 10313
10203 10314
10207 10013
10208 1199
10208 2242
10208 7605
10208 7836
10208 8135
10208 9000
10208 9635
10208 9675
10208 10111
10208 10325
10220 348
10220 1592
10220 3268
10220 8162
10220 8670
10220 9095
10220 9786
10220 10202
10220 10326
10220 10327
10223 161
10223 970
10223 1282
10223 1338
10223 2853
10223 3539
10223 5386
10223 7079
10223 9786
10223 10334
10225 1547
10225 2359
10225 3216
10225 3525
10225 5152
10225 9636
10225 9740
10225 10335
10225 10336
10225 10337
10226 7858
10230 996
10230 1240
10230 2997
10230 5358
10230 6417
10230 6620
10230 7997
10230 10143
10230 10243
10230 10338
10231 825
10231 967
10231 2107
10231 3662
10231 3701
10231 5386
10231 5724
10231 6309
10231 8331
10231 9400
10231 9696
10231 10173
10231 10339
10231 10340
10231 10341
10231 10342
10231 10343
10231 10344
10234 325
10234 1579
10234 2383
10234 7801
10234 8725
10234 8908
10234 9322
10234 10159
10236 851
10236 940
10236 1738
10236 1764
10236 2433
10236 2647
10236 3995
10236 5043
10236 6694
10236 10347
10238 4621
10238 5001
10238 5964
10238 7199
10238 7858
10238 9547
10238 10357
10238 10358
10239 1924
10239 8972
10242 865
10244 1144
10244 1175
10244 2810
10244 4624
10244 5068
10244 5968
10244 6015
10244 9128
10244 10351
10245 1324
10245 1347
10245 2087
10245 3087
10245 3184
10245 3848
10245 4498
10245 5480
10245 6555
10245 10352
10247 10353
10249 3484
10249 5860
10249 6813
10249 8018
10251 2265
10252 1202
10252 2016
10252 3754
10252 4798
10252 6787
10252 7343
10252 8491
10252 9514
10252 9826
10252 10249
10258 1261
10263 545
10263 774
10263 1075
10263 1625
10263 2431
10263 3349
10263 4112
10263 8227
10263 10354
10263 10355
10264 11
10264 66
10264 561
10264 746
10264 1336
10264 1764
10264 2188
10264 4159
10264 5518
10264 10356
10268 996
10268 1242
10268 1800
10268 5719
10268 10360
10269 329
10269 2137
10269 2543
10269 3995
10269 5015
10269 7551
10269 8348
10269 8641
10269 9370
10269 10359
10270 42
10270 1244
10270 1275
10270 3218
10270 3614
10270 4719
10270 7879
10270 7965
10270 8361
10270 9740
10271 412
10271 2456
10271 3560
10271 3851
10271 5232
10271 6089
10271 9300
10271 10361
10271 10362
10271 10363
10272 1890
10272 1927
10272 5904
10272 7199
10272 7608
10272 8679
10272 10376
10272 10377
10273 1451
10273 2531
10273 2950
10273 5721
10273 7971
10273 10291
10273 10364
10273 10365
10273 10366
10276 1079
10276 2270
10276 3083
10276 3776
10276 4330
10276 4631
10276 6303
10276 8528
10276 9490
10276 10367
10277 761
10280 216
10280 487
10280 718
10280 1175
10280 3499
10280 6096
10280 6703
10280 8519
10280 10368
10280 10369
10281 2875
10281 5320
10281 6285
10281 7567
10281 9844
10281 10305
10281 10370
10281 10371
10281 10372
10281 10373
10284 4139
10287 1725
10292 206
10292 568
10292 4223
10292 5021
10292 6890
10292 7008
10292 7309
10292 7858
10292 9128
10292 9365
10294 2925
10294 5372
10294 5447
10294 5658
10294 7381
10294 10375
10295 90
10295 3454
10295 3662
10295 4788
10295 6032
10295 7650
10295 8405
10295 9229
10295 9970
10297 1652
10298 443
10298 6470
10298 10378
10298 10379
10298 10380
10303 860
10303 1116
10303 1546
10303 1741
10303 4755
10303 8974
10303 9495
10303 9499
10303 10172
10305 1667
10306 13
10306 1994
10306 2062
10306 2989
10306 5819
10306 7112
10306 8013
10306 8228
10306 9056
10306 9801
10310 1025
10310 3925
10310 4032
10310 5116
10310 5979
10310 7836
10310 9124
10310 10263
10310 10383
10310 10384
10311 5237
10312 1169
10312 1232
10312 1472
10312 1606
10312 2755
10312 3957
10312 5908
10312 9556
10312 9875
10312 10385
10313 10386
10314 261
10314 1054
10314 1456
10314 2195
10314 2484
10314 3802
10314 6323
10314 6722
10314 8713
10314 10387
10315 3486
10315 4065
10315 7650
10318 985
10318 2552
10318 2602
10318 5681
10318 7854
10318 8520
10318 8540
10318 10382
10318 10388
10318 10389
10321 322
10321 614
10321 633
10321 1261
10321 1949
10321 2471
10321 4416
10321 5081
10321 9120
10321 10392
10324 502
10324 572
10324 658
10324 1165
10324 1746
10324 9357
10324 10256
10324 10300
10324 10373
10324 10393
10326 1079
10326 1322
10326 4445
10326 4794
10326 7747
10326 7863
10326 8151
10326 9263
10326 9970
10326 10396
10327 1564
10327 2044
10327 2238
10327 6293
10327 6791
10327 8588
10327 8676
10327 10073
10327 10356
10327 10397
10328 7798
10330 1074
10330 1698
10330 1888
10330 3382
10330 3388
10330 6577
10330 7347
10330 8977
10330 10288
10330 10398
10332 10399
10334 482
10334 1795
10334 2112
10334 2265
10334 3027
10334 7860
10334 10023
10334 10234
10334 10400
10334 10401
10336 8765
10336 10405
10336 10406
10336 10407
10337 10402
10340 245
10340 1968
10340 4122
10340 4537
10340 4862
10340 4996
10340 8816
10340 9835
10340 9838
10340 10403
10344 202
10344 1196
10344 2300
10344 4086
10344 4996
10344 5327
10344 7592
10344 8984
10344 10057
10344 10404
10345 165
10345 345
10345 408
10345 412
10345 982
10345 1055
10345 2096
10345 2365
10345 4606
10346 430
10346 9750
10349 1747
10349 3684
10349 4699
10349 4996
10349 6017
10349 6352
10349 7375
10349 8489
10349 10624
10349 10754
10351 129
10351 1731
10351 3254
10351 3355
10351 3514
10351 3537
10351 3819
10351 5916
10351 9983
10351 10413
10359 463
10359 3470
10359 4120
10359 5542
10359 8910
10359 10415
10359 10416
10359 10417
10359 10418
10359 10419
10360 860
10361 1415
10361 1853
10361 1858
10361 3881
10361 9010
10361 9301
10361 10420
10361 10421
10363 3439
10364 6024
10365 1088
10365 2128
10365 4798
10365 5000
10365 5600
10365 7724
10365 8650
10365 9110
10365 10122
10365 10422
10368 1740
10368 3253
10368 4078
10368 6147
10368 7482
10368 8279
10368 9094
10368 10170
10368 10431
10369 852
10369 1069
10369 1664
10369 4977
10369 8345
10369 8694
10369 9439
10369 10432
10371 5315
10372 374
10372 1483
10372 3885
10372 6112
10372 6607
10372 7122
10372 9916
10372 10143
10372 10352
10372 10433
10373 2440
10376 213
10376 606
10376 1141
10376 1758
10376 2317
10376 2320
10376 4159
10376 4277
10376 4571
10376 10451
10377 22
10377 147
10377 1632
10377 4065
10377 5857
10377 9547
10377 10440
10377 10441
10377 10442
10377 10443
10378 161
10378 2176
10378 3096
10378 3110
10378 5765
10378 5932
10378 6188
10378 9536
10378 10444
10378 10445
10379 1730
10379 3110
10379 6348
10379 7399
10379 7422
10379 8162
10379 8301
10379 9521
10379 10446
10379 10447
10381 350
10381 2192
10381 3344
10381 5252
10381 5346
10381 6190
10381 6284
10381 9707
10381 10172
10381 10458
10383 4190
10383 4987
10383 5109
10383 8415
10383 10148
10383 10290
10383 10464
10383 10465
10383 10466
10385 788
10385 1927
10385 2701
10385 7359
10385 8040
10385 10467
10385 10468
10385 10469
10385 10470
10385 10471
10387 1164
10387 1282
10387 1537
10387 1552
10387 3540
10387 6175
10387 7900
10387 10472
10387 10473
10387 10474
10391 51
10391 2087
10391 2466
10391 3531
10391 4085
10391 7534
10391 7736
10391 10148
10391 10475
10391 10476
10392 237
10392 977
10392 1091
10392 4690
10392 7250
10392 9321
10392 10243
10392 10477
10392 10478
10392 10479
10396 420
10396 576
10396 1021
10396 1130
10396 1598
10396 3113
10396 3135
10396 4187
10396 9499
10396 10480
10397 1441
10397 1855
10397 6620
10397 7728
10397 9636
10397 10481
10397 10482
10397 10483
10397 10484
10397 10485
10398 10486
10403 588
10403 3971
10403 4039
10403 8183
10403 9702
10403 10440
10403 10488
10403 10489
10403 10490
10403 10491
10404 346
10404 2743
10404 4391
10404 5769
10404 7159
10404 8145
10404 8805
10404 8992
10404 9665
10404 10511
10404 10512
10410 453
10410 1039
10410 2914
10410 3076
10410 6791
10410 7156
10410 8365
10410 8947
10410 10411
10410 10412
10416 1391
10416 5649
10416 8907
10416 10438
10416 10492
10417 221
10417 1340
10417 1665
10417 3167
10417 4061
10417 5021
10417 8888
10417 10425
10417 10494
10417 10495
10418 759
10418 2931
10418 3487
10418 4192
10418 4468
10418 7439
10418 7554
10418 9869
10418 9886
10418 10493
10421 3322
10423 5166
10425 3520
10425 5909
10425 7174
10425 8198
10425 9745
10425 10124
10425 10495
10425 10496
10425 10497
10425 10498
10426 340
10426 1483
10426 2283
10426 3362
10426 9799
10426 10499
10426 10500
10426 10501
10426 10502
10428 10503
10429 2594
10429 6508
10429 7971
10429 9100
10429 10004
10429 10398
10429 10504
10429 10505
10429 10506
10429 10507
10431 835
10431 10517
10431 10522
10431 10523
10431 10524
10433 4195
10433 10529
10434 2958
10434 4046
10434 5292
10434 5338
10434 6579
10434 7090
10434 7366
10434 10513
10434 10514
10434 10515
10436 10378
10437 94
10437 171
10437 190
10437 565
10437 735
10437 2092
10437 9346
10437 9974
10437 10262
10441 4504
10441 9512
10441 10440
10443 978
10443 2132
10443 3361
10443 4368
10443 9512
10443 10126
10443 10476
10443 10517
10443 10518
10443 10519
10445 1981
10445 2146
10445 3047
10445 5424
10445 6267
10445 7188
10445 8307
10445 8491
10445 10520
10445 10521
10446 2082
10446 3924
10446 4286
10446 6263
10446 6364
10446 7889
10446 9003
10446 9999
10446 10525
10446 10526
10449 229
10449 1304
10449 1988
10449 2415
10449 2734
10449 5307
10449 5799
10449 6971
10449 7439
10449 10163
10450 8434
10452 2433
10452 4286
10452 5936
10452 6314
10452 7201
10452 8100
10452 9377
10452 10285
10452 10453
10452 10454
10453 2469
10453 4127
10453 6355
10453 7624
10453 8053
10453 8195
10453 10249
10453 10527
10453 10528
10455 695
10455 1164
10455 1198
10455 4159
10455 4916
10455 5630
10455 5911
10455 6822
10455 10530
10455 10531
10457 2486
10457 3648
10457 3982
10457 4166
10457 4571
10457 5903
10457 8528
10457 8876
10457 10231
10457 10532
10459 315
10459 2472
10459 2860
10459 2936
10459 4753
10459 7376
10459 10460
10459 10461
10459 10462
10459 10463
10462 243
10462 2580
10462 3697
10462 7752
10462 7966
10462 10518
10462 10519
10462 10533
10462 10534
10462 10535
10463 2753
10464 550
10464 2568
10464 5259
10464 8204
10464 9189
10464 9309
10464 9923
10464 10545
10464 10546
10464 10547
10465 348
10465 1140
10465 1457
10465 2057
10465 2458
10465 6204
10465 6423
10465 9210
10465 10410
10465 10536
10467 133
10467 405
10467 1164
10467 1537
10467 1971
10467 8458
10467 9696
10467 10183
10467 10193
10467 10537
10469 30
10470 320
10470 3369
10470 4763
10470 4794
10470 9087
10470 10538
10470 10539
10470 10540
10470 10541
10470 10542
10471 892
10471 1884
10471 1964
10471 3614
10471 7122
10471 8015
10471 9112
10471 9346
10471 9398
10471 10416
10472 5806
10472 9633
10472 10543
10473 526
10473 1153
10473 3648
10473 4061
10473 4628
10473 6327
10473 7743
10473 9857
10473 9975
10473 10544
10478 1342
10478 1514
10478 1623
10478 3568
10478 3590
10478 4997
10478 6334
10478 9229
10478 10244
10478 10553
10479 493
10479 2162
10479 2716
10479 2813
10479 7356
10479 8018
10479 9353
10479 10548
10479 10549
10479 10550
10480 454
10480 4609
10480 5543
10480 7333
10480 7601
10480 9472
10480 9843
10480 9884
10480 10551
10480 10552
10482 1795
10482 3018
10482 4139
10482 4794
10482 5001
10482 7804
10482 8307
10482 9049
10482 10406
10482 10555
10483 666
10483 1322
10483 2022
10483 3216
10483 4335
10483 5487
10483 8042
10483 10132
10483 10554
10486 378
10486 1186
10486 8458
10486 9810
10486 9855
10486 10203
10486 10556
10486 10557
10486 10558
10486 10559
10488 1031
10488 1527
10488 2005
10488 2043
10488 9002
10488 9415
10488 9823
10488 10560
10488 10561
10488 10562
10490 1472
10490 10478
10494 1282
10494 1892
10494 5025
10494 5172
10494 7079
10494 7910
10494 8155
10494 8195
10494 9128
10494 10564
10495 5968
10496 777
10496 1386
10496 2634
10496 2720
10496 3681
10496 9147
10496 10563
10496 10564
10496 10565
10496 10566
10498 812
10498 975
10498 1031
10498 4719
10498 6121
10498 7423
10498 9635
10498 10521
10498 10549
10498 10567
10499 132
10499 261
10499 867
10499 982
10499 1054
10499 1456
10499 1506
10499 2195
10499 3802
10501 320
10501 2194
10501 3811
10501 3876
10501 5894
10501 8195
10501 8217
10501 8342
10501 8826
10501 9894
10502 10582
10505 744
10505 2111
10505 6703
10505 10568
10505 10569
10505 10570
10505 10571
10505 10572
10505 10573
10505 10574
10506 65
10506 1469
10506 7085
10506 7122
10506 10440
10506 10524
10506 10575
10506 10576
10506 10577
10506 10578
10507 4798
10509 325
10509 606
10509 5916
10509 6500
10509 6798
10509 7606
10509 9628
10509 10579
10509 10580
10509 10581
10511 1015
10512 1708
10512 3287
10512 3934
10512 4039
10512 4970
10512 6363
10512 7058
10512 7602
10512 8854
10514 812
10515 3348
10515 3423
10515 4193
10515 7098
10515 8267
10515 9849
10515 9859
10515 10131
10515 10583
10515 10584
10516 626
10516 1471
10516 1474
10516 1699
10516 3797
10516 3811
10516 9545
10516 10435
10516 10585
10516 10586
10518 1489
10518 1849
10518 3765
10518 4039
10518 9714
10518 10233
10518 10315
10518 10587
10518 10588
10518 10589
10519 1401
10519 1788
10519 3468
10519 3864
10519 7426
10519 10440
10519 10517
10519 10590
10519 10591
10524 81
10524 2787
10524 2863
10524 3502
10524 5302
10524 5735
10524 6567
10524 10592
10524 10593
10524 10594
10526 8310
10527 1532
10527 6725
10528 345
10528 408
10528 412
10528 1164
10528 2096
10528 5673
10528 10183
10528 10193
10528 10595
10530 261
10530 412
10530 1299
10530 1353
10530 1905
10530 2339
10530 3494
10530 3592
10530 4617
10530 10596
10531 5017
10531 6230
10531 9743
10531 9953
10531 10597
10534 5432
10534 7475
10534 9221
10534 10130
10534 10525
10535 10517
10536 443
10536 907
10536 3004
10536 3183
10536 4950
10536 6969
10536 7041
10536 10599
10536 10600
10537 761
10537 1143
10537 1682
10537 5017
10537 5860
10537 7012
10537 7592
10537 10263
10537 10598
10538 7796
10541 1155
10541 10601
10542 4349
10543 581
10543 1091
10543 2907
10543 3297
10543 4147
10543 5759
10543 6679
10543 7629
10543 10602
10543 10603
10544 345
10544 408
10544 412
10544 867
10544 1504
10544 2096
10544 2365
10544 4606
10544 5673
10548 5539
10551 1579
10551 2383
10551 3069
10551 3565
10551 5216
10551 5681
10551 8148
10551 9381
10551 10328
10551 10491
10552 118
10552 1809
10552 2492
10552 4608
10552 5626
10552 5897
10552 6168
10552 6285
10552 8169
10552 10441
10553 1697
10553 2188
10553 2378
10553 2646
10553 3268
10553 4975
10553 8586
10553 9636
10553 10609
10553 10610
10554 4335
10554 6434
10554 7822
10554 8588
10554 10363
10554 10611
10554 10612
10554 10613
10554 10614
10554 10615
10555 1824
10555 2078
10555 2412
10555 2485
10555 7606
10555 10616
10555 10617
10557 975
10557 1809
10557 4527
10557 5898
10557 6500
10557 7705
10557 7863
10557 10179
10557 10618
10557 10619
10559 1386
10559 3911
10559 4264
10559 4480
10559 7071
10559 9147
10559 9319
10559 10620
10560 171
10560 505
10560 1550
10560 1971
10560 2364
10560 3060
10560 4352
10560 8685
10561 0
10561 252
10561 1746
10561 2169
10561 2268
10561 3498
10561 6969
10561 8663
10561 9018
10561 10621
10562 9981
10564 303
10564 430
10564 1806
10564 2383
10564 3166
10564 3385
10564 4151
10564 8053
10564 10111
10564 10622
10567 330
10567 3560
10567 6089
10567 9094
10567 9266
10567 9510
10567 10325
10567 10623
10567 10624
10567 10625
10572 589
10572 1634
10572 2068
10572 6531
10572 7008
10572 7692
10572 8461
10572 10288
10572 10418
10572 10626
10573 10354
10575 564
10575 1166
10575 1633
10575 2564
10575 7159
10575 9006
10575 10627
10575 10628
10575 10629
10575 10630
10576 275
10576 1919
10576 2212
10576 4526
10576 6303
10576 9755
10576 9780
10576 10047
10576 10245
10576 10635
10577 1105
10577 1805
10577 7748
10577 9635
10577 9702
10577 10329
10577 10631
10577 10632
10577 10633
10577 10634
10578 345
10578 408
10578 412
10578 948
10578 1055
10578 1614
10578 2096
10578 2365
10578 4606
10583 10636
10584 5505
10585 1091
10585 2067
10585 2242
10585 2882
10585 4505
10585 9964
10585 10196
10585 10638
10585 10639
10586 5528
10588 378
10588 761
10588 978
10588 1738
10588 3253
10588 5191
10588 8805
10588 10624
10588 10641
10588 10642
10591 314
10591 1168
10591 1858
10591 2028
10591 4575
10591 7719
10591 9118
10591 10172
10591 10505
10591 10640
10592 33
10592 663
10592 3793
10592 3795
10592 4061
10592 4301
10592 7806
10592 9334
10592 10643
10592 10644
10593 1530
10595 355
10595 988
10595 3063
10595 6508
10595 9906
10595 10371
10595 10599
10595 10645
10595 10646
10595 10647
10596 712
10596 2992
10596 2993
10596 3710
10596 4122
10596 6661
10596 7444
10596 9720
10596 10648
10596 10649
10597 3510
10597 4566
10597 7133
10597 10383
10599 1842
10599 1871
10599 2301
10599 3376
10599 4125
10599 8307
10599 9495
10599 9717
10599 10680
10600 2704
10604 412
10604 653
10604 4224
10604 4383
10604 5355
10604 6734
10604 9138
10604 10315
10604 10605
10604 10606
10605 497
10605 2146
10605 2169
10605 3255
10605 5209
10605 5904
10605 6098
10605 10599
10605 10639
10605 10650
10607 378
10611 975
10611 1417
10611 1687
10611 1922
10611 4821
10611 5976
10611 6401
10611 8564
10611 9095
10611 10654
10616 44
10616 350
10616 777
10616 1773
10616 7185
10616 8942
10616 10655
10616 10656
10616 10657
10617 614
10617 919
10617 933
10617 2123
10617 3595
10617 4427
10617 4846
10617 5651
10617 10658
10617 10659
10621 246
10621 799
10621 2896
10621 3499
10621 3837
10621 3861
10621 4054
10621 5064
10621 8331
10621 10413
10624 405
10624 1164
10624 1537
10624 2067
10624 2484
10624 6261
10624 10183
10624 10667
10624 10668
10624 10669
10625 233
10625 970
10625 3462
10625 4368
10625 9154
10625 10177
10625 10664
10625 10665
10625 10666
10626 981
10626 986
10626 1634
10626 2359
10626 4059
10626 4391
10626 7847
10626 8633
10626 10656
10626 10670
10627 5008
10630 397
10630 825
10630 2515
10630 6830
10630 8619
10630 10646
10630 10671
10630 10672
10630 10673
10630 10674
10633 480
10633 901
10633 4916
10633 7023
10633 8998
10633 9773
10633 10105
10633 10450
10633 10675
10633 10676
10636 4003
10637 147
10637 407
10637 505
10637 577
10637 763
10637 766
10637 867
10637 889
10637 989
10640 66
10640 147
10640 407
10640 505
10640 763
10640 766
10640 867
10640 1614
10640 10677
10645 5725
10646 322
10646 1837
10646 3253
10646 3561
10646 5079
10646 5209
10646 10280
10646 10449
10646 10647
10646 10679
10647 79
10647 855
10647 1657
10647 1692
10647 4595
10647 6577
10647 10371
10647 10520
10647 10640
10647 10678
10650 679
10650 1367
10650 1638
10650 4477
10650 5089
10650 5818
10650 7743
10650 7801
10650 8068
10650 9002
10651 926
10651 5128
10651 5976
10651 7012
10651 7823
10651 8351
10651 8543
10651 9738
10651 10681
10651 10682
10652 58
10652 5949
10652 7031
10652 9316
10652 9472
10652 9965
10652 10476
10652 10590
10652 10610
10652 10642
10654 5372
10654 7804
10654 8934
10654 9095
10654 10696
10658 1091
10658 2840
10658 3281
10658 3297
10658 7629
10658 10141
10658 10377
10658 10634
10658 10683
10658 10684
10659 329
10659 456
10659 4255
10659 7620
10659 8348
10659 8444
10659 10246
10659 10685
10659 10686
10659 10687
10660 2151
10660 2836
10660 4289
10660 5433
10660 5542
10660 8325
10660 8366
10660 10559
10660 10667
10660 10688
10661 4040
10665 140
10668 192
10668 3344
10668 4191
10668 7400
10668 7554
10668 10090
10668 10546
10668 10689
10668 10690
10668 10691
10670 1528
10670 2628
10670 2866
10670 3055
10670 3615
10670 5539
10670 6969
10670 7805
10670 10022
10670 10477
10671 1968
10671 3898
10671 5787
10671 7528
10671 9247
10671 10308
10671 10692
10671 10693
10671 10694
10671 10695
10674 583
10674 1166
10674 1399
10674 2773
10674 6882
10674 7601
10674 8981
10674 9346
10674 10286
10674 10565
10676 206
10676 273
10676 901
10676 4086
10676 6758
10676 9374
10676 9894
10676 10090
10676 10697
10676 10698
10677 118
10677 1186
10677 2268
10677 3793
10677 4591
10677 4869
10677 5209
10677 5770
10677 7604
10677 10699
10678 311
10678 325
10678 399
10678 3253
10678 3462
10678 4782
10678 8804
10678 9923
10678 10250
10678 10700
10681 6758
10683 10704
10687 1579
10687 1697
10687 6715
10687 6978
10687 7894
10687 9714
10687 9884
10687 10111
10687 10708
10687 10709
10693 140
10693 1186
10693 1323
10693 1429
10693 2714
10693 2851
10693 3706
10693 8773
10693 10446
10693 10711
10697 2344
10697 2395
10697 3465
10697 3772
10697 4819
10697 4855
10697 7971
10697 10586
10697 10712
10697 10713
10698 1003
10698 2927
10698 7058
10698 7238
10698 9547
10698 9965
10698 10045
10698 10703
10698 10716
10698 10719
10700 3211
10700 3388
10700 5274
10700 5309
10700 5818
10700 5979
10700 8068
10700 10532
10700 10714
10700 10715
10701 1592
10701 2260
10701 2341
10701 5015
10701 8018
10701 8350
10701 9746
10701 10725
10701 10726
10701 10727
10702 1283
10702 2433
10702 4556
10702 5678
10702 9968
10702 9985
10702 10226
10702 10716
10702 10717
10702 10718
10703 1472
10703 3199
10703 4262
10703 5903
10703 7002
10703 8782
10703 10251
10703 10627
10703 10716
10703 10724
10706 127
10706 970
10706 3369
10706 5082
10706 7345
10706 7806
10706 8348
10706 9480
10706 10041
10706 10705
10707 1580
10707 3220
10707 3407
10707 4556
10707 8096
10707 10435
10707 10720
10707 10721
10707 10722
10707 10723
10708 167
10708 321
10708 1656
10708 7612
10708 8195
10708 8914
10711 416
10711 456
10711 689
10711 5260
10711 7002
10711 7507
10711 8405
10711 9343
10711 10728
10712 1280
10712 1412
10712 1568
10712 2143
10712 3498
10712 8830
10712 9722
10712 10729
10712 10730
10712 10731
10714 1532
10714 2993
10714 3515
10714 5315
10714 8892
10714 9780
10714 10349
10714 10732
10714 10733
10714 10734
10716 7192
10716 10735
10716 10736
10716 10737
10718 3925
10718 4379
10718 4715
10718 8019
10718 9290
10718 9717
10718 9750
10718 10156
10718 10738
10718 10739
10720 149
10720 288
10720 1766
10720 5577
10720 9731
10720 10663
10720 10740
10720 10741
10720 10742
10721 624
10721 3484
10721 4249
10721 8588
10721 8804
10721 8992
10721 9093
10721 10143
10721 10743
10721 10744
10723 117
10723 852
10723 1922
10723 3343
10723 3525
10723 7128
10723 8957
10723 10748
10723 10749
10723 10750
10726 1960
10727 606
10727 1280
10727 2605
10727 3885
10727 4955
10727 7960
10727 9740
10727 10745
10727 10746
10727 10747
10729 9770
10730 206
10730 1441
10730 3255
10730 3453
10730 3821
10730 9110
10730 10338
10730 10751
10730 10752
10730 10753
10732 482
10732 636
10732 4996
10732 5341
10732 5960
10732 7860
10732 8042
10732 9954
10732 10755
10732 10756
10733 1347
10733 2564
10733 4059
10733 5880
10733 8415
10733 9391
10733 9982
10733 10757
10733 10758
10733 10759
10736 1890
10736 1988
10736 2467
10736 2718
10736 6095
10736 8793
10736 9456
10736 10762
10736 10763
10736 10764
10738 3793
10739 1502
10739 2546
10739 10723
10739 10765
10739 10766
10739 10767
10739 10768
10739 10769
10739 10770
10740 10796
10742 73
10742 2341
10742 4737
10742 6043
10742 7605
10742 7878
10742 9296
10742 10456
10742 10771
10742 10772
10743 2165
10743 2431
10743 4396
10743 5195
10743 7287
10743 7951
10743 9960
10743 9994
10743 10773
10745 161
10745 781
10745 2062
10745 4247
10745 5504
10745 5564
10745 8656
10745 10657
10745 10774
10745 10775
10746 3327
10746 6841
10746 7238
10746 7703
10746 9374
10746 10776
10746 10777
10747 1934
10748 5315
10749 2466
10749 2799
10749 3373
10749 4861
10749 5711
10749 6244
10749 6688
10749 8934
10749 10221
10749 10778
10750 2342
10750 3373
10750 6244
10750 6688
10750 8934
10750 10668
10750 10778
10750 10779
10750 10780
10750 10781
10751 244
10751 703
10751 710
10751 2211
10751 2265
10751 2991
10751 3568
10751 4174
10751 6327
10751 9455
10753 644
10753 3498
10753 4017
10753 4374
10753 4794
10753 5315
10753 5673
10753 9702
10753 9705
10753 10782
10754 4202
10754 6382
10754 6401
10754 6638
10754 7725
10754 8875
10754 8995
10754 9155
10754 10290
10754 10783
10757 397
10757 595
10757 1764
10757 2811
10757 4352
10757 5897
10757 7682
10757 10668
10757 10732
10757 10784
10758 532
10758 1026
10758 1860
10758 1867
10758 2485
10758 2896
10758 5824
10758 8487
10758 9068
10758 10785
10763 564
10763 1340
10763 2233
10763 3482
10763 4355
10763 7887
10763 8625
10763 10786
10763 10787
10763 10788
10766 5711
10767 7423
10768 978
10768 5115
10768 8318
10768 9687
10768 10194
10768 10533
10768 10789
10768 10790
10768 10791
10768 10792
10769 10439
10770 1448
10770 2607
10770 8232
10770 8405
10770 8804
10770 9314
10770 10455
10770 10793
10770 10794
10770 10795
10771 1890
10771 4274
10771 4282
10771 4690
10771 4753
10771 7605
10771 10772
10771 10797
10771 10798
10773 566
10773 790
10773 1176
10773 4462
10773 8047
10773 9390
10773 9665
10773 10394
10773 10799
10773 10800
10775 1835
10776 9780
10777 2469
10777 2608
10777 2813
10777 3933
10777 5561
10777 8195
10777 8214
10777 10265
10777 10294
10777 10725
10780 521
10781 10807
10782 8313
10782 8350
10782 8516
10782 10805
10782 10806
10784 168
10784 566
10784 698
10784 867
10784 989
10784 1198
10784 1534
10784 1905
10784 2364
10784 6008
10785 532
10785 1145
10785 3070
10785 3727
10785 4224
10785 7438
10785 8746
10785 9753
10785 9884
10785 10808
10787 970
10787 1384
10787 1884
10787 8743
10787 10692
10787 10809
10787 10810
10787 10811
10787 10812
10793 149
10793 4239
10793 5081
10793 6112
10793 7487
10793 10813
10793 10814
10793 10815
10794 743
10794 2285
10794 2870
10794 4352
10794 4798
10794 6118
10794 7241
10794 9006
10794 10852
10794 10853
10795 1165
10795 2888
10795 4061
10795 4987
10795 5592
10795 5711
10795 7036
10795 10588
10795 10816
10795 10817
10802 774
10802 4441
10802 4937
10802 5227
10802 10398
10802 10818
10802 10819
10802 10820
10802 10821
10806 133
10806 168
10806 989
10806 1164
10806 1198
10806 1534
10806 1905
10806 2364
10806 5673
10806 9003
10807 7724
10809 1789
10809 1884
10809 6095
10809 6484
10809 7331
10809 10822
10809 10823
10809 10824
10809 10825
10809 10826
10811 2866
10812 1356
10812 4757
10812 7847
10812 8106
10812 8580
10812 9587
10812 10435
10812 10576
10812 10827
10812 10828
10813 45
10813 2469
10813 3369
10813 4209
10813 5442
10813 5608
10813 7826
10813 10622
10813 10829
10813 10830
10817 130
10817 171
10817 984
10817 1027
10817 1904
10817 3298
10817 4643
10817 5539
10817 8854
10817 10183
10824 4699
10824 6565
10824 6790
10824 7255
10824 10133
10824 10440
10824 10800
10824 10832
10824 10833
10824 10834
10826 883
10826 8914
10826 10671
10826 10854
10826 10855
10827 590
10827 1074
10827 1217
10827 1578
10827 3184
10827 5358
10827 10126
10827 10581
10827 10724
10827 10806
10832 3640
10832 6583
10832 7020
10832 7230
10832 9210
10832 10751
10832 10835
10832 10836
10832 10837
10833 4839
10833 10838
10834 46
10834 1744
10834 3123
10834 3630
10834 5232
10834 8307
10834 9666
10834 9716
10834 10839
10834 10840
10836 225
10836 2628
10836 3572
10836 5637
10836 6088
10836 10848
10837 4957
10838 178
10838 1361
10838 10289
10838 10841
10838 10842
10838 10843
10838 10844
10838 10845
10838 10846
10838 10847
10839 1927
10839 2869
10839 2915
10839 3388
10839 4477
10839 4498
10839 9321
10839 10118
10839 10159
10839 10288
10840 642
10840 2245
10840 5728
10840 6843
10840 7776
10840 8458
10840 10849
10840 10850
10840 10851
10841 120
10841 672
10841 2112
10841 4798
10841 5405
10841 7130
10841 9592
10841 10856
10841 10857
10841 10858
10842 606
10842 2878
10842 3218
10842 8625
10842 10293
10843 1528
10843 2947
10843 3839
10843 4294
10843 4952
10843 5391
10843 6193
10843 10787
10843 10859
10843 10860
10845 2176
10845 2420
10845 4755
10845 7038
10845 8963
10845 9002
10845 9055
10845 9086
10845 10615
10845 10861
10846 9144
10846 10862
10852 1714
10852 4696
10852 5315
10852 9150
10852 9171
10852 9297
10852 9967
10852 10863
10852 10864
10852 10865
10854 338
10854 989
10854 3439
10854 8143
10854 9860
10854 9954
10854 9993
10854 10304
10854 10337
10854 10422
10855 382
10855 2389
10855 3113
10855 6352
10855 7517
10855 8914
10855 9034
10855 9704
10855 10866
10855 10867
10857 230
10857 252
10857 1073
10857 1968
10857 2468
10857 2602
10857 5662
10857 9767
10857 10868
10857 10869
10860 10874
10861 1657
10861 2267
10861 3851
10861 3907
10861 10870
10871 583
10871 1176
10871 1252
10871 1634
10871 2720
10871 3251
10871 5543
10871 9711
10871 10872
10871 10873
