# Supplementary material for: The role of nodes in controlling and observing complex networks
Source: PLoS One. 2025 Jun 12;20(6):e0325824. doi: 10.1371/journal.pone.0325824 (PMC12161543; doi:10.1371/journal.pone.0325824)
Supplement: S1 File — The 18 real-world network datasets used in this study (ZIP) [file pone.0325824.s001.zip › Real networks/15N8846_p2p-Gnutella02.txt]

0 1
0 2
0 3
0 4
0 5
0 6
0 7
0 8
0 9
0 10
1 310
1 1091
1 1213
1 1517
1 3082
1 3084
1 3326
1 3327
1 3328
1 3329
3 3472
4 3094
5 269
5 761
5 1465
5 2648
5 2649
5 3151
5 3460
6 1066
6 1247
6 1815
6 1978
6 2251
6 2252
6 2256
6 2257
6 3324
6 3325
9 10
9 1009
9 1576
9 1914
9 3259
9 3330
9 3331
9 3332
9 3333
10 731
10 748
10 807
10 808
10 809
10 810
10 811
10 812
10 813
10 814
11 12
11 13
11 14
11 15
11 16
11 17
11 18
11 19
11 20
11 21
12 708
12 1276
12 1482
12 1590
12 1632
12 2885
12 3334
12 3335
12 3336
12 3337
13 460
13 765
13 766
13 767
13 768
13 769
13 770
13 771
13 772
13 773
14 218
14 1364
14 1365
14 1366
14 1367
14 1368
14 1369
14 1370
14 1371
14 1372
19 296
19 3618
21 1344
21 1655
21 1798
21 2626
21 2877
21 3338
21 3339
21 3340
21 3341
21 3342
22 23
22 24
22 25
22 26
22 27
22 28
22 29
22 30
22 31
23 31
23 730
23 1240
23 2239
23 2305
23 2654
23 2826
23 3348
23 3349
23 3350
28 295
28 1676
28 2243
28 2400
28 2546
28 3343
28 3344
28 3345
28 3346
28 3347
31 361
31 1305
31 1755
31 1902
31 2672
31 3548
31 4043
31 4413
31 5642
31 5643
32 33
32 34
32 35
32 36
32 37
32 38
32 39
32 40
32 41
32 42
33 84
33 133
33 283
33 1800
33 2031
33 2430
33 3278
33 3360
33 3361
33 3362
34 599
34 1373
34 1557
34 1669
34 1725
34 2035
34 2138
34 3351
34 3352
36 31
36 1327
36 1329
36 2063
36 2562
36 2904
36 3015
36 3411
36 7717
36 7718
37 47
37 226
37 385
37 386
37 388
37 389
37 998
37 2451
37 3358
37 3359
38 618
38 620
38 864
38 1780
38 3035
38 3353
38 3354
38 3355
38 3356
38 3357
43 39
43 44
43 45
43 46
43 47
43 48
43 49
43 50
43 51
43 52
45 202
45 652
45 802
45 1030
45 3119
45 3363
45 3364
45 3365
45 3366
45 3367
47 557
47 1198
47 2035
47 2323
47 3018
47 3368
47 3369
47 3370
47 3371
47 3372
48 485
48 990
48 1036
48 1435
48 1471
48 2180
48 2237
48 2574
48 2575
48 2576
50 340
50 937
50 1313
50 2114
50 3373
50 3374
50 3375
50 3376
50 3377
50 3378
53 54
53 55
53 56
53 57
53 58
53 59
53 60
53 61
53 62
53 63
55 975
55 1262
55 1267
55 1525
55 1850
55 2428
55 2922
55 3040
55 3266
55 3379
56 269
56 469
56 1434
56 2039
56 2169
56 3371
56 3385
56 3386
56 3387
56 3388
57 7
57 186
57 302
57 812
57 1508
57 2550
57 2879
57 2994
57 3380
57 3381
63 59
63 709
63 1274
63 1648
63 1784
63 2288
63 3063
63 3382
63 3383
63 3384
64 65
64 66
64 67
64 68
64 69
64 70
64 71
64 72
64 73
64 74
65 1524
65 3420
65 3421
68 2476
68 3137
68 4070
68 6626
68 6820
68 6821
68 6822
71 1245
71 1922
71 2873
71 3405
71 3406
71 3407
71 3408
71 3409
71 3410
71 3411
75 76
76 1706
76 1722
76 2582
76 3422
76 3423
76 3424
76 3425
76 3426
76 3427
76 3428
77 20
77 78
77 79
77 80
77 81
77 82
77 83
77 84
77 85
77 86
78 64
78 581
78 2753
78 2758
78 2773
78 3395
78 3396
78 3397
78 3398
78 3399
80 221
80 223
80 275
80 277
80 387
80 688
80 693
80 841
80 842
80 843
82 250
82 785
82 1224
82 1361
82 1437
82 1504
82 2323
82 2440
82 3393
82 3394
83 8
83 1612
83 1703
83 1704
83 1705
83 1706
83 1707
83 1708
83 1709
83 1710
85 1576
85 1802
85 1927
85 2327
85 2583
85 3204
85 3389
85 3390
85 3391
85 3392
87 88
89 43
89 90
89 91
89 92
89 93
89 94
89 95
89 96
89 97
89 98
90 676
90 1471
90 1997
90 2452
90 3400
90 3401
90 3402
90 3403
90 3404
92 2649
93 25
93 560
93 1022
93 1033
93 1472
93 1711
93 2281
93 3418
93 3419
94 688
94 1629
94 2345
94 2346
94 2347
95 1355
95 1514
95 1631
95 2609
95 2838
95 3413
95 3414
95 3415
95 3416
95 3417
96 468
96 1691
96 2121
96 2468
96 2681
96 2682
96 3442
96 3443
96 3444
97 90
97 279
97 386
97 388
97 1681
97 2101
97 2219
97 2997
97 3412
99 100
99 101
99 102
99 103
99 104
99 105
99 106
99 107
99 108
99 109
101 451
101 827
101 966
101 1111
101 1592
101 1766
101 2401
101 2639
101 3435
101 3436
103 424
103 1214
103 1772
103 3473
103 3474
104 729
104 737
104 1498
104 3277
104 3437
104 3438
104 3439
104 3440
104 3441
105 629
105 1062
105 2346
105 2571
105 2861
105 2875
105 3120
105 3429
105 3430
105 3431
106 104
106 473
106 640
106 1319
106 1576
106 2736
106 3218
106 3432
106 3433
106 3434
107 350
107 694
107 695
107 714
107 1096
107 1218
107 2186
107 3461
107 3462
107 3463
108 1910
108 1924
108 2306
108 2736
108 3030
108 3445
108 3446
108 3447
108 3448
108 3449
109 81
109 123
109 1597
109 1919
109 2801
109 3168
109 3456
109 3457
109 3458
109 3459
110 111
110 112
110 113
110 114
110 115
110 116
110 117
110 118
110 119
110 120
112 1043
112 1049
112 1050
112 1535
112 1998
112 2404
112 2405
112 2406
112 2407
112 2408
114 924
114 1211
114 1329
114 1512
114 2092
114 2413
114 2583
114 2744
114 2745
114 2746
116 925
116 1451
116 2414
116 3317
116 3450
116 3451
116 3452
116 3453
116 3454
116 3455
118 181
118 307
118 911
118 963
118 1649
118 1714
118 1924
118 2627
118 3231
118 3315
120 426
120 923
120 1299
120 1300
120 1301
120 1302
120 1303
120 1304
120 1305
121 122
121 123
121 124
121 125
121 126
121 127
121 128
121 129
121 130
121 131
122 2022
123 486
123 538
123 701
123 1049
123 1129
123 1130
123 1131
123 1132
123 1133
123 1134
123 1135
125 2030
125 2759
125 3464
125 3465
125 3466
125 3467
125 3468
125 3469
125 3470
125 3471
132 133
134 135
134 136
134 137
134 138
134 139
134 140
134 141
134 142
134 143
134 144
135 222
135 223
135 230
135 387
135 541
135 821
135 876
135 999
135 1114
135 1363
139 3110
139 3571
139 5515
142 140
142 828
142 2788
142 3654
143 1783
143 4880
143 6600
145 146
145 147
145 148
145 149
145 150
145 151
145 152
145 153
145 154
145 155
147 272
147 391
147 392
147 933
147 1277
147 1858
147 2369
147 3475
147 3476
147 3477
150 12
150 553
150 554
150 555
150 556
150 557
150 558
150 559
150 560
150 561
151 194
151 238
151 548
151 573
151 1649
151 1927
151 2025
151 2202
151 3497
151 3498
153 325
153 779
153 2339
153 2376
153 2519
153 3481
153 3482
153 3483
153 3484
153 3485
154 7
154 122
154 920
154 1050
154 2643
154 2694
154 2705
154 2823
154 3490
154 3491
155 37
155 147
155 481
155 632
155 678
155 1770
155 2534
155 3478
155 3479
155 3480
156 157
156 158
156 159
156 160
156 161
156 162
156 163
156 164
156 165
159 419
159 848
159 939
159 1372
159 1890
159 2237
159 3486
159 3487
159 3488
159 3489
160 562
164 3669
166 8
166 167
166 168
166 169
166 170
166 171
166 172
166 173
166 174
166 175
172 338
172 873
172 2330
172 2957
172 3093
172 3492
172 3493
172 3494
172 3495
172 3496
176 177
176 178
176 179
176 180
176 181
176 182
176 183
176 184
176 185
176 186
180 70
180 164
180 326
180 960
180 1150
180 1482
180 2367
180 2368
180 2369
180 2370
183 1245
183 1258
183 1520
183 1770
183 2990
183 3033
183 3149
183 3499
183 3500
183 3501
185 59
185 64
185 1650
185 2047
185 2433
185 2962
185 6552
185 6587
185 7114
185 7810
187 188
187 189
187 190
187 191
187 192
187 193
187 194
187 195
187 196
187 197
191 150
191 276
191 278
191 280
191 541
191 887
191 999
191 1676
191 1777
191 1778
195 305
195 406
195 744
195 1833
195 3084
195 3486
195 3502
195 3503
195 3504
196 640
196 1687
196 2506
196 2602
196 3171
196 3313
196 3370
196 3540
196 3541
196 3542
197 1365
197 3282
197 3514
197 3515
197 3516
197 3517
197 3518
197 3519
197 3520
198 199
198 200
198 201
198 202
198 203
198 204
198 205
198 206
198 207
198 208
202 296
202 1864
202 2305
202 2941
202 2956
202 3505
202 3506
202 3507
202 3508
202 3509
203 222
203 227
203 271
203 279
203 391
203 853
203 887
203 1019
203 1020
203 1086
204 672
204 785
204 1441
204 1466
204 2477
204 2688
204 2780
204 2871
204 3250
205 1255
205 3318
205 3521
205 3522
205 3523
205 3524
205 3525
205 3526
205 3527
205 3528
206 272
206 509
206 999
206 1073
206 1929
206 3174
206 3510
206 3511
206 3512
206 3513
207 1
207 1693
207 2185
207 3543
207 3544
207 3545
207 3546
207 3547
207 3548
208 206
208 1026
208 1037
208 2368
208 3529
208 3530
208 3531
208 3532
208 3533
209 210
209 211
209 212
209 213
209 214
209 215
209 216
209 217
209 218
209 219
211 3534
212 307
212 2125
212 2416
212 3321
212 3535
212 3536
212 3537
212 3538
212 3539
215 190
215 5311
215 7703
216 819
218 1608
218 2462
218 2899
218 3560
218 3561
218 3562
218 3563
218 3564
218 3565
218 3566
219 2994
220 221
220 222
220 223
220 224
220 225
220 226
220 227
220 228
220 229
220 230
221 390
221 492
221 785
221 1153
221 2332
221 2647
221 4453
221 4454
221 4455
221 4456
222 560
222 772
222 1000
222 2017
222 3407
222 3549
222 3550
222 3551
222 3552
222 3553
223 554
223 1088
223 1110
223 1226
223 1227
223 1228
223 1229
223 1230
223 1231
223 1232
224 395
224 858
224 868
224 1929
224 2066
224 2826
224 3554
224 3555
224 3556
224 3557
225 150
225 227
225 273
225 274
225 279
225 388
225 854
225 1020
225 1113
225 3857
226 31
226 222
226 223
226 688
226 693
226 821
226 842
226 887
226 1363
226 1676
227 313
227 415
227 1655
227 2472
227 2473
227 2474
227 2475
227 2476
227 2477
227 2478
228 8743
229 222
229 227
229 385
229 386
229 388
229 389
229 688
229 854
229 1019
229 1020
230 231
230 573
230 574
230 575
230 576
230 577
230 578
230 579
230 580
231 8
231 232
231 233
231 234
231 235
231 236
231 237
231 238
231 239
231 240
233 150
233 227
233 386
233 389
233 393
233 1364
233 3567
233 3568
233 3569
234 101
234 460
234 473
234 757
234 962
234 1066
234 2662
234 3558
234 3559
240 1252
240 1611
240 1632
240 2456
240 3570
240 3571
240 3572
240 3573
240 3574
240 3575
241 242
241 243
241 244
241 245
241 246
241 247
241 248
241 249
241 250
241 251
243 3773
245 2750
245 2794
245 3053
245 3854
245 4229
245 5027
245 6053
245 6733
245 6734
245 6735
249 474
249 840
249 1706
249 1711
249 2471
249 3463
249 3483
249 3576
249 3577
249 3578
250 221
250 222
250 223
250 230
250 688
250 693
250 821
250 999
250 1363
250 3348
252 167
252 253
252 254
252 255
252 256
252 257
252 258
252 259
252 260
254 19
254 144
254 161
254 183
254 625
254 1049
254 1417
254 2187
254 2449
254 3579
255 1001
255 2240
255 3285
255 3580
255 3581
255 3582
255 3583
255 3584
255 3585
256 350
256 385
256 525
256 676
256 1000
256 1001
256 1002
256 1003
256 1004
256 1005
257 161
257 861
257 1344
257 1792
257 2601
257 3586
257 3587
257 3588
257 3589
257 3590
258 221
258 222
258 387
258 693
258 821
258 1349
258 3591
258 3592
258 3593
258 3594
261 19
261 103
261 262
261 263
261 264
261 265
261 266
261 267
261 268
261 269
264 58
264 343
264 398
264 690
264 1446
264 1530
264 2332
264 3264
264 3595
264 3596
266 598
266 3641
267 389
267 541
267 1203
267 3305
267 3597
267 3598
267 3599
267 3600
267 3601
267 3602
268 272
268 838
268 916
268 1622
268 2774
268 3250
268 3603
268 3604
268 3605
268 3606
270 271
270 272
270 273
270 274
270 275
270 276
270 277
270 278
270 279
270 280
271 20
271 911
271 947
271 1726
271 3355
271 3376
271 3685
271 4660
272 28
272 1106
272 2093
272 2171
272 2172
272 2173
272 2174
272 2175
272 2176
272 2177
273 101
273 259
273 1297
273 1414
273 2329
273 2519
273 3607
273 3608
273 3609
273 3610
274 255
274 305
274 1069
274 1132
274 1434
274 2326
274 2327
274 2328
274 2329
274 2330
275 287
275 1104
275 1105
275 1106
275 1107
275 1108
275 1109
275 1110
275 1111
275 1112
276 70
276 2433
276 3611
276 3612
276 3613
276 3614
276 3615
276 3616
276 3617
277 224
277 346
277 1319
277 1606
277 2675
277 2676
277 2677
277 2678
277 2679
277 2680
278 679
279 648
279 2337
279 3001
279 3325
279 3562
279 3619
279 3620
279 3621
279 3622
281 126
281 282
281 283
281 284
281 285
281 286
281 287
281 288
281 289
282 57
282 1476
282 1485
282 2253
282 2255
282 2736
282 2794
282 3212
282 3623
282 3624
284 385
284 862
284 896
284 1646
284 3314
284 3379
284 3625
284 3626
284 3627
284 3628
290 107
290 291
290 292
290 293
290 294
290 295
290 296
290 297
290 298
290 299
291 563
291 564
291 565
291 566
291 567
291 568
291 569
291 570
291 571
291 572
292 207
292 1121
292 1951
292 2145
292 3312
292 3629
292 3630
292 3631
292 3632
292 3633
296 50
296 419
296 2608
296 3366
296 3634
296 3635
296 3636
296 3637
296 3638
296 3639
297 3640
299 1066
299 2003
299 2055
299 2056
299 2057
299 2058
299 2059
299 2060
299 2061
299 2062
300 301
300 302
300 303
300 304
300 305
303 3643
304 273
304 710
304 876
304 1456
304 1527
304 1860
304 2041
304 2810
304 3627
304 3642
305 3651
305 3652
305 3653
306 307
306 308
306 309
306 310
306 311
306 312
306 313
306 314
306 315
306 316
308 5
308 652
308 1285
308 1559
308 2241
308 2471
308 2649
308 2871
308 3646
308 3647
311 38
311 469
311 1465
311 1713
311 2937
311 5796
311 6568
311 7336
311 8637
311 8638
311 8639
311 8640
317 318
317 319
317 320
317 321
317 322
317 323
317 324
317 325
317 326
317 327
318 20
318 589
318 1787
318 1910
318 1919
318 3053
318 3358
318 3568
318 3644
318 3645
319 343
319 350
319 395
319 977
319 1027
319 1164
319 1214
319 2113
319 2669
319 3650
325 1987
325 3837
325 3838
326 161
326 350
326 1606
326 1772
326 1913
326 2641
326 3144
326 3538
326 3546
326 3648
326 3649
328 329
328 330
328 331
328 332
328 333
328 334
328 335
328 336
328 337
328 338
336 110
336 350
336 460
336 485
336 2039
336 3220
336 3277
336 3655
336 3656
338 1601
339 98
339 340
339 341
339 342
339 343
339 344
339 345
339 346
339 347
339 348
341 31
341 730
341 731
341 732
341 733
341 734
341 735
341 736
341 737
341 738
348 116
348 708
348 1064
348 2609
348 3498
348 3968
348 4372
348 6358
348 7811
349 350
350 277
350 546
350 669
350 695
350 2102
350 2698
350 3538
350 3657
350 3658
350 3659
351 352
351 353
351 354
351 355
351 356
351 357
351 358
351 359
351 360
351 361
353 3687
354 53
354 980
354 1054
354 1982
354 2951
354 3660
354 3661
354 3662
354 3663
354 3664
355 85
355 166
355 676
355 1619
355 1683
355 2286
355 2305
355 2730
355 2731
355 2732
356 539
357 1137
357 1414
357 1550
357 1670
357 3092
357 3665
357 3666
357 3667
357 3668
358 20
358 714
358 1364
358 2137
358 2185
358 3128
358 3673
358 3674
358 3675
358 3676
362 363
362 364
362 365
362 366
362 367
362 368
362 369
362 370
362 371
362 372
365 320
365 633
365 1154
365 2234
365 2284
365 3010
365 3695
365 3696
365 3697
365 3698
368 3670
370 485
370 712
370 912
370 1118
370 2338
370 2416
370 2876
370 3671
370 3672
373 374
373 375
373 376
373 377
373 378
373 379
373 380
373 381
373 382
373 383
374 31
374 48
374 226
374 275
374 386
374 391
374 688
374 887
374 1086
374 1297
376 1346
376 1646
376 3295
376 3688
376 3689
376 3690
376 3691
376 3692
376 3693
376 3694
377 621
377 825
377 1079
377 1676
377 2094
377 2953
377 3677
377 3678
377 3679
378 1036
378 1699
378 1847
378 3423
378 3680
378 3681
378 3682
378 3683
378 3684
378 3685
381 276
381 277
381 280
381 541
381 887
381 999
381 1297
381 1676
381 1777
381 3686
382 1000
382 1358
382 1861
382 2790
382 2805
382 3034
382 3324
382 3549
382 3703
382 3704
383 737
383 1881
383 2341
383 2558
383 2938
383 3574
383 3718
383 3719
383 3720
383 3721
384 221
384 224
384 225
384 226
384 229
384 385
384 386
384 387
384 388
384 389
385 222
385 227
385 272
385 386
385 388
385 389
385 853
385 999
385 1019
385 1020
386 207
386 660
386 2361
386 2432
386 3081
386 3401
386 3699
386 3700
386 3701
386 3702
387 181
387 1471
387 1939
387 2190
387 3667
387 3709
387 3710
387 3711
387 3712
387 3713
388 20
388 400
388 1694
388 1922
388 3266
388 3733
388 5842
388 5843
388 5844
388 5845
390 271
390 272
390 274
390 275
390 276
390 277
390 278
390 391
390 392
390 393
391 225
391 226
391 229
391 386
391 388
391 389
391 998
391 999
391 1114
391 1298
392 737
392 1098
392 1259
392 1551
392 3079
392 3574
392 3719
392 3753
392 3754
392 3755
393 1714
393 1910
393 2218
393 2297
393 2753
393 3526
393 3705
393 3706
393 3707
393 3708
394 395
394 396
394 397
394 398
394 399
394 400
394 401
401 307
401 1431
401 1961
401 2286
401 2323
401 2746
401 2837
401 3706
401 3722
401 3723
402 5
402 151
402 157
402 403
402 404
402 405
402 406
402 407
402 408
402 409
403 9
403 298
403 408
403 865
403 2877
403 3449
403 3714
403 3715
403 3716
403 3717
407 2643
408 150
408 153
408 464
408 870
408 1247
408 2179
408 3257
408 4520
408 5958
408 6097
410 239
410 411
410 412
410 413
410 414
410 415
410 416
410 417
410 418
410 419
411 53
411 316
411 590
411 687
411 2082
411 2135
411 3735
411 3736
411 3737
411 3738
415 222
415 2163
415 2501
415 3724
415 3725
415 3726
415 3727
415 3728
415 3729
415 3730
416 761
416 2642
416 3731
416 3732
417 47
417 221
417 276
417 386
417 693
417 821
417 1198
417 3305
417 3733
417 3734
418 292
418 697
418 1218
418 1516
418 1900
418 3372
418 3632
418 3700
418 3743
418 3744
419 450
419 1093
419 1334
419 2728
419 2880
419 3536
419 3739
419 3740
419 3741
419 3742
420 421
420 422
420 423
420 424
420 425
420 426
420 427
420 428
420 429
420 430
428 1351
428 1469
428 3040
428 3320
428 3748
428 3749
428 3750
428 3751
428 3752
430 676
430 1592
430 2096
430 2483
430 3327
430 3745
430 3746
430 3747
431 432
431 433
431 434
431 435
431 436
431 437
431 438
431 439
431 440
432 1784
434 48
434 222
434 223
434 230
434 393
434 541
434 821
434 1277
434 1676
434 7599
437 1531
437 2084
437 2810
437 3159
437 3448
437 3588
437 3756
437 3757
437 3758
437 3759
440 2133
440 2247
440 3760
440 3761
440 3762
440 3763
440 3764
440 3765
440 3766
440 3767
441 93
441 442
441 443
441 444
441 445
441 446
441 447
441 448
441 449
443 350
443 445
443 1218
443 2311
443 2901
443 3768
443 3769
443 3770
443 3771
443 3772
444 350
444 1422
444 1536
444 1537
444 1538
444 1539
444 1540
444 1541
444 1542
444 1543
445 841
445 1016
445 1017
445 1277
445 1411
445 1412
445 1413
445 1414
445 1415
445 1416
449 443
449 678
449 2300
449 4473
449 5610
449 5857
449 6901
449 7091
449 7092
449 7093
450 451
450 452
450 453
450 454
450 455
450 456
450 457
450 458
450 459
450 460
453 3920
458 314
458 486
458 542
458 1221
458 1588
458 2861
458 3055
458 3132
458 3774
458 3775
459 189
459 525
459 698
459 2360
459 2494
459 3702
459 3784
459 3785
459 3786
460 1479
460 1692
460 3701
460 5707
460 8472
461 195
461 462
461 463
461 464
461 465
461 466
461 467
461 468
461 469
461 470
466 676
467 1673
470 67
470 464
470 1110
470 1478
470 2282
470 3610
470 3776
470 3777
470 3778
471 214
471 472
471 473
471 474
471 475
471 476
471 477
471 478
471 479
471 480
473 273
473 821
473 2323
473 2966
473 3713
473 3779
473 3780
473 3781
473 3782
473 3783
475 1059
475 1108
475 1631
475 1913
475 2700
475 3246
475 3780
475 3806
475 3807
476 190
476 287
476 764
476 1404
476 3157
476 3615
476 3787
476 3788
476 3789
476 3790
477 672
477 810
477 3171
477 3995
477 7127
478 546
478 653
478 811
478 1868
478 2222
478 2332
478 2529
478 3791
478 3792
478 3793
481 343
481 363
481 482
481 483
481 484
481 485
481 486
481 487
481 488
481 489
484 151
484 304
484 377
484 2196
484 4256
484 4506
484 6129
484 6130
484 6131
484 6132
490 284
490 491
490 492
490 493
490 494
490 495
490 496
490 497
490 498
490 499
491 9
491 718
491 1861
491 2087
491 2265
491 3794
491 3795
491 3796
491 3797
491 3798
494 3504
494 3936
498 59
498 1188
498 1676
498 2279
498 3745
498 3799
498 3800
498 3801
498 3802
498 3803
500 501
500 502
500 503
500 504
500 505
500 506
500 507
500 508
500 509
500 510
503 1891
503 2289
503 3710
503 3804
503 3805
507 137
507 551
507 2295
507 2563
507 2564
508 340
508 686
508 1766
508 1778
508 3263
508 3264
508 3310
508 3925
508 3926
508 3927
508 3928
508 3929
508 3930
509 680
509 2363
509 2706
509 3931
509 3932
509 3933
509 3934
509 3935
511 102
511 512
511 513
511 514
511 515
511 516
511 517
511 518
511 519
511 520
514 318
514 640
514 678
514 1625
514 2162
514 3786
514 3808
514 3809
514 3810
514 3811
518 1303
518 1469
518 1694
518 1998
518 2251
518 2408
518 3812
518 3813
518 3814
518 3815
520 350
520 1606
520 1772
520 2734
520 3214
520 3257
520 3476
520 3546
521 434
521 509
521 522
521 523
521 524
521 525
521 526
521 527
521 528
521 529
522 311
522 2069
522 2696
522 3164
522 3404
522 3656
522 3824
522 3825
522 3826
522 3827
523 311
523 357
523 921
523 1667
523 1776
523 3307
523 3485
523 3513
523 3828
523 3829
524 1268
524 1609
524 3816
524 3817
524 3818
524 3819
524 3820
524 3821
524 3822
524 3823
527 148
527 1500
527 3504
527 3731
527 3825
528 995
529 3243
529 3555
529 3834
529 3835
529 3836
530 361
530 531
530 532
530 533
530 534
530 535
530 536
530 537
530 538
530 539
531 680
531 2168
531 2413
531 2860
531 3221
531 3226
531 3830
531 3831
531 3832
531 3833
533 1804
535 91
535 1080
535 1485
535 1767
535 1959
535 1960
535 1961
535 1962
535 1963
535 1964
540 47
540 224
540 225
540 226
540 229
540 385
540 388
540 389
540 541
540 542
541 203
541 299
541 1055
541 1158
541 2062
541 3843
541 3844
541 3845
541 3846
541 3847
542 63
542 188
542 443
542 500
542 1737
542 3581
542 3848
542 3849
542 3850
542 3851
543 544
543 545
543 546
543 547
543 548
543 549
543 550
543 551
543 552
546 148
546 1681
546 2680
546 3250
546 3275
546 3633
546 3839
546 3840
546 3841
546 3842
549 513
549 551
549 1225
549 1246
549 2360
549 3799
549 4624
549 5251
549 5648
550 891
550 1024
550 1863
550 3546
550 3559
550 5429
550 5475
550 6500
550 6501
557 149
557 680
557 1206
557 1303
557 2175
557 2177
557 2294
557 3158
557 3855
557 3856
558 261
558 1240
558 1985
558 2739
558 3590
558 3852
558 3853
558 3854
559 48
559 227
559 271
559 274
559 279
559 388
559 841
559 854
559 1020
559 3857
562 443
562 616
562 1043
562 1631
562 1867
562 2405
562 2469
562 2673
562 3771
562 3858
566 3859
571 1121
571 1316
571 2232
571 2621
571 3288
571 3476
571 3783
571 3860
571 3861
571 3862
574 38
574 658
574 762
574 1987
574 2148
574 2432
574 2897
574 3487
574 3863
574 3864
579 233
579 2845
579 2935
579 3646
579 3865
579 3866
579 3867
579 3868
579 3869
579 3870
580 1839
580 1971
580 2000
580 2214
580 2848
580 2849
580 3784
580 3871
580 3872
580 3873
581 582
581 583
581 584
581 585
581 586
581 587
581 588
581 589
581 590
581 591
582 395
582 596
582 714
582 1010
582 1913
582 2432
582 2464
582 2845
582 3874
582 3875
583 890
583 955
583 1525
583 3545
583 3876
583 3877
583 3878
583 3879
584 1046
584 2174
584 2196
584 2493
584 3559
584 3861
584 3880
584 3881
584 3882
584 3883
585 1472
585 1772
585 2047
585 3028
585 3884
589 1783
590 221
590 275
590 387
590 855
590 1086
590 1277
590 2259
590 2260
590 2261
591 190
591 426
591 640
591 1172
591 2040
591 2407
591 2826
591 3885
591 3886
591 3887
592 426
592 593
592 594
592 595
592 596
592 597
592 598
592 599
592 600
592 601
597 234
597 460
597 747
597 1066
597 1606
597 2340
597 3299
597 3559
597 3888
597 3889
599 3908
602 81
602 603
602 604
602 605
602 606
602 607
602 608
602 609
602 610
602 611
606 153
606 3895
606 3896
606 3897
606 3898
606 3899
606 3900
606 3901
606 3902
606 3903
609 5
609 49
609 2592
609 2916
609 3172
609 3890
609 3891
609 3892
609 3893
609 3894
610 737
610 1145
610 3556
610 3945
610 4342
610 4540
610 5207
610 5620
610 5691
610 6062
612 613
612 614
612 615
612 616
612 617
612 618
612 619
612 620
612 621
614 47
614 227
614 273
614 277
614 278
614 279
614 388
614 541
614 854
614 1020
615 231
615 921
615 1434
615 2155
615 3904
615 3905
615 3906
615 3907
618 283
618 350
618 438
618 636
618 966
618 1139
618 1811
618 1812
618 1813
618 1814
621 221
621 224
621 226
621 385
621 386
621 393
621 688
621 1018
621 1297
621 1363
622 24
622 247
622 623
622 624
622 625
622 626
622 627
622 628
622 629
622 630
623 810
623 1275
623 1276
623 1584
623 3861
623 3909
623 3910
623 3911
623 3912
623 3913
626 426
626 977
626 1025
626 1111
626 1365
626 1934
626 2305
626 3352
626 3918
626 3919
628 81
628 714
628 1950
628 2464
628 3710
628 3911
628 3914
628 3915
628 3916
628 3917
629 4057
631 398
631 632
631 633
631 634
631 635
631 636
631 637
631 638
631 639
631 640
632 53
632 718
632 1499
632 1657
632 1980
632 3374
632 3921
632 3922
632 3923
632 3924
638 3434
641 642
642 2922
643 644
643 645
646 594
646 598
646 647
646 648
646 649
646 650
646 651
646 652
646 653
646 654
655 486
655 656
655 657
655 658
655 659
655 660
655 661
655 662
655 663
655 664
656 2546
656 2964
656 3938
656 3939
656 3940
656 3941
656 3942
656 3943
656 3944
656 3945
657 266
657 1367
657 1436
657 1555
657 1726
657 1874
657 2769
657 3294
657 3587
657 3937
658 270
658 2362
658 3664
658 4010
658 5630
658 5846
658 5994
658 5995
658 5996
659 291
659 1500
659 1614
659 2155
659 2935
659 3946
659 3947
659 3948
659 3949
659 3950
661 571
661 641
661 1923
661 2341
661 3010
661 3324
661 3659
661 3956
661 3957
661 3958
665 472
665 608
665 666
665 667
665 668
665 669
665 670
665 671
665 672
667 564
667 2557
667 2758
667 3052
667 3053
667 3054
667 3055
667 3056
667 3057
667 3058
670 388
670 853
670 1087
670 1692
670 3036
670 3294
670 4651
670 6353
670 6655
670 6656
673 239
673 674
673 675
673 676
673 677
673 678
673 679
673 680
675 1066
675 1071
675 3264
675 3792
675 3959
675 3960
675 3961
675 3962
675 3963
675 3964
676 17
676 296
676 475
676 1676
676 2383
676 3951
676 3952
676 3953
676 3954
676 3955
681 682
681 683
681 684
681 685
681 686
681 687
681 688
681 689
681 690
681 691
682 231
682 244
682 257
682 2275
682 3858
682 3972
682 3973
682 3974
682 3975
682 3976
686 672
687 85
687 2185
687 2424
687 2545
687 2607
687 2991
687 3007
687 3626
687 3965
687 3966
688 298
688 559
688 1004
688 1131
688 1530
688 1531
688 1532
688 1533
688 1534
688 1535
689 31
689 275
689 391
689 821
689 842
689 876
689 1086
689 1676
689 1867
689 2627
691 956
692 47
692 224
692 225
692 226
692 276
692 280
692 385
692 389
692 688
692 693
693 919
693 1363
693 1624
693 2209
693 3015
693 3967
693 3968
693 3969
693 3970
693 3971
694 9
694 470
694 695
694 696
694 697
694 698
694 699
694 700
694 701
695 3977
695 3978
695 3979
695 3980
695 3981
695 3982
695 3983
695 3984
695 3985
695 3986
697 658
697 695
697 699
697 1693
697 3263
697 3468
697 3987
697 3988
698 566
698 697
698 1090
698 1140
698 1484
698 2350
698 2685
698 3075
698 3076
698 3077
700 725
700 937
700 1009
700 1340
700 1602
700 2430
700 2834
700 3052
700 3990
700 3991
702 321
702 345
702 443
702 703
702 704
702 705
702 706
702 707
702 708
702 709
704 568
704 1716
704 2080
704 2081
704 2082
704 2083
704 2084
704 2085
704 2086
704 2087
709 140
709 388
709 400
709 534
709 1207
709 3063
709 3380
709 3401
709 3765
709 3989
710 638
710 711
710 712
710 713
710 714
710 715
710 716
710 717
710 718
710 719
716 47
716 276
716 278
716 391
716 392
716 688
716 841
716 1022
716 1086
716 1676
719 276
719 693
719 1277
719 1777
719 3236
719 4017
719 4018
719 4019
719 4020
719 4021
720 542
720 721
720 722
720 723
720 724
720 725
720 726
720 727
720 728
720 729
724 113
724 1517
724 2025
724 2328
724 3992
724 3993
724 3994
724 3995
724 3996
724 3997
730 1650
730 1939
730 1944
730 2452
730 2796
730 4206
732 371
732 616
732 648
732 3858
732 4002
732 4003
732 4004
732 4005
732 4006
732 4007
733 2350
734 69
734 643
734 1064
734 1809
734 2632
734 3358
734 3998
734 3999
734 4000
734 4001
735 31
735 452
735 925
735 1111
735 3319
735 3856
735 3975
735 4008
735 4009
735 4010
736 4024
736 4025
736 4026
736 4027
736 4028
738 4011
739 39
739 153
739 534
739 740
739 741
739 742
739 743
739 744
739 745
739 746
740 686
740 1987
740 2179
740 2995
740 3137
740 4273
740 4807
740 5105
740 6356
740 6815
742 1430
742 2049
742 2498
742 2803
742 2804
742 2805
742 4012
742 4013
742 4014
742 4015
745 258
745 822
745 1049
745 1112
745 1427
745 2057
745 2573
745 3009
745 3401
745 4016
746 221
746 224
746 225
746 230
746 277
746 278
746 385
746 999
746 1020
746 2022
747 111
747 157
747 210
747 414
747 748
747 749
747 750
747 751
747 752
747 753
749 206
751 1442
754 755
754 756
754 757
754 758
754 759
754 760
754 761
754 762
754 763
754 764
756 948
756 1131
756 1419
756 1650
756 2939
756 3090
756 3098
756 3342
756 4022
756 4023
757 1223
757 8681
759 198
764 227
764 276
764 278
764 842
764 854
764 999
764 1020
764 1676
764 1777
764 1778
766 2104
769 1155
769 1559
769 1954
769 2555
769 2736
769 2854
769 3159
769 3160
769 3161
769 3162
771 153
771 737
771 986
771 1563
771 2562
771 3529
771 3957
771 4031
771 4032
772 49
772 225
772 385
772 499
772 998
772 1162
772 1275
772 2019
772 4033
773 432
773 496
773 505
773 2389
773 3391
773 3401
773 3474
773 3505
773 4029
773 4030
774 447
774 775
774 776
774 777
774 778
774 779
774 780
774 781
774 782
774 783
779 441
779 915
779 1047
779 1358
779 2323
779 2748
779 4028
779 4040
779 4041
782 473
782 1431
782 1703
782 1735
782 2450
782 3550
782 3752
782 3853
782 4034
782 4035
784 47
784 385
784 388
784 389
784 475
784 541
784 549
784 669
784 785
784 786
786 648
786 1002
786 1003
786 1958
786 2172
786 2997
786 4036
786 4037
786 4038
786 4039
787 333
787 341
787 788
787 789
787 790
787 791
787 792
787 793
787 794
787 795
790 460
790 883
790 1073
790 1478
790 1592
790 3635
790 4042
790 4043
790 4044
790 4045
794 1086
794 1855
794 1880
794 2219
794 2705
794 3551
794 3816
794 4046
794 4047
794 4048
796 797
796 798
796 799
796 800
796 801
796 802
796 803
796 804
796 805
796 806
797 2496
799 1800
799 3741
799 4066
799 4067
799 4068
800 2145
800 2471
800 3136
800 3267
800 4052
800 4053
800 4054
800 4055
800 4056
801 4074
802 916
802 1344
802 3356
802 4057
802 4058
804 802
804 1103
804 3795
804 4049
804 4050
804 4051
809 689
809 907
809 1207
809 2669
809 3508
809 4061
809 4062
809 4063
809 4064
809 4065
812 374
812 714
812 1578
812 1939
812 2732
812 3195
812 3869
812 4059
812 4060
814 226
814 227
814 275
814 386
814 389
814 541
814 854
814 1086
814 1113
814 1114
815 816
815 817
815 818
815 819
815 820
815 821
815 822
815 823
815 824
815 825
818 31
818 47
818 48
818 275
818 276
818 278
818 842
818 1220
818 2708
818 3078
819 5
819 634
819 1120
819 1517
819 1525
819 3014
819 3390
819 4069
819 4070
819 4071
821 388
821 625
821 1115
821 1581
821 3526
821 3774
821 3803
821 5519
821 5922
821 6115
823 620
823 782
823 3781
823 4139
823 5258
823 6343
823 7112
823 7586
824 486
824 887
824 1419
824 1520
824 2216
824 2217
824 2538
824 3448
824 4072
824 4073
826 827
828 314
828 829
828 830
828 831
828 832
831 1015
831 4237
833 8
833 437
833 493
833 834
833 835
833 836
833 837
833 838
833 839
833 840
835 2022
835 2583
835 2941
835 3645
835 3838
835 4031
835 4045
835 4101
835 4102
835 4103
838 320
838 861
838 1247
838 1986
838 2227
838 2862
838 3023
838 4098
838 4099
838 4100
840 3416
840 4075
840 4076
840 4077
840 4078
840 4079
840 4080
840 4081
840 4082
840 4083
841 311
841 1639
841 1711
841 1712
841 1713
841 1714
841 1715
841 1716
841 1717
841 1718
842 565
842 671
842 1743
842 1744
842 1780
842 2115
842 4084
842 4085
842 4086
843 3060
844 605
844 698
844 775
844 845
844 846
844 847
844 848
844 849
844 850
844 851
848 606
848 1199
848 1606
848 2675
848 2801
848 3242
848 4087
848 4088
848 4089
848 4090
850 383
850 502
850 551
850 1417
850 1951
850 3574
850 4091
850 4092
850 4093
852 222
852 223
852 225
852 227
852 229
852 273
852 280
852 853
852 854
852 855
854 271
854 272
854 274
854 275
854 277
854 391
854 688
854 876
854 1086
854 1114
856 357
856 499
856 857
856 858
856 859
856 860
856 861
856 862
856 863
856 864
857 159
857 1036
857 1994
857 2148
857 2921
857 3685
857 4094
857 4095
857 4096
857 4097
860 47
860 224
860 225
860 226
860 229
860 385
860 386
860 388
860 389
860 541
861 2363
861 2846
861 4107
861 4108
861 4109
861 4110
861 4111
861 4112
861 4113
861 4114
862 3220
865 866
865 867
865 868
865 869
865 870
865 871
865 872
865 873
865 874
865 875
872 147
872 269
872 362
872 1241
872 1370
872 2324
872 2362
872 2534
872 4121
872 4122
874 1234
874 1531
874 2532
874 3171
874 3300
874 3463
874 3814
874 4104
874 4105
874 4106
876 568
876 569
876 877
876 878
876 879
876 880
876 881
876 882
876 883
876 884
876 885
876 886
882 1796
882 1884
882 3588
882 3758
882 4115
882 4116
882 4117
882 4118
882 4119
882 4120
887 480
887 888
887 889
887 890
887 891
887 892
887 893
887 894
887 895
887 896
890 13
890 731
890 1583
890 1889
890 2366
890 2479
890 2652
890 4125
890 4126
890 4127
893 244
893 3441
893 3818
893 4123
893 4124
894 615
894 974
894 2271
894 3363
894 3914
894 4142
894 4143
894 4144
894 4145
894 4146
896 813
896 1318
896 1646
896 2279
896 2583
896 2679
896 3631
896 4140
896 4141
897 356
897 545
897 898
897 899
897 900
897 901
897 902
897 903
897 904
897 905
898 408
898 443
898 1799
898 1957
898 2175
898 2995
898 4128
898 4129
898 4130
898 4131
899 2878
899 3464
899 4132
899 4133
899 4134
899 4135
899 4136
899 4137
899 4138
899 4139
900 24
900 1111
900 1600
900 1601
900 1602
900 1603
900 1604
900 1605
900 1606
900 1607
901 293
901 657
901 982
901 1049
901 1050
901 1364
901 2532
901 2533
901 2534
902 3402
906 316
906 485
906 601
906 686
906 907
906 908
906 909
906 910
906 911
906 912
912 406
912 620
912 1885
912 2025
912 2175
912 2366
912 2901
912 3059
912 3060
912 3061
913 914
915 916
915 917
915 918
915 919
915 920
915 921
915 922
915 923
915 924
920 764
920 1002
920 1169
920 1850
920 1851
920 1852
920 1853
920 1854
920 1855
920 1856
922 1299
922 2385
922 2587
922 2702
922 3178
922 4147
922 4148
922 4149
922 4150
922 4151
925 168
925 926
925 927
925 928
925 929
925 930
925 931
925 932
925 933
925 934
926 387
926 1390
926 2264
926 2432
926 2570
926 3270
926 4154
926 4155
926 4156
926 4157
928 2768
931 300
931 305
931 619
931 1006
931 1363
931 1857
931 2033
931 2034
931 2035
931 2036
934 31
934 657
934 1484
934 2193
934 2791
934 2908
934 3095
934 3531
934 4152
934 4153
935 723
935 936
935 937
935 938
935 939
935 940
935 941
935 942
935 943
935 944
941 647
941 1557
941 1582
941 2238
941 4158
941 4159
941 4160
941 4161
941 4162
942 474
942 724
942 1542
942 3242
942 3474
942 3826
942 4171
942 4172
942 4173
942 4174
943 472
943 964
943 1349
943 1368
943 1487
943 4163
943 4164
943 4165
943 4166
945 455
945 709
945 898
945 906
945 946
945 947
945 948
945 949
945 950
947 534
947 634
947 1046
947 1302
947 1649
947 1766
947 2174
947 3457
947 3562
947 4327
947 4328
947 4329
947 4330
947 4331
947 4332
948 525
948 1871
948 1897
948 2250
948 3023
948 3621
948 4350
948 4928
948 5417
948 5691
951 952
951 953
951 954
951 955
951 956
951 957
951 958
951 959
951 960
951 961
952 823
952 954
952 2432
952 2472
952 3589
952 4072
952 4167
952 4168
952 4169
952 4170
957 842
957 1277
957 1278
957 1279
957 1280
957 1281
957 1282
957 1283
957 1284
960 1315
960 1668
960 1799
960 2309
960 3157
960 4179
960 4180
960 4181
960 4182
960 4183
961 1356
961 1527
961 1737
961 2282
961 2294
961 2495
961 2676
961 3147
961 3587
961 4175
962 318
962 963
962 964
962 965
962 966
962 967
962 968
962 969
962 970
966 3384
971 37
971 166
971 231
971 316
971 972
971 973
971 974
971 975
971 976
971 977
972 1431
972 1872
972 2145
972 2630
972 2666
972 3067
972 3259
972 4055
972 4176
972 4177
974 864
974 2208
974 2706
974 2727
974 2729
974 3348
974 3826
974 3874
974 3926
974 4178
975 4184
975 4185
975 4186
975 4187
975 4188
975 4189
975 4190
975 4191
975 4192
975 4193
976 1796
977 58
977 732
977 780
977 810
977 1563
977 2439
977 2441
977 3495
977 3501
978 247
978 979
978 980
978 981
978 982
978 983
978 984
978 985
978 986
978 987
979 780
979 2424
979 2459
979 2781
979 2962
979 3438
979 4182
979 4194
979 4195
979 4196
983 271
983 391
983 392
983 876
983 887
983 1019
983 1022
983 1086
983 1297
983 1676
984 995
984 1522
984 1523
984 1524
984 1525
984 1526
984 1527
984 1528
984 1529
985 499
988 188
988 282
988 989
988 990
988 991
988 992
988 993
988 994
988 995
988 996
993 627
993 955
993 1419
993 1575
993 1576
993 1913
993 3549
993 4197
993 4198
993 4199
995 85
995 1134
995 2175
995 3149
995 4086
995 4200
995 4201
995 4202
995 4203
997 221
997 222
997 223
997 224
997 225
997 253
997 385
997 688
997 998
997 999
999 17
999 917
999 1689
999 2303
999 3246
999 3806
999 4298
999 5079
999 6301
999 6377
1002 31
1002 227
1002 272
1002 273
1002 274
1002 277
1002 278
1002 279
1002 388
1002 1020
1005 357
1005 524
1005 712
1005 995
1005 1135
1005 1723
1005 2472
1005 2874
1005 2875
1005 2876
1006 919
1006 1007
1006 1008
1006 1009
1006 1010
1006 1011
1006 1012
1006 1013
1006 1014
1012 122
1012 1152
1012 1367
1012 2745
1012 3873
1012 3937
1012 4102
1012 4204
1012 4205
1015 31
1015 172
1015 222
1015 223
1015 385
1015 876
1015 887
1015 1016
1015 1017
1015 1018
1020 111
1020 161
1020 484
1020 509
1020 1599
1020 1882
1020 1954
1020 3464
1020 4088
1020 4207
1021 156
1021 186
1021 689
1021 1022
1021 1023
1021 1024
1021 1025
1021 1026
1021 1027
1021 1028
1022 648
1022 1066
1022 1502
1022 2043
1022 2063
1022 3203
1022 3518
1022 3850
1022 5433
1022 7104
1028 438
1028 1350
1028 2396
1028 3061
1028 4181
1028 4208
1028 4209
1028 4210
1028 4211
1028 4212
1029 247
1029 678
1029 743
1029 744
1029 899
1029 1030
1029 1031
1029 1032
1029 1033
1029 1034
1030 4233
1034 329
1034 583
1034 1050
1034 1338
1034 2366
1034 2666
1034 2754
1034 4040
1034 4213
1034 4214
1035 287
1035 849
1035 928
1035 1036
1035 1037
1035 1038
1035 1039
1035 1040
1035 1041
1042 400
1042 1043
1042 1044
1042 1045
1042 1046
1042 1047
1042 1048
1042 1049
1042 1050
1044 322
1044 358
1044 603
1044 1804
1044 1805
1044 1806
1044 1807
1044 1808
1044 1809
1044 1810
1051 221
1051 224
1051 225
1051 226
1051 229
1051 386
1051 389
1051 705
1051 1052
1051 1053
1053 207
1053 1012
1053 2227
1053 2685
1053 2794
1053 2986
1053 3379
1053 3907
1053 4081
1053 4215
1054 685
1054 898
1054 1055
1054 1056
1054 1057
1054 1058
1054 1059
1054 1060
1054 1061
1061 485
1061 920
1061 2478
1061 2971
1061 4220
1061 4221
1061 4222
1061 4223
1061 4224
1061 4225
1062 1063
1062 1064
1062 1065
1062 1066
1062 1067
1062 1068
1062 1069
1062 1070
1062 1071
1062 1072
1063 678
1063 2469
1063 3624
1063 3826
1063 4076
1063 4216
1063 4217
1063 4218
1063 4219
1065 111
1065 737
1065 746
1065 887
1065 923
1065 1027
1065 2289
1065 2688
1065 4229
1068 580
1068 629
1068 966
1068 1327
1068 1857
1068 1860
1068 2932
1068 4226
1068 4227
1068 4228
1069 137
1069 731
1069 1225
1069 2574
1069 3023
1069 3500
1069 4423
1069 4424
1069 4425
1069 4426
1069 4427
1069 4428
1070 569
1070 686
1070 1406
1070 2582
1070 3045
1070 3788
1070 4057
1070 4230
1070 4231
1070 4232
1072 1160
1073 736
1073 1074
1073 1075
1073 1076
1073 1077
1073 1078
1073 1079
1073 1080
1073 1081
1073 1082
1075 784
1075 1472
1075 1654
1075 3338
1075 3511
1075 3728
1075 4155
1075 4234
1075 4235
1075 4236
1076 26
1076 959
1076 1610
1076 3722
1076 4238
1076 4239
1076 4240
1076 4241
1076 4242
1076 4243
1078 299
1078 2062
1078 2204
1078 2265
1078 2469
1078 3611
1078 4264
1078 4265
1078 4266
1078 4267
1081 1089
1081 1121
1081 2212
1081 2384
1081 2643
1081 2696
1081 3171
1081 3210
1081 3732
1081 3826
1083 79
1083 130
1083 1084
1083 1085
1083 1086
1083 1087
1083 1088
1083 1089
1083 1090
1086 509
1086 610
1086 1465
1086 2484
1086 2747
1086 2748
1086 2749
1086 2750
1086 2751
1086 2752
1088 357
1088 1566
1088 1681
1088 3762
1088 4139
1088 4244
1088 4245
1088 4246
1088 4247
1088 4248
1091 68
1091 322
1091 1092
1091 1093
1091 1094
1093 633
1093 672
1093 809
1093 813
1093 1252
1093 2130
1093 2424
1093 2995
1093 4250
1093 4251
1095 271
1095 272
1095 273
1095 275
1095 276
1095 277
1095 278
1095 279
1095 1020
1095 1096
1096 230
1096 842
1096 1594
1096 1595
1096 2319
1096 2387
1096 3078
1096 3550
1096 3761
1096 4249
1097 14
1097 341
1097 476
1097 656
1097 1098
1097 1099
1097 1100
1097 1101
1097 1102
1097 1103
1102 257
1102 533
1102 1346
1102 2301
1102 2391
1102 2911
1102 3081
1102 3699
1102 4254
1102 4255
1105 278
1105 391
1105 842
1105 1437
1105 2286
1105 2398
1105 2817
1105 4252
1105 4253
1106 274
1106 346
1106 392
1106 1297
1106 1778
1106 2232
1106 2601
1106 4256
1106 4257
1106 4258
1107 88
1107 521
1107 660
1107 878
1107 896
1107 955
1107 1243
1107 2744
1107 2915
1107 4259
1108 278
1108 1539
1108 1861
1108 1884
1108 2429
1108 2768
1108 2935
1108 2997
1108 3774
1108 4260
1109 377
1109 464
1109 1066
1109 1299
1109 1933
1109 2024
1109 2198
1109 2493
1109 4261
1109 4262
1112 274
1112 278
1112 385
1112 387
1112 688
1112 841
1112 854
1112 887
1112 1020
1112 4263
1113 589
1113 604
1113 1235
1113 1663
1113 2846
1113 3314
1113 4467
1113 4610
1113 5733
1113 5771
1115 58
1115 224
1115 375
1115 479
1115 651
1115 780
1115 1116
1115 1117
1115 1118
1115 1119
1117 342
1117 899
1117 2179
1117 2834
1117 4268
1117 4269
1117 4270
1117 4271
1120 503
1120 950
1120 1121
1120 1122
1120 1123
1120 1124
1120 1125
1120 1126
1120 1127
1120 1128
1121 312
1121 703
1121 2096
1121 2124
1121 2368
1121 2700
1121 2923
1121 3289
1121 4272
1124 271
1124 277
1124 279
1124 391
1124 435
1124 2072
1124 2763
1124 2997
1124 3150
1124 4283
1126 410
1126 815
1126 1919
1126 2163
1126 4219
1126 4278
1126 4279
1126 4280
1126 4281
1126 4282
1127 311
1127 2096
1127 2545
1127 3077
1127 3477
1127 4273
1127 4274
1127 4275
1127 4276
1127 4277
1128 230
1128 272
1128 693
1128 876
1128 1676
1128 2335
1128 2993
1128 4287
1128 4288
1128 4289
1133 342
1133 830
1133 963
1133 3732
1133 3779
1133 3888
1133 4284
1133 4285
1133 4286
1136 461
1136 740
1136 1137
1136 1138
1136 1139
1136 1140
1136 1141
1136 1142
1136 1143
1136 1144
1141 864
1141 1001
1141 1243
1141 1349
1141 1520
1141 1579
1141 1592
1141 1708
1141 4057
1141 4290
1143 791
1143 2138
1143 2266
1143 3482
1143 4482
1143 4483
1145 5
1145 149
1145 190
1145 256
1145 1146
1145 1147
1145 1148
1145 1149
1145 1150
1145 1151
1149 373
1149 780
1149 937
1149 2482
1149 3765
1149 3852
1149 4003
1149 4293
1149 4294
1149 4295
1150 860
1150 2291
1150 2727
1150 3299
1150 3447
1150 6204
1150 6743
1150 6744
1150 6745
1152 135
1152 193
1152 385
1152 838
1152 1153
1152 1154
1152 1155
1152 1156
1152 1157
1152 1158
1156 387
1156 1027
1156 1755
1156 2124
1156 2311
1156 2470
1156 2822
1156 4291
1156 4292
1158 464
1158 763
1158 1140
1158 1659
1158 1873
1158 1959
1158 2391
1158 2392
1158 2393
1158 2394
1159 1160
1159 1161
1159 1162
1159 1163
1159 1164
1159 1165
1159 1166
1159 1167
1159 1168
1159 1169
1160 403
1160 693
1160 1330
1160 1419
1160 1917
1160 2173
1160 2246
1160 3077
1160 4248
1161 714
1161 1139
1161 1452
1161 1829
1161 2191
1161 2212
1161 3213
1161 3651
1161 4333
1161 4334
1165 225
1165 278
1165 421
1165 687
1165 1134
1165 1853
1165 3562
1165 4298
1165 4299
1165 4300
1170 1057
1170 1171
1170 1172
1170 1173
1170 1174
1170 1175
1170 1176
1170 1177
1170 1178
1171 194
1171 522
1171 959
1171 1504
1171 1520
1171 1900
1171 4072
1171 4240
1171 4296
1171 4297
1179 107
1179 291
1179 992
1179 1180
1179 1181
1179 1182
1179 1183
1179 1184
1179 1185
1179 1186
1185 1105
1185 1145
1185 1596
1185 2216
1185 2959
1185 3384
1185 3540
1185 3574
1185 4301
1185 4302
1186 92
1186 515
1186 3211
1186 3722
1186 4309
1186 4310
1186 4311
1186 4312
1186 4313
1186 4314
1187 1125
1187 1188
1187 1189
1187 1190
1187 1191
1187 1192
1187 1193
1187 1194
1187 1195
1187 1196
1191 24
1193 757
1193 1147
1193 1420
1193 2290
1193 2366
1193 2484
1193 2485
1193 2486
1193 2487
1193 2488
1197 230
1197 279
1197 389
1197 688
1197 1198
1197 1199
1197 1200
1197 1201
1197 1202
1197 1203
1198 313
1198 506
1198 544
1198 807
1198 1500
1198 2631
1198 2941
1198 4572
1198 4604
1198 4823
1199 8
1199 1481
1199 1482
1199 1483
1199 1484
1199 1485
1199 1486
1199 1487
1199 1488
1199 1489
1201 204
1201 510
1201 1639
1201 3501
1201 4303
1201 4304
1201 4305
1201 4306
1201 4307
1201 4308
1204 1205
1204 1206
1204 1207
1204 1208
1204 1209
1206 22
1206 136
1206 4315
1206 4316
1206 4317
1206 4318
1206 4319
1206 4320
1206 4321
1206 4322
1208 207
1208 947
1208 1302
1208 2174
1208 3968
1208 4164
1208 4332
1208 4336
1208 4337
1208 4338
1209 4335
1210 1211
1212 316
1212 614
1212 695
1212 1213
1212 1214
1212 1215
1212 1216
1212 1217
1212 1218
1212 1219
1213 223
1213 573
1213 867
1213 962
1213 1595
1213 1743
1213 1927
1213 2186
1213 2583
1213 3205
1215 227
1215 271
1215 272
1215 273
1215 277
1215 279
1215 388
1215 854
1215 1019
1215 1020
1216 358
1216 1226
1216 1851
1216 2934
1216 3131
1216 3655
1216 4323
1216 4324
1216 4325
1216 4326
1217 310
1217 614
1217 1228
1217 1517
1217 2916
1217 3061
1217 3082
1217 3083
1217 3084
1217 3085
1220 1221
1220 1222
1220 1223
1220 1224
1220 1225
1226 292
1226 937
1226 2429
1226 4522
1229 90
1229 419
1229 1054
1229 1927
1229 4037
1229 4086
1229 4341
1229 4342
1229 4343
1229 4344
1230 240
1230 660
1230 2464
1230 2934
1230 3224
1230 3565
1230 3911
1230 4180
1230 4339
1230 4340
1231 596
1231 660
1231 830
1231 2573
1231 3158
1231 3732
1231 3996
1231 4345
1231 4346
1231 4347
1232 313
1232 1646
1232 1949
1232 2623
1232 4325
1232 4348
1232 4349
1232 4350
1232 4351
1232 4352
1233 589
1233 1234
1233 1235
1233 1236
1233 1237
1233 1238
1239 314
1239 813
1239 1240
1239 1241
1239 1242
1239 1243
1239 1244
1239 1245
1239 1246
1242 7
1242 1641
1242 1729
1242 2878
1242 4206
1242 4353
1242 4354
1242 4355
1242 4356
1242 4357
1244 1224
1244 1469
1244 1620
1244 1693
1244 3395
1244 3545
1244 3885
1244 4027
1244 4384
1244 4385
1245 651
1245 2169
1245 2720
1245 2871
1245 3048
1245 3830
1245 4156
1245 4358
1245 4359
1245 4360
1247 1240
1247 1248
1247 1249
1247 1250
1247 1251
1247 1252
1247 1253
1247 1254
1247 1255
1247 1256
1251 1046
1251 1089
1251 1777
1251 1949
1251 2316
1251 2389
1251 3776
1251 4361
1251 4362
1251 4363
1252 737
1252 919
1252 1131
1252 4364
1252 4365
1253 3655
1253 4022
1253 4538
1257 305
1257 400
1257 750
1257 1258
1257 1259
1257 1260
1257 1261
1257 1262
1257 1263
1257 1264
1260 221
1260 676
1260 2642
1260 4224
1260 4366
1260 4367
1260 4368
1260 4369
1260 4370
1260 4371
1265 363
1265 551
1265 668
1265 1266
1265 1267
1265 1268
1265 1269
1265 1270
1265 1271
1265 1272
1267 92
1267 95
1267 399
1267 1470
1267 4312
1267 4313
1267 4372
1267 4373
1267 4374
1267 4375
1268 341
1268 2584
1268 2585
1268 2586
1268 2587
1268 2588
1268 2589
1268 2590
1268 2591
1268 2592
1273 136
1273 231
1273 285
1273 321
1273 627
1273 1155
1273 1190
1273 1274
1273 1275
1273 1276
1277 31
1277 136
1277 621
1277 863
1277 1634
1277 2177
1277 2212
1277 2213
1277 2214
1277 2215
1279 223
1279 725
1279 2675
1279 2695
1279 4376
1279 4377
1279 4378
1279 4379
1279 4380
1279 4381
1281 235
1281 325
1281 364
1281 1267
1281 2660
1281 3214
1281 3476
1281 4342
1281 4382
1281 4383
1283 11
1283 749
1283 948
1283 1007
1283 1065
1283 1717
1283 1920
1283 2954
1283 3498
1284 2762
1285 1286
1285 1287
1285 1288
1285 1289
1285 1290
1285 1291
1285 1292
1285 1293
1285 1294
1285 1295
1296 47
1296 221
1296 224
1296 225
1296 226
1296 229
1296 277
1296 1022
1296 1297
1296 1298
1299 31
1299 47
1299 48
1299 842
1299 1198
1299 2817
1299 3078
1299 4390
1299 4391
1299 4392
1300 546
1300 633
1300 848
1300 939
1300 1321
1300 1372
1300 1890
1300 3047
1300 3171
1300 3912
1305 984
1305 1517
1305 2416
1305 2446
1305 3082
1305 3330
1305 3830
1305 3914
1305 4264
1305 4386
1306 1307
1306 1308
1306 1309
1306 1310
1306 1311
1306 1312
1306 1313
1306 1314
1306 1315
1307 450
1307 1199
1307 2105
1307 2615
1307 2693
1307 3360
1307 3470
1307 4312
1307 4406
1308 455
1308 641
1308 676
1308 1073
1308 3370
1308 3434
1308 4394
1308 4395
1308 4396
1309 546
1309 1592
1309 2068
1309 2375
1309 3596
1309 3885
1309 4387
1309 4388
1309 4389
1310 1877
1311 226
1311 742
1311 1118
1311 1555
1311 2948
1311 3251
1311 4004
1311 4397
1311 4398
1311 4399
1312 355
1312 1466
1312 2141
1312 3828
1312 4400
1312 4401
1312 4402
1312 4403
1312 4404
1312 4405
1313 35
1313 816
1313 1540
1313 1696
1313 1697
1313 1698
1313 1699
1313 1700
1313 1701
1313 1702
1314 365
1314 737
1314 744
1314 1909
1314 2307
1314 3143
1314 3556
1314 4012
1314 4393
1316 190
1316 669
1316 821
1316 1317
1316 1318
1316 1319
1316 1320
1316 1321
1316 1322
1316 1323
1319 314
1319 415
1319 1175
1319 2043
1319 2291
1319 2292
1319 2293
1319 2294
1319 2295
1321 1539
1321 2470
1321 3034
1321 3045
1321 4053
1321 4407
1321 4408
1321 4409
1321 4410
1321 4411
1324 484
1324 1325
1324 1326
1324 1327
1324 1328
1324 1329
1324 1330
1324 1331
1324 1332
1324 1333
1327 58
1327 235
1327 375
1327 810
1327 2476
1327 2761
1327 3826
1327 4391
1327 4495
1328 995
1328 1798
1328 1903
1328 2299
1328 4429
1328 4430
1328 4431
1328 4432
1328 4433
1328 4434
1329 1822
1329 2068
1329 7471
1330 761
1330 1349
1330 1910
1330 2648
1330 2649
1330 3151
1330 3773
1330 4134
1330 4421
1330 4422
1331 1161
1331 1210
1331 1759
1331 1906
1331 2594
1331 3034
1331 4052
1331 4418
1331 4419
1331 4420
1333 611
1333 1604
1333 2009
1333 3918
1333 4412
1333 4413
1333 4414
1333 4415
1333 4416
1333 4417
1334 530
1334 970
1334 1335
1334 1336
1334 1337
1334 1338
1334 1339
1334 1340
1334 1341
1334 1342
1336 378
1336 1371
1336 1851
1336 4435
1336 4436
1343 324
1343 502
1343 726
1343 808
1343 1344
1343 1345
1343 1346
1343 1347
1343 1348
1343 1349
1346 1317
1346 1907
1346 2562
1346 3009
1346 4460
1346 4461
1346 4462
1346 4463
1346 4464
1346 4465
1347 458
1347 1305
1347 1746
1347 1857
1347 1894
1347 2185
1347 2432
1347 2479
1347 2831
1347 4442
1349 56
1349 190
1349 519
1349 529
1349 862
1349 1118
1349 1583
1349 2145
1349 4502
1349 6769
1350 132
1350 214
1350 539
1350 743
1350 1072
1350 1351
1350 1352
1350 1353
1350 1354
1350 1355
1351 99
1351 734
1351 2688
1351 3102
1351 3215
1351 4437
1351 4438
1351 4439
1351 4440
1351 4441
1352 53
1352 357
1352 2401
1352 2639
1352 2737
1352 2786
1352 3473
1352 4450
1352 4451
1354 619
1354 1515
1354 1719
1354 1720
1354 1721
1354 1722
1354 1723
1354 1724
1354 1725
1354 1726
1355 286
1355 706
1355 2271
1355 2552
1355 3173
1355 3174
1355 3175
1355 3176
1355 3177
1355 3178
1356 8
1356 123
1356 232
1356 990
1356 1174
1356 1357
1356 1358
1356 1359
1356 1360
1356 1361
1357 1725
1357 3318
1357 4341
1357 4443
1357 4444
1358 1463
1358 1537
1358 2848
1358 2862
1358 4168
1358 5523
1358 5822
1358 6657
1358 6658
1359 340
1360 293
1360 1707
1360 3551
1360 4445
1360 4446
1362 221
1362 222
1362 223
1362 224
1362 225
1362 387
1362 688
1362 693
1362 821
1362 1363
1363 510
1363 561
1363 672
1363 710
1363 1237
1363 2201
1363 3035
1363 4447
1363 4448
1363 4449
1364 1613
1364 1809
1364 2155
1364 2302
1364 2779
1364 3171
1364 3287
1364 3288
1364 3289
1365 99
1365 581
1365 808
1365 1055
1365 1318
1365 2051
1365 2328
1365 2810
1365 2932
1365 4452
1367 1339
1367 2127
1367 2205
1367 2863
1367 3464
1367 4457
1367 4458
1367 4459
1372 1211
1372 1329
1372 1872
1372 3472
1372 4177
1372 4466
1372 4467
1372 4468
1372 4469
1372 4470
1373 288
1373 1257
1373 1374
1373 1375
1373 1376
1373 1377
1373 1378
1373 1379
1373 1380
1373 1381
1375 166
1375 1179
1375 1563
1375 2469
1375 3582
1375 4067
1375 4237
1375 4471
1375 4472
1375 4473
1376 1163
1378 230
1378 272
1378 274
1378 275
1378 278
1378 541
1378 841
1378 887
1378 999
1378 2398
1380 687
1380 1110
1380 1723
1380 2035
1380 2897
1380 3088
1380 4426
1380 4480
1380 4481
1382 186
1382 244
1382 1383
1382 1384
1382 1385
1382 1386
1382 1387
1382 1388
1382 1389
1382 1390
1385 222
1385 280
1385 887
1385 1278
1385 1279
1385 1280
1385 4474
1385 4475
1385 4476
1385 4477
1386 47
1386 223
1386 276
1386 688
1386 693
1386 821
1386 1086
1386 1198
1386 1297
1386 1676
1387 161
1387 636
1387 1384
1387 1606
1387 2258
1387 2287
1387 2288
1387 2289
1387 2290
1389 497
1389 660
1389 1559
1389 1822
1389 2645
1389 2666
1389 2969
1389 4151
1389 4478
1389 4479
1390 1452
1391 274
1391 279
1391 656
1391 819
1391 958
1391 1392
1391 1393
1391 1394
1391 1395
1396 809
1396 895
1396 942
1396 943
1396 944
1396 1397
1396 1398
1396 1399
1396 1400
1396 1401
1399 271
1399 272
1399 276
1399 277
1399 278
1399 279
1399 391
1399 1676
1399 2642
1399 2880
1402 1317
1402 1403
1404 380
1404 539
1404 1010
1404 1400
1404 1405
1404 1406
1404 1407
1404 1408
1404 1409
1404 1410
1408 539
1408 1400
1408 1410
1408 2106
1408 2498
1408 3218
1408 4485
1408 4486
1408 4487
1408 4488
1412 4484
1414 583
1414 869
1414 1162
1414 1430
1414 1579
1414 2639
1414 3567
1414 4489
1414 4490
1414 4491
1417 225
1417 229
1417 385
1417 386
1417 387
1417 389
1417 541
1417 1418
1417 1419
1417 1420
1421 259
1421 320
1421 325
1421 1165
1421 1344
1421 1422
1421 1423
1421 1424
1421 1425
1421 1426
1424 1795
1424 1796
1427 209
1427 210
1427 457
1427 925
1427 1428
1427 1429
1427 1430
1427 1431
1427 1432
1427 1433
1428 1435
1428 1604
1428 2009
1428 2251
1428 3371
1428 3420
1428 5691
1428 6624
1428 7386
1428 7387
1429 226
1429 391
1429 392
1429 688
1429 876
1429 1277
1429 2428
1429 3733
1429 3734
1429 4496
1430 136
1430 724
1430 992
1430 1274
1430 4001
1430 4500
1430 4501
1430 4502
1430 4503
1430 4504
1432 274
1432 277
1432 392
1432 688
1432 876
1432 1016
1432 1086
1432 4474
1432 4511
1432 4512
1433 325
1433 825
1433 1487
1433 1999
1433 2244
1433 3045
1433 4033
1433 4492
1433 4493
1433 4494
1434 239
1434 640
1434 755
1434 1435
1434 1436
1434 1437
1434 1438
1434 1439
1434 1440
1434 1441
1437 162
1437 385
1437 826
1437 2279
1437 2655
1437 3013
1437 4453
1437 4497
1437 4498
1437 4499
1438 31
1438 110
1438 304
1438 840
1438 1832
1438 2645
1438 2846
1438 4505
1438 4506
1438 4507
1439 660
1439 1055
1439 1321
1439 1692
1439 1961
1439 4517
1439 4518
1439 4519
1439 4520
1439 4521
1440 384
1440 1256
1440 2333
1440 2995
1440 2996
1440 2997
1440 2998
1440 2999
1440 3000
1440 3001
1442 5598
1443 899
1443 1444
1443 1445
1443 1446
1443 1447
1443 1448
1443 1449
1443 1450
1443 1451
1444 861
1444 1434
1444 1478
1444 3527
1444 3635
1444 4042
1444 4089
1444 4508
1444 4509
1444 4510
1451 602
1451 1199
1451 1362
1451 3073
1451 3295
1451 4513
1451 4514
1451 4515
1451 4516
1453 287
1453 288
1453 1106
1453 1383
1453 1385
1453 1454
1453 1455
1453 1456
1453 1457
1453 1458
1456 122
1456 657
1456 963
1456 1192
1456 1975
1456 2017
1456 2969
1456 4523
1456 4524
1456 4525
1457 1037
1457 1776
1457 2046
1457 2100
1457 2123
1457 2124
1457 2125
1457 2126
1457 2127
1457 2128
1459 666
1459 1345
1459 1374
1459 1460
1459 1461
1459 1462
1459 1463
1459 1464
1459 1465
1459 1466
1461 224
1461 225
1461 226
1461 229
1461 230
1461 385
1461 386
1461 887
1461 3078
1461 5255
1467 811
1467 1069
1467 1087
1467 1468
1467 1469
1467 1470
1467 1471
1467 1472
1467 1473
1469 174
1469 1224
1469 1557
1469 2162
1469 2833
1473 142
1473 401
1473 1321
1473 2606
1473 2711
1473 4092
1473 4530
1473 4531
1473 4532
1473 4533
1474 193
1474 194
1474 879
1474 1475
1474 1476
1474 1477
1474 1478
1474 1479
1474 1480
1475 1329
1475 2023
1475 2210
1475 2450
1475 2734
1475 3721
1475 4115
1475 7051
1475 7622
1475 7626
1477 995
1477 2427
1477 3536
1477 4033
1477 4139
1477 4222
1477 4526
1477 4527
1477 4528
1477 4529
1480 316
1480 744
1481 34
1481 330
1481 441
1481 2337
1481 2627
1481 3065
1481 4534
1481 4535
1481 4536
1481 4537
1486 472
1486 1050
1486 1913
1489 445
1489 618
1489 1497
1489 1684
1489 1744
1489 2711
1489 3246
1489 4539
1489 4540
1490 1121
1490 1453
1490 1491
1490 1492
1490 1493
1490 1494
1490 1495
1490 1496
1490 1497
1490 1498
1492 865
1492 1522
1492 1778
1492 1780
1492 1900
1492 3257
1492 3418
1492 4647
1492 6274
1492 6519
1497 1249
1497 1778
1497 2165
1497 2209
1497 2904
1497 3329
1497 3363
1497 4451
1497 4541
1497 4542
1498 47
1498 271
1498 276
1498 693
1498 887
1498 1297
1498 1676
1498 4543
1498 4544
1498 4545
1499 1381
1499 1500
1499 1501
1499 1502
1499 1503
1500 973
1500 1109
1500 1255
1500 1783
1500 2063
1500 3531
1500 4483
1500 4546
1500 4547
1504 244
1504 1045
1504 1505
1504 1506
1504 1507
1504 1508
1504 1509
1504 1510
1504 1511
1509 234
1509 778
1509 2101
1509 2157
1509 2275
1509 3532
1509 3620
1509 4548
1509 4549
1509 4550
1510 632
1510 678
1510 1051
1510 1541
1510 1592
1510 1681
1510 1778
1510 1823
1510 2628
1511 59
1511 2739
1511 3232
1511 3801
1511 4116
1511 4289
1511 4551
1511 4552
1511 4553
1511 4554
1512 373
1512 1513
1512 1514
1512 1515
1512 1516
1512 1517
1512 1518
1512 1519
1512 1520
1512 1521
1514 1069
1514 3661
1514 4567
1514 4568
1514 4569
1516 899
1516 1461
1516 1489
1516 1596
1516 2170
1516 2916
1516 4563
1516 4564
1516 4565
1516 4566
1518 36
1518 640
1518 1999
1518 2479
1518 3160
1518 4298
1518 4559
1518 4560
1518 4561
1518 4562
1519 1118
1519 1135
1519 2469
1519 2860
1519 3105
1519 3916
1519 4438
1519 4495
1519 4557
1519 4558
1520 359
1520 767
1520 1233
1520 1418
1520 1645
1520 1646
1520 1647
1520 1648
1520 1649
1520 1650
1523 99
1523 837
1523 1736
1523 2003
1523 3075
1523 3121
1523 3723
1523 4555
1523 4556
1525 76
1525 188
1525 313
1525 3545
1525 3617
1525 4669
1525 4714
1525 4715
1526 2813
1526 2814
1529 1696
1529 3929
1531 235
1531 1025
1531 1784
1531 2226
1531 2317
1531 2450
1531 2451
1531 2452
1531 2453
1531 2454
1532 336
1532 842
1532 1649
1532 2202
1532 2507
1532 2513
1532 2854
1532 2855
1532 2856
1532 2857
1541 960
1541 1236
1541 1520
1541 1970
1541 2244
1541 2451
1541 2538
1541 3251
1541 3372
1541 4072
1542 415
1542 1872
1542 1952
1542 2744
1542 2966
1542 3261
1542 4038
1542 4570
1542 4571
1542 4572
1543 123
1543 157
1543 925
1543 1066
1543 1346
1543 1997
1543 2301
1543 2302
1543 2303
1544 226
1544 1545
1544 1546
1544 1547
1544 1548
1544 1549
1544 1550
1544 1551
1544 1552
1544 1553
1546 47
1546 223
1546 276
1546 688
1546 693
1546 821
1546 1086
1546 1297
1546 1676
1546 2428
1548 947
1548 2174
1548 2802
1548 4086
1548 4122
1548 4460
1548 4573
1548 4574
1548 4575
1551 180
1551 1211
1551 2254
1551 2271
1551 3040
1551 3755
1551 3805
1551 4165
1551 4421
1551 4576
1554 300
1554 445
1554 1555
1554 1556
1554 1557
1554 1558
1554 1559
1554 1560
1554 1561
1554 1562
1555 185
1555 376
1555 416
1555 736
1555 772
1555 1429
1555 2471
1555 4027
1555 4577
1555 4578
1562 1260
1562 2267
1562 2268
1562 2269
1562 2270
1562 2271
1562 2272
1562 2273
1563 797
1563 1147
1563 1387
1563 1564
1563 1565
1563 1566
1563 1567
1563 1568
1563 1569
1563 1570
1564 1580
1565 119
1565 862
1565 2081
1565 3470
1565 3635
1565 3961
1565 4580
1565 4581
1565 4582
1565 4583
1567 515
1567 772
1567 1580
1567 1665
1567 1834
1567 3059
1567 3548
1567 4033
1567 4484
1567 4579
1571 47
1571 48
1571 221
1571 222
1571 277
1571 541
1571 1198
1571 1572
1571 1573
1572 896
1572 1285
1572 2350
1572 2545
1572 4584
1572 4585
1572 4586
1572 4587
1572 4588
1572 4589
1574 1541
1574 1575
1574 1576
1574 1577
1574 1578
1574 1579
1574 1580
1574 1581
1574 1582
1574 1583
1576 317
1576 1035
1576 1670
1576 1921
1576 1939
1576 2525
1576 2786
1576 2787
1576 2788
1576 2789
1584 441
1584 743
1584 1382
1584 1585
1584 1586
1584 1587
1584 1588
1584 1589
1584 1590
1584 1591
1585 1454
1585 3318
1585 3330
1585 3588
1585 3811
1585 4237
1585 4599
1585 4600
1585 4601
1585 4602
1586 167
1586 515
1586 829
1586 1226
1586 1297
1586 3604
1586 4166
1586 4560
1586 4606
1586 4607
1587 47
1587 221
1587 222
1587 223
1587 230
1587 276
1587 688
1587 693
1587 842
1587 999
1591 202
1591 225
1591 226
1591 229
1591 386
1591 1464
1591 2302
1591 3330
1591 3783
1591 4603
1592 206
1592 323
1592 628
1592 1593
1592 1594
1592 1595
1592 1596
1592 1597
1592 1598
1592 1599
1594 525
1594 569
1594 947
1594 1390
1594 1417
1594 2333
1594 4612
1594 4613
1594 4614
1594 4615
1596 329
1596 1424
1596 1649
1596 2087
1596 2316
1596 2547
1596 3699
1596 4596
1596 4597
1596 4598
1597 1500
1597 3041
1597 4104
1597 4561
1597 4590
1597 4591
1597 4592
1597 4593
1597 4594
1597 4595
1598 223
1598 1628
1598 4502
1598 4604
1598 4605
1599 3933
1605 340
1605 1461
1605 2469
1605 2543
1605 4232
1605 4608
1605 4609
1605 4610
1605 4611
1608 987
1608 1050
1608 1609
1608 1610
1608 1611
1608 1612
1608 1613
1608 1614
1608 1615
1608 1616
1609 24
1609 846
1609 3339
1609 3605
1609 3679
1609 4129
1609 4386
1609 4616
1609 4617
1609 4618
1611 945
1611 948
1611 1137
1611 1277
1611 1886
1611 2706
1611 2879
1611 4227
1611 4332
1611 4619
1613 225
1613 226
1613 229
1613 385
1613 386
1613 389
1613 887
1613 1019
1613 1020
1613 2022
1614 31
1614 229
1614 271
1614 275
1614 276
1614 391
1614 392
1614 1086
1614 1297
1614 1676
1617 470
1617 491
1617 783
1617 1618
1617 1619
1617 1620
1617 1621
1617 1622
1617 1623
1617 1624
1620 16
1620 808
1620 2254
1620 3269
1620 3863
1620 4227
1620 4620
1620 4621
1620 4622
1620 4623
1622 244
1622 995
1622 2748
1622 3858
1622 4202
1622 4674
1622 7128
1622 7129
1622 7130
1622 7131
1624 1134
1624 2170
1624 2214
1624 3348
1624 3773
1624 4057
1624 4624
1624 4625
1624 4626
1625 1626
1626 4627
1627 267
1627 885
1627 1501
1627 1628
1627 1629
1627 1630
1627 1631
1627 1632
1627 1633
1627 1634
1635 1533
1635 1636
1635 1637
1635 1638
1635 1639
1635 1640
1635 1641
1635 1642
1635 1643
1635 1644
1640 640
1641 221
1641 224
1641 229
1641 386
1641 393
1641 2722
1641 4628
1641 4629
1641 4630
1642 273
1642 279
1642 388
1642 389
1642 1020
1642 1113
1642 1212
1642 1364
1642 1971
1642 3168
1645 75
1645 369
1645 455
1645 964
1645 1221
1645 1684
1645 2232
1645 3139
1645 4631
1645 4632
1647 271
1647 1015
1647 1880
1647 2429
1647 3914
1647 4121
1647 4443
1647 4633
1647 4634
1647 4635
1648 391
1648 519
1648 688
1648 876
1648 1086
1648 1297
1648 2428
1648 3733
1648 3734
1648 4636
1651 1025
1651 1652
1651 1653
1651 1654
1651 1655
1651 1656
1651 1657
1651 1658
1651 1659
1651 1660
1652 4637
1653 1066
1653 1256
1653 1478
1653 1767
1653 1990
1653 2901
1653 3628
1653 5937
1653 6936
1653 7348
1656 323
1656 573
1656 1595
1656 2583
1656 2669
1656 3205
1656 4638
1656 4639
1656 4640
1658 4654
1661 422
1661 1662
1661 1663
1661 1664
1661 1665
1662 221
1662 275
1662 277
1662 278
1662 541
1662 842
1662 999
1662 2022
1662 3078
1662 4641
1663 500
1665 472
1665 632
1665 634
1665 790
1665 1249
1665 1471
1665 2184
1665 2603
1665 3644
1665 4646
1666 7
1666 95
1666 1667
1666 1668
1666 1669
1666 1670
1666 1671
1666 1672
1666 1673
1666 1674
1667 1868
1667 2071
1667 2151
1667 3315
1667 4163
1667 4256
1667 4642
1667 4643
1667 4644
1667 4645
1670 725
1670 1476
1670 1674
1670 1816
1670 2302
1670 2876
1670 4206
1670 4650
1670 4651
1670 4652
1671 523
1671 1057
1671 1153
1671 1315
1671 1731
1671 1738
1671 2368
1671 4647
1671 4648
1671 4649
1675 275
1675 391
1675 392
1675 821
1675 842
1675 876
1675 887
1675 1086
1675 1676
1675 1677
1676 38
1676 791
1676 859
1676 1460
1676 2048
1676 3070
1676 3071
1676 3072
1676 3073
1676 3074
1678 363
1678 1571
1678 1621
1678 1679
1678 1680
1678 1681
1678 1682
1678 1683
1678 1684
1678 1685
1685 227
1685 272
1685 275
1685 388
1685 389
1685 391
1685 541
1685 1020
1685 1966
1685 4653
1686 271
1686 274
1686 275
1686 387
1686 884
1686 1086
1686 1687
1686 1688
1686 1689
1686 1690
1689 1430
1689 1648
1689 1842
1689 2049
1689 2498
1689 2805
1689 3048
1689 3503
1689 4308
1689 4576
1691 34
1691 289
1691 611
1691 666
1691 1523
1691 1631
1691 1692
1691 1693
1691 1694
1691 1695
1695 3748
1703 271
1703 273
1703 274
1703 279
1703 388
1703 391
1703 876
1703 1020
1703 1022
1703 1212
1707 77
1707 391
1707 840
1707 1627
1707 2599
1707 4583
1707 4655
1707 4656
1707 4657
1707 4658
1708 864
1708 1276
1708 1328
1708 1464
1708 1655
1708 2480
1708 4253
1708 4659
1708 4660
1708 4661
1709 16
1709 2366
1709 2893
1709 4364
1709 4556
1709 4666
1709 4667
1709 4668
1709 4669
1709 4670
1715 139
1715 797
1715 1681
1715 3551
1715 3992
1715 4662
1715 4663
1715 4664
1715 4665
1718 97
1718 202
1718 680
1718 1033
1718 2978
1718 4307
1718 4524
1718 4674
1718 4675
1718 4676
1724 7510
1727 675
1727 1477
1727 1728
1727 1729
1727 1730
1727 1731
1727 1732
1727 1733
1727 1734
1730 955
1730 1807
1730 2435
1730 2680
1730 2792
1730 4008
1730 4677
1730 4678
1730 4679
1730 4680
1731 515
1731 1026
1731 1187
1731 2224
1731 3668
1731 3722
1731 3919
1731 4671
1731 4672
1731 4673
1733 551
1733 1478
1733 1681
1733 2673
1733 3229
1733 3759
1733 3869
1733 4585
1733 4683
1733 4684
1734 363
1734 812
1734 992
1734 1508
1734 2328
1734 2857
1734 2968
1734 2969
1734 2970
1734 2971
1735 292
1735 619
1735 752
1735 789
1735 1240
1735 1243
1735 1736
1735 1737
1735 1738
1735 1739
1738 665
1738 902
1738 1744
1738 2037
1738 2274
1738 3259
1738 3363
1738 4047
1738 4681
1738 4682
1740 1741
1740 1742
1740 1743
1740 1744
1740 1745
1740 1746
1740 1747
1740 1748
1740 1749
1743 11
1743 296
1743 459
1743 587
1743 797
1743 1444
1743 1664
1743 1985
1743 4687
1743 4688
1744 277
1744 279
1744 388
1744 389
1744 541
1744 3679
1744 3788
1744 4514
1744 4536
1744 4689
1746 46
1746 815
1746 1466
1746 1714
1746 3077
1746 3829
1746 4520
1746 4521
1746 4685
1746 4686
1750 302
1750 1120
1750 1417
1750 1751
1750 1752
1750 1753
1750 1754
1750 1755
1750 1756
1750 1757
1753 3542
1754 1386
1754 1584
1754 4690
1754 4691
1754 4692
1754 4693
1754 4694
1754 4695
1754 4696
1754 4697
1756 271
1756 272
1756 274
1756 279
1756 391
1756 510
1756 876
1756 1212
1756 1277
1756 2853
1757 368
1757 443
1757 510
1757 1484
1757 2030
1757 2700
1757 3831
1757 4698
1757 4699
1757 4700
1758 387
1758 1759
1758 1760
1758 1761
1758 1762
1758 1763
1758 1764
1758 1765
1758 1766
1758 1767
1760 862
1760 1247
1760 1729
1760 2117
1760 2343
1760 3195
1760 3604
1760 4701
1760 4702
1760 4703
1761 1205
1761 1752
1761 4201
1761 4433
1761 4704
1761 4705
1761 4706
1761 4707
1761 4708
1761 4709
1763 238
1763 283
1763 475
1763 533
1763 703
1763 898
1763 1108
1763 1164
1763 1754
1763 4287
1767 36
1767 50
1767 498
1767 969
1767 2360
1767 3018
1767 4240
1767 4710
1767 4711
1767 4712
1768 385
1768 563
1768 1769
1768 1770
1768 1771
1768 1772
1768 1773
1768 1774
1768 1775
1768 1776
1772 196
1772 810
1772 1363
1772 2311
1772 4276
1772 4719
1772 4720
1772 4721
1772 4722
1772 4723
1775 1467
1775 1920
1775 1923
1775 2307
1775 2472
1775 2934
1775 3261
1775 3588
1775 4713
1776 1572
1776 1729
1776 1743
1776 2375
1776 2376
1776 2377
1776 2378
1776 2379
1776 2380
1776 2381
1777 269
1777 509
1777 1587
1777 2066
1777 2248
1777 2923
1777 3035
1777 3220
1777 4200
1777 4718
1778 304
1778 506
1778 507
1778 974
1778 1467
1778 1525
1778 2293
1778 2635
1778 4716
1778 4717
1779 55
1779 104
1779 660
1779 692
1779 1035
1779 1731
1779 1780
1779 1781
1779 1782
1779 1783
1781 31
1781 230
1781 275
1781 277
1781 278
1781 541
1781 842
1781 2022
1781 2398
1781 3078
1783 1517
1783 4880
1783 7546
1784 288
1784 393
1784 917
1784 3649
1784 3850
1784 4032
1784 4346
1784 4525
1784 4724
1784 4725
1785 1465
1785 1786
1785 1787
1785 1788
1785 1789
1785 1790
1785 1791
1785 1792
1785 1793
1785 1794
1787 533
1787 1002
1787 1767
1787 2820
1787 2900
1787 3116
1787 4729
1787 4730
1787 4731
1787 4732
1790 2561
1793 2005
1793 2736
1793 3159
1793 4650
1793 7658
1793 7803
1793 8336
1793 8337
1793 8338
1793 8339
1797 443
1797 888
1797 1164
1797 1798
1797 1799
1797 1800
1797 1801
1797 1802
1797 1803
1804 1009
1804 2076
1804 2480
1804 2823
1804 2849
1804 3315
1804 4602
1804 4726
1804 4727
1804 4728
1807 1110
1808 638
1808 1053
1808 1132
1808 2123
1808 3562
1808 3749
1808 4027
1808 4733
1808 4734
1808 4735
1809 718
1809 985
1809 3213
1809 3613
1809 3667
1809 3836
1809 4745
1809 4746
1809 4747
1809 4748
1812 543
1812 930
1812 1065
1812 1485
1812 2297
1812 2348
1812 3512
1812 3795
1812 4736
1812 4737
1815 501
1815 1122
1815 1673
1815 1816
1815 1817
1815 1818
1815 1819
1815 1820
1815 1821
1818 1192
1818 1352
1818 1655
1818 1967
1818 1968
1818 1969
1818 1970
1818 1971
1818 1972
1818 1973
1819 166
1819 459
1819 1087
1819 1153
1819 1316
1819 3803
1819 4665
1819 4738
1819 4739
1819 4740
1822 863
1822 914
1822 1276
1822 1541
1822 1765
1822 1823
1822 1824
1822 1825
1822 1826
1822 1827
1824 1134
1824 2876
1824 3348
1824 3773
1824 3841
1824 4625
1824 4666
1824 4741
1824 4742
1828 36
1828 61
1828 1320
1828 1829
1828 1830
1828 1831
1828 1832
1828 1833
1828 1834
1828 1835
1830 248
1830 557
1830 1362
1830 1682
1830 2137
1830 3376
1830 3689
1830 4743
1830 4744
1834 640
1834 1580
1834 1931
1834 2461
1834 3162
1834 3171
1834 4751
1834 4752
1834 4753
1835 415
1835 816
1835 1451
1835 2248
1835 2294
1835 2563
1835 3968
1835 4669
1835 4749
1835 4750
1836 885
1836 1334
1836 1339
1836 1462
1836 1837
1836 1838
1836 1839
1836 1840
1836 1841
1836 1842
1838 1694
1838 2075
1838 3843
1838 4248
1838 4353
1838 4703
1838 4756
1838 4757
1838 4758
1838 4759
1839 705
1839 1171
1839 2434
1839 4321
1839 4772
1839 4773
1839 4774
1839 4775
1839 4776
1839 4777
1840 137
1840 1297
1840 1980
1840 1985
1840 3548
1840 4696
1840 4754
1840 4755
1841 101
1841 612
1841 962
1841 2810
1841 4764
1841 4765
1841 4766
1841 4767
1841 4768
1842 616
1842 719
1842 2472
1842 2916
1842 3342
1842 3891
1842 3996
1842 4769
1842 4770
1842 4771
1843 299
1843 339
1843 1097
1843 1118
1843 1844
1843 1845
1843 1846
1843 1847
1843 1848
1843 1849
1845 396
1845 834
1845 975
1845 1527
1845 3370
1845 3987
1845 4760
1845 4761
1845 4762
1845 4763
1846 67
1846 633
1846 887
1846 2274
1846 2302
1846 3789
1846 4529
1846 4775
1846 4780
1846 4781
1848 930
1848 1665
1848 1840
1848 1964
1848 2198
1848 3348
1848 3349
1848 3614
1848 4029
1848 4778
1850 47
1850 226
1850 227
1850 229
1850 386
1850 388
1850 389
1850 541
1850 1020
1850 4773
1854 221
1854 222
1854 223
1854 224
1854 225
1854 226
1854 228
1854 230
1854 693
1854 1363
1856 395
1856 1223
1856 1301
1856 2117
1856 3487
1856 3634
1856 3691
1856 3773
1856 4008
1856 4779
1857 305
1857 434
1857 439
1857 445
1857 567
1857 1327
1857 1858
1857 1859
1857 1860
1857 1861
1858 186
1858 395
1858 1383
1858 2289
1858 2367
1858 2400
1858 2401
1858 2402
1858 2403
1862 284
1862 285
1862 1320
1862 1436
1862 1863
1862 1864
1862 1865
1862 1866
1862 1867
1862 1868
1864 222
1864 224
1864 225
1864 226
1864 227
1864 386
1864 389
1864 393
1864 1020
1864 1364
1869 539
1869 714
1869 825
1869 1225
1869 1454
1869 1683
1869 1870
1869 1871
1869 1872
1871 1185
1871 1529
1871 2019
1871 2393
1871 2724
1871 2963
1871 4110
1871 4404
1871 4782
1871 4783
1873 462
1873 650
1873 1184
1873 1371
1873 1874
1873 1875
1873 1876
1873 1877
1873 1878
1873 1879
1874 378
1874 620
1874 841
1874 1818
1874 2063
1874 2619
1874 4014
1874 4655
1874 4658
1876 4559
1878 1
1878 274
1878 538
1878 718
1878 821
1878 1237
1878 3213
1878 3865
1878 4784
1878 4785
1879 1151
1879 1989
1879 3079
1879 3953
1879 4639
1879 4793
1879 4794
1879 4795
1879 4796
1879 4797
1880 1583
1880 1881
1880 1882
1880 1883
1880 1884
1880 1885
1880 1886
1880 1887
1880 1888
1880 1889
1882 47
1882 223
1882 224
1882 225
1882 229
1882 230
1882 277
1882 278
1882 386
1882 693
1884 2935
1884 3235
1884 3340
1884 3832
1884 4328
1886 468
1886 676
1886 1386
1886 1701
1886 2456
1886 3150
1886 4806
1886 4807
1886 4808
1886 4809
1887 1583
1887 1888
1887 1889
1887 2765
1887 3244
1887 4789
1887 4790
1887 4791
1887 4792
1889 871
1889 2026
1889 2206
1889 2888
1889 3655
1889 4259
1889 4786
1889 4787
1889 4788
1890 111
1890 885
1890 1305
1890 1523
1890 1814
1890 1891
1890 1892
1890 1893
1890 1894
1890 1895
1893 190
1893 400
1893 550
1893 1211
1893 1255
1893 2300
1893 2582
1893 3159
1893 4804
1893 4805
1894 240
1894 1877
1894 2662
1894 2766
1894 2900
1894 3242
1894 3325
1894 4802
1894 4803
1896 167
1896 304
1896 913
1896 1897
1896 1898
1896 1899
1896 1900
1896 1901
1896 1902
1896 1903
1898 103
1898 1594
1898 2660
1898 3332
1898 3462
1898 3485
1898 4798
1898 4799
1898 4800
1898 4801
1900 271
1900 272
1900 274
1900 276
1900 277
1900 278
1900 279
1900 391
1900 392
1900 1676
1904 709
1904 1830
1904 1905
1904 1906
1904 1907
1904 1908
1904 1909
1904 1910
1904 1911
1904 1912
1907 194
1907 357
1907 665
1907 1135
1907 1993
1907 2244
1907 2451
1907 4518
1907 4810
1907 4811
1912 3360
1914 48
1914 222
1914 280
1914 688
1914 693
1914 842
1914 1018
1914 1298
1914 1915
1914 1916
1917 1918
1917 1919
1917 1920
1917 1921
1917 1922
1917 1923
1917 1924
1917 1925
1917 1926
1917 1927
1922 633
1922 922
1922 1048
1922 2302
1922 2934
1922 4060
1922 4812
1922 4813
1922 4814
1922 4815
1926 224
1926 225
1926 271
1926 274
1926 277
1926 278
1926 385
1926 392
1926 688
1926 999
1928 1929
1930 299
1930 1264
1930 1333
1930 1833
1930 1931
1930 1932
1930 1933
1930 1934
1930 1935
1932 292
1932 1036
1932 1662
1932 1664
1932 1665
1932 2114
1932 2754
1932 3807
1932 4028
1932 4816
1933 573
1933 1902
1933 3205
1933 3529
1933 3929
1933 4502
1933 4660
1933 4817
1933 4818
1933 4819
1936 180
1936 420
1936 1461
1936 1547
1936 1937
1936 1938
1936 1939
1936 1940
1936 1941
1936 1942
1940 7
1940 25
1940 343
1940 906
1940 1842
1940 2206
1940 2346
1940 2873
1940 4108
1940 4304
1941 149
1941 744
1941 1572
1941 2332
1941 2573
1941 2883
1941 3419
1941 3721
1941 4820
1943 70
1943 410
1943 960
1943 1944
1943 1945
1943 1946
1943 1947
1943 1948
1943 1949
1943 1950
1944 117
1944 1096
1944 2114
1944 2246
1944 4068
1944 5130
1944 5480
1944 6614
1944 6779
1944 6780
1947 1887
1947 1903
1947 2329
1947 2401
1947 2622
1947 3075
1947 3997
1947 4215
1947 4821
1947 4822
1951 52
1951 638
1951 1913
1951 1952
1951 1953
1951 1954
1951 1955
1951 1956
1951 1957
1956 4843
1958 230
1958 275
1958 277
1958 280
1958 541
1958 693
1958 842
1958 1198
1958 1676
1958 1777
1959 2382
1960 2245
1962 4916
1964 640
1964 1525
1964 1999
1964 2066
1964 2931
1964 3355
1964 3552
1964 4230
1964 4379
1964 4824
1965 31
1965 278
1965 385
1965 393
1965 688
1965 841
1965 842
1965 1086
1965 1676
1965 1966
1970 271
1970 283
1970 368
1970 825
1970 864
1970 1012
1970 1152
1970 1646
1970 2827
1970 2934
1970 3094
1970 3636
1970 3649
1970 3746
1970 4458
1970 4579
1970 4825
1970 4826
1970 4827
1970 4828
1970 4829
1970 4830
1973 3873
1974 1
1974 653
1974 736
1974 1196
1974 1363
1974 1390
1974 1975
1974 1976
1974 1977
1974 1978
1975 736
1975 1882
1975 2519
1975 2936
1975 3317
1975 4788
1975 4831
1975 4832
1975 4833
1976 1
1976 85
1976 188
1976 1457
1976 1823
1976 2168
1976 2680
1976 2769
1976 4173
1976 4834
1978 1829
1979 48
1979 222
1979 223
1979 227
1979 693
1979 821
1979 842
1979 999
1979 1020
1979 1363
1980 109
1980 522
1980 1424
1980 1981
1980 1982
1980 1983
1980 1984
1980 1985
1980 1986
1980 1987
1981 186
1981 271
1981 719
1981 1492
1981 2957
1981 3248
1981 4835
1981 4836
1981 4837
1981 4838
1982 610
1982 622
1982 1025
1982 1091
1982 2055
1982 2193
1982 2936
1982 4435
1982 4839
1982 4840
1983 282
1983 1069
1983 1575
1983 1744
1983 3301
1983 3395
1983 3874
1983 4749
1983 4841
1983 4842
1988 666
1988 757
1988 953
1988 1796
1988 1989
1988 1990
1988 1991
1988 1992
1988 1993
1988 1994
1990 1304
1993 390
1993 665
1993 736
1993 751
1993 1829
1993 2099
1993 2360
1993 2869
1993 3864
1995 202
1995 424
1995 1094
1995 1214
1995 1891
1995 1996
1995 1997
1995 1998
1995 1999
1995 2000
1996 207
1996 252
1996 616
1996 792
1996 870
1996 1267
1996 3379
1996 3746
1996 4759
1996 4849
1998 392
1998 648
1998 2279
1998 4657
1998 4844
1998 4845
1998 4846
1998 4847
1998 4848
1999 456
1999 1585
1999 1614
1999 2247
1999 2785
1999 3264
1999 3498
1999 4850
1999 4851
1999 4852
2001 227
2001 228
2001 230
2001 386
2001 541
2001 854
2001 887
2001 1020
2001 1198
2001 2002
2003 883
2003 1173
2003 1600
2003 1603
2003 1634
2003 2004
2003 2005
2003 2006
2003 2007
2006 272
2006 279
2006 1020
2006 4853
2006 4854
2006 4855
2006 4856
2006 4857
2006 4858
2006 4859
2008 283
2008 587
2008 1056
2008 1199
2008 1257
2008 2009
2008 2010
2008 2011
2008 2012
2008 2013
2012 143
2012 840
2012 1933
2012 2249
2012 2423
2012 2471
2012 4849
2012 4863
2012 4864
2012 4865
2013 275
2013 276
2013 279
2013 391
2013 854
2013 1364
2013 1966
2013 3202
2013 3203
2013 4860
2014 246
2014 296
2014 1940
2014 2015
2014 2016
2014 2017
2014 2018
2014 2019
2014 2020
2015 4548
2017 621
2017 1489
2017 3343
2017 4540
2017 6529
2017 6624
2017 7041
2017 7042
2017 7043
2017 7044
2018 324
2018 2895
2018 3084
2018 3832
2018 4227
2018 4749
2018 4811
2018 4861
2018 4862
2019 47
2019 278
2019 1086
2019 1297
2019 4474
2019 4871
2019 4872
2019 4873
2019 4874
2019 4875
2021 230
2021 275
2021 276
2021 541
2021 841
2021 842
2021 1277
2021 1676
2021 1966
2021 2022
2022 196
2022 887
2022 2209
2022 2903
2022 3277
2022 5767
2022 5824
2022 6345
2022 6379
2022 7877
2023 662
2023 2024
2023 2025
2023 2026
2023 2027
2023 2028
2023 2029
2023 2030
2023 2031
2023 2032
2024 687
2024 1396
2024 2361
2024 2492
2024 2493
2024 2859
2024 4345
2024 4355
2024 4866
2025 221
2025 225
2025 226
2025 227
2025 386
2025 388
2025 389
2025 393
2025 1364
2025 4879
2026 394
2027 1065
2027 2245
2027 2542
2027 3538
2027 4010
2027 5532
2027 5916
2027 6496
2027 6599
2027 6775
2032 1255
2032 2307
2032 2484
2032 3258
2032 3692
2032 4453
2032 4867
2032 4868
2032 4869
2032 4870
2035 604
2035 1009
2035 1253
2035 1322
2035 1696
2035 2238
2035 3388
2035 4606
2035 4939
2035 4940
2035 4941
2035 4942
2036 1220
2036 1249
2036 1356
2036 3659
2036 3712
2036 4308
2036 4670
2036 4876
2036 4877
2036 4878
2037 48
2037 150
2037 222
2037 230
2037 392
2037 693
2037 821
2037 842
2037 887
2037 1676
2038 2039
2039 653
2039 976
2039 1129
2039 2075
2039 2111
2039 2489
2039 4316
2039 5642
2039 6286
2039 6362
2040 1319
2040 2041
2040 2042
2040 2043
2040 2044
2040 2045
2040 2046
2040 2047
2040 2048
2040 2049
2042 4957
2043 47
2043 226
2043 227
2043 273
2043 385
2043 388
2043 389
2043 541
2043 854
2043 1020
2045 504
2045 506
2045 1702
2045 2293
2045 2564
2045 3338
2045 3680
2045 3968
2045 4880
2045 4881
2046 30
2046 188
2046 823
2046 846
2046 1785
2046 2138
2046 2865
2046 3168
2046 3171
2046 3172
2050 315
2050 396
2050 1124
2050 1146
2050 1305
2050 2051
2050 2052
2050 2053
2050 2054
2055 114
2055 161
2055 1003
2055 1465
2055 2269
2055 2833
2055 3438
2055 3562
2055 4882
2055 4883
2056 153
2056 912
2056 2088
2056 2505
2056 2569
2056 4838
2056 4884
2056 4885
2056 4886
2056 4887
2057 31
2057 47
2057 48
2057 276
2057 821
2057 1086
2057 1198
2057 1676
2057 2817
2057 4056
2058 3683
2059 92
2059 1041
2059 1066
2059 1373
2059 1418
2059 1729
2059 2385
2059 2966
2059 4889
2059 4890
2060 190
2060 377
2060 581
2060 706
2060 712
2060 1464
2060 2302
2060 2754
2060 4169
2060 4888
2063 362
2063 500
2063 2064
2063 2065
2063 2066
2063 2067
2063 2068
2063 2069
2063 2070
2063 2071
2066 1134
2066 2833
2066 3773
2066 6325
2071 250
2071 843
2071 2887
2071 3814
2071 4284
2071 4891
2071 4892
2071 4893
2071 4894
2072 1184
2072 1729
2072 1939
2072 2073
2072 2074
2072 2075
2072 2076
2072 2077
2072 2078
2072 2079
2079 1399
2079 1706
2079 2214
2079 2281
2079 2282
2079 2283
2079 2284
2079 2285
2079 2286
2082 678
2082 1315
2082 2178
2082 3919
2082 4898
2082 4899
2082 4900
2082 4901
2082 4902
2082 4903
2084 289
2084 342
2084 565
2084 1669
2084 1998
2084 4454
2084 4895
2084 4896
2084 4897
2088 127
2088 495
2088 634
2088 1066
2088 1831
2088 2089
2088 2090
2088 2091
2088 2092
2088 2093
2089 49
2089 813
2089 1133
2089 3255
2089 4057
2092 654
2092 1368
2092 3318
2092 4091
2092 4147
2092 4810
2092 4999
2092 5000
2092 5001
2093 359
2093 1913
2093 2253
2093 2460
2093 3669
2093 3906
2093 4627
2093 7561
2093 7577
2093 7578
2093 7579
2094 36
2094 295
2094 1211
2094 2095
2094 2096
2094 2097
2094 2098
2094 2099
2094 2100
2094 2101
2098 267
2098 326
2098 878
2098 1921
2098 2300
2098 2669
2098 3875
2098 4840
2098 4905
2098 4906
2099 4904
2100 31
2100 48
2100 275
2100 276
2100 278
2100 842
2100 2398
2100 2817
2100 3078
2100 4907
2101 876
2102 193
2102 194
2102 548
2102 672
2102 2103
2102 2104
2102 2105
2102 2106
2102 2107
2107 224
2107 225
2107 226
2107 229
2107 280
2107 385
2107 386
2107 388
2107 389
2107 541
2108 752
2108 1798
2108 1918
2108 2109
2108 2110
2108 2111
2108 2112
2108 2113
2108 2114
2108 2115
2109 4249
2109 4686
2109 5012
2112 343
2112 890
2112 1527
2112 2131
2112 2861
2112 3643
2112 4454
2112 4669
2112 4908
2112 4909
2113 613
2113 1831
2113 1910
2113 2361
2113 4069
2113 4747
2113 4910
2113 4911
2113 4912
2113 4913
2114 397
2114 495
2114 4521
2114 4611
2114 5029
2114 5030
2114 5031
2114 5032
2116 2117
2117 350
2117 1112
2117 3071
2117 3076
2117 3195
2117 4267
2117 4312
2117 4340
2117 4914
2117 4915
2118 45
2118 547
2118 915
2118 1576
2118 1939
2118 2075
2118 2119
2118 2120
2118 2121
2118 2122
2121 161
2121 188
2121 1606
2121 4057
2121 5016
2128 963
2128 1901
2128 1961
2128 2109
2128 2708
2128 3016
2128 3338
2128 3425
2128 4639
2128 4921
2129 180
2129 376
2129 1430
2129 2130
2129 2131
2129 2132
2129 2133
2129 2134
2129 2135
2129 2136
2130 4578
2131 997
2131 1779
2131 2493
2131 3656
2131 4078
2131 4360
2131 4917
2131 4918
2131 4919
2131 4920
2134 1630
2134 1988
2134 4922
2134 4923
2134 4924
2135 161
2135 244
2135 2168
2135 2298
2135 4088
2135 4383
2135 4498
2135 4685
2135 4686
2135 4933
2137 388
2137 560
2137 1488
2137 1559
2137 1606
2137 1945
2137 2138
2137 2139
2137 2140
2137 2141
2138 90
2138 898
2138 1009
2138 1011
2138 1559
2138 1684
2138 3806
2138 3945
2138 4085
2138 4491
2142 763
2142 986
2142 1070
2142 2079
2142 2143
2142 2144
2142 2145
2142 2146
2142 2147
2143 2168
2143 2174
2143 2227
2143 3051
2143 3437
2143 4096
2143 4845
2143 4925
2143 4926
2143 4927
2144 1171
2144 2928
2144 3068
2144 3551
2144 4232
2144 4928
2144 4929
2144 4930
2144 4931
2144 4932
2145 1226
2145 1674
2145 2786
2145 3409
2145 3879
2148 170
2148 748
2148 1135
2148 1812
2148 2049
2148 2149
2148 2150
2148 2151
2148 2152
2148 2153
2149 31
2149 48
2149 222
2149 391
2149 392
2149 842
2149 887
2149 1019
2149 1086
2149 1297
2153 414
2153 986
2153 2871
2153 2991
2153 3297
2153 3757
2153 4336
2153 4449
2153 4934
2153 4935
2154 282
2154 677
2154 862
2154 993
2154 1436
2154 1790
2154 1863
2154 2155
2154 2156
2154 2157
2157 732
2157 1251
2157 1340
2157 1466
2157 2116
2157 2681
2157 4576
2157 4958
2157 4959
2158 1545
2158 2039
2158 2047
2158 2054
2158 2159
2158 2160
2158 2161
2158 2162
2158 2163
2158 2164
2159 4280
2160 86
2160 311
2160 1900
2160 2827
2160 4632
2160 4713
2160 4936
2160 4937
2160 4938
2161 17
2161 299
2161 1894
2161 1933
2161 3242
2161 4583
2161 4945
2161 4946
2161 4947
2161 4948
2164 2175
2164 2483
2164 2855
2164 3031
2164 4256
2164 4495
2164 4689
2164 4943
2164 4944
2165 486
2165 487
2165 791
2165 1460
2165 1814
2165 2166
2165 2167
2165 2168
2165 2169
2165 2170
2170 2210
2170 2446
2170 4949
2170 4950
2170 4951
2170 4952
2170 4953
2170 4954
2170 4955
2170 4956
2172 95
2172 278
2172 862
2172 1211
2172 1217
2172 2071
2172 3281
2172 3757
2172 4566
2172 4961
2178 1387
2178 1674
2178 2175
2178 2179
2178 2180
2178 2181
2178 2182
2178 2183
2178 2184
2178 2185
2181 696
2181 1070
2181 1098
2181 1158
2181 2208
2181 3051
2181 3404
2181 3702
2181 3747
2181 4960
2183 48
2183 694
2183 1167
2183 1240
2183 2870
2183 5161
2183 5881
2183 6707
2183 8179
2183 8393
2186 148
2186 166
2186 955
2186 2187
2186 2188
2186 2189
2186 2190
2186 2191
2186 2192
2186 2193
2191 434
2191 535
2191 676
2191 1333
2191 2616
2191 2853
2191 2862
2191 4962
2191 4963
2191 4964
2193 2401
2194 199
2194 571
2194 572
2194 1040
2194 1344
2194 1435
2194 1478
2194 2195
2194 2196
2194 2197
2198 47
2198 48
2198 222
2198 223
2198 276
2198 277
2198 393
2198 541
2198 693
2198 1198
2199 59
2199 135
2199 136
2199 1032
2199 1410
2199 1642
2199 2200
2199 2201
2199 2202
2199 2203
2204 110
2204 620
2204 965
2204 1028
2204 2205
2204 2206
2204 2207
2204 2208
2204 2209
2204 2210
2205 271
2205 272
2205 273
2205 274
2205 275
2205 276
2205 277
2205 278
2205 279
2205 392
2208 541
2208 960
2208 2403
2208 2729
2208 4965
2208 4966
2208 4967
2208 4968
2208 4969
2208 4970
2209 150
2209 223
2209 272
2209 388
2209 854
2209 999
2209 1777
2209 1778
2209 2913
2209 3817
2210 357
2210 3019
2210 3307
2210 3513
2210 4974
2211 297
2212 1387
2212 1754
2212 1911
2212 4031
2212 4124
2212 4689
2212 4975
2212 4976
2212 4977
2212 4978
2213 2065
2213 2141
2213 2283
2213 2673
2213 4173
2213 4325
2213 4912
2213 4938
2213 4971
2213 4972
2216 2217
2218 150
2218 226
2218 227
2218 230
2218 385
2218 386
2218 388
2218 389
2218 841
2218 1019
2219 24
2219 687
2219 917
2219 1052
2219 1146
2219 2220
2219 2221
2219 2222
2219 2223
2219 2224
2220 668
2220 920
2220 1664
2220 2227
2220 2254
2220 2289
2220 2413
2220 3804
2220 4304
2220 4973
2225 1454
2225 1467
2225 2226
2225 2227
2225 2228
2225 2229
2225 2230
2225 2231
2225 2232
2225 2233
2226 227
2226 273
2226 274
2226 279
2226 1020
2226 1022
2226 1113
2226 1212
2226 4988
2226 4989
2229 1026
2229 1841
2229 3043
2229 3175
2229 3545
2229 3815
2229 3863
2229 4979
2229 4980
2232 296
2232 502
2232 1476
2232 1942
2232 2540
2232 2739
2232 2740
2232 2741
2232 2742
2232 2743
2234 161
2234 197
2234 1158
2234 2235
2234 2236
2234 2237
2234 2238
2234 2239
2234 2240
2235 1327
2235 1641
2235 2897
2235 3435
2235 3588
2235 4950
2235 4984
2235 4985
2235 4986
2235 4987
2236 282
2236 618
2236 827
2236 1628
2236 1902
2236 2909
2236 4981
2236 4982
2236 4983
2239 986
2239 1072
2239 1367
2239 2150
2239 3701
2239 4994
2239 5269
2239 6029
2239 7090
2240 947
2240 1192
2240 1198
2240 1436
2240 3079
2240 3784
2240 4207
2240 4238
2240 4248
2240 4960
2241 61
2241 999
2241 1689
2241 2242
2241 2243
2241 2244
2241 2245
2241 2246
2241 2247
2241 2248
2248 106
2248 383
2248 2107
2248 2173
2248 2363
2248 3766
2248 4028
2248 4649
2248 4992
2248 4993
2249 119
2249 2250
2249 2251
2249 2252
2249 2253
2249 2254
2249 2255
2249 2256
2249 2257
2249 2258
2250 128
2251 659
2256 486
2256 860
2256 1226
2256 1705
2256 2130
2256 3800
2256 3937
2256 4868
2256 4990
2256 4991
2262 32
2262 902
2262 1390
2262 2024
2262 2026
2262 2263
2262 2264
2262 2265
2262 2266
2263 521
2263 1335
2263 1434
2263 1829
2263 1900
2263 1994
2263 3765
2263 4996
2263 4997
2263 4998
2264 1423
2264 2396
2264 2458
2264 4995
2266 115
2266 825
2266 959
2266 1324
2266 1510
2266 1766
2266 1803
2266 1821
2266 2087
2266 2275
2266 3621
2266 3860
2266 3988
2266 4067
2266 4157
2266 4409
2266 4753
2266 4781
2266 5013
2266 5014
2266 5015
2271 238
2271 1356
2271 1853
2271 2919
2271 3060
2271 3767
2271 3805
2271 4262
2271 4497
2271 4994
2273 148
2273 291
2273 560
2273 3738
2273 4198
2273 5002
2273 5003
2273 5004
2273 5005
2273 5006
2274 357
2274 1540
2274 1646
2274 1699
2274 2275
2274 2276
2274 2277
2274 2278
2274 2279
2274 2280
2277 460
2277 652
2277 1646
2277 2871
2277 3409
2277 3757
2277 5007
2277 5008
2277 5009
2277 5010
2278 679
2278 869
2278 995
2278 1139
2278 2633
2278 3451
2278 4579
2278 5011
2280 648
2280 992
2280 1663
2280 1754
2280 2059
2280 2655
2280 4280
2280 5021
2280 5022
2280 5023
2281 653
2281 993
2281 1646
2281 2053
2281 3043
2281 3395
2281 4420
2281 4926
2281 5017
2283 1902
2286 827
2286 1225
2286 2275
2286 2490
2286 6980
2286 7388
2286 7389
2286 7390
2286 7391
2287 54
2287 743
2287 1743
2287 1921
2287 3507
2287 3656
2287 3691
2287 5018
2287 5019
2287 5020
2294 816
2294 2058
2294 2135
2294 2292
2294 2293
2294 2361
2294 2564
2294 3968
2294 4572
2296 134
2296 144
2296 1277
2296 2191
2296 2297
2296 2298
2296 2299
2296 2300
2298 2445
2298 2623
2298 2976
2298 3629
2298 3630
2298 4815
2298 5024
2298 5025
2298 5026
2298 5027
2299 271
2299 272
2299 274
2299 279
2299 391
2299 854
2299 1020
2299 1022
2299 1212
2299 1364
2300 114
2300 385
2300 773
2300 1861
2300 2455
2300 2642
2300 3391
2300 4030
2300 4294
2300 5028
2304 1600
2304 2005
2304 2006
2304 2305
2304 2306
2304 2307
2304 2308
2304 2309
2304 2310
2304 2311
2308 5199
2308 5200
2308 5201
2309 1424
2309 1972
2309 2138
2309 2361
2309 2367
2309 3439
2309 3918
2309 4072
2309 4733
2309 5033
2310 2921
2311 69
2311 641
2311 657
2311 703
2311 1673
2311 2079
2311 3491
2311 3650
2311 4157
2311 5041
2312 1118
2312 1302
2312 1769
2312 2136
2312 2313
2312 2314
2312 2315
2312 2316
2312 2317
2312 2318
2313 495
2313 602
2313 782
2313 804
2313 2854
2313 3465
2313 4162
2313 5034
2313 5035
2313 5036
2315 554
2315 744
2315 1414
2315 1437
2315 1590
2315 1691
2315 3742
2315 4237
2315 6698
2315 6699
2318 47
2318 123
2318 226
2318 230
2318 385
2318 1777
2318 4028
2318 5037
2318 5038
2318 5039
2319 54
2319 286
2319 379
2319 500
2319 2320
2319 2321
2319 2322
2319 2323
2319 2324
2319 2325
2321 17
2321 706
2321 1068
2321 3605
2321 3975
2321 4441
2321 5043
2321 5044
2321 5045
2321 5046
2325 392
2325 688
2325 821
2325 876
2325 1086
2325 1198
2325 1297
2325 1676
2325 3733
2325 3734
2326 198
2326 576
2326 737
2326 1335
2326 2941
2326 3708
2326 4073
2326 4645
2326 4984
2326 5040
2327 153
2327 1531
2327 3280
2327 3585
2327 4237
2327 5047
2327 5048
2327 5049
2327 5050
2329 5051
2330 16
2330 674
2330 821
2330 825
2330 1254
2330 2025
2330 2151
2330 4349
2330 5042
2331 136
2331 569
2331 948
2331 1224
2331 1460
2331 2305
2331 2332
2331 2333
2331 2334
2331 2335
2336 189
2336 329
2336 1808
2336 1909
2336 2337
2336 2338
2336 2339
2336 2340
2336 2341
2336 2342
2339 5106
2340 47
2340 227
2340 273
2340 274
2340 277
2340 278
2340 279
2340 541
2340 2744
2340 3363
2341 47
2341 48
2341 275
2341 276
2341 278
2341 387
2341 842
2341 2398
2341 2817
2341 3078
2342 977
2342 1077
2342 1276
2342 2660
2342 4068
2342 4587
2342 4831
2342 5052
2342 5053
2342 5054
2343 1371
2344 1472
2348 47
2348 272
2348 273
2348 274
2348 276
2348 277
2348 278
2348 279
2348 541
2348 1020
2349 1546
2349 2270
2349 2350
2349 2351
2349 2352
2349 2353
2349 2354
2349 2355
2349 2356
2349 2357
2350 65
2350 258
2350 4145
2350 4935
2350 5620
2350 6469
2350 6934
2350 6935
2352 860
2352 1256
2352 1567
2352 2246
2352 2778
2352 4107
2352 5060
2352 5061
2352 5062
2352 5063
2353 161
2353 218
2353 1027
2353 2155
2353 2655
2353 5055
2353 5056
2353 5057
2353 5058
2353 5059
2354 1846
2354 2244
2354 2274
2354 2902
2354 3545
2354 3882
2354 4956
2354 5065
2354 5066
2355 2652
2355 2805
2355 2980
2355 3012
2355 3129
2355 4688
2355 4703
2355 5064
2358 31
2358 48
2358 223
2358 230
2358 276
2358 391
2358 541
2358 842
2358 876
2358 887
2359 921
2359 1143
2359 1214
2359 2360
2359 2361
2359 2362
2359 2363
2359 2364
2359 2365
2359 2366
2364 1316
2364 2362
2364 2363
2364 2365
2364 2686
2364 3144
2364 3542
2364 4294
2364 5067
2364 5068
2367 1970
2367 2138
2367 2361
2367 2837
2367 3439
2367 3918
2367 4063
2367 4072
2367 4643
2367 4733
2369 221
2369 224
2369 225
2369 226
2369 229
2369 277
2369 386
2369 393
2369 887
2369 2022
2371 31
2371 275
2371 278
2371 688
2371 841
2371 1086
2371 1298
2371 1966
2371 2022
2371 2372
2373 2374
2374 413
2374 737
2374 1021
2374 1471
2374 1959
2374 3540
2374 3719
2374 5074
2374 5075
2374 5076
2375 501
2375 985
2375 1192
2375 1809
2375 2935
2375 5069
2375 5070
2375 5071
2376 166
2376 1000
2376 1167
2376 1441
2376 1891
2376 2311
2376 2410
2376 2611
2376 5072
2376 5073
2378 120
2378 1001
2378 2187
2378 3329
2378 3757
2378 4416
2378 4976
2378 5079
2378 5080
2378 5081
2380 161
2380 395
2380 1252
2380 2148
2380 2258
2380 3446
2380 3918
2380 4472
2380 5077
2380 5078
2383 424
2383 914
2383 963
2383 968
2383 1932
2383 2384
2383 2385
2383 2386
2383 2387
2383 2388
2385 227
2385 279
2385 388
2385 509
2385 695
2385 1316
2385 2493
2385 3383
2385 7710
2385 7711
2389 2390
2393 218
2393 1529
2393 2156
2393 2754
2393 4249
2393 5082
2393 5083
2393 5084
2393 5085
2393 5086
2395 28
2395 375
2395 1420
2395 1911
2395 2273
2395 2386
2395 2396
2395 2397
2395 2398
2395 2399
2396 922
2396 1358
2396 1607
2396 2163
2396 3647
2396 4870
2396 5087
2396 5088
2396 5089
2402 223
2402 670
2402 737
2402 2104
2402 2779
2402 3015
2402 3147
2402 3322
2402 3775
2402 5090
2403 1674
2403 1932
2403 3043
2403 4672
2403 4757
2403 5091
2403 5092
2403 5093
2403 5094
2407 1692
2407 2185
2407 2975
2407 3739
2407 5095
2408 155
2408 183
2408 415
2408 1217
2408 2067
2408 2153
2408 3296
2408 3297
2408 3298
2408 3299
2409 813
2409 1136
2409 1689
2409 2410
2409 2411
2409 2412
2409 2413
2409 2414
2409 2415
2410 31
2410 230
2410 275
2410 278
2410 541
2410 842
2410 999
2410 2398
2410 2817
2410 3078
2412 1139
2413 49
2413 287
2413 505
2413 864
2413 3199
2413 3391
2413 4269
2413 4555
2413 4906
2413 5096
2414 943
2414 1449
2414 1963
2414 2015
2414 3024
2414 3315
2414 3329
2414 3766
2414 5099
2414 5100
2415 36
2415 1089
2415 1780
2415 2551
2415 3762
2415 5113
2415 5114
2415 5115
2415 5116
2416 220
2416 2417
2416 2418
2416 2419
2416 2420
2416 2421
2416 2422
2416 2423
2416 2424
2420 699
2420 1256
2420 1346
2420 2456
2420 3446
2420 4078
2420 4285
2420 5082
2420 5101
2420 5102
2421 1404
2425 2405
2425 2426
2426 660
2426 1211
2426 1588
2426 2519
2426 2644
2426 3474
2426 4696
2426 4741
2426 5097
2426 5098
2427 1214
2427 1401
2427 1427
2427 1831
2427 2212
2427 2428
2427 2429
2427 2430
2427 2431
2427 2432
2428 2327
2428 3567
2428 3734
2428 3918
2428 5107
2428 5108
2428 5109
2428 5110
2428 5111
2428 5112
2430 7
2430 551
2430 1297
2430 2320
2430 2980
2430 4502
2430 5103
2430 5104
2430 5105
2432 847
2432 1080
2432 1370
2432 1373
2432 1815
2432 3133
2432 4564
2432 4639
2432 6162
2432 8254
2433 7
2433 392
2433 485
2433 1048
2433 2302
2433 2405
2433 2434
2433 2435
2433 2436
2433 2437
2437 581
2438 2132
2438 2439
2438 2440
2438 2441
2438 2442
2439 221
2439 225
2439 230
2439 275
2439 277
2439 278
2439 541
2439 1018
2439 1019
2439 3078
2440 221
2440 224
2440 225
2440 226
2440 386
2440 387
2440 388
2440 389
2440 688
2440 5129
2441 271
2441 272
2441 274
2441 279
2441 391
2441 1020
2441 1022
2441 1277
2441 1364
2441 3734
2442 4135
2443 330
2443 665
2443 1566
2443 1832
2443 2444
2443 2445
2443 2446
2443 2447
2443 2448
2443 2449
2444 501
2445 563
2445 917
2445 1267
2445 3059
2445 4579
2445 5483
2445 5780
2445 6428
2445 6849
2445 6850
2446 308
2446 960
2446 1594
2446 1959
2446 3213
2446 4378
2446 4825
2446 5117
2446 5118
2446 5119
2449 161
2449 955
2449 1538
2449 2219
2449 2446
2449 2880
2449 3760
2449 3935
2449 4599
2449 5120
2452 16
2452 38
2452 977
2452 1027
2452 1630
2452 2148
2452 2191
2452 5126
2452 5127
2452 5128
2453 3
2453 1874
2453 2230
2453 2870
2453 5063
2453 5121
2453 5122
2453 5123
2453 5124
2453 5125
2454 4456
2455 1007
2455 1482
2455 2191
2455 2456
2455 2457
2455 2458
2455 2459
2455 2460
2455 2461
2455 2462
2458 2268
2459 37
2459 187
2459 387
2459 481
2459 1041
2459 2141
2459 3016
2459 3548
2459 4360
2463 358
2463 712
2463 714
2463 1913
2463 2464
2465 316
2465 420
2465 1421
2465 1733
2465 2228
2465 2320
2465 2466
2465 2467
2465 2468
2465 2469
2466 942
2466 1697
2466 1803
2466 1891
2466 3023
2466 3325
2466 4316
2466 4651
2466 5134
2466 5135
2468 399
2468 406
2468 509
2468 803
2468 1075
2468 2025
2468 2026
2468 3075
2468 4067
2468 5136
2469 292
2469 838
2469 1135
2469 1706
2469 2371
2469 3147
2469 3937
2469 4558
2469 4643
2469 5131
2470 2471
2471 5130
2472 416
2472 1179
2472 1260
2472 1881
2472 2145
2472 3006
2472 3829
2472 4510
2472 5132
2472 5133
2478 324
2479 260
2479 344
2479 419
2479 635
2479 1167
2479 1877
2479 2480
2479 2481
2479 2482
2479 2483
2480 31
2480 32
2480 1543
2480 2096
2480 3370
2480 3546
2480 3552
2480 5110
2480 5138
2480 5139
2482 88
2482 952
2482 954
2482 956
2482 1588
2482 2861
2482 4412
2482 4575
2482 5137
2483 123
2483 656
2483 1640
2483 4212
2483 4599
2483 5143
2483 5144
2483 5145
2483 5146
2484 257
2484 640
2484 796
2484 874
2484 2339
2484 3214
2484 3638
2484 3916
2484 4862
2487 93
2487 1702
2487 1854
2487 2389
2487 3044
2487 3843
2487 4301
2487 5140
2487 5141
2487 5142
2489 1113
2489 2454
2489 2490
2489 2491
2489 2492
2489 2493
2489 2494
2489 2495
2489 2496
2489 2497
2490 1344
2490 2767
2490 2995
2490 6713
2490 7854
2493 627
2493 2223
2493 2323
2493 2797
2493 4905
2493 4975
2493 5148
2493 5149
2493 5150
2493 5151
2494 825
2494 1243
2494 2705
2494 3040
2494 3269
2494 3588
2494 3747
2494 3758
2494 4651
2494 5002
2495 306
2495 418
2495 1404
2495 1577
2495 2483
2495 2497
2495 2643
2495 2681
2495 2682
2495 2683
2496 69
2496 296
2496 311
2496 2360
2496 2361
2496 2675
2496 3071
2496 4460
2496 4911
2496 5157
2498 48
2498 226
2498 693
2498 876
2498 1018
2498 2499
2498 2500
2498 2501
2498 2502
2498 2503
2499 494
2499 1053
2499 1613
2499 2411
2499 2567
2499 2573
2499 3504
2499 3939
2499 4038
2499 5147
2504 19
2504 336
2504 509
2504 768
2504 2094
2504 2485
2504 2505
2504 2506
2504 2507
2504 2508
2509 2510
2511 38
2511 143
2511 336
2511 343
2511 730
2511 905
2511 1425
2511 2302
2511 2512
2511 2513
2513 3079
2513 3790
2513 4795
2513 4863
2513 5119
2513 5152
2513 5153
2513 5154
2513 5155
2513 5156
2514 235
2514 2366
2514 2515
2514 2516
2514 2517
2514 2518
2514 2519
2514 2520
2514 2521
2515 357
2517 60
2517 2246
2517 2387
2517 3761
2517 4249
2517 4791
2517 4852
2517 5170
2517 5171
2517 5172
2520 395
2520 508
2520 2003
2520 5138
2520 5158
2520 5159
2520 5160
2520 5161
2520 5162
2520 5163
2521 1697
2522 2523
2523 101
2523 195
2523 2252
2523 4230
2523 4426
2523 5164
2523 5165
2523 5166
2523 5167
2523 5168
2524 266
2524 1809
2524 2048
2524 2525
2524 2526
2524 2527
2524 2528
2524 2529
2524 2530
2524 2531
2525 7
2525 1497
2525 1550
2525 2696
2525 3363
2525 3811
2525 4668
2525 5072
2525 5169
2527 162
2527 974
2527 1164
2527 1275
2527 1829
2527 4008
2527 4201
2527 4643
2527 4681
2530 31
2530 47
2530 48
2530 276
2530 842
2530 1198
2530 1676
2530 2398
2530 2817
2530 3078
2533 149
2533 858
2533 1972
2533 2300
2533 3439
2533 3713
2533 4050
2533 4432
2533 5173
2534 685
2534 986
2534 1816
2534 2340
2534 2856
2534 3367
2534 4031
2534 4815
2534 5176
2535 14
2535 258
2535 785
2535 1697
2535 1753
2535 1941
2535 2090
2535 2536
2535 2537
2535 2538
2539 1041
2539 1606
2539 2279
2539 2540
2539 2541
2539 2542
2539 2543
2540 475
2540 1119
2540 1815
2540 1959
2540 2695
2540 3852
2540 5170
2540 5194
2540 5195
2542 5174
2544 259
2544 686
2544 1033
2544 1340
2544 1463
2544 1602
2544 2545
2544 2546
2544 2547
2544 2548
2545 150
2545 230
2545 277
2545 541
2545 842
2545 876
2545 924
2545 1050
2545 1676
2545 1777
2546 160
2546 808
2546 1066
2546 1675
2546 2307
2546 2315
2546 2793
2546 3365
2546 4451
2546 5175
2547 540
2547 895
2547 1275
2547 1731
2547 2389
2547 2519
2547 5177
2547 5178
2547 5179
2547 5180
2548 225
2548 226
2548 229
2548 386
2548 393
2548 1197
2548 5186
2548 5187
2548 5188
2548 5189
2549 543
2549 777
2549 1484
2549 2120
2549 2476
2549 2538
2549 2550
2549 2551
2549 2552
2549 2553
2550 54
2550 306
2550 616
2550 2257
2550 2289
2550 2482
2550 2830
2550 5183
2550 5184
2550 5185
2551 289
2551 642
2551 1780
2551 3166
2551 3240
2551 3595
2551 4700
2551 4962
2551 5181
2551 5182
2554 484
2554 1119
2554 1489
2554 2350
2554 2555
2554 2556
2554 2557
2554 2558
2554 2559
2557 636
2557 1592
2557 2450
2557 3419
2557 3585
2557 3767
2557 3997
2557 5219
2557 5220
2558 922
2558 1439
2558 1907
2558 6571
2558 6674
2558 6992
2558 7063
2558 7064
2558 7065
2558 7066
2560 888
2561 129
2561 1864
2561 4028
2561 4339
2561 4977
2561 4993
2561 5190
2561 5191
2561 5192
2561 5193
2562 31
2562 47
2562 222
2562 225
2562 227
2562 229
2562 273
2562 854
2562 1019
2562 1364
2565 60
2565 914
2565 2392
2565 2475
2565 2566
2565 2567
2565 2568
2565 2569
2565 2570
2565 2571
2570 627
2571 57
2571 222
2571 227
2571 229
2571 389
2571 887
2571 1113
2571 1364
2571 3130
2571 4566
2572 2573
2574 1327
2574 1910
2574 1989
2574 2567
2574 2909
2574 3244
2574 4432
2574 4747
2574 5196
2575 68
2575 325
2575 633
2575 1482
2575 2786
2575 4271
2575 5481
2575 7750
2575 7800
2575 7801
2576 198
2576 392
2576 1055
2576 1239
2576 1681
2576 1767
2576 2917
2576 3446
2576 5197
2576 5198
2577 150
2577 223
2577 278
2577 392
2577 541
2577 693
2577 841
2577 1022
2577 1676
2577 1966
2578 246
2579 128
2579 524
2579 696
2579 872
2579 963
2579 1969
2579 2580
2579 2581
2579 2582
2579 2583
2581 3448
2581 5351
2583 317
2583 538
2583 716
2583 824
2583 894
2583 1335
2583 3448
2583 4820
2583 6437
2583 6861
2585 44
2585 995
2585 1071
2585 2060
2585 2223
2585 3393
2585 4499
2585 4792
2585 5202
2585 5203
2586 19
2586 1552
2586 2019
2586 3747
2586 3931
2586 3969
2586 4373
2586 5204
2586 5205
2586 5206
2587 54
2587 862
2587 1302
2587 1770
2587 4651
2587 4781
2587 5207
2587 5208
2587 5209
2587 5210
2588 2656
2588 4772
2588 4789
2588 4920
2588 5233
2588 5234
2588 5235
2588 5236
2588 5237
2588 5238
2589 1812
2589 1954
2589 2582
2589 2774
2589 2919
2589 3114
2589 3928
2589 4062
2589 5065
2589 5211
2590 54
2590 296
2590 1120
2590 1808
2590 5054
2590 5212
2590 5213
2590 5214
2590 5215
2590 5216
2592 406
2592 1699
2592 2619
2592 4345
2592 4516
2592 4518
2592 4589
2592 5217
2592 5218
2593 840
2593 1139
2593 1303
2593 1630
2593 2337
2593 2594
2593 2595
2593 2596
2593 2597
2593 2598
2596 36
2596 1374
2596 1672
2596 3358
2596 4216
2596 5178
2596 5221
2596 5222
2596 5223
2596 5224
2599 222
2599 398
2599 507
2599 1057
2599 2188
2599 2293
2599 2600
2599 2601
2599 2602
2602 32
2602 1070
2602 1780
2602 2480
2602 2711
2602 2965
2602 3111
2602 5190
2602 5225
2602 5226
2603 129
2603 1253
2603 1567
2603 2382
2603 2604
2603 2605
2603 2606
2603 2607
2603 2608
2603 2609
2604 31
2604 3236
2604 3747
2604 4109
2604 4849
2604 4861
2604 5077
2604 5229
2604 5230
2604 5231
2605 230
2605 2034
2605 2812
2605 4008
2605 4412
2605 4502
2605 4975
2605 5148
2605 5227
2605 5228
2607 592
2607 840
2607 1563
2607 1828
2607 2402
2607 4294
2607 4518
2607 5069
2607 5096
2607 5232
2608 7253
2609 509
2609 548
2609 1363
2609 1480
2609 1630
2609 1729
2609 2366
2609 3799
2609 4669
2609 5241
2610 6
2610 170
2610 1957
2610 2611
2610 2612
2610 2613
2610 2614
2610 2615
2610 2616
2611 386
2611 674
2611 808
2611 1199
2611 2297
2611 3411
2611 4326
2611 5173
2611 6162
2611 8079
2614 60
2614 1715
2614 3211
2614 3551
2614 4113
2614 4453
2614 4524
2614 5019
2614 5239
2614 5240
2617 926
2617 1637
2617 2343
2617 2484
2617 2618
2617 2619
2617 2620
2617 2621
2617 2622
2617 2623
2623 3995
2623 4029
2623 5273
2624 1884
2625 502
2625 917
2625 926
2625 1647
2625 1681
2625 1897
2625 2626
2625 2627
2625 2628
2625 2629
2629 625
2629 854
2629 878
2629 1150
2629 1558
2629 1778
2629 2582
2629 3930
2629 4257
2629 4813
2630 235
2630 2355
2630 2559
2630 2631
2630 2632
2630 2633
2630 2634
2630 2635
2630 2636
2630 2637
2634 744
2634 3549
2635 245
2635 2450
2635 3168
2635 3242
2635 4089
2635 5242
2635 5243
2635 5244
2635 5245
2635 5246
2638 1069
2638 1683
2638 1837
2638 2639
2638 2640
2638 2641
2638 2642
2638 2643
2638 2644
2638 2645
2642 735
2642 1435
2642 1668
2642 1671
2642 2715
2642 3889
2642 4430
2642 4455
2642 5252
2642 5277
2643 869
2644 455
2644 502
2644 649
2644 674
2644 839
2644 1276
2644 1530
2644 1935
2644 2661
2644 3036
2644 3037
2644 3038
2644 3088
2644 3633
2644 3766
2644 3797
2644 4319
2644 4458
2644 5336
2644 5341
2644 5375
2644 5376
2644 5377
2645 2310
2646 91
2646 672
2646 937
2646 1027
2646 2461
2646 2647
2646 2648
2646 2649
2646 2650
2646 2651
2647 1676
2652 162
2652 1241
2652 1717
2652 1767
2652 2327
2652 2653
2652 2654
2652 2655
2652 2656
2652 2657
2654 224
2654 230
2654 386
2654 842
2654 1891
2654 2861
2654 3078
2654 3250
2654 5611
2654 6281
2655 1003
2655 1069
2655 2854
2655 3418
2655 3558
2655 3632
2655 4651
2655 4784
2655 5247
2655 5248
2656 524
2656 861
2656 921
2656 1027
2656 2087
2656 2412
2656 2863
2656 2917
2656 4111
2656 5249
2657 1137
2658 109
2658 134
2658 325
2658 357
2658 640
2658 678
2658 2121
2658 2659
2658 2660
2658 2661
2661 22
2661 654
2661 1368
2661 2109
2661 3678
2661 4147
2661 4284
2661 4319
2661 4320
2662 676
2662 1242
2662 1422
2662 1641
2662 2019
2662 2663
2662 2664
2662 2665
2662 2666
2662 2667
2663 324
2665 148
2665 238
2665 1546
2665 2322
2665 2562
2665 3275
2665 3330
2665 3331
2665 3837
2665 5111
2668 151
2668 207
2668 1327
2668 1525
2668 1654
2668 1831
2668 2185
2668 2274
2668 2669
2668 2670
2670 5147
2671 278
2671 401
2671 693
2671 917
2671 1264
2671 1667
2671 1918
2671 2672
2671 2673
2671 2674
2673 539
2673 3082
2673 3557
2673 5250
2673 5251
2673 5252
2673 5253
2673 5254
2673 5255
2673 5256
2675 415
2675 1211
2675 1576
2675 1797
2675 2079
2675 3010
2675 3257
2675 3331
2675 5257
2676 221
2676 275
2676 276
2676 541
2676 693
2676 1114
2676 1277
2676 1676
2676 2022
2677 222
2677 227
2677 229
2677 386
2677 854
2677 887
2677 1364
2677 2472
2677 3251
2677 3577
2678 180
2678 665
2678 2540
2678 3716
2678 3976
2678 4504
2678 4633
2678 4696
2678 5278
2678 5279
2681 1251
2681 3088
2681 3520
2681 3565
2681 3988
2681 4180
2681 4339
2681 5011
2681 5258
2681 5259
2683 308
2683 1430
2683 2025
2683 2087
2683 4092
2683 5095
2683 5260
2683 5261
2683 5262
2683 5263
2684 77
2684 787
2684 2685
2684 2686
2684 2687
2684 2688
2684 2689
2684 2690
2684 2691
2684 2692
2685 123
2685 492
2685 1001
2685 1164
2685 4820
2685 5264
2685 5265
2685 5266
2685 5267
2685 5268
2687 526
2687 957
2687 2376
2687 5280
2687 5281
2688 515
2688 2040
2688 2311
2688 3792
2688 5060
2688 5199
2688 5269
2688 5270
2688 5271
2688 5272
2689 1234
2689 1236
2689 2400
2689 2721
2689 2932
2689 2933
2689 2934
2689 2935
2689 2936
2689 2937
2691 190
2691 699
2691 1262
2691 2214
2691 3708
2691 4142
2691 4680
2691 5274
2691 5275
2691 5276
2692 891
2692 1206
2692 3001
2692 4683
2692 5286
2693 20
2693 473
2693 977
2693 2137
2693 2506
2693 2694
2693 2695
2693 2696
2693 2697
2693 2698
2695 546
2695 766
2695 1263
2695 1438
2695 3056
2695 3160
2695 5002
2695 5283
2695 5284
2695 5285
2696 601
2696 629
2696 1255
2696 2321
2696 4233
2696 4566
2696 4668
2696 4980
2696 5307
2696 5308
2697 1349
2698 900
2698 1069
2698 1590
2698 1925
2698 5287
2698 5288
2698 5289
2698 5290
2698 5291
2699 37
2699 316
2699 632
2699 2190
2699 2336
2699 2368
2699 2700
2699 2701
2699 2702
2702 1066
2702 1251
2702 2257
2702 2643
2702 2662
2702 2678
2702 3390
2702 4602
2702 4673
2702 5282
2703 954
2703 1034
2703 1567
2703 2386
2703 2704
2703 2705
2703 2706
2703 2707
2703 2708
2703 2709
2709 1121
2710 113
2710 220
2710 271
2710 979
2710 1238
2710 2046
2710 2574
2710 2711
2710 2712
2710 2713
2712 38
2712 1003
2712 1184
2712 1327
2712 1767
2712 1853
2712 5292
2712 5293
2712 5294
2712 5295
2713 1606
2714 24
2714 830
2714 1093
2714 1461
2714 1670
2714 1853
2714 2055
2714 2715
2714 2716
2714 2717
2716 68
2716 424
2716 554
2716 1482
2716 1589
2716 1590
2716 1681
2716 4057
2716 4692
2716 5298
2717 221
2717 223
2717 688
2717 821
2717 841
2717 1226
2717 3168
2717 4064
2717 5296
2717 5297
2718 233
2718 859
2718 935
2718 2368
2718 2400
2718 2574
2718 2719
2718 2720
2718 2721
2718 2722
2719 5436
2722 208
2722 368
2722 498
2722 1512
2722 2022
2722 2297
2722 2848
2722 4312
2722 4915
2722 5299
2723 31
2723 48
2723 225
2723 386
2723 693
2723 821
2723 842
2723 876
2723 1676
2723 2724
2725 247
2725 580
2725 934
2725 1027
2725 2224
2725 2297
2725 2726
2725 2727
2725 2728
2725 2729
2726 1300
2726 1758
2726 2174
2726 3051
2726 4619
2726 5103
2726 5302
2726 5303
2726 5304
2726 5305
2727 744
2727 1610
2727 1830
2727 1867
2727 1911
2727 2175
2727 2633
2727 3498
2727 4699
2727 5306
2728 5
2728 947
2728 1035
2728 3051
2728 4162
2728 4910
2728 4911
2728 5277
2728 5300
2728 5301
2729 2546
2733 30
2733 674
2733 1352
2733 2265
2733 2400
2733 2734
2733 2735
2733 2736
2733 2737
2733 2738
2737 222
2737 226
2737 227
2737 229
2737 386
2737 389
2737 393
2737 1020
2737 1364
2737 5252
2738 1855
2738 3734
2738 5138
2738 5267
2738 5309
2738 5310
2738 5311
2738 5312
2742 4703
2748 227
2748 274
2748 387
2748 389
2748 391
2748 999
2748 1020
2748 1212
2748 1298
2748 1364
2749 48
2749 222
2749 226
2749 386
2749 387
2749 693
2749 821
2749 841
2749 887
2749 1114
2750 1271
2750 3023
2750 3957
2750 5315
2750 5316
2750 5317
2750 5318
2750 5319
2750 5320
2750 5321
2751 551
2751 1502
2751 2003
2751 2040
2751 2357
2751 2935
2751 3708
2751 3758
2751 5313
2751 5314
2752 123
2752 1630
2752 2878
2752 2917
2752 3040
2752 3239
2752 3734
2752 3774
2752 3948
2752 5322
2753 861
2753 1247
2753 2172
2753 2725
2753 2754
2753 2755
2753 2756
2753 2757
2753 2758
2753 2759
2754 723
2754 2621
2754 3329
2754 4693
2754 5151
2754 5431
2754 5432
2754 5433
2754 5434
2754 5435
2759 93
2759 1664
2759 2463
2759 2823
2759 3178
2759 3846
2759 5041
2759 5323
2759 5324
2759 5325
2760 151
2760 159
2760 1787
2760 2761
2760 2762
2760 2763
2760 2764
2760 2765
2760 2766
2760 2767
2765 4701
2766 221
2766 225
2766 226
2766 230
2766 275
2766 277
2766 278
2766 393
2766 541
2766 999
2769 484
2769 916
2769 2273
2769 2433
2769 2770
2769 2771
2769 2772
2769 2773
2769 2774
2769 2775
2772 779
2773 1001
2773 5347
2776 1110
2777 919
2777 1807
2777 2778
2777 2779
2777 2780
2777 2781
2777 2782
2777 2783
2777 2784
2777 2785
2781 1884
2781 2551
2781 3471
2781 3564
2781 4175
2781 4298
2781 5066
2781 5326
2781 5327
2781 5328
2785 287
2785 1252
2785 1902
2785 2291
2785 3588
2785 4129
2785 4264
2785 5329
2785 5330
2785 5331
2790 723
2790 955
2790 1409
2790 2140
2790 2435
2790 2519
2790 2791
2790 2792
2790 2793
2790 2794
2791 1164
2791 3780
2791 4011
2791 4436
2791 4707
2791 5228
2791 5350
2795 1186
2795 1346
2795 1469
2795 1771
2795 1907
2795 2248
2795 2796
2795 2797
2795 2798
2795 2799
2798 3592
2800 1425
2800 1579
2800 1733
2800 2229
2800 2498
2800 2801
2800 2802
2800 2803
2800 2804
2800 2805
2801 148
2801 2696
2801 2950
2801 4073
2801 5137
2801 5146
2801 5332
2801 5333
2801 5334
2801 5335
2802 16
2802 1445
2802 2035
2802 3543
2802 4170
2802 4327
2802 5256
2802 5342
2802 5343
2804 222
2804 227
2804 272
2804 274
2804 279
2804 389
2804 1020
2804 5336
2804 5337
2804 5338
2805 1049
2805 1243
2805 1944
2805 2104
2805 2174
2805 2924
2805 4307
2805 4319
2805 5339
2806 52
2806 206
2806 270
2806 2328
2806 2626
2806 2807
2806 2808
2806 2809
2806 2810
2807 197
2807 2236
2807 2941
2807 3298
2807 3515
2807 4345
2807 4629
2807 4937
2807 5356
2807 5357
2808 221
2808 229
2808 386
2808 842
2808 1198
2808 1363
2808 1777
2808 5340
2808 5341
2811 2812
2812 161
2812 2281
2812 2901
2812 3257
2812 3574
2812 4566
2812 6297
2812 7067
2812 7234
2814 355
2814 1199
2814 1558
2814 3013
2814 3655
2814 3928
2814 5344
2814 5345
2814 5346
2815 222
2815 227
2815 273
2815 386
2815 388
2815 389
2815 853
2815 1019
2815 2816
2815 2817
2817 324
2817 342
2817 1256
2817 1926
2817 2742
2817 2773
2817 2982
2817 5347
2817 5348
2817 5349
2818 616
2819 167
2819 589
2819 668
2819 1104
2819 1537
2819 1922
2819 2820
2819 2821
2819 2822
2819 2823
2821 742
2821 3016
2821 4002
2821 5065
2821 5255
2821 5287
2821 8779
2821 8780
2821 8781
2821 8782
2823 840
2823 2084
2823 2140
2823 3568
2823 4091
2823 4643
2823 5352
2823 5353
2823 5354
2823 5355
2824 2010
2825 188
2825 794
2825 795
2825 2826
2825 2827
2825 2828
2825 2829
2825 2830
2825 2831
2832 326
2832 813
2832 1475
2832 2546
2832 2831
2832 2833
2832 2834
2832 2835
2832 2836
2832 2837
2834 870
2834 1057
2834 2848
2834 4080
2834 4648
2834 5018
2834 5358
2834 5359
2834 5360
2834 5361
2836 3151
2836 4062
2838 226
2838 377
2838 413
2838 825
2838 2374
2838 2839
2838 2840
2838 2841
2838 2842
2838 2843
2840 1249
2843 2255
2843 4238
2843 4844
2843 4956
2843 5344
2844 680
2844 1971
2844 2845
2844 2846
2844 2847
2844 2848
2844 2849
2844 2850
2844 2851
2844 2852
2845 146
2845 660
2845 757
2845 1027
2845 1066
2845 1601
2845 2209
2845 3370
2845 7289
2845 8053
2848 2001
2848 2739
2848 4230
2848 4237
2848 4274
2848 4505
2848 4558
2848 4577
2848 5362
2848 5363
2849 279
2849 389
2849 785
2849 2363
2849 3040
2849 4109
2849 4456
2849 4976
2849 5032
2849 5307
2851 349
2851 473
2851 983
2851 1525
2851 2138
2851 2336
2851 3172
2851 3605
2851 5380
2851 5381
2855 764
2855 769
2855 819
2855 2378
2855 5364
2855 5365
2855 5366
2855 5367
2855 5368
2855 5369
2856 28
2856 685
2856 986
2856 1188
2856 1414
2856 2109
2856 2542
2856 4990
2856 5001
2856 5370
2857 1211
2857 1422
2857 1891
2857 2980
2857 4753
2857 5371
2857 5372
2857 5373
2857 5374
2857 5375
2858 350
2858 676
2858 828
2858 1055
2858 1617
2858 2035
2858 2061
2858 2362
2858 2435
2858 2859
2859 1316
2859 1484
2859 1971
2859 2008
2859 2047
2859 2138
2859 2563
2859 4100
2859 5378
2859 5379
2860 369
2860 861
2860 2227
2860 2621
2860 2861
2860 2862
2860 2863
2860 2864
2860 2865
2860 2866
2862 1002
2862 1338
2862 1613
2862 4015
2862 4055
2862 4566
2862 5390
2862 5391
2862 5392
2865 874
2865 1829
2865 2911
2865 2934
2865 4006
2865 4451
2865 4497
2865 5382
2865 5383
2865 5384
2867 1333
2867 2008
2867 2212
2867 2346
2867 2868
2867 2869
2867 2870
2867 2871
2867 2872
2867 2873
2868 222
2868 227
2868 229
2868 273
2868 386
2868 388
2868 389
2868 887
2868 1113
2868 1364
2870 47
2870 150
2870 223
2870 1018
2870 1086
2870 2912
2870 3078
2870 3730
2870 5389
2874 150
2874 230
2874 385
2874 388
2874 392
2874 821
2874 841
2874 842
2874 887
2874 1676
2877 566
2877 624
2877 1741
2877 1743
2877 1744
2877 2834
2877 2878
2877 2879
2877 2880
2879 48
2879 150
2879 272
2879 391
2879 392
2879 393
2879 688
2879 887
2879 1086
2879 1297
2880 502
2880 1803
2880 2066
2880 3023
2880 4822
2880 5229
2880 5296
2880 5385
2880 5386
2880 5387
2881 1027
2881 1225
2881 1445
2881 2456
2881 2581
2881 2621
2881 2882
2881 2883
2881 2884
2881 2885
2886 236
2886 350
2886 458
2886 545
2886 1646
2886 2887
2886 2888
2886 2889
2886 2890
2886 2891
2887 70
2887 441
2887 1340
2887 1497
2887 2005
2887 3062
2887 3982
2887 4669
2887 5388
2889 47
2889 275
2889 391
2889 693
2889 876
2889 1016
2889 1018
2889 2817
2889 3202
2889 3203
2892 1358
2892 1497
2892 2556
2892 2573
2892 2893
2892 2894
2892 2895
2892 2896
2892 2897
2892 2898
2895 1440
2895 1466
2895 3151
2895 3588
2895 5164
2895 5375
2895 5410
2895 5411
2895 5412
2896 48
2896 223
2896 226
2896 228
2896 229
2896 693
2896 841
2896 842
2896 999
2896 1114
2899 484
2899 975
2899 1639
2899 1680
2899 2315
2899 2900
2899 2901
2899 2902
2899 2903
2899 2904
2900 106
2900 1220
2900 1842
2900 3161
2900 3203
2900 3988
2900 4510
2900 5038
2900 5393
2904 361
2904 555
2904 1754
2904 1939
2904 2062
2904 3460
2904 4900
2904 5394
2904 5395
2904 5396
2905 2906
2907 827
2907 857
2907 1069
2907 1149
2907 1815
2907 2185
2907 2368
2907 2908
2907 2909
2907 2910
2909 1101
2909 1143
2909 2736
2909 2948
2909 4206
2909 4576
2909 4707
2909 5397
2909 5398
2909 5399
2910 1303
2911 31
2911 223
2911 279
2911 876
2911 1277
2911 1676
2911 2260
2911 2501
2911 2912
2911 2913
2914 956
2914 1036
2914 1588
2914 1720
2914 2488
2914 2915
2914 2916
2914 2917
2914 2918
2914 2919
2915 314
2915 952
2915 954
2915 1588
2915 1802
2915 2328
2915 2362
2915 2861
2915 5407
2916 272
2916 287
2916 501
2916 1334
2916 2021
2916 2218
2916 3474
2916 3536
2916 3785
2916 5403
2917 249
2917 649
2917 4464
2917 4689
2917 5088
2917 5400
2917 5401
2917 5402
2919 44
2919 1243
2919 1607
2919 1665
2919 1812
2919 3671
2919 4868
2919 5404
2919 5405
2919 5406
2920 492
2920 920
2920 1646
2920 1770
2920 2555
2920 2921
2920 2922
2920 2923
2920 2924
2925 2926
2927 2619
2927 2928
2927 2929
2927 2930
2927 2931
2930 1211
2930 3079
2930 3154
2930 3549
2930 4180
2930 4330
2930 4693
2930 5331
2930 5368
2930 5408
2932 506
2932 706
2932 3281
2932 3334
2932 3508
2932 3773
2932 4650
2932 5329
2932 5456
2932 5517
2936 1673
2937 263
2937 316
2937 1135
2937 1363
2937 1672
2937 2053
2937 2688
2937 3377
2937 5088
2937 5409
2938 144
2938 2797
2938 2939
2938 2940
2938 2941
2938 2942
2938 2943
2938 2944
2938 2945
2938 2946
2943 1419
2943 2413
2943 3112
2943 3304
2943 5109
2943 5413
2943 5414
2943 5415
2943 5416
2947 596
2947 601
2947 2637
2947 2948
2947 2949
2947 2950
2947 2951
2947 2952
2947 2953
2947 2954
2952 55
2952 1797
2952 3801
2952 3845
2952 4930
2952 5417
2952 5418
2952 5419
2952 5420
2952 5421
2955 964
2955 986
2955 1840
2955 2739
2955 2853
2955 2956
2955 2957
2955 2958
2955 2959
2957 3065
2958 1650
2958 1657
2958 1673
2958 2705
2958 3503
2958 4405
2958 4836
2958 5073
2958 5422
2958 5423
2960 1431
2960 2621
2960 2639
2960 2650
2960 2934
2960 2961
2960 2962
2960 2963
2962 202
2962 505
2962 864
2962 1167
2962 1169
2962 2368
2962 3349
2962 3539
2962 4467
2962 5424
2963 272
2963 391
2963 393
2963 1020
2963 1785
2963 1878
2963 2022
2963 2557
2963 5441
2963 5442
2964 327
2964 668
2964 775
2964 1340
2964 1630
2964 1792
2964 1869
2964 2965
2964 2966
2964 2967
2965 5437
2967 606
2967 1352
2967 1971
2967 3156
2967 4627
2968 4986
2969 104
2969 316
2969 2848
2969 3653
2969 4222
2969 4704
2969 5427
2969 5428
2969 5429
2969 5430
2970 61
2970 800
2970 1150
2970 1578
2970 2873
2970 4034
2970 4787
2970 5452
2970 5453
2971 166
2971 2821
2971 2853
2971 3775
2971 3785
2971 4966
2971 5124
2971 5270
2971 5439
2971 5440
2972 365
2972 509
2972 639
2972 997
2972 2973
2972 2974
2972 2975
2972 2976
2972 2977
2972 2978
2974 4173
2974 4502
2974 5114
2974 5425
2974 5426
2976 1637
2976 3168
2976 4345
2976 4573
2976 5064
2979 2980
2981 524
2981 625
2981 757
2981 766
2981 1120
2981 1680
2981 2327
2981 2863
2981 2982
2981 2983
2982 19
2982 1718
2982 1810
2982 2324
2982 3377
2982 3595
2982 3757
2982 4608
2982 5852
2982 7404
2984 602
2984 1370
2984 1588
2984 2193
2984 2755
2984 2831
2984 2985
2984 2986
2984 2987
2984 2988
2985 952
2985 954
2985 956
2985 1453
2985 2193
2985 2362
2985 2861
2985 5438
2986 89
2986 215
2986 1410
2986 1642
2986 1807
2986 1950
2986 3081
2986 3198
2986 5450
2986 5451
2989 234
2989 685
2989 1879
2989 2307
2989 2856
2989 2990
2989 2991
2989 2992
2989 2993
2989 2994
2993 5491
2993 5492
2998 1156
2998 1420
2998 1464
2998 1523
2998 3225
2998 5363
2998 5443
2998 5444
2998 5445
2998 5446
3000 887
3000 999
3000 1277
3000 1733
3000 2260
3000 4511
3000 4710
3000 5447
3000 5448
3000 5449
3001 223
3001 229
3001 392
3001 541
3001 821
3001 854
3001 1020
3001 1086
3001 1297
3001 3733
3002 135
3002 289
3002 421
3002 456
3002 491
3002 509
3002 549
3002 582
3002 676
3002 744
3002 753
3002 813
3002 858
3002 873
3002 876
3002 1030
3002 1069
3002 1335
3002 1369
3002 1529
3002 1815
3002 1821
3002 1837
3002 1888
3002 1968
3002 2107
3002 2140
3002 2307
3002 2331
3002 2639
3002 2644
3002 2668
3002 2736
3002 2773
3002 3003
3002 3004
3002 3005
3002 3006
3002 3007
3002 3008
3002 3009
3002 3010
3002 3011
3002 3012
3002 3013
3002 3014
3002 3015
3002 3016
3002 3017
3002 3018
3002 3019
3002 3020
3002 3021
3002 3022
3002 3023
3002 3024
3002 3025
3002 3026
3002 3027
3002 3028
3002 3029
3002 3030
3002 3031
3002 3032
3002 3033
3003 342
3003 406
3003 457
3003 834
3003 1579
3003 1825
3003 1919
3003 2381
3003 3294
3003 3295
3004 20
3004 221
3004 225
3004 277
3004 1018
3004 2325
3004 3078
3004 3150
3004 5458
3005 1839
3005 2777
3005 3519
3005 3999
3005 4161
3005 4638
3005 5454
3005 5455
3005 5456
3005 5457
3006 343
3015 47
3015 48
3015 841
3015 842
3015 887
3015 1576
3015 1676
3015 5534
3015 6111
3015 6304
3017 47
3017 276
3017 693
3017 1198
3017 1297
3017 1777
3017 1926
3017 2742
3017 2982
3017 3588
3018 400
3018 819
3018 919
3018 1191
3018 2362
3018 2366
3018 3558
3018 5459
3018 5460
3018 5461
3019 368
3019 838
3019 1396
3019 2881
3019 5462
3030 1192
3030 2445
3030 2779
3030 2802
3030 3933
3030 4238
3030 4802
3030 5026
3030 5196
3030 5474
3032 710
3032 818
3032 1279
3032 1414
3032 2005
3032 2581
3032 3244
3032 3245
3032 3246
3032 3247
3034 1681
3034 1682
3034 1683
3034 1691
3034 3035
3034 3036
3034 3037
3034 3038
3034 3039
3034 3040
3035 48
3035 225
3035 276
3035 385
3035 821
3035 842
3035 1198
3035 1676
3035 2398
3035 2817
3036 406
3036 761
3036 828
3036 3115
3036 3946
3036 4122
3036 4715
3036 5338
3036 5463
3036 5464
3040 286
3040 415
3040 1829
3040 2051
3040 2607
3040 3401
3040 4076
3040 4576
3040 4911
3040 5292
3041 1397
3041 1606
3041 1769
3041 1913
3041 2797
3041 3042
3041 3043
3041 3044
3041 3045
3041 3046
3042 101
3042 852
3042 2838
3042 2896
3042 3465
3042 3670
3042 3757
3042 5465
3042 5466
3042 5467
3044 7
3044 421
3044 1572
3044 1842
3044 2793
3044 3003
3044 4638
3044 5365
3044 5472
3044 5473
3045 313
3045 1592
3045 1861
3045 2138
3045 2582
3045 2833
3045 3928
3045 4062
3045 4260
3045 4322
3046 452
3046 490
3046 632
3046 737
3046 992
3046 1863
3046 5468
3046 5469
3046 5470
3046 5471
3047 1957
3047 3048
3049 1475
3049 2191
3049 2328
3049 3050
3049 3051
3050 1098
3050 1925
3050 3157
3050 3971
3050 5664
3050 8181
3050 8240
3050 8496
3050 8730
3050 8813
3051 705
3051 1939
3051 2307
3051 2633
3051 3269
3051 3861
3051 3865
3051 4620
3051 4748
3051 4900
3051 5013
3051 5490
3051 5536
3051 5537
3056 597
3056 1673
3056 1816
3056 3360
3056 3710
3056 4221
3056 4649
3056 5344
3056 5475
3056 5476
3058 757
3058 927
3058 2788
3058 3773
3058 4670
3058 5329
3058 5480
3058 5481
3058 5482
3058 5483
3059 32
3059 1774
3059 1877
3059 4199
3059 4458
3059 4920
3059 5028
3059 5477
3059 5478
3059 5479
3062 244
3062 2055
3062 2368
3062 3063
3062 3064
3062 3065
3062 3066
3062 3067
3062 3068
3062 3069
3063 142
3063 260
3063 363
3063 1525
3063 2928
3063 3877
3063 4036
3063 5067
3063 5358
3063 5484
3064 5490
3065 391
3065 1627
3065 2291
3065 2520
3065 2603
3065 3844
3065 4164
3065 7354
3065 7355
3065 7356
3067 1257
3067 2685
3067 3316
3067 3317
3067 3318
3067 3319
3067 3320
3067 3321
3067 3322
3067 3323
3068 2218
3068 2694
3068 3779
3068 4208
3068 4430
3068 5210
3068 5486
3068 5487
3068 5488
3068 5489
3070 375
3070 744
3070 825
3070 1935
3070 2182
3070 2238
3070 3680
3070 4169
3070 5485
3072 13
3072 768
3072 977
3072 1159
3072 2114
3072 2685
3072 4720
3072 5351
3072 5496
3072 5497
3077 47
3077 276
3077 392
3077 393
3077 688
3077 821
3077 841
3077 1277
3077 1297
3077 5116
3078 3079
3079 303
3079 997
3079 1010
3079 2415
3079 2583
3079 2712
3079 2899
3079 4215
3079 5159
3079 5337
3080 48
3080 222
3080 230
3080 842
3080 1258
3080 1297
3080 1318
3080 1364
3080 2667
3080 3081
3081 222
3081 227
3081 272
3081 274
3081 279
3081 388
3081 389
3081 1020
3081 1022
3081 1925
3086 210
3086 694
3086 695
3086 700
3086 2570
3086 3087
3086 3088
3086 3089
3086 3090
3086 3091
3087 48
3087 579
3087 695
3087 700
3087 5493
3088 222
3088 224
3088 225
3088 229
3088 277
3088 279
3088 386
3088 388
3088 393
3088 1113
3090 379
3090 421
3090 1872
3090 2254
3090 2421
3090 3015
3090 4274
3090 5079
3090 5494
3090 5495
3092 31
3092 221
3092 277
3092 280
3092 391
3092 1114
3092 1198
3092 1277
3092 1298
3092 2816
3093 670
3093 2022
3093 2339
3093 2639
3093 3031
3093 3094
3093 3095
3093 3096
3093 3097
3093 3098
3095 1015
3095 1375
3095 1880
3095 2063
3095 2226
3095 2611
3095 4960
3095 5250
3095 5498
3095 5499
3096 24
3096 2413
3096 2527
3096 3546
3096 4038
3096 4681
3096 4900
3096 5495
3096 5501
3096 5502
3097 485
3099 867
3100 128
3100 357
3100 1681
3100 1823
3100 3101
3100 3102
3100 3103
3100 3104
3100 3105
3100 3106
3101 258
3101 660
3101 1552
3101 2329
3101 3785
3101 4704
3101 5070
3101 5509
3101 5510
3101 5511
3103 887
3103 1113
3103 1497
3103 1612
3103 2621
3103 3691
3103 5164
3103 5360
3103 5433
3103 5500
3106 2994
3107 1715
3108 2058
3108 2534
3108 2722
3108 2903
3108 3109
3108 3110
3108 3111
3108 3112
3108 3113
3108 3114
3111 913
3111 1118
3111 1755
3111 2674
3111 3538
3111 4273
3111 4355
3111 5503
3111 5504
3112 891
3112 1131
3112 2785
3112 3379
3112 3552
3112 4157
3112 4256
3112 7227
3112 7328
3112 7487
3113 2931
3113 5505
3113 5506
3113 5507
3113 5508
3115 221
3115 224
3115 230
3115 277
3115 606
3115 999
3115 1000
3115 2281
3115 3023
3115 3116
3116 282
3116 292
3116 737
3116 947
3116 1738
3116 1940
3116 2027
3116 2318
3116 5037
3116 5512
3117 850
3117 1134
3117 1894
3117 2066
3117 2133
3117 2851
3117 3118
3117 3119
3117 3120
3117 3121
3119 32
3119 64
3119 403
3119 903
3119 1024
3119 1673
3119 1797
3119 2326
3119 3212
3119 3213
3122 90
3122 1055
3122 1205
3122 1465
3122 2076
3122 2833
3122 3031
3122 3084
3122 3123
3122 3124
3125 686
3126 668
3126 1164
3126 1195
3126 1537
3126 1975
3126 2107
3126 2327
3126 3127
3128 141
3128 265
3128 2139
3128 2860
3128 3129
3128 3130
3128 3131
3128 3132
3128 3133
3130 415
3130 2294
3130 2564
3130 2982
3130 3017
3130 3619
3130 3856
3130 4405
3130 4441
3130 5348
3134 1729
3135 128
3135 1677
3135 2706
3135 3136
3135 3137
3135 3138
3135 3139
3135 3140
3135 3141
3137 1259
3137 2179
3137 3363
3137 3556
3137 4318
3137 4705
3137 5513
3137 5514
3137 5515
3137 5516
3142 1340
3142 1654
3142 2736
3142 3143
3142 3144
3142 3145
3142 3146
3142 3147
3142 3148
3142 3149
3150 20
3150 424
3150 1211
3150 1366
3150 2335
3150 2826
3150 3151
3150 3152
3150 3153
3150 3154
3153 920
3153 1650
3153 3419
3153 3767
3155 830
3155 1303
3155 1317
3155 1905
3155 2202
3155 2856
3155 2956
3155 3156
3155 3157
3155 3158
3156 64
3156 1064
3156 1262
3156 1740
3156 2632
3156 3160
3156 3951
3156 5518
3156 5519
3156 5520
3162 686
3162 1641
3162 1954
3162 2186
3162 2702
3162 3051
3162 3891
3162 4891
3162 5363
3162 5521
3163 1321
3163 1728
3163 2754
3163 3164
3163 3165
3163 3166
3163 3167
3163 3168
3163 3169
3163 3170
3164 1472
3164 2694
3164 2747
3164 2823
3164 4643
3164 5353
3164 5489
3169 871
3169 1592
3169 3099
3169 3858
3169 4453
3169 4505
3169 4558
3169 5522
3169 5523
3169 5524
3172 212
3172 812
3172 1592
3172 1689
3172 2022
3172 3463
3172 4057
3172 4790
3172 5525
3172 5526
3174 222
3174 272
3174 274
3174 279
3174 388
3174 389
3174 1183
3174 1364
3174 2051
3174 3780
3176 31
3176 150
3176 230
3176 277
3176 393
3176 842
3176 1086
3176 1198
3176 2259
3176 5527
3177 489
3177 2024
3177 2026
3177 2244
3177 2303
3177 3857
3177 5488
3177 5550
3177 5551
3178 143
3178 1527
3178 1541
3178 1583
3178 1737
3178 2814
3178 2823
3178 3147
3178 3587
3178 4259
3179 610
3179 2071
3179 2190
3179 2924
3179 3180
3179 3181
3179 3182
3179 3183
3179 3184
3180 1025
3180 1616
3180 1669
3180 2736
3180 5160
3180 5444
3180 5528
3180 5529
3180 5530
3180 5531
3182 282
3182 1431
3182 2310
3182 2521
3182 4345
3182 5410
3182 5532
3182 5533
3182 5534
3182 5535
3183 766
3183 976
3183 1433
3183 2208
3183 2708
3183 2878
3183 2902
3183 3716
3183 5129
3183 5543
3184 5538
3185 31
3185 48
3185 230
3185 693
3185 821
3185 887
3185 1676
3185 3186
3185 3187
3185 3188
3186 1965
3186 2671
3186 4249
3186 4986
3186 5489
3186 5539
3186 5540
3186 5541
3186 5542
3187 538
3187 700
3187 744
3187 2227
3187 3066
3187 3474
3187 5233
3187 5544
3187 5545
3188 95
3188 223
3188 955
3188 1824
3188 1842
3188 2425
3188 4029
3188 4987
3188 5562
3188 5563
3189 33
3189 67
3189 474
3189 1743
3189 1904
3189 2698
3189 2917
3189 3190
3189 3191
3189 3192
3190 25
3190 2476
3190 2888
3190 4162
3190 4582
3190 5546
3190 5547
3190 5548
3190 5549
3192 2398
3192 5552
3192 5553
3192 5554
3193 2413
3193 2875
3193 3194
3193 3195
3193 3196
3193 3197
3193 3198
3193 3199
3193 3200
3193 3201
3194 374
3194 477
3194 1539
3194 2155
3194 4601
3194 5068
3194 7601
3194 7980
3194 7981
3194 7982
3195 876
3195 1477
3195 3360
3195 4044
3195 4649
3195 5475
3195 5476
3195 5558
3196 205
3196 968
3196 1074
3196 2612
3196 2632
3196 2734
3196 4638
3196 5555
3196 5556
3196 5557
3198 286
3198 860
3198 1691
3198 3034
3198 3035
3198 3056
3198 3102
3198 5341
3198 5561
3200 180
3200 406
3200 3417
3200 3452
3200 4666
3200 5201
3200 5384
3200 5559
3200 5560
3201 544
3201 2294
3201 2563
3201 3395
3201 3603
3201 4558
3201 5558
3201 5564
3201 5565
3201 5566
3202 407
3202 580
3202 1321
3202 2351
3202 2430
3202 3401
3202 3720
3202 4660
3202 5431
3202 5522
3203 1001
3203 2186
3203 3667
3203 4063
3203 4627
3203 5416
3203 5567
3203 5568
3203 5569
3203 5570
3204 618
3204 808
3204 1927
3204 2066
3204 2328
3204 2455
3204 2470
3204 3067
3204 3205
3204 3206
3207 223
3207 227
3207 693
3207 854
3207 1019
3207 1020
3207 1277
3207 1415
3207 1676
3207 2913
3208 170
3208 464
3208 1299
3208 1641
3208 1972
3208 2024
3208 2198
3208 3209
3208 3210
3208 3211
3209 492
3209 2084
3209 2573
3209 3040
3209 4638
3210 640
3210 945
3210 948
3210 1654
3210 1873
3210 2051
3210 3547
3210 3732
3210 5579
3210 5580
3212 274
3212 325
3212 891
3212 1224
3212 1480
3212 2981
3212 3171
3212 4073
3212 5571
3212 5572
3214 326
3214 620
3214 789
3214 1594
3214 1629
3214 1804
3214 2369
3214 2399
3214 3215
3215 4720
3215 4898
3215 5000
3215 5035
3215 5573
3215 5574
3215 5575
3215 5576
3215 5577
3215 5578
3216 258
3216 1552
3216 1918
3216 2583
3216 2874
3216 3217
3216 3218
3216 3219
3221 539
3221 1220
3221 1225
3221 2642
3221 3222
3221 3223
3221 3224
3221 3225
3221 3226
3221 3227
3223 550
3223 1824
3223 1861
3223 2683
3223 3401
3223 3546
3223 3955
3223 4900
3223 5585
3223 5586
3226 221
3226 222
3226 225
3226 226
3226 229
3226 277
3226 386
3226 389
3226 393
3226 887
3228 1716
3228 2910
3228 3229
3228 3230
3228 3231
3228 3232
3228 3233
3228 3234
3228 3235
3228 3236
3232 5581
3233 5694
3235 31
3235 361
3235 1134
3235 2616
3235 2820
3235 3168
3235 3752
3235 4651
3235 5582
3235 5583
3237 1164
3237 3118
3237 3119
3237 3127
3237 3238
3237 3239
3237 3240
3237 3241
3237 3242
3237 3243
3238 501
3238 3088
3238 3968
3238 4038
3238 5584
3240 699
3240 1503
3240 2334
3240 3171
3240 4144
3240 5300
3240 5385
3240 5587
3240 5588
3240 5589
3242 36
3242 383
3242 629
3242 1233
3242 1243
3242 4720
3242 6517
3242 6729
3242 7021
3242 7022
3243 48
3243 221
3243 222
3243 223
3243 230
3243 688
3243 693
3243 821
3243 842
3243 999
3247 194
3247 1071
3247 1435
3247 1855
3247 3213
3247 3946
3247 4321
3247 5199
3247 5590
3247 5591
3248 134
3248 548
3248 1245
3248 1404
3248 2103
3248 2368
3248 3093
3248 3249
3248 3250
3249 289
3249 1423
3249 2035
3249 2155
3249 3004
3249 3317
3249 4518
3249 5241
3249 5608
3249 5609
3250 1819
3250 3003
3250 3040
3250 3295
3250 3389
3250 4834
3250 4865
3250 5299
3250 5592
3251 48
3251 271
3251 391
3251 392
3251 842
3251 876
3251 887
3251 1086
3251 1297
3251 1676
3252 2035
3253 633
3253 960
3253 1655
3253 1971
3253 3254
3253 3255
3253 3256
3253 3257
3253 3258
3253 3259
3257 890
3257 1122
3257 2227
3257 2360
3257 2484
3257 3250
3257 3498
3257 4092
3257 4834
3257 5012
3258 5607
3259 0
3259 31
3259 1370
3259 2686
3259 4294
3259 4491
3259 4576
3259 4918
3259 5593
3260 1435
3260 1578
3260 1778
3260 2445
3260 2629
3260 3098
3260 3261
3260 3262
3260 3263
3260 3264
3261 652
3261 1058
3261 2003
3261 2069
3261 2836
3261 2959
3261 3154
3261 4062
3261 4435
3262 1050
3262 2404
3262 2478
3262 2924
3262 2982
3262 3621
3262 3831
3262 4293
3262 5606
3264 11
3264 231
3264 252
3264 257
3264 682
3264 1372
3264 2275
3264 3093
3264 5594
3264 5595
3265 400
3265 2054
3265 2159
3265 3169
3265 3231
3265 3266
3265 3267
3265 3268
3265 3269
3265 3270
3266 31
3266 272
3266 276
3266 278
3266 391
3266 392
3266 887
3266 1086
3266 1297
3266 1676
3268 652
3268 762
3268 830
3268 1482
3268 2247
3268 2274
3268 2534
3268 4179
3268 4393
3268 5596
3271 1149
3271 2274
3271 2276
3271 2277
3271 2668
3271 3011
3271 3272
3271 3273
3271 3274
3271 3275
3272 221
3272 224
3272 225
3272 226
3272 229
3272 276
3272 386
3272 389
3272 391
3272 1086
3273 3
3273 313
3273 1121
3273 1374
3273 1545
3273 2865
3273 3077
3273 5599
3273 5600
3274 123
3274 685
3274 778
3274 986
3274 1066
3274 2012
3274 2471
3274 2744
3274 5597
3274 5598
3275 64
3275 469
3275 698
3275 3404
3275 3550
3275 4022
3275 4147
3275 5258
3275 5601
3275 5602
3276 473
3276 1432
3276 1498
3276 3231
3276 3277
3276 3278
3276 3279
3276 3280
3276 3281
3276 3282
3277 321
3277 668
3277 1440
3277 2844
3277 2928
3277 4134
3277 5146
3277 5603
3277 5604
3277 5605
3280 148
3280 997
3280 1134
3280 1923
3280 3211
3280 3348
3280 3804
3280 4249
3280 5610
3283 474
3283 627
3283 2308
3283 2351
3283 3163
3283 3249
3283 3254
3283 3284
3283 3285
3283 3286
3285 1465
3285 1650
3285 1692
3285 1910
3285 3038
3285 4221
3285 4240
3285 5613
3286 692
3286 1464
3286 2003
3286 2385
3286 3040
3286 3330
3286 3928
3286 5611
3286 5612
3289 40
3289 198
3289 778
3289 840
3289 1476
3289 1756
3289 2220
3289 5382
3289 5614
3289 5615
3290 170
3290 396
3290 536
3290 916
3290 1537
3290 1698
3290 2822
3290 2823
3290 3291
3290 3292
3291 222
3291 224
3291 226
3291 230
3291 385
3291 386
3291 387
3291 4393
3291 5428
3291 5616
3293 3261
3298 123
3298 287
3298 1440
3298 1583
3298 2350
3298 3794
3298 4230
3298 4500
3298 4905
3298 5638
3300 222
3300 230
3300 388
3300 389
3300 1019
3300 1020
3300 3197
3300 3301
3300 3302
3300 3303
3302 44
3302 3203
3302 3565
3302 3988
3302 4404
3302 4497
3302 4873
3302 5620
3302 5621
3303 36
3303 1830
3303 3864
3303 4331
3303 4582
3303 5226
3303 5387
3303 5617
3303 5618
3303 5619
3304 47
3304 221
3304 229
3304 273
3304 389
3304 853
3304 1019
3304 1198
3304 1364
3304 3305
3306 24
3306 170
3306 1653
3306 3007
3306 3307
3306 3308
3306 3309
3306 3310
3306 3311
3306 3312
3307 150
3307 227
3307 273
3307 385
3307 541
3307 1019
3307 1020
3307 2816
3307 3305
3307 4474
3309 83
3309 1135
3309 2173
3309 2351
3309 3433
3309 4122
3309 4420
3309 4775
3309 4885
3309 5516
3311 5622
3312 48
3312 150
3312 227
3312 272
3312 274
3312 276
3312 392
3312 854
3312 1020
3312 3857
3313 207
3313 1121
3313 1772
3313 2187
3313 3314
3320 135
3320 167
3320 719
3320 956
3320 2135
3320 2635
3320 3574
3320 4814
3320 4885
3320 5623
3323 558
3323 2024
3323 2361
3323 2888
3323 3190
3323 3211
3323 3780
3323 5497
3323 5620
3323 5626
3327 1070
3327 1098
3327 1867
3327 2910
3327 3558
3327 4338
3327 4757
3327 5313
3327 5624
3327 5625
3328 485
3328 737
3328 1130
3328 1301
3328 1675
3328 1889
3328 2095
3328 2919
3328 4118
3328 5170
3329 3785
3329 5693
3332 282
3332 385
3332 1055
3332 1453
3332 2753
3332 3623
3332 5631
3332 5632
3332 5633
3332 5634
3333 65
3333 1454
3333 1630
3333 2543
3333 3911
3333 4560
3333 4999
3333 5656
3333 5657
3333 5658
3337 783
3338 1532
3338 1926
3338 2151
3338 2833
3338 4508
3338 5569
3338 5627
3338 5628
3338 5629
3338 5630
3342 529
3342 566
3342 1399
3342 3077
3342 3343
3342 3746
3342 3923
3342 4876
3342 5119
3342 5635
3343 620
3343 1524
3343 1628
3343 2545
3343 3509
3343 4237
3343 4473
3343 4520
3343 5636
3343 5637
3345 4500
3345 4686
3350 85
3350 1240
3350 2573
3350 3169
3350 3217
3350 3585
3350 4885
3350 5639
3350 5640
3350 5641
3358 101
3358 1404
3358 1489
3358 1872
3358 2187
3358 2250
3358 2328
3358 3246
3358 5644
3359 1772
3359 1935
3359 2621
3359 3853
3359 4714
3359 5184
3359 5645
3359 5646
3361 523
3361 811
3361 2415
3361 3247
3361 3423
3361 3427
3361 3807
3361 4705
3361 5647
3363 712
3363 2003
3363 2932
3363 3437
3363 3911
3363 5502
3363 5648
3363 5649
3363 5650
3363 5651
3366 135
3366 1296
3366 2801
3366 2948
3366 3003
3366 4770
3366 5611
3366 5652
3366 5653
3366 5654
3368 1576
3368 3070
3368 3437
3368 3640
3368 4274
3368 4621
3368 5030
3368 5196
3368 5279
3368 5655
3370 606
3370 1245
3370 1808
3370 2128
3370 2351
3370 2965
3370 3671
3370 3735
3370 3946
3370 5670
3372 271
3372 272
3372 274
3372 279
3372 391
3372 1020
3372 1022
3372 1277
3372 1364
3372 3734
3374 68
3378 77
3378 248
3378 441
3378 592
3378 737
3378 1313
3378 1525
3378 1608
3378 1673
3378 5659
3383 672
3383 1587
3383 2654
3383 4073
3383 4210
3383 5591
3383 5660
3383 5661
3383 5662
3383 5663
3390 50
3390 362
3390 538
3390 1012
3390 3409
3390 4107
3390 4135
3390 5667
3390 5668
3390 5669
3392 2306
3392 2611
3392 3204
3392 3225
3392 3391
3392 3750
3392 4906
3392 5664
3392 5665
3392 5666
3393 730
3393 1492
3393 2389
3393 3360
3393 4227
3393 5115
3393 5586
3393 5588
3393 5671
3394 4144
3398 997
3398 1815
3398 1902
3398 2243
3398 5039
3398 5672
3398 5673
3398 5674
3398 5675
3398 5676
3401 919
3401 1138
3401 1305
3401 1334
3401 1339
3401 1438
3401 3150
3401 3219
3401 5677
3401 5678
3404 3096
3404 3215
3404 3451
3404 3803
3404 4258
3404 4412
3404 4735
3404 5637
3404 5681
3404 5682
3407 870
3407 1096
3407 1696
3407 4080
3407 4606
3407 4940
3407 5127
3407 5369
3407 5679
3407 5680
3411 480
3411 3436
3411 3696
3411 4733
3411 5127
3411 6676
3411 6777
3411 7560
3411 7561
3411 7562
3412 560
3412 561
3412 1067
3412 1258
3412 1422
3412 5068
3412 5433
3412 5683
3412 5684
3412 5685
3413 2193
3413 4281
3413 4596
3413 5686
3413 5687
3414 632
3414 2008
3414 2754
3414 4988
3414 5690
3415 582
3415 888
3415 1275
3415 1276
3415 3093
3415 3343
3415 3988
3415 5414
3415 5688
3415 5689
3416 222
3416 224
3416 225
3416 226
3416 229
3416 278
3416 386
3416 388
3416 389
3416 887
3417 150
3417 272
3417 275
3417 276
3417 391
3417 392
3417 887
3417 1086
3417 1303
3417 1676
3418 52
3418 411
3418 1246
3418 1835
3418 1970
3418 2005
3418 2066
3418 4495
3418 5691
3418 5692
3422 811
3422 1864
3422 5085
3422 5215
3422 5695
3429 705
3429 1233
3429 2708
3429 5269
3429 5538
3429 5553
3429 5725
3429 5726
3429 5767
3435 685
3435 789
3435 1766
3435 2645
3435 3266
3435 4195
3435 5556
3435 5696
3435 5697
3437 777
3437 917
3437 1152
3437 1169
3437 1829
3437 1921
3437 2220
3437 5030
3437 5702
3437 5703
3442 58
3442 458
3442 640
3442 659
3442 985
3442 1654
3442 5167
3442 5698
3442 5699
3444 1
3444 70
3444 555
3444 3294
3444 3692
3444 4999
3444 5150
3444 5440
3444 5700
3444 5701
3451 21
3451 77
3451 130
3451 166
3451 248
3451 314
3451 368
3451 569
3451 890
3451 913
3451 1093
3451 1105
3451 1163
3451 1383
3451 1767
3451 1862
3451 1987
3451 2446
3451 2545
3451 2643
3451 2751
3451 2983
3451 3026
3451 3359
3451 3419
3451 3700
3451 3785
3451 3852
3451 4199
3451 4342
3451 4596
3451 4632
3451 4698
3451 4831
3451 5667
3451 5693
3451 5746
3451 5747
3451 5748
3451 5749
3451 5750
3451 5751
3451 5752
3451 5753
3451 5754
3451 5755
3451 5756
3451 5757
3452 694
3452 3538
3452 3721
3452 4502
3452 4666
3453 509
3453 2611
3453 3340
3453 3676
3453 4177
3453 5018
3453 5070
3453 5161
3453 5565
3453 5704
3455 31
3455 271
3455 276
3455 391
3455 392
3455 876
3455 887
3455 1086
3455 1297
3455 1676
3459 4817
3462 7057
3463 255
3463 1012
3463 1065
3463 1602
3463 2150
3463 2844
3463 3298
3463 5042
3463 5705
3468 5711
3471 136
3471 835
3471 1020
3471 1939
3471 2005
3471 3927
3471 5269
3471 5691
3471 5706
3471 5707
3473 1002
3473 1731
3473 2954
3473 3376
3473 3644
3473 4011
3473 4086
3473 5034
3473 5316
3473 5708
3476 47
3476 221
3476 225
3476 272
3476 274
3476 854
3476 1020
3476 1113
3476 1298
3476 5527
3478 827
3478 901
3478 1102
3478 1815
3478 1817
3478 2810
3478 5158
3478 5709
3478 5710
3486 5713
3487 470
3487 2006
3487 4205
3487 5723
3487 5724
3488 282
3488 621
3488 672
3488 1219
3488 1535
3488 1607
3488 4453
3488 5649
3488 5717
3489 673
3489 2377
3489 3140
3489 5712
3490 2708
3490 3264
3490 3429
3490 3588
3490 5036
3490 5553
3490 5725
3490 5726
3490 5727
3490 5728
3492 1128
3492 1806
3492 2825
3492 3533
3492 3675
3492 5557
3492 5720
3492 5721
3492 5722
3495 292
3495 1045
3495 1874
3495 2263
3495 2719
3495 4864
3495 5299
3495 5446
3495 5714
3495 5715
3496 137
3496 862
3496 1026
3496 1691
3496 1769
3496 2759
3496 5047
3496 5147
3496 5679
3496 5716
3499 58
3499 1947
3499 3173
3499 3200
3499 3556
3499 4633
3499 4794
3499 5164
3499 5718
3499 5719
3507 47
3507 150
3507 223
3507 278
3507 693
3507 876
3507 1676
3507 1777
3509 1256
3509 1558
3509 2221
3509 3930
3509 4024
3509 5150
3509 5359
3509 5742
3509 5743
3512 188
3512 906
3512 921
3512 1662
3512 2115
3512 2571
3512 3776
3512 4547
3512 5741
3513 916
3513 1015
3513 2112
3513 3438
3513 4851
3513 5660
3513 5729
3513 5730
3513 5731
3513 5732
3515 563
3515 947
3515 1189
3515 3430
3515 5737
3516 437
3516 676
3516 710
3516 1816
3516 3257
3516 3956
3516 4119
3516 4354
3516 5476
3516 5733
3518 414
3518 871
3518 1594
3518 2182
3518 2600
3518 3213
3518 4609
3518 5734
3518 5735
3519 162
3519 640
3519 2376
3519 2831
3519 2928
3519 5009
3519 5604
3519 5675
3519 5689
3519 5736
3520 287
3520 428
3520 800
3520 825
3520 1240
3520 2133
3520 4572
3520 5738
3520 5739
3520 5740
3521 2918
3521 5058
3521 5417
3521 5744
3521 5745
3535 275
3535 287
3535 1856
3535 2876
3535 3550
3535 4040
3535 4935
3535 5762
3535 5763
3535 5764
3538 392
3538 1001
3538 1881
3538 2303
3538 2432
3538 4933
3538 5758
3538 5759
3538 5760
3538 5761
3544 376
3544 2939
3544 4631
3544 4893
3544 5110
3544 5583
3544 5771
3544 5772
3544 5773
3548 735
3548 947
3548 1580
3548 2208
3548 2283
3548 3338
3548 4096
3548 4591
3548 5765
3548 5766
3551 249
3551 2490
3551 2522
3551 4113
3551 4308
3551 4631
3551 4893
3551 5240
3551 5390
3552 861
3552 2705
3552 3250
3552 3678
3552 3774
3552 4430
3552 4832
3552 5768
3552 5769
3552 5770
3558 121
3558 877
3558 1517
3558 1697
3558 2416
3558 2476
3558 3083
3560 868
3560 1340
3560 2621
3560 6427
3563 255
3563 1090
3563 1958
3563 1999
3563 2348
3563 3119
3563 3190
3563 4379
3563 5774
3563 5775
3564 9
3564 2583
3564 2684
3564 2994
3564 3084
3564 4435
3564 4436
3564 5823
3565 2431
3565 3653
3565 3657
3565 3797
3565 4180
3565 4895
3565 5315
3565 5319
3565 5546
3566 533
3566 4552
3566 5780
3566 5781
3566 5782
3567 344
3567 1516
3567 2340
3567 3370
3567 3635
3567 3869
3567 5632
3567 5777
3567 5784
3567 5785
3568 128
3568 876
3568 1093
3568 2084
3568 2458
3568 3116
3568 3171
3568 4933
3568 5751
3568 5776
3570 116
3570 501
3570 1020
3570 1344
3570 1853
3570 2153
3570 4619
3570 5209
3570 5729
3570 5777
3574 1107
3574 1454
3574 1959
3574 2198
3574 2472
3574 4889
3574 5286
3574 5778
3574 5779
3583 222
3583 223
3583 230
3583 280
3583 387
3583 688
3583 693
3583 821
3583 841
3583 853
3585 222
3585 230
3585 386
3585 393
3585 688
3585 693
3585 842
3585 1086
3585 1278
3585 5783
3592 687
3592 955
3592 1534
3592 1975
3592 3930
3592 4066
3592 4559
3592 4882
3592 5786
3592 5787
3593 1124
3594 501
3594 1050
3594 4383
3594 5184
3594 5801
3597 46
3597 209
3597 551
3597 1104
3597 1248
3597 2494
3597 3380
3597 3465
3597 3615
3597 5788
3601 5814
3604 1121
3604 1389
3604 2505
3604 2605
3604 4896
3604 5536
3604 5789
3604 5790
3604 5791
3604 5792
3607 1158
3607 2327
3607 4372
3607 5073
3607 5795
3609 222
3609 224
3609 226
3609 230
3609 386
3609 389
3609 821
3609 999
3609 1019
3609 3305
3610 597
3610 890
3610 930
3610 1117
3610 1251
3610 1840
3610 3916
3610 4199
3610 5793
3610 5794
3611 1028
3611 1567
3611 1599
3611 1740
3611 2350
3611 2469
3611 2577
3611 3538
3611 5560
3611 5684
3613 271
3613 274
3613 277
3613 392
3613 738
3613 1156
3613 1212
3613 1476
3613 4467
3613 6118
3615 2009
3615 2329
3615 2604
3615 3264
3615 4254
3615 4775
3615 5036
3615 5062
3615 5803
3618 383
3618 1546
3618 1798
3618 2401
3618 5796
3618 5797
3618 5798
3618 5799
3618 5800
3619 5307
3619 5897
3620 275
3620 842
3620 876
3620 1525
3620 1641
3620 2754
3620 3250
3620 5804
3620 5805
3620 5806
3622 5802
3623 1064
3623 1884
3623 4281
3623 5810
3625 831
3625 2793
3625 2889
3625 3044
3625 5809
3626 5807
3631 406
3631 870
3631 1211
3631 2897
3631 3121
3631 3433
3631 3446
3631 3918
3631 4919
3631 5127
3636 31
3636 48
3636 392
3636 821
3636 841
3636 842
3636 876
3636 1086
3636 1676
3636 5808
3637 2719
3637 2823
3637 3442
3637 4062
3637 7605
3640 68
3640 1066
3640 1156
3640 1767
3640 1951
3640 2069
3640 2071
3640 3465
3640 3628
3640 4893
3656 396
3656 1243
3656 1804
3656 3359
3656 3795
3656 5211
3656 5228
3656 5348
3656 5811
3657 413
3657 662
3657 1234
3657 2351
3657 3376
3657 3685
3657 3694
3657 4412
3657 4822
3657 5412
3658 674
3658 783
3658 1582
3658 2151
3658 4648
3658 4714
3658 5812
3658 5813
3658 5814
3658 5815
3659 1449
3659 1469
3659 4660
3659 4699
3659 4805
3659 5031
3659 5402
3659 5817
3659 5818
3661 271
3661 648
3661 1797
3661 3383
3661 3805
3661 4266
3661 5209
3661 5310
3661 5583
3661 5816
3662 831
3662 1135
3662 2340
3662 2647
3662 4114
3662 5161
3662 5819
3662 5820
3662 5821
3662 5822
3663 31
3663 48
3663 230
3663 275
3663 278
3663 541
3663 842
3663 2398
3663 2817
3663 3078
3664 166
3664 375
3664 443
3664 2415
3664 2430
3664 3242
3664 4118
3664 4328
3664 4670
3664 5807
3665 47
3665 223
3665 226
3665 228
3665 229
3665 230
3665 278
3665 280
3665 386
3665 688
3667 31
3667 230
3667 675
3667 821
3667 842
3667 854
3667 1320
3667 1676
3667 4430
3667 5489
3675 379
3675 1470
3675 2540
3675 5057
3675 5565
3675 5831
3675 5832
3675 5833
3678 22
3678 36
3678 166
3678 2111
3678 2658
3678 2675
3678 4133
3678 4319
3678 4770
3678 5779
3678 5824
3678 5825
3678 5826
3679 1300
3684 117
3684 1786
3684 4361
3684 4589
3684 5633
3684 5827
3684 5828
3684 5829
3684 5830
3688 2642
3694 11
3694 47
3694 225
3694 277
3694 1298
3694 1408
3694 4419
3694 5296
3694 5834
3694 5835
3695 54
3695 538
3695 1139
3695 2214
3695 2322
3695 2346
3695 2711
3695 2978
3695 4107
3695 5009
3696 257
3696 619
3696 1585
3696 2307
3696 2917
3696 3214
3696 3298
3696 3904
3696 5836
3696 5837
3699 737
3699 917
3699 1900
3699 2351
3699 2363
3699 3023
3699 4024
3699 4881
3699 5253
3699 5801
3700 28
3700 1438
3700 1959
3700 2400
3700 2545
3700 3649
3700 4054
3700 4331
3700 4651
3700 4842
3701 2647
3701 2833
3701 3370
3701 3799
3701 4218
3701 4285
3701 6169
3701 7367
3701 7372
3701 7373
3710 646
3710 922
3710 1188
3710 2856
3710 3268
3710 4479
3710 5838
3710 5839
3710 5840
3710 5841
3711 82
3711 1726
3711 2451
3711 3383
3711 5503
3711 5591
3711 5763
3711 5847
3711 5848
3711 5849
3712 1682
3712 1683
3712 2017
3712 2137
3712 4294
3712 4694
3712 4826
3712 5069
3712 5843
3712 5846
3715 121
3715 1297
3715 1650
3715 3153
3715 3767
3715 4105
3715 5304
3715 5649
3715 5850
3715 5851
3718 47
3718 48
3718 221
3718 276
3718 1236
3718 2612
3718 3078
3718 4381
3718 5008
3718 5807
3719 7
3719 31
3719 737
3719 771
3719 874
3719 906
3719 1443
3719 4918
3721 223
3721 229
3721 821
3721 854
3721 1020
3721 1086
3721 1297
3721 1777
3721 2428
3721 3733
3722 1139
3722 2155
3722 3105
3722 3869
3722 4240
3722 5164
3722 5934
3722 5935
3727 230
3727 338
3727 732
3727 1149
3727 2614
3727 4294
3727 5170
3727 5493
3727 5710
3727 5852
3728 85
3728 1825
3728 1872
3728 3389
3728 3732
3728 3803
3728 4865
3728 5855
3728 5856
3728 5857
3733 257
3733 641
3733 3778
3733 5132
3733 5160
3733 5190
3733 7007
3733 7180
3733 7181
3733 7182
3734 891
3734 1223
3734 1861
3734 2074
3734 2075
3734 2265
3734 2351
3734 3043
3734 3287
3734 3953
3734 3991
3734 4763
3734 5415
3734 5949
3734 5950
3734 5951
3734 5952
3734 5953
3735 31
3735 283
3735 920
3735 2381
3735 2430
3735 3343
3735 3988
3735 4579
3735 5853
3735 5854
3740 1054
3740 2804
3740 3558
3740 5233
3740 5630
3740 5818
3740 5858
3740 5859
3740 5860
3740 5861
3741 443
3741 1998
3741 2393
3741 2871
3741 3646
3741 5254
3741 5864
3741 5865
3741 5866
3742 282
3742 1571
3742 1846
3742 2150
3742 3071
3742 4826
3742 5139
3742 5663
3742 5862
3742 5863
3743 134
3743 1138
3743 1682
3743 2685
3743 3803
3743 4207
3743 4308
3743 5520
3743 5562
3743 5820
3746 459
3746 538
3746 861
3746 1118
3746 1392
3746 3538
3746 5320
3746 5354
3746 5594
3746 5867
3748 2295
3748 2582
3748 3441
3748 3462
3748 3485
3748 3741
3748 4631
3748 5868
3748 5869
3748 5870
3749 86
3749 737
3749 1093
3749 1541
3749 4014
3749 4307
3749 5304
3749 5879
3749 5880
3749 5881
3751 450
3751 458
3751 582
3751 1477
3751 2443
3751 2989
3751 3190
3751 4342
3751 5117
3751 5871
3753 5433
3756 1441
3756 1538
3756 1864
3756 1891
3756 2051
3756 2362
3756 2558
3756 2758
3756 4621
3756 5872
3759 1256
3759 2451
3759 3708
3759 4949
3759 5369
3759 5503
3759 5848
3760 3585
3760 3610
3760 4365
3760 4626
3760 5027
3760 5873
3760 5874
3760 5875
3760 5876
3760 5877
3761 189
3761 719
3761 1852
3761 3257
3761 3711
3761 5007
3761 5123
3761 5796
3761 5817
3761 5878
3769 489
3769 1918
3769 3011
3769 3391
3769 4906
3769 5157
3769 5882
3769 5883
3769 5884
3769 5885
3776 1110
3776 1221
3776 1300
3776 1322
3776 1478
3776 1612
3776 3839
3776 4259
3776 5053
3776 5886
3781 395
3781 712
3781 1987
3781 3281
3781 3314
3781 3404
3781 4100
3781 5887
3784 1213
3784 1358
3784 1877
3784 3689
3784 3911
3784 4633
3784 4999
3784 5888
3784 5889
3784 5890
3785 47
3785 221
3785 223
3785 276
3785 541
3785 999
3785 1277
3785 3078
3785 3159
3785 4589
3787 1073
3787 1392
3787 2948
3787 3465
3787 4566
3787 4832
3787 4918
3787 5007
3787 5891
3787 5892
3790 492
3790 837
3790 2432
3790 2844
3790 2862
3790 3159
3790 3769
3790 3982
3790 4651
3790 4919
3795 1257
3795 2615
3795 2928
3795 3799
3795 4098
3795 4422
3795 5893
3795 5894
3795 5895
3795 5896
3801 272
3801 279
3801 501
3801 1136
3801 1256
3801 1576
3801 2104
3801 3200
3801 5899
3805 390
3805 1187
3805 2936
3805 3248
3805 4425
3805 4917
3805 5260
3805 5504
3805 5779
3805 5898
3808 5032
3809 964
3809 1630
3809 4851
3809 5900
3810 418
3810 947
3810 2728
3810 3273
3810 3430
3810 3507
3810 4269
3810 5356
3810 5901
3810 5902
3812 2568
3812 2937
3812 4142
3812 4289
3812 5906
3814 245
3814 329
3814 395
3814 846
3814 889
3814 1455
3814 2138
3814 3634
3814 5903
3814 5904
3816 743
3816 830
3816 895
3816 2861
3816 3858
3816 4092
3816 4095
3816 4582
3816 5167
3816 5661
3817 207
3817 894
3817 959
3817 1028
3817 1852
3817 2339
3817 2432
3817 3784
3817 4789
3817 5905
3818 11
3818 112
3818 377
3818 553
3818 1756
3818 2245
3818 3028
3818 4215
3818 4528
3818 4583
3820 1
3820 2150
3820 2543
3820 3084
3820 4174
3820 5127
3820 5625
3820 5829
3820 5907
3820 5908
3822 723
3822 772
3822 1932
3822 2777
3822 3199
3822 4198
3822 4374
3822 5394
3822 5909
3822 5910
3829 486
3829 3383
3829 3681
3829 4092
3829 5090
3829 5427
3829 5911
3829 5912
3829 5913
3829 5914
3836 449
3836 1076
3836 1237
3836 1328
3836 4580
3836 4606
3836 4630
3836 4730
3836 5915
3836 5916
3837 113
3837 1199
3837 1951
3837 2250
3837 3487
3837 5917
3837 5918
3837 5919
3837 5920
3837 5921
3844 150
3844 271
3844 272
3844 274
3844 277
3844 391
3844 658
3844 688
3844 2326
3844 5666
3845 225
3845 226
3845 385
3845 386
3845 387
3845 587
3845 688
3845 876
3845 5922
3845 5923
3847 227
3847 278
3847 279
3847 326
3847 389
3847 690
3847 1676
3847 3546
3847 4142
3847 5298
3854 28
3854 1476
3854 2332
3854 3227
3854 4173
3854 4893
3854 5258
3854 5473
3854 5924
3854 5925
3858 222
3858 227
3858 272
3858 274
3858 279
3858 389
3858 391
3858 1020
3858 1212
3858 3709
3860 126
3860 1523
3860 2631
3860 5024
3860 5833
3862 5926
3868 31
3868 153
3868 249
3868 1256
3868 2185
3868 2368
3868 5674
3868 5901
3868 5927
3869 54
3869 282
3869 395
3869 551
3869 1130
3869 1136
3869 1262
3869 1530
3869 1590
3869 2155
3869 2180
3869 3508
3869 4271
3869 4473
3869 4748
3869 5008
3869 5158
3869 5390
3869 6047
3869 6048
3869 6049
3871 1316
3871 1522
3871 2298
3871 3294
3871 3795
3871 4167
3871 5008
3871 5928
3871 5929
3872 1104
3872 1307
3872 2185
3872 2428
3872 3708
3872 3709
3872 4174
3872 5259
3872 5597
3872 5930
3873 1303
3873 2367
3873 3368
3873 4068
3873 6292
3873 6372
3873 6561
3873 6623
3873 7074
3873 7573
3874 227
3874 271
3874 272
3874 279
3874 391
3874 1113
3874 1277
3874 2371
3874 5941
3874 5942
3876 1407
3876 2487
3876 2678
3876 3583
3876 5114
3876 5245
3876 5899
3876 5931
3876 5932
3876 5933
3878 810
3878 1951
3878 2787
3878 5498
3878 5943
3880 120
3880 1367
3880 2285
3880 2923
3880 3448
3880 5857
3880 5936
3880 5937
3880 5938
3880 5939
3883 31
3883 320
3883 768
3883 2415
3883 4170
3883 4682
3883 5121
3883 5940
3890 2216
3890 2805
3890 2959
3890 3629
3890 3876
3890 5784
3890 5945
3890 5946
3890 5947
3890 5948
3891 389
3891 391
3891 841
3891 876
3891 999
3891 1020
3891 1022
3891 1277
3891 3313
3891 5944
3893 1062
3893 5658
3893 5867
3893 6035
3893 6317
3893 6674
3893 7854
3893 7858
3893 8017
3893 8018
3905 47
3905 48
3905 223
3905 275
3905 276
3905 541
3905 821
3905 841
3905 1277
3905 1297
3906 215
3906 275
3906 391
3906 821
3906 842
3906 1086
3906 1334
3906 1676
3906 2449
3906 2930
3910 148
3910 862
3910 912
3910 1439
3910 1679
3910 1770
3910 3539
3910 3737
3910 4654
3910 5957
3911 808
3911 811
3911 1392
3911 2034
3911 2333
3911 2982
3911 3039
3911 3420
3911 4471
3911 5191
3913 31
3913 48
3913 842
3913 2982
3913 3448
3913 4720
3913 5801
3913 5954
3913 5955
3913 5956
3914 826
3914 1034
3914 2298
3914 2639
3914 2786
3914 3661
3914 4433
3914 5110
3914 5319
3914 5336
3923 47
3923 275
3923 276
3923 821
3923 841
3923 1277
3923 1297
3923 2542
3923 4502
3923 5969
3927 30
3927 1830
3927 1832
3927 2363
3927 3137
3927 3335
3927 3372
3927 4627
3927 4696
3927 5958
3930 826
3930 1256
3930 4256
3930 5307
3930 5671
3930 5959
3930 5960
3930 5961
3937 271
3937 274
3937 276
3937 278
3937 392
3937 688
3937 841
3937 1086
3937 1676
3937 4641
3938 180
3938 811
3938 1317
3938 4076
3938 4885
3938 5962
3938 5963
3938 5964
3938 5965
3938 5966
3939 1028
3939 1438
3939 3740
3939 4504
3939 5967
3940 16
3940 706
3940 2135
3940 2222
3940 2224
3940 4462
3940 4506
3940 4958
3940 6960
3940 7731
3948 5968
3953 312
3953 1429
3953 2987
3953 3345
3953 4798
3953 5044
3953 6145
3953 7241
3953 7242
3953 7243
3956 271
3956 772
3956 1256
3956 1429
3956 1622
3956 1939
3956 5228
3956 5480
3956 5728
3956 5970
3957 498
3957 2368
3957 3124
3957 4340
3957 5050
3957 5947
3957 5973
3957 5974
3965 381
3965 443
3965 656
3965 1441
3965 1478
3965 1668
3965 1976
3965 2865
3965 2946
3965 3019
3965 3878
3965 4096
3965 4155
3965 4174
3965 4334
3965 4540
3965 4675
3965 5144
3965 5962
3965 5976
3965 6679
3965 7253
3965 7627
3965 7628
3965 7629
3965 7630
3965 7631
3965 7632
3965 7633
3966 846
3966 936
3966 1480
3966 1551
3966 2810
3966 2884
3966 3767
3966 3864
3966 5971
3966 5972
3970 410
3970 477
3970 2532
3970 2711
3970 4759
3970 5975
3970 5976
3970 5977
3971 505
3971 1399
3971 3079
3971 3402
3971 3558
3971 4467
3971 4910
3971 5248
3971 5978
3971 5979
3972 955
3972 1080
3972 1375
3972 2273
3972 2860
3972 3606
3972 4375
3972 5980
3972 5981
3972 5982
3975 1806
3976 31
3976 230
3976 275
3976 277
3976 278
3976 541
3976 842
3976 999
3976 2398
3976 3078
3988 413
3988 1150
3988 1346
3988 2661
3988 2848
3988 3342
3988 4174
3988 5762
3988 5849
3988 5983
3989 2103
3992 792
3992 1150
3992 2074
3992 2351
3992 3370
3992 4862
3992 5473
3992 7440
3992 7461
3993 802
3993 947
3993 1424
3993 2303
3993 3497
3993 3802
3993 3913
3993 5139
3993 5986
3993 5987
3994 1655
3994 1693
3994 2135
3994 2371
3994 4789
3994 5010
3994 5116
3994 5984
3994 5985
3997 136
3997 719
3997 935
3997 1235
3997 1670
3997 2368
3997 4147
3997 4736
3997 5161
3998 5988
4000 929
4000 1285
4000 1524
4000 4588
4000 6001
4001 699
4001 744
4001 2754
4001 3456
4001 3571
4001 3795
4001 4441
4001 4691
4001 5778
4001 5822
4002 643
4002 1208
4002 2992
4002 3956
4002 5359
4002 5989
4002 5990
4002 5991
4002 5992
4002 5993
4003 188
4003 485
4003 551
4003 576
4003 745
4003 797
4003 921
4003 955
4003 968
4003 1033
4003 1046
4003 1164
4003 1430
4003 1441
4003 1523
4003 1861
4003 2546
4003 2581
4003 2694
4003 3200
4003 3215
4003 3249
4003 3250
4003 3850
4003 3975
4003 4864
4003 5397
4003 5476
4003 5662
4003 6010
4003 6011
4003 6012
4003 6013
4003 6014
4003 6015
4003 6016
4003 6017
4003 6018
4004 387
4004 395
4004 1441
4004 1939
4004 2399
4004 2684
4004 4057
4004 5717
4004 5997
4005 5943
4009 130
4009 221
4009 395
4009 505
4009 715
4009 1650
4009 2939
4009 4362
4009 5998
4010 704
4010 1484
4010 1736
4010 2389
4010 2908
4010 4073
4010 4938
4010 5095
4010 5999
4010 6000
4013 188
4013 1164
4013 2036
4013 2950
4013 4022
4013 4705
4013 6002
4013 6003
4013 6004
4013 6005
4015 48
4015 227
4015 279
4015 388
4015 541
4015 1020
4015 1113
4015 1212
4015 1676
4015 4435
4017 4331
4018 898
4018 2092
4018 2810
4018 3287
4018 3976
4018 4135
4018 5560
4018 5796
4018 5948
4018 6006
4020 320
4020 4357
4020 5534
4020 5862
4020 6009
4023 1970
4023 3236
4023 3722
4023 4158
4023 4561
4023 4913
4023 5618
4023 5917
4023 6007
4023 6008
4026 123
4026 188
4026 951
4026 1209
4026 1441
4026 2087
4026 3188
4026 3779
4026 5822
4026 6019
4027 282
4027 974
4027 1300
4027 1489
4027 1658
4027 1756
4027 2009
4027 2537
4027 3009
4027 3291
4030 7
4030 509
4030 573
4030 847
4030 2172
4030 3682
4030 4140
4030 5504
4030 6021
4033 282
4033 1223
4033 1476
4033 1773
4033 1877
4033 2384
4033 3643
4033 4975
4033 5331
4033 6020
4034 1140
4034 1674
4034 2705
4034 3056
4034 3720
4034 5564
4034 5927
4034 5988
4034 6033
4034 6034
4035 306
4035 427
4035 1375
4035 2769
4035 3195
4035 3221
4035 3345
4035 3720
4035 5710
4035 6038
4038 618
4038 2294
4038 3574
4038 3786
4038 3787
4038 4281
4038 5362
4038 6022
4038 6023
4041 614
4041 761
4041 2206
4041 2892
4041 3071
4041 3745
4041 4161
4041 5099
4041 5331
4041 5847
4042 56
4042 106
4042 363
4042 1909
4042 3246
4042 3378
4042 5413
4042 5900
4042 6024
4044 343
4044 460
4044 1736
4044 1999
4044 2216
4044 2246
4044 3307
4044 3583
4044 4334
4044 5904
4046 52
4046 2541
4046 2808
4046 3491
4046 4467
4046 4865
4046 5057
4046 8565
4046 8566
4046 8567
4047 69
4047 1554
4047 3372
4047 3836
4047 5816
4047 6025
4047 6026
4047 6027
4047 6028
4048 226
4048 228
4048 229
4048 386
4048 389
4048 1019
4048 6043
4048 6044
4048 6045
4048 6046
4049 321
4049 614
4049 941
4049 1510
4049 2050
4049 4394
4049 6029
4049 6030
4049 6031
4049 6032
4054 730
4054 895
4054 1499
4054 2780
4054 2994
4054 4172
4054 4789
4054 5907
4054 6039
4054 6040
4055 119
4055 194
4055 812
4055 1929
4055 3465
4055 3674
4055 5707
4055 6035
4055 6036
4055 6037
4056 278
4056 2476
4056 2676
4056 2744
4056 3929
4056 4008
4056 4863
4056 5476
4056 5976
4056 6042
4062 1027
4062 2520
4062 2521
4062 3513
4062 4736
4062 5112
4062 5161
4062 5445
4062 6006
4062 6041
4064 224
4064 230
4064 277
4064 391
4064 821
4064 999
4064 1277
4064 2025
4064 3733
4064 3734
4069 662
4069 1735
4069 3785
4069 3856
4069 4271
4069 4921
4069 4985
4069 5214
4069 6054
4069 6055
4072 876
4072 1363
4072 1520
4072 3919
4072 5306
4072 6050
4072 6051
4072 6052
4072 6053
4078 1681
4082 1020
4084 616
4084 2150
4084 2275
4084 2728
4084 2780
4084 4714
4084 5016
4084 5332
4084 6056
4084 6057
4086 612
4086 2053
4086 3282
4086 4445
4086 4736
4086 4757
4086 4885
4086 5769
4086 5996
4086 6058
4089 3109
4091 1246
4091 1436
4091 1482
4091 1524
4091 2265
4091 2785
4091 4171
4091 5707
4091 6059
4091 6060
4096 205
4096 5151
4099 235
4099 917
4099 1519
4099 1650
4099 2274
4099 4119
4099 4587
4099 5970
4099 6075
4099 6076
4102 123
4102 1164
4102 1820
4102 2647
4102 2654
4102 3575
4102 3800
4102 4015
4102 6061
4102 6062
4103 2163
4103 2795
4103 3180
4103 4215
4103 6063
4103 6064
4103 6065
4103 6066
4103 6067
4107 223
4107 1101
4107 1237
4107 3646
4107 3746
4107 4219
4107 4745
4107 4785
4107 5768
4107 6068
4108 1146
4108 2369
4108 2494
4108 3259
4108 3391
4108 3719
4108 4500
4108 4728
4108 5118
4108 6069
4109 1657
4109 2070
4109 3075
4109 4106
4109 4643
4110 1104
4110 1247
4110 1565
4110 1647
4110 2854
4110 3442
4110 4519
4110 5516
4110 6070
4110 6071
4111 1409
4111 3678
4111 4022
4111 4525
4111 4647
4111 5433
4111 5435
4111 6072
4111 6073
4111 6074
4112 221
4112 226
4112 230
4112 275
4112 277
4112 278
4112 393
4112 541
4112 999
4112 2160
4113 151
4113 534
4113 1961
4113 2226
4113 3173
4113 3330
4113 4453
4113 5240
4113 5402
4113 5491
4115 576
4115 3493
4115 3555
4115 3951
4115 4741
4115 5620
4115 5957
4115 6085
4115 6086
4117 268
4117 387
4117 452
4117 580
4117 1066
4117 1787
4117 2247
4117 6090
4117 6091
4118 2055
4118 2223
4118 2861
4118 2867
4118 4925
4118 5519
4118 6506
4118 7782
4118 8097
4118 8682
4119 222
4119 227
4119 229
4119 386
4119 388
4119 389
4119 854
4119 887
4119 1364
4119 1525
4120 508
4120 2012
4120 2523
4120 4173
4122 841
4122 956
4122 1043
4122 1903
4122 2060
4122 2329
4122 4549
4122 7065
4122 7325
4124 1156
4124 1911
4124 2688
4124 3441
4124 5727
4124 6158
4125 47
4125 223
4125 275
4125 276
4125 541
4125 841
4125 842
4125 999
4125 1198
4125 1277
4126 1847
4126 5485
4126 6077
4126 6078
4126 6079
4127 13
4127 430
4127 693
4127 877
4127 1350
4127 1354
4127 2456
4127 2585
4127 2817
4127 5868
4128 26
4128 565
4128 2939
4128 3674
4128 3692
4128 6080
4128 6081
4128 6082
4128 6083
4128 6084
4129 1001
4129 3109
4129 3964
4129 4292
4129 4357
4129 4481
4129 5828
4129 5961
4129 6059
4129 6104
4132 316
4132 816
4132 1848
4132 2294
4132 4744
4132 5011
4132 5886
4132 6087
4132 6088
4132 6089
4133 1091
4133 1601
4133 2904
4133 3342
4133 5153
4133 5394
4133 5824
4133 6092
4133 6093
4133 6094
4134 227
4134 271
4134 272
4134 274
4134 279
4134 389
4134 391
4134 1020
4134 1022
4134 1364
4139 53
4139 554
4139 560
4139 561
4139 592
4139 2389
4139 4925
4139 5019
4139 5207
4139 6095
4140 222
4140 226
4140 229
4140 230
4140 385
4140 386
4140 389
4140 887
4140 3078
4140 6096
4142 768
4142 1476
4142 2659
4142 6098
4142 6099
4142 6100
4142 6101
4142 6102
4142 6103
4144 3928
4144 4428
4145 221
4145 224
4145 225
4145 226
4145 230
4145 277
4145 278
4145 393
4145 541
4145 1744
4151 133
4151 284
4151 1020
4151 1692
4151 1963
4151 3390
4151 3547
4151 3689
4151 5196
4151 5469
4153 47
4153 223
4153 275
4153 276
4153 541
4153 842
4153 1198
4153 1277
4153 1777
4153 2817
4156 4561
4157 1312
4157 1673
4157 2459
4157 2460
4157 3474
4157 5316
4157 5723
4157 6105
4157 6106
4160 413
4160 1128
4160 1421
4160 1499
4160 3115
4160 4433
4160 5917
4160 5919
4160 6107
4160 6108
4162 939
4162 2812
4162 3293
4162 3565
4162 3588
4162 4062
4162 4498
4162 6109
4162 6110
4162 6111
4163 1647
4163 6167
4169 2070
4169 2150
4169 2389
4169 3372
4169 3633
4169 3842
4169 4531
4169 6112
4169 6113
4169 6114
4172 889
4172 1076
4172 1362
4172 2069
4172 2496
4172 3250
4172 3418
4172 4154
4172 4995
4172 5619
4173 330
4173 6076
4175 986
4175 1188
4175 2854
4175 3194
4178 205
4178 1519
4178 2214
4178 2277
4178 2576
4178 3617
4178 4473
4178 6115
4178 6116
4178 6117
4179 222
4179 224
4179 225
4179 226
4179 230
4179 385
4179 386
4179 387
4179 887
4179 3078
4180 2995
4180 4062
4180 4423
4180 4566
4180 4804
4180 4868
4180 5011
4180 5311
4180 6118
4180 6119
4182 208
4182 462
4182 509
4182 969
4182 2051
4182 3039
4182 4372
4182 4438
4182 5090
4182 5596
4196 44
4196 699
4196 1258
4196 1847
4196 3539
4199 916
4199 1825
4199 3704
4199 4048
4199 4354
4199 4557
4199 4792
4199 5587
4199 5771
4199 6120
4202 432
4202 1245
4202 1491
4202 1816
4202 2684
4202 2708
4202 3555
4202 6121
4202 6122
4202 6123
4207 825
4207 1247
4207 2040
4207 2253
4207 2257
4207 2838
4207 4382
4207 6124
4207 6125
4207 6126
4211 1128
4211 2524
4211 3006
4211 3505
4211 4344
4211 4806
4211 4820
4211 6127
4211 6128
4213 2090
4219 222
4219 272
4219 392
4219 876
4219 887
4219 1298
4219 1676
4219 3305
4219 6133
4219 6134
4221 803
4221 1646
4221 2608
4221 3806
4221 4412
4221 4949
4221 5524
4221 5560
4221 6139
4222 223
4222 509
4222 1396
4222 1432
4222 2416
4222 2854
4222 3334
4222 4523
4222 5254
4222 6135
4224 1069
4226 477
4226 1071
4226 3773
4226 3953
4226 4068
4226 5053
4226 5238
4226 6136
4226 6137
4226 6138
4227 2990
4227 4040
4227 4980
4227 5347
4227 5690
4227 7074
4227 7713
4227 7714
4227 7715
4227 7716
4228 1148
4228 1484
4228 2357
4228 4352
4228 5337
4228 5956
4228 6624
4228 7261
4228 7262
4233 449
4233 566
4233 1424
4233 1903
4233 1989
4233 3998
4233 5397
4233 6140
4233 6141
4236 328
4236 1134
4236 3103
4236 3773
4236 4625
4236 4773
4236 4912
4236 5176
4236 5897
4236 6142
4242 437
4242 2632
4242 4069
4242 4591
4242 5244
4242 6143
4242 6144
4242 6145
4242 6146
4243 523
4243 1149
4243 2244
4243 3199
4243 3770
4243 4954
4243 6154
4243 6155
4243 6156
4243 6157
4244 2168
4244 2806
4244 3451
4244 3757
4244 3918
4244 6147
4244 6148
4244 6149
4244 6150
4244 6151
4247 1396
4247 2129
4247 2149
4247 3213
4247 4092
4247 5366
4247 5565
4247 5962
4247 6152
4247 6153
4248 289
4248 363
4248 485
4248 1246
4248 1436
4248 1482
4248 2005
4248 2265
4248 2324
4248 3766
4248 4066
4248 4230
4248 4410
4248 4651
4248 4793
4248 5209
4248 5269
4248 5691
4248 5707
4248 6039
4248 6059
4248 6060
4248 6154
4256 6227
4261 47
4261 224
4261 225
4261 226
4261 229
4261 385
4261 386
4261 388
4261 389
4261 3318
4264 2663
4266 1089
4267 688
4267 1543
4267 2698
4267 3084
4267 4035
4267 4228
4267 4384
4267 6159
4267 6160
4267 6161
4270 686
4270 1050
4270 1775
4270 1975
4270 2198
4270 2744
4270 3160
4270 3614
4270 4711
4270 4862
4276 316
4276 1529
4276 3243
4276 4636
4276 5383
4276 6091
4276 6172
4276 6173
4276 6174
4276 6175
4277 1881
4277 1951
4277 1963
4277 2346
4277 2784
4277 2877
4277 2917
4277 3689
4277 4949
4277 6176
4279 4040
4280 648
4280 1211
4280 1284
4280 2844
4280 3621
4280 4144
4280 5417
4280 7320
4280 7321
4283 1588
4283 1630
4283 2851
4283 3334
4283 4456
4283 5349
4283 5378
4283 5730
4283 6162
4283 6163
4285 68
4285 1150
4285 1815
4285 4318
4285 7245
4286 123
4286 265
4286 1610
4286 2253
4286 3024
4286 4292
4286 4867
4286 5413
4286 6123
4286 6165
4287 16
4287 75
4287 126
4287 526
4287 955
4287 1848
4287 3503
4287 3757
4287 5342
4287 6164
4289 635
4289 960
4289 1051
4289 1631
4289 1723
4289 1772
4289 2214
4289 2221
4289 2805
4289 6166
4290 1195
4290 1897
4290 2351
4290 3293
4290 5139
4290 5323
4290 6168
4290 6169
4290 6170
4290 6171
4295 107
4295 841
4295 3784
4295 6177
4295 6178
4295 6179
4295 6180
4295 6181
4295 6182
4296 619
4296 706
4296 768
4296 1549
4296 2413
4296 3019
4296 5001
4296 5267
4298 1066
4298 2058
4298 4983
4299 14
4299 391
4299 1316
4299 1439
4299 1766
4299 2805
4299 3357
4299 3474
4299 4115
4299 5629
4299 7178
4299 7446
4299 7447
4302 1706
4302 2932
4302 4846
4302 5404
4302 5431
4302 6026
4302 6183
4302 6184
4302 6185
4302 6186
4307 1307
4307 1524
4307 2634
4307 3635
4307 5008
4307 5010
4307 5905
4307 6188
4307 6189
4307 6190
4308 376
4308 800
4308 1156
4308 1755
4308 2096
4308 2187
4308 2323
4308 3920
4308 5652
4308 6187
4312 635
4314 166
4315 36
4315 4248
4315 4633
4315 4696
4315 4762
4315 5712
4315 5732
4315 6137
4315 6191
4315 6192
4316 117
4316 1020
4316 1714
4316 2778
4316 5551
4316 5900
4316 6193
4316 6194
4316 6195
4316 6196
4324 133
4324 324
4324 504
4324 2036
4324 3281
4324 5206
4324 5536
4324 5916
4324 6197
4324 6198
4326 343
4326 375
4326 509
4326 5738
4326 6199
4327 194
4327 863
4327 1340
4327 2046
4327 2969
4327 3372
4327 3747
4327 5587
4327 6172
4329 6282
4333 825
4333 1617
4333 2410
4333 2611
4333 2859
4333 3869
4333 4117
4333 4569
4333 6200
4333 6201
4336 6202
4339 221
4339 276
4339 541
4339 842
4339 999
4339 1277
4339 1391
4339 2817
4339 2986
4339 3747
4340 1903
4340 2268
4340 2754
4340 6213
4340 6214
4342 640
4342 1121
4342 3121
4342 3707
4342 5256
4342 5309
4342 5914
4342 6203
4342 6204
4342 6205
4344 20
4344 1491
4344 1606
4344 2463
4344 5261
4344 5935
4344 6209
4344 6210
4344 6211
4344 6212
4346 330
4346 2585
4346 6506
4346 8112
4346 8113
4346 8114
4346 8115
4346 8116
4346 8117
4346 8118
4348 224
4348 225
4348 226
4348 229
4348 386
4348 387
4348 887
4348 2525
4348 3078
4348 5242
4350 1897
4357 395
4357 606
4357 1939
4357 2063
4357 2227
4357 5440
4357 6115
4357 6206
4357 6207
4357 6208
4358 4264
4361 3739
4361 6309
4365 2307
4365 2486
4365 3029
4365 3084
4365 3261
4365 3912
4365 6049
4365 6175
4365 6215
4365 6216
4367 1269
4367 1777
4367 3444
4367 3684
4367 3844
4367 4451
4367 4998
4367 5423
4367 5453
4367 6217
4369 213
4369 974
4369 1120
4369 1790
4369 1845
4369 5077
4369 6000
4369 6150
4369 6218
4369 6219
4373 17
4373 1033
4373 2329
4373 2394
4373 2641
4373 2950
4373 3881
4373 4396
4373 5999
4373 6220
4374 424
4374 468
4374 1649
4374 2601
4374 3177
4374 3336
4374 6223
4374 6224
4374 6225
4374 6226
4375 433
4375 486
4375 2902
4375 3110
4375 3123
4375 4128
4375 4695
4375 5166
4375 6221
4375 6222
4379 772
4379 1625
4379 2192
4379 2738
4379 6512
4379 7304
4379 7305
4379 7306
4379 7307
4379 7308
4382 6428
4388 3330
4390 81
4390 97
4390 1642
4390 1811
4390 1839
4390 3848
4390 6235
4390 6236
4390 6237
4390 6238
4394 387
4394 687
4394 1718
4394 3109
4394 3228
4394 3418
4394 3773
4394 4629
4394 6228
4396 1367
4396 2923
4396 3036
4396 4142
4396 4256
4396 4915
4396 5470
4396 6474
4396 6750
4396 7420
4399 1056
4399 1140
4399 1830
4399 1947
4399 2241
4399 2362
4399 3691
4399 4379
4399 4532
4403 223
4403 521
4403 3149
4403 3638
4403 3994
4403 4724
4403 5916
4403 6229
4403 6230
4405 205
4405 1265
4405 1816
4405 2351
4405 3518
4405 3911
4405 3972
4405 4287
4405 4575
4405 6231
4406 175
4406 2350
4406 3153
4406 4817
4406 5017
4406 5156
4406 6232
4406 6233
4406 6234
4409 456
4409 1041
4409 1159
4409 1449
4409 1833
4409 2383
4409 3659
4409 5229
4409 5815
4409 6239
4414 363
4416 386
4416 1055
4416 2423
4416 3159
4416 3251
4416 4008
4416 4500
4416 5055
4416 5598
4416 6240
4418 2722
4418 3226
4418 6241
4418 6242
4418 6243
4422 6244
4425 400
4425 1576
4425 2053
4425 2751
4425 3251
4425 3775
4425 4404
4425 6246
4425 6247
4425 6248
4427 221
4427 364
4427 736
4427 1018
4427 1297
4427 4428
4427 5935
4427 5959
4427 5998
4427 6245
4431 576
4431 2632
4431 2857
4431 3559
4431 4280
4431 4773
4431 5167
4431 5620
4431 6249
4431 6250
4432 455
4432 2292
4432 2676
4432 3261
4432 5976
4432 6251
4432 6252
4432 6253
4432 6254
4433 395
4433 549
4433 1262
4433 4051
4433 4062
4433 4307
4433 4606
4433 5421
4433 6255
4439 1361
4439 1437
4439 1689
4439 3568
4439 4449
4439 5232
4439 6256
4439 6257
4439 6258
4439 6259
4445 1071
4445 4677
4445 5124
4445 5444
4445 5518
4445 5732
4445 5878
4445 6260
4445 6261
4445 6262
4447 1373
4447 1608
4447 3546
4447 4398
4447 4985
4447 6250
4447 6263
4447 6264
4447 6265
4447 6266
4449 825
4449 5553
4449 5895
4451 432
4451 841
4451 934
4451 1418
4451 1850
4451 1989
4451 6267
4451 6268
4454 2385
4454 3440
4454 3704
4454 3805
4454 4426
4454 4518
4454 4863
4454 5878
4454 6269
4457 5331
4458 94
4458 340
4458 2346
4458 2459
4458 3349
4458 4161
4458 5584
4458 5928
4458 6283
4458 6284
4460 364
4460 686
4460 734
4460 2320
4460 3012
4460 3090
4460 5098
4460 5592
4460 6059
4460 6279
4462 668
4462 1349
4462 1932
4462 2543
4462 2549
4462 3486
4462 3633
4462 4481
4462 6151
4462 6270
4464 2494
4465 88
4465 1315
4465 2328
4465 2788
4465 3063
4465 3789
4465 4504
4465 5095
4465 6280
4465 6281
4466 950
4466 2978
4466 3160
4466 3990
4466 4258
4466 4435
4466 5568
4466 6273
4466 6274
4466 6275
4467 584
4467 1421
4467 1975
4467 2579
4467 3631
4467 4122
4467 4405
4467 5666
4467 6271
4467 6272
4469 351
4469 1027
4469 1344
4469 1646
4469 3247
4469 3395
4469 5291
4469 6276
4469 6277
4469 6278
4479 1084
4479 2678
4479 2702
4479 2897
4479 4528
4479 4669
4479 4738
4479 5370
4479 6295
4479 6296
4481 141
4481 265
4481 1465
4481 2145
4481 5837
4481 6029
4481 6285
4481 6286
4481 6287
4494 1037
4494 1756
4494 3491
4494 4138
4494 5700
4494 6032
4494 6288
4494 6289
4494 6290
4494 6291
4495 207
4495 502
4495 846
4495 1907
4495 2469
4495 3175
4495 5638
4495 6292
4495 6293
4500 198
4500 1237
4500 2239
4500 3304
4500 3923
4500 3989
4500 4643
4500 5496
4500 5815
4500 6294
4501 955
4501 1056
4501 1089
4501 1681
4501 1861
4501 3242
4501 3268
4501 3460
4501 3994
4501 6159
4504 458
4504 848
4504 1028
4504 1262
4504 3161
4504 3435
4504 4527
4504 5964
4504 6297
4504 6298
4505 49
4505 1634
4505 1681
4505 1959
4505 3843
4505 4449
4505 4787
4505 5639
4505 6160
4508 117
4508 1205
4508 1236
4508 2484
4508 3045
4508 4241
4508 4745
4508 5310
4508 6149
4508 6299
4514 888
4514 1512
4514 1809
4514 2801
4514 2897
4514 5098
4514 6041
4514 6300
4514 6301
4514 6302
4515 325
4515 378
4515 828
4515 1848
4515 2588
4515 3229
4515 4020
4515 4793
4515 5233
4515 6215
4518 1083
4518 3051
4518 3065
4518 6337
4518 6338
4518 6339
4519 135
4519 1531
4519 2672
4519 2873
4519 3886
4519 5660
4519 6303
4519 6304
4519 6305
4519 6306
4521 432
4521 744
4521 2013
4521 3639
4521 3732
4521 4163
4521 4709
4521 6307
4522 2307
4522 6376
4526 887
4526 1147
4526 1681
4526 1806
4526 2788
4526 5018
4526 5228
4526 5534
4526 6308
4528 31
4528 224
4528 271
4528 272
4528 279
4528 541
4528 1020
4528 1113
4528 1298
4528 1676
4533 2747
4535 1121
4535 1522
4535 2138
4535 6105
4535 6310
4535 6311
4535 6312
4535 6313
4535 6314
4538 2493
4540 24
4540 31
4540 48
4540 275
4540 393
4540 395
4540 776
4540 821
4540 841
4540 1297
4541 199
4541 410
4541 417
4541 1188
4541 1884
4541 2728
4541 3273
4541 4578
4541 4761
4541 6315
4543 459
4544 7
4544 976
4544 2870
4544 3786
4544 5195
4544 5437
4544 5822
4544 6316
4544 6317
4544 6318
4545 913
4545 1927
4545 2279
4545 2937
4545 3032
4545 4591
4545 6325
4545 6326
4545 6327
4545 6328
4548 343
4550 708
4550 778
4550 1653
4550 1675
4550 4142
4550 4740
4550 5471
4550 6201
4550 6322
4550 6323
4551 219
4551 688
4551 772
4551 791
4551 4464
4551 4925
4551 5261
4551 6319
4551 6320
4551 6321
4553 159
4553 856
4553 2492
4553 4219
4553 5021
4553 5024
4553 5938
4553 6092
4553 6271
4553 6324
4554 307
4554 327
4554 548
4554 1003
4554 1449
4554 2036
4554 2443
4554 4550
4554 5669
4554 6305
4561 996
4561 2613
4561 3582
4561 5882
4561 5989
4562 223
4562 521
4562 687
4562 1079
4562 2986
4562 3676
4562 3815
4562 3951
4562 4100
4562 6329
4564 202
4564 269
4564 341
4564 486
4564 1723
4564 2493
4564 2654
4564 3255
4564 5880
4564 6330
4565 257
4565 1517
4565 1650
4565 2648
4565 2844
4565 3316
4565 5312
4565 5413
4565 5792
4565 6331
4566 193
4566 406
4566 1677
4566 1809
4566 2232
4566 3015
4566 3883
4566 4357
4566 5405
4566 5940
4567 1664
4567 1826
4567 1902
4567 2422
4567 2940
4567 3571
4567 4569
4567 6332
4567 6333
4567 6334
4568 150
4568 227
4568 271
4568 272
4568 274
4568 391
4568 392
4568 541
4568 1113
4568 2326
4569 2117
4569 2341
4569 2611
4569 4248
4569 4568
4569 5822
4569 5995
4569 6124
4569 6335
4569 6336
4573 101
4573 104
4573 1046
4573 2048
4573 3559
4573 3701
4573 3888
4573 4024
4573 4362
4573 6175
4577 120
4577 542
4577 778
4577 1479
4577 2643
4577 2739
4577 3013
4577 3757
4577 3928
4577 3933
4579 2059
4579 2479
4579 2645
4579 2962
4579 3418
4579 4946
4579 5124
4579 5805
4579 6340
4579 6341
4582 329
4582 1542
4582 4062
4582 4229
4582 4693
4582 5795
4582 6158
4582 6352
4582 6353
4583 31
4583 150
4583 271
4583 392
4583 393
4583 688
4583 876
4583 1151
4583 1696
4583 5116
4584 274
4584 803
4584 2092
4584 3865
4584 4212
4584 4467
4584 5179
4584 6354
4584 6355
4584 6356
4585 209
4585 986
4585 1438
4585 2741
4585 2971
4585 5757
4585 6345
4585 6346
4585 6347
4585 6348
4586 594
4586 1592
4586 1648
4586 2688
4586 3047
4586 3068
4586 4437
4586 6342
4586 6343
4586 6344
4590 327
4590 489
4590 1251
4590 2286
4590 4196
4590 4654
4590 5017
4590 5335
4590 6365
4590 6366
4592 6349
4593 1095
4593 1428
4593 2583
4593 4148
4593 5823
4593 6357
4593 6358
4593 6359
4593 6360
4593 6361
4594 271
4594 1149
4594 2199
4594 2530
4594 2773
4594 3863
4594 4924
4594 6093
4594 6350
4594 6351
4596 4572
4600 927
4600 1396
4600 1601
4600 2024
4600 4235
4600 4866
4600 6331
4600 6362
4600 6363
4600 6364
4602 222
4602 280
4602 1592
4602 2108
4602 2444
4602 5575
4602 6368
4602 6369
4602 6370
4602 6371
4603 2302
4607 94
4607 195
4607 1803
4607 1935
4607 2037
4607 3015
4607 3462
4607 5307
4607 5476
4607 6367
4608 245
4608 1431
4608 1455
4608 2329
4608 3016
4608 5386
4608 5903
4608 6214
4608 6250
4608 6372
4610 2292
4611 271
4611 276
4611 1676
4611 3593
4611 5195
4611 5739
4611 6009
4611 6059
4611 6338
4611 6409
4612 1830
4612 2425
4612 3452
4612 5352
4612 5455
4612 5648
4612 6041
4612 6373
4612 6374
4612 6375
4623 194
4623 658
4623 1049
4623 1056
4623 1830
4623 2047
4623 4237
4623 4379
4623 5905
4623 6378
4628 155
4628 226
4628 1559
4628 1735
4628 2399
4628 2823
4628 3043
4628 3139
4628 3642
4628 4033
4629 47
4629 222
4629 275
4629 278
4629 688
4629 1198
4629 2817
4629 6210
4629 6890
4629 7314
4630 6384
4631 860
4631 3327
4631 3392
4631 4017
4631 5279
4631 5774
4631 6082
4631 7988
4631 8111
4631 8611
4631 8612
4631 8613
4631 8614
4632 484
4632 2090
4632 2350
4632 2963
4632 3785
4632 3802
4632 4587
4632 5791
4632 6379
4632 6380
4635 330
4635 558
4635 633
4635 1361
4635 1738
4635 2643
4635 3053
4635 5326
4635 6360
4635 6414
4639 891
4640 1935
4640 2810
4640 5114
4640 5927
4640 6386
4642 603
4642 816
4642 2295
4642 2507
4642 3968
4642 4775
4642 5299
4642 5566
4642 5992
4642 6381
4643 189
4643 304
4643 2413
4643 3656
4643 3795
4643 4098
4643 5898
4643 6382
4643 6383
4645 605
4645 1139
4645 1311
4645 2346
4645 2663
4645 2711
4645 3063
4645 4423
4645 5009
4645 5336
4647 1164
4647 1320
4647 2632
4647 3493
4647 3555
4647 3951
4647 4741
4647 6085
4647 6283
4647 6385
4648 40
4648 703
4648 858
4648 1086
4648 1123
4648 1297
4648 2024
4648 2168
4648 6204
4648 6364
4649 1554
4649 2349
4649 6387
4649 6388
4649 6389
4649 6390
4649 6391
4649 6392
4649 6393
4649 6394
4649 6395
4649 6396
4649 6397
4649 6398
4649 6399
4649 6400
4649 6401
4649 6402
4649 6403
4649 6404
4649 6405
4649 6406
4649 6407
4649 6408
4654 1694
4654 1861
4654 2327
4654 3583
4654 3953
4654 4044
4654 4450
4654 5405
4654 5992
4655 1681
4655 3144
4655 3508
4655 3708
4655 4473
4655 6201
4655 6410
4655 6411
4655 6412
4655 6413
4656 6027
4658 461
4658 3077
4658 3646
4658 3801
4658 4273
4658 5032
4658 5115
4658 7281
4658 8015
4658 8433
4662 6320
4665 1530
4665 1863
4665 2383
4665 2852
4665 3575
4665 4747
4665 4793
4665 5613
4665 5618
4665 6422
4667 160
4667 522
4667 1133
4667 1432
4667 2861
4667 4158
4667 5233
4667 5255
4667 5257
4667 6423
4668 140
4668 317
4668 1542
4668 1630
4668 2187
4668 2787
4668 2788
4668 4614
4668 4980
4671 418
4671 1853
4671 3333
4671 3712
4671 4784
4671 6424
4671 6425
4671 6426
4671 6427
4673 1863
4673 4842
4673 6295
4673 6367
4673 6415
4673 6416
4673 6417
4673 6418
4673 6419
4673 6420
4674 789
4674 960
4674 977
4674 1594
4674 3605
4674 4675
4674 4741
4674 6210
4674 6421
4675 47
4675 227
4675 274
4675 276
4675 821
4675 853
4675 1277
4675 1297
4675 1676
4675 1777
4681 48
4681 150
4681 224
4681 271
4681 276
4681 385
4681 391
4681 887
4681 1086
4681 1297
4682 1243
4682 1590
4682 1766
4682 4294
4682 4318
4682 4382
4682 4396
4682 6158
4682 6428
4684 128
4684 2655
4684 2825
4684 3808
4684 5335
4684 5907
4684 6429
4684 6430
4684 6431
4684 6432
4686 740
4686 1576
4686 2198
4686 2599
4686 3279
4686 4304
4686 4542
4686 6433
4686 6434
4686 6435
4688 194
4688 506
4688 1451
4688 1963
4688 2247
4688 4426
4688 4763
4688 5315
4688 5796
4688 6436
4689 924
4689 1438
4689 2389
4689 2545
4689 3051
4689 5199
4689 5996
4689 6437
4689 6438
4689 6439
4691 1522
4691 2722
4691 3888
4691 4307
4691 5532
4691 5683
4691 5795
4691 6440
4691 6441
4691 6442
4692 462
4692 632
4692 816
4692 876
4692 1317
4692 1524
4692 2367
4692 2564
4692 3968
4692 5649
4693 112
4693 1124
4693 1668
4693 2868
4693 3407
4693 3552
4693 4469
4693 5184
4693 6069
4693 6443
4694 131
4694 825
4694 1684
4694 1700
4694 2346
4694 3070
4694 4502
4694 4651
4694 6303
4694 6444
4695 123
4695 230
4695 277
4695 693
4695 1027
4695 1277
4695 3257
4695 3312
4695 7770
4695 7918
4696 181
4696 874
4696 922
4696 3143
4696 3280
4696 3913
4696 5839
4696 6445
4696 6446
4697 275
4697 277
4697 278
4697 999
4697 1678
4697 3548
4697 6449
4697 6450
4697 6451
4697 6452
4700 25
4700 278
4700 391
4700 418
4700 2710
4700 3417
4700 4360
4700 6457
4700 6458
4700 6459
4703 830
4703 2869
4703 3773
4703 4024
4703 4151
4703 4534
4703 6207
4703 6421
4703 6447
4703 6448
4705 45
4705 1128
4705 2150
4705 3013
4705 6466
4708 6453
4710 1240
4710 2245
4710 3445
4710 4287
4710 5228
4710 5598
4710 5721
4710 6454
4710 6455
4712 1706
4713 226
4713 229
4713 386
4713 1198
4713 1882
4713 2002
4713 2731
4713 3203
4713 3644
4713 3729
4716 610
4716 742
4716 1029
4716 3892
4716 4111
4716 4541
4716 4601
4716 4991
4716 6238
4716 6456
4717 619
4717 1387
4717 1674
4717 2155
4717 2184
4717 3738
4717 5105
4717 5935
4717 6066
4717 6460
4718 3475
4723 676
4723 1027
4723 2385
4723 2675
4723 3035
4723 3250
4723 4029
4723 4628
4723 5298
4723 6137
4728 1050
4728 1522
4728 1803
4728 3474
4728 4008
4728 4393
4728 5152
4728 5986
4728 6198
4728 6461
4730 23
4730 545
4730 1275
4730 3634
4730 4342
4730 4770
4730 5269
4730 6287
4730 6462
4730 6463
4736 20
4736 459
4736 1441
4736 1735
4736 2991
4736 3544
4736 3797
4736 5403
4736 6464
4736 6465
4737 77
4737 344
4737 1443
4737 1932
4737 2684
4740 1481
4740 1820
4740 2347
4740 2975
4740 3168
4740 4205
4740 5997
4740 6082
4740 6467
4740 6468
4742 5528
4745 64
4745 459
4745 540
4745 2458
4745 3538
4745 3733
4745 6219
4745 6469
4745 6470
4745 6471
4747 62
4747 1985
4747 3029
4747 3119
4747 4045
4747 4793
4747 5631
4747 5745
4747 6472
4747 6473
4753 2457
4753 2537
4753 3126
4753 3634
4753 3795
4753 3991
4753 4276
4753 4393
4753 4652
4753 6474
4755 4913
4757 730
4757 982
4761 31
4761 221
4761 222
4761 275
4761 276
4761 277
4761 842
4761 2817
4761 3730
4765 81
4765 1087
4765 2366
4765 2773
4765 2800
4765 2910
4765 3318
4765 3482
4765 5726
4765 6475
4766 387
4766 970
4766 1363
4766 2082
4766 6476
4770 271
4770 388
4770 391
4770 392
4770 393
4770 853
4770 876
4770 1297
4770 1363
4770 2326
4771 1757
4771 1767
4771 2163
4771 2581
4771 4566
4771 6338
4771 6477
4771 6478
4771 6479
4771 6480
4774 48
4774 222
4774 271
4774 272
4774 278
4774 279
4774 842
4774 887
4774 1020
4774 2326
4775 139
4775 395
4775 2844
4775 2885
4775 3997
4775 4248
4775 4558
4775 4790
4775 5796
4775 6139
4776 1451
4776 1517
4776 1578
4776 1697
4776 2823
4776 4921
4776 6354
4776 6430
4776 6481
4777 84
4777 1259
4777 1590
4777 3312
4777 3698
4777 4032
4777 4106
4777 6148
4777 6482
4777 6483
4778 32
4778 501
4778 544
4778 1003
4778 1657
4778 2051
4778 2393
4778 3558
4778 4372
4779 95
4779 199
4779 802
4779 1937
4779 4181
4779 4299
4779 5049
4779 5075
4779 6484
4779 6485
4783 813
4785 735
4785 2643
4785 3869
4785 5796
4785 5926
4785 6486
4785 6487
4785 6488
4788 314
4788 813
4788 872
4788 1012
4788 1321
4788 1921
4788 3150
4788 3685
4788 6490
4789 80
4789 225
4789 226
4789 227
4789 229
4789 230
4789 388
4789 389
4789 887
4789 3069
4794 57
4794 305
4794 640
4794 813
4794 1196
4794 1256
4794 1869
4794 1926
4794 6496
4794 6497
4795 245
4795 986
4795 1532
4795 2210
4795 2374
4795 2992
4795 3213
4795 3807
4795 4151
4795 6489
4799 101
4801 186
4801 378
4801 2329
4801 3177
4801 4059
4801 4166
4801 6057
4801 6267
4801 6491
4802 803
4802 1396
4802 1592
4802 1601
4802 4172
4802 4742
4802 4953
4802 6364
4802 6494
4802 6495
4803 133
4803 148
4803 1868
4803 2245
4803 2574
4803 2921
4803 5146
4803 6492
4803 6493
4804 648
4804 919
4804 1606
4804 1674
4804 2738
4804 3105
4804 3266
4804 3757
4804 5939
4804 6498
4805 1036
4806 6502
4807 1630
4807 1846
4807 3137
4807 4304
4807 4880
4807 6028
4807 7300
4807 7381
4810 636
4810 796
4810 1315
4810 1484
4810 2291
4810 2917
4810 3732
4810 4144
4810 4288
4810 5219
4814 821
4814 2217
4814 3713
4814 4114
4814 5157
4814 5596
4814 5649
4814 5705
4814 6499
4819 4900
4820 325
4820 2722
4820 3930
4820 4173
4820 4237
4820 5735
4820 6515
4820 6516
4820 6517
4820 6518
4824 1206
4824 1691
4824 2010
4824 2995
4824 3746
4824 5012
4824 6190
4824 6377
4824 6503
4824 6504
4828 566
4828 1226
4828 1378
4828 5460
4828 6259
4828 6510
4828 6511
4828 6512
4828 6513
4828 6514
4829 1766
4829 2459
4829 3071
4829 5882
4829 6505
4829 6506
4829 6507
4829 6508
4829 6509
4839 284
4839 340
4839 1543
4839 3280
4839 4109
4839 4834
4839 4918
4839 5069
4839 6173
4839 6366
4840 188
4840 475
4840 900
4840 1256
4840 1484
4840 4013
4840 4057
4840 4151
4840 5132
4840 5452
4842 6592
4851 1522
4851 4651
4851 6286
4863 229
4863 1233
4863 1816
4863 2685
4863 4216
4863 4445
4863 5068
4863 5279
4863 5661
4863 5952
4865 112
4865 190
4865 688
4865 1150
4865 1438
4865 1650
4865 3157
4865 4272
4865 5024
4865 5972
4866 128
4866 180
4866 365
4866 1481
4866 4216
4866 4262
4866 4568
4866 4885
4866 5979
4866 6520
4868 1421
4868 1434
4868 1668
4868 2230
4868 3173
4868 4078
4868 4212
4868 4467
4868 5247
4868 6521
4873 311
4873 719
4873 1164
4873 1681
4873 2932
4873 3757
4873 4339
4873 4458
4873 6171
4873 6515
4876 222
4876 692
4876 2045
4876 3286
4876 3609
4876 3869
4876 5000
4876 6522
4876 6523
4876 6524
4877 31
4877 688
4877 821
4877 1086
4877 1297
4877 1777
4877 2484
4877 3184
4877 4534
4877 6040
4882 3
4882 288
4882 1473
4882 4697
4882 4738
4882 4786
4882 5080
4882 5805
4882 5883
4882 6380
4886 1927
4888 952
4889 383
4889 1062
4889 1322
4889 2209
4889 2699
4889 3268
4889 3803
4889 4736
4889 4780
4889 6409
4890 1911
4894 6525
4897 25
4897 876
4897 2612
4897 3149
4897 3586
4897 6433
4897 6526
4897 6527
4898 3213
4898 3287
4898 3621
4898 3811
4898 3905
4898 4034
4898 5471
4898 5944
4898 6534
4898 6535
4903 604
4903 715
4903 738
4903 1979
4903 2238
4903 4828
4903 5356
4903 5975
4903 6465
4903 6523
4904 275
4904 424
4904 541
4904 825
4904 842
4904 999
4904 2398
4904 4332
4904 5538
4904 6215
4906 151
4906 1578
4906 2009
4906 2292
4906 2459
4906 3291
4906 3474
4906 4124
4906 4718
4906 5476
4909 1096
4909 1395
4909 2051
4909 5914
4909 5937
4909 6009
4909 7575
4909 7741
4909 7873
4910 227
4910 272
4910 274
4910 279
4910 388
4910 391
4910 1020
4910 1022
4910 1277
4910 1364
4911 501
4911 737
4911 2865
4911 4001
4911 4008
4911 6208
4911 6222
4911 6379
4911 6528
4911 6529
4913 137
4913 1066
4913 1335
4913 2740
4913 3365
4913 3384
4913 5160
4913 5705
4913 6360
4913 6494
4915 676
4915 1589
4915 2186
4915 2666
4915 2717
4915 5664
4915 7235
4915 7494
4915 7967
4915 7968
4917 136
4917 505
4917 1055
4917 2581
4917 2655
4917 3982
4917 4549
4917 4620
4917 5567
4917 6531
4918 10
4918 186
4918 841
4918 864
4918 1455
4918 1477
4918 3056
4918 3199
4918 3992
4918 6530
4919 1069
4919 1491
4919 1673
4919 1861
4919 3801
4919 3953
4919 4492
4919 5205
4919 6328
4919 6552
4920 618
4920 1224
4920 1344
4920 2221
4920 2708
4920 4908
4920 5998
4920 6532
4920 6533
4923 221
4923 225
4923 280
4923 385
4923 541
4923 876
4923 1718
4923 2055
4923 2912
4923 6536
4924 653
4924 1804
4924 3656
4924 5528
4924 5563
4924 5676
4924 5822
4924 5880
4924 6537
4924 6538
4925 6614
4926 6540
4927 544
4927 743
4927 972
4927 2399
4927 2403
4927 2876
4927 3960
4927 6543
4927 6544
4927 6545
4928 1224
4928 2297
4928 3220
4928 6286
4928 6539
4929 654
4930 685
4930 747
4930 1055
4930 1767
4930 2063
4930 3281
4930 3720
4930 4597
4930 4618
4930 6541
4933 148
4933 386
4933 402
4933 863
4933 1139
4933 1275
4933 1454
4933 3732
4933 6546
4933 6547
4934 6542
4937 283
4937 387
4937 481
4937 847
4937 1607
4937 1905
4937 3059
4937 3708
4937 4467
4937 6412
4938 1414
4938 1465
4938 1642
4938 2008
4938 2250
4938 2671
4938 2688
4938 3264
4938 5276
4938 6561
4940 101
4940 864
4940 2351
4940 3543
4940 4391
4940 6289
4940 6292
4940 6453
4940 6548
4940 6549
4941 60
4941 614
4941 919
4941 1316
4941 1944
4941 1973
4941 4196
4941 5489
4941 6550
4941 6551
4944 222
4944 226
4944 229
4944 385
4944 386
4944 388
4944 389
4944 541
4944 1277
4944 1364
4946 2722
4950 57
4950 1047
4950 1150
4950 1163
4950 1185
4950 1240
4950 1352
4950 1579
4950 1769
4950 2585
4950 2705
4950 3389
4950 3427
4950 3485
4950 3539
4950 3704
4950 6000
4950 6296
4950 6319
4950 6553
4950 6554
4951 560
4951 1296
4951 2785
4951 2897
4951 4889
4951 5175
4951 5474
4951 6558
4951 6559
4951 6560
4952 920
4952 995
4952 1664
4952 3297
4952 3574
4952 4898
4952 6555
4952 6556
4952 6557
4953 643
4953 3649
4958 970
4958 1328
4958 2138
4958 3503
4958 5470
4959 1825
4961 3592
4964 737
4964 1226
4964 1878
4964 3456
4964 3624
4964 4940
4964 5019
4964 5080
4964 5474
4964 5675
4965 3126
4965 3556
4965 4807
4965 5966
4965 6204
4965 6562
4965 6563
4965 6564
4965 6565
4967 519
4967 1420
4967 1934
4967 3370
4967 3544
4967 3575
4967 6576
4967 6577
4967 6578
4968 233
4968 850
4968 1429
4968 2612
4968 2698
4968 3203
4968 5640
4968 6570
4968 6571
4968 6572
4970 633
4970 1517
4970 2302
4970 2422
4970 3014
4970 4092
4970 4412
4970 4715
4970 5829
4970 6566
4974 1565
4974 1786
4974 2358
4974 2769
4974 2854
4974 3633
4974 3930
4974 4521
4974 6567
4974 6568
4978 1311
4978 2196
4978 2399
4978 2922
4978 3378
4978 3470
4978 4940
4978 5341
4978 6023
4978 6569
4981 47
4981 225
4981 226
4981 227
4981 386
4981 389
4981 541
4981 6573
4981 6574
4981 6575
4982 64
4982 682
4982 825
4982 1235
4982 1608
4982 1731
4982 2186
4982 3039
4982 3303
4982 5426
4986 636
4986 744
4986 1240
4986 1478
4986 1563
4986 2137
4986 3094
4986 4780
4986 6329
4986 6587
4990 24
4990 45
4990 346
4990 685
4990 757
4990 846
4990 878
4990 955
4990 1435
4990 1484
4990 1628
4990 1689
4990 1749
4990 1829
4990 2277
4990 2492
4990 2721
4990 2957
4990 3203
4990 3232
4990 3268
4990 3273
4990 3692
4990 3928
4990 3930
4990 4451
4990 4810
4990 5161
4990 5435
4990 5504
4990 6417
4990 6555
4990 6664
4990 6665
4991 3112
4991 5561
4991 6579
4991 6580
4991 6581
4991 6582
4991 6583
4991 6584
4991 6585
4991 6586
4994 320
4994 993
4994 1034
4994 1519
4994 2672
4994 3555
4994 3709
4994 4355
4994 6588
4994 6589
4995 175
4995 618
4995 1706
4995 2079
4995 2150
4995 2957
4995 3634
4995 4651
4995 4891
4995 6215
4999 121
4999 336
4999 2477
4999 2632
4999 2674
4999 2714
4999 5490
4999 6115
4999 6590
4999 6591
5000 282
5000 395
5000 519
5000 1441
5000 1803
5000 2045
5000 2420
5000 5423
5000 5806
5000 6599
5001 72
5001 898
5001 1914
5001 2901
5001 3272
5001 5423
5001 6320
5001 6593
5001 6594
5001 6595
5004 56
5004 325
5004 1607
5004 1673
5004 1872
5004 3655
5004 3923
5004 5757
5004 6115
5004 6249
5006 31
5006 224
5006 225
5006 276
5006 386
5006 998
5006 1676
5006 2398
5006 2817
5006 3078
5007 1465
5008 31
5008 48
5008 150
5008 275
5008 393
5008 519
5008 688
5008 1777
5008 3759
5008 5116
5011 475
5011 995
5011 1002
5011 3318
5011 3720
5011 5037
5011 5306
5011 6596
5011 6597
5011 6598
5012 1015
5012 1500
5012 2066
5012 2711
5012 2736
5012 2784
5012 3578
5012 4629
5012 5871
5012 5976
5019 565
5019 1852
5019 3224
5019 4237
5019 4865
5019 4939
5019 4972
5019 5299
5019 6526
5019 6629
5027 1171
5027 1731
5027 4607
5027 5144
5027 5152
5028 6601
5029 295
5029 597
5029 955
5029 1928
5029 2021
5029 2643
5029 4478
5029 6523
5029 6602
5029 6603
5034 292
5034 964
5034 2422
5034 3530
5034 4622
5034 4753
5034 5070
5034 5829
5034 6604
5034 6605
5037 48
5037 222
5037 226
5037 227
5037 229
5037 279
5037 389
5037 853
5037 1019
5037 1587
5041 2315
5042 271
5042 395
5042 1364
5042 1681
5042 2573
5042 2932
5042 6500
5042 6606
5042 6607
5042 6608
5043 485
5043 1008
5043 2505
5043 4863
5043 5139
5043 6281
5043 6324
5043 6609
5043 6610
5043 6611
5044 395
5044 1724
5044 2969
5044 3439
5044 4211
5044 4273
5044 4362
5044 5815
5044 6047
5044 6612
5049 223
5049 226
5049 229
5049 385
5049 389
5049 841
5049 1019
5049 1277
5049 5939
5049 6637
5050 1592
5050 1718
5050 2932
5050 3682
5050 4607
5050 5852
5050 6416
5050 6512
5050 6613
5052 4033
5053 85
5053 287
5053 1539
5053 3194
5053 3518
5053 4683
5053 5047
5053 5857
5053 6617
5053 6618
5055 45
5055 119
5055 2202
5055 4315
5055 4803
5055 5186
5055 5917
5055 6615
5055 6616
5058 1262
5058 1799
5058 2180
5058 3556
5058 3968
5058 4995
5058 6209
5058 6625
5058 6626
5058 6627
5059 1121
5059 1243
5059 2430
5059 5083
5059 6619
5059 6620
5059 6621
5059 6622
5059 6623
5059 6624
5060 26
5061 6636
5063 1001
5063 1350
5063 1925
5063 2900
5063 3404
5063 4795
5063 5163
5063 5178
5063 6600
5063 6628
5065 222
5065 229
5065 230
5065 386
5065 388
5065 6630
5065 6631
5065 6632
5065 6633
5065 6634
5066 4996
5068 459
5068 576
5068 1439
5068 3945
5068 4673
5068 5431
5068 6036
5068 6269
5068 6311
5068 6635
5075 34
5075 1861
5075 2490
5075 5375
5075 5452
5075 6439
5075 6642
5075 6643
5075 6644
5079 1220
5079 1525
5079 2039
5079 2874
5079 4328
5079 4525
5079 6649
5079 6650
5079 6651
5080 5339
5081 1629
5081 1854
5081 2543
5081 3278
5081 4330
5081 6638
5081 6639
5081 6640
5081 6641
5082 1243
5082 1285
5082 1580
5082 1706
5082 1767
5082 1803
5082 1810
5082 5511
5082 6646
5082 6647
5084 193
5084 548
5084 696
5084 995
5084 1148
5084 2736
5084 3710
5084 4866
5084 5454
5084 6645
5085 344
5085 1608
5085 1894
5085 3257
5085 3567
5085 3690
5085 3710
5085 4334
5085 5677
5086 408
5086 1093
5086 2297
5086 2394
5086 2542
5086 4100
5086 4380
5086 4450
5086 5387
5086 6648
5093 3368
5093 4240
5093 4280
5093 6652
5093 6653
5095 227
5095 274
5095 278
5095 346
5095 1020
5095 1364
5095 2022
5095 2326
5095 3246
5095 6654
5098 6663
5103 1151
5103 1277
5103 1658
5103 1921
5103 2329
5103 4219
5103 6659
5103 6660
5103 6661
5103 6662
5104 502
5104 592
5104 1363
5104 2273
5104 2323
5104 2522
5104 3441
5104 5143
5104 6677
5104 6678
5110 1543
5110 4122
5110 4568
5110 4885
5110 5984
5110 6548
5110 6666
5110 6667
5110 6668
5115 1525
5115 1924
5115 2150
5115 2323
5115 3331
5115 4198
5115 6029
5115 6462
5115 6683
5115 6684
5117 2614
5117 3047
5117 4001
5117 5623
5117 5634
5117 6474
5117 6571
5117 6669
5117 6670
5117 6671
5118 982
5118 1148
5118 1607
5118 2856
5118 4173
5118 4453
5118 4662
5118 5283
5118 5375
5118 6279
5119 286
5119 492
5119 957
5119 2645
5119 3418
5119 4660
5119 5556
5119 5644
5119 5848
5119 6685
5122 313
5122 544
5122 1604
5122 1891
5122 2009
5122 4004
5122 4106
5122 6667
5122 6672
5122 6673
5128 455
5128 1490
5128 2411
5128 2850
5128 2923
5128 3436
5128 4042
5128 5032
5128 5195
5128 5316
5130 3543
5131 573
5131 696
5131 919
5131 1987
5131 3067
5131 3205
5131 3360
5131 4147
5131 6674
5131 6675
5132 543
5132 1685
5132 2852
5132 5733
5132 5966
5132 6612
5132 6679
5132 6680
5132 6681
5132 6682
5134 621
5134 674
5134 876
5134 1535
5134 2350
5134 3853
5134 5077
5134 6175
5134 6676
5141 1845
5141 2470
5141 4452
5141 4454
5141 5163
5141 5643
5141 6686
5141 6687
5141 6688
5141 6689
5142 583
5142 2806
5142 3537
5142 3872
5146 148
5146 274
5146 452
5146 1435
5146 3575
5146 3910
5146 4271
5146 4354
5146 4933
5146 6690
5151 223
5151 1018
5151 1086
5151 2257
5151 2732
5151 3078
5151 3730
5151 5389
5151 6694
5155 11
5155 392
5155 784
5155 2245
5155 4528
5155 5610
5155 6366
5155 6691
5155 6692
5156 1117
5156 2311
5156 2601
5156 4117
5156 4140
5156 4525
5156 5410
5156 6427
5156 6491
5156 6693
5161 611
5161 1058
5161 2187
5161 2214
5161 3236
5161 4275
5161 4406
5161 5435
5161 6695
5161 6696
5165 1188
5165 1649
5165 3084
5165 6462
5165 6697
5181 452
5181 647
5181 1961
5181 4039
5181 6700
5182 48
5182 221
5182 223
5182 225
5182 385
5182 876
5182 999
5182 1676
5182 2817
5182 3078
5184 67
5184 2684
5184 4380
5184 4757
5184 4885
5184 5080
5184 5307
5184 5981
5184 6701
5184 6702
5186 377
5186 518
5186 2017
5186 2066
5186 2075
5186 2614
5186 4761
5186 4903
5186 6707
5190 326
5192 132
5192 1421
5192 1834
5192 2777
5192 2878
5192 2943
5192 3173
5192 3550
5192 6362
5192 6690
5194 387
5194 842
5194 891
5194 1276
5194 2351
5194 4321
5194 4683
5194 5483
5194 6246
5194 6703
5197 1417
5197 1481
5197 4024
5197 4260
5197 5198
5197 5653
5197 5751
5197 6611
5197 6652
5197 6704
5198 175
5198 1434
5198 1554
5198 2378
5198 2705
5198 5728
5198 6547
5198 6704
5198 6705
5198 6706
5201 271
5201 272
5201 274
5201 278
5201 391
5201 393
5201 688
5201 876
5201 2022
5201 2326
5203 2270
5203 3411
5203 3506
5203 3779
5203 4015
5203 5097
5203 6297
5203 6653
5203 6710
5203 6711
5204 549
5204 2329
5204 2881
5204 3497
5204 4049
5204 5806
5204 5953
5204 6668
5204 6708
5204 6709
5206 888
5206 1123
5206 1831
5206 2168
5206 2469
5206 2880
5206 4046
5206 5652
5206 6718
5206 6719
5208 235
5208 916
5208 1243
5208 2012
5208 4272
5208 5010
5208 6190
5208 6712
5208 6713
5208 6714
5210 206
5210 395
5210 2495
5210 3634
5210 4235
5210 5255
5210 5294
5210 6715
5210 6716
5210 6717
5212 14
5212 864
5212 2370
5212 3004
5212 3330
5212 4276
5212 5254
5212 5391
5212 5539
5212 5982
5214 502
5214 676
5214 2585
5214 2848
5214 5356
5214 5690
5214 5701
5214 6720
5214 6721
5214 6722
5215 436
5215 2755
5215 3462
5215 3582
5215 3946
5215 6515
5215 6973
5215 7237
5215 7769
5215 8152
5216 202
5216 447
5216 450
5216 1662
5216 2479
5216 2881
5216 3251
5216 4688
5216 4996
5216 6062
5226 2394
5226 2712
5226 3310
5226 4229
5226 4458
5226 6367
5226 6549
5226 6730
5226 6731
5226 6732
5227 2567
5229 1723
5229 2568
5229 3013
5229 3621
5229 3869
5229 4142
5229 4169
5229 4288
5229 4289
5229 6723
5230 305
5230 737
5230 2074
5230 3434
5230 4747
5230 5866
5230 6657
5230 6724
5230 6725
5230 6726
5232 7
5232 10
5232 202
5232 2533
5232 2726
5232 2728
5232 4339
5232 4534
5232 5099
5232 6055
5233 436
5235 3869
5237 6237
5240 506
5240 3968
5240 4024
5240 4361
5240 5566
5240 5801
5240 6727
5240 6728
5240 6729
5241 452
5241 1466
5241 1994
5241 3232
5241 3466
5241 5222
5241 6021
5241 7701
5241 8086
5241 8392
5242 995
5242 1111
5242 1607
5242 1882
5242 2063
5242 3092
5242 3121
5242 3634
5242 5701
5242 6736
5243 229
5243 1451
5243 2039
5243 2609
5243 5228
5243 6051
5243 6737
5243 6738
5243 6739
5243 6740
5247 2940
5247 4029
5248 6741
5249 503
5249 858
5249 1673
5249 1803
5249 2093
5249 3804
5249 3845
5249 3869
5249 5616
5249 6742
5252 253
5252 818
5252 3032
5252 3841
5252 4125
5252 5499
5252 5638
5252 6644
5252 6746
5252 6747
5257 1037
5257 2568
5257 3348
5257 3951
5257 5298
5257 6029
5257 6149
5257 6256
5257 6640
5257 6743
5258 5356
5261 597
5261 788
5261 2763
5261 5421
5261 6758
5263 1799
5265 325
5265 834
5265 2754
5265 2845
5265 3631
5265 6088
5265 6731
5265 7061
5265 7189
5265 8124
5268 6660
5271 900
5271 3281
5271 3347
5271 4024
5271 5400
5271 5826
5271 6290
5271 6650
5271 6748
5271 6749
5274 3348
5278 6759
5279 225
5279 227
5279 273
5279 274
5279 279
5279 387
5279 389
5279 1113
5279 1212
5279 1364
5280 32
5280 924
5280 977
5280 1135
5280 1709
5280 2141
5280 4829
5280 6750
5280 6751
5280 6752
5281 777
5281 917
5281 1065
5281 1974
5281 2300
5281 3775
5281 3882
5281 5642
5281 5796
5281 6200
5286 543
5286 823
5286 1497
5286 3402
5286 3428
5286 4214
5286 5013
5286 6761
5286 6762
5286 6763
5291 1804
5291 2164
5291 4115
5291 6753
5291 6754
5293 135
5293 769
5293 1251
5293 3011
5293 3411
5293 5140
5293 6581
5293 6755
5293 6756
5293 6757
5295 276
5295 277
5295 618
5295 693
5295 1424
5295 4166
5295 5298
5295 6322
5295 6529
5296 7344
5299 688
5299 2928
5299 3278
5299 3280
5299 4939
5299 5326
5299 5772
5299 5983
5299 6527
5299 6760
5301 2666
5301 2959
5301 3371
5301 3592
5301 4216
5301 5525
5301 7526
5301 7590
5301 7591
5306 2343
5306 2605
5306 3529
5306 4938
5306 5705
5306 6296
5306 6766
5306 6767
5306 6768
5308 296
5308 4951
5308 5363
5308 5981
5308 6107
5308 6692
5308 6770
5308 6771
5308 6772
5310 892
5310 1673
5310 2135
5310 3066
5310 3377
5310 4473
5310 5822
5310 6483
5310 6764
5310 6765
5312 205
5312 343
5312 692
5312 2378
5312 3402
5312 3869
5312 6306
5312 6347
5312 6587
5318 5683
5319 6773
5320 40
5320 47
5320 223
5320 703
5320 841
5320 999
5320 2093
5320 2168
5320 2463
5320 2817
5322 1840
5322 2083
5322 3051
5322 6097
5322 6776
5324 3462
5328 5269
5328 6854
5334 6774
5335 83
5335 104
5335 133
5335 640
5335 1028
5335 3953
5335 4202
5335 4568
5335 6596
5335 6775
5342 57
5342 85
5342 2107
5342 3116
5342 3278
5342 4226
5342 4538
5342 4541
5342 4628
5342 5233
5343 126
5343 1472
5343 6727
5343 6777
5343 6778
5346 224
5346 226
5346 271
5346 272
5346 385
5346 386
5346 388
5346 391
5346 1113
5346 3078
5348 231
5348 459
5348 824
5348 5768
5348 6783
5349 462
5349 700
5349 2744
5349 3030
5349 3318
5349 5040
5349 5553
5349 6674
5349 6781
5349 6782
5354 3538
5358 226
5358 227
5358 230
5358 386
5358 388
5358 389
5358 887
5358 1020
5358 1364
5358 2022
5363 224
5363 385
5363 2652
5363 2805
5363 3226
5363 3529
5363 4688
5363 6784
5363 6785
5363 6786
5365 207
5365 460
5365 653
5365 3520
5365 5195
5365 5390
5365 5429
5365 6789
5366 1006
5367 1676
5367 2184
5367 2647
5367 3368
5367 3968
5367 5301
5367 6123
5367 6775
5367 6787
5367 6788
5372 48
5372 275
5372 393
5372 688
5372 693
5372 1016
5372 1017
5372 1298
5372 1676
5372 6407
5375 167
5375 1258
5375 2058
5375 2232
5375 3116
5375 3175
5375 3315
5375 6792
5375 6793
5375 6794
5378 1580
5378 1598
5378 2627
5378 2780
5378 3317
5378 4625
5378 4716
5378 5986
5378 6790
5378 6791
5383 405
5383 432
5383 1028
5383 1809
5383 2851
5383 6795
5383 6796
5383 6797
5383 6798
5383 6799
5391 376
5391 957
5391 2470
5391 3808
5391 5307
5391 6055
5391 6687
5391 6700
5391 6800
5391 6801
5393 3998
5397 899
5397 1001
5397 2138
5397 2598
5397 5471
5397 6140
5397 6802
5397 6803
5402 351
5402 993
5402 2570
5402 3473
5402 3496
5402 4845
5402 5196
5402 6301
5402 6604
5402 6804
5403 1247
5403 2311
5403 3325
5403 6365
5403 6805
5405 1360
5405 4553
5405 6538
5405 6614
5405 6806
5406 221
5406 276
5406 277
5406 693
5406 842
5406 1298
5406 1363
5406 1676
5406 2398
5406 2817
5407 1414
5407 2328
5407 2573
5407 2943
5407 3033
5407 3082
5407 4572
5407 5376
5407 5566
5407 6235
5408 6097
5409 47
5409 225
5409 227
5409 277
5409 278
5409 279
5409 385
5409 389
5409 541
5409 1020
5410 302
5410 405
5410 415
5410 3888
5410 3953
5410 4154
5410 4818
5410 6165
5410 6819
5411 149
5411 432
5411 1307
5411 1391
5411 1478
5411 2163
5411 2900
5411 4479
5411 4930
5411 6810
5412 1707
5412 2463
5412 4344
5412 4846
5412 5320
5412 5796
5412 5930
5412 6807
5412 6808
5412 6809
5417 579
5417 1910
5417 2277
5417 2865
5417 3235
5417 4111
5417 4223
5417 5040
5417 5467
5417 7635
5418 3637
5420 2324
5421 270
5421 1504
5421 2666
5421 3482
5421 4627
5421 5372
5421 5555
5421 5642
5421 6811
5421 6812
5422 57
5422 1441
5422 1802
5422 2114
5422 2145
5422 2241
5422 2567
5422 2709
5422 5684
5422 6813
5424 516
5424 921
5424 1431
5424 1671
5424 2657
5424 3708
5424 5288
5424 6467
5424 6817
5426 2234
5426 2467
5426 3242
5426 3543
5426 5082
5426 6292
5426 6453
5426 6814
5426 6815
5426 6816
5428 31
5428 316
5428 1270
5428 1504
5428 2225
5428 2666
5428 3700
5428 6384
5428 6698
5428 6818
5431 13
5431 1969
5431 2218
5431 2507
5431 5651
5431 6266
5431 6323
5431 6838
5431 6839
5431 6840
5432 1189
5432 3269
5432 3332
5432 3773
5432 4078
5432 6498
5432 6803
5432 6824
5432 6825
5432 6826
5437 1441
5437 1677
5437 1878
5437 2075
5437 2989
5437 3357
5437 4215
5437 5733
5437 6204
5437 6823
5438 5039
5438 5874
5438 6828
5438 6829
5438 6830
5438 6831
5438 6832
5438 6833
5438 6834
5438 6835
5439 452
5441 5962
5443 137
5443 1634
5443 2463
5443 2917
5443 4361
5443 4689
5443 5006
5443 5252
5443 6836
5443 6837
5445 129
5445 180
5445 188
5445 745
5445 1530
5445 1833
5445 2314
5445 2362
5445 3573
5445 6827
5454 88
5454 2361
5454 2511
5454 4238
5454 5631
5454 6345
5454 6794
5454 6841
5454 6842
5454 6843
5457 4862
5460 20
5460 1619
5460 1701
5460 2289
5460 4130
5460 4974
5460 5215
5460 6844
5460 6845
5460 6846
5464 1104
5464 1749
5464 2253
5464 2255
5464 2904
5464 3537
5464 4110
5464 4361
5464 5815
5464 6856
5465 24
5465 865
5465 902
5465 2198
5465 2297
5465 2476
5465 4247
5465 4609
5465 4707
5465 6847
5466 917
5470 230
5470 1002
5470 1854
5470 1855
5470 2241
5470 2389
5470 2482
5470 4812
5470 5186
5470 7269
5471 302
5471 1321
5471 1736
5471 2366
5471 3573
5471 4024
5471 4625
5471 5443
5471 6312
5471 6848
5472 323
5472 625
5472 1243
5472 1555
5472 1613
5472 4438
5472 5735
5472 6851
5472 6852
5472 6853
5477 1646
5477 7016
5477 7393
5477 8161
5477 8162
5477 8163
5478 945
5478 2865
5478 3360
5478 4034
5478 4267
5478 4526
5478 4882
5478 4977
5478 5429
5479 1436
5479 1454
5479 1589
5479 1622
5479 1683
5479 3548
5479 4576
5479 4828
5479 5649
5479 6855
5481 47
5481 150
5481 223
5481 1018
5481 1086
5481 2912
5481 3078
5481 3730
5481 5389
5482 136
5482 1069
5482 1233
5482 1654
5482 1970
5482 3126
5482 3916
5482 6724
5482 6826
5482 6857
5483 460
5483 534
5483 1692
5483 2302
5483 2329
5483 2615
5483 5901
5483 6119
5483 6858
5483 6859
5486 1994
5486 2644
5486 2917
5486 2950
5486 3257
5486 3606
5486 3625
5486 5363
5486 6084
5486 6806
5489 1141
5489 3530
5489 3927
5489 4066
5489 4248
5489 4430
5489 4673
5489 5691
5489 6592
5489 6860
5490 72
5490 690
5490 1064
5490 1217
5490 1489
5490 3617
5490 5247
5490 6729
5490 6862
5490 6863
5495 505
5495 2251
5495 2279
5495 2425
5495 2862
5495 2921
5495 4787
5495 6864
5495 6865
5495 6866
5496 1565
5496 2519
5496 2675
5496 3257
5496 3592
5496 4964
5496 5620
5496 6869
5496 6870
5496 6871
5497 842
5497 1421
5497 1526
5497 2050
5497 2249
5497 2323
5497 2471
5497 2487
5497 2810
5497 4502
5498 7
5498 288
5498 660
5498 2112
5498 2622
5498 4673
5498 5564
5498 6867
5498 6868
5499 1120
5499 1237
5499 2433
5499 2844
5499 3965
5499 5882
5499 6286
5499 6657
5499 6880
5499 6881
5502 227
5502 274
5502 277
5502 278
5502 279
5502 388
5502 1364
5502 1676
5502 1691
5502 2326
5503 1885
5503 2056
5503 2686
5503 2808
5503 3665
5503 4888
5503 5591
5503 5998
5503 6872
5503 6873
5508 75
5508 530
5508 744
5508 2871
5508 3325
5508 3643
5508 5331
5508 5997
5508 6874
5508 6875
5509 190
5509 1058
5509 1167
5509 1456
5509 1693
5509 2519
5509 4271
5509 4661
5509 4768
5509 6876
5510 227
5510 274
5510 277
5510 278
5510 279
5510 388
5510 1020
5510 1364
5510 1676
5510 3622
5513 1093
5513 1475
5513 3574
5513 4567
5520 843
5520 1004
5520 1256
5520 1436
5520 2324
5520 3530
5520 3927
5520 5900
5520 6877
5520 6878
5521 202
5521 459
5521 621
5521 862
5521 3214
5521 3341
5521 3499
5521 4251
5521 5589
5521 6274
5523 204
5523 229
5523 346
5523 1583
5523 1816
5523 2351
5523 2904
5523 3700
5523 6800
5523 6879
5526 166
5526 765
5526 919
5526 921
5526 1882
5526 2371
5526 2878
5526 3946
5526 3957
5526 4449
5531 279
5531 992
5531 1524
5531 1805
5531 2247
5531 3370
5531 4575
5531 5251
5531 6311
5537 432
5537 1392
5537 2830
5537 3269
5537 6745
5539 4025
5540 6840
5541 1044
5541 1525
5541 1592
5541 6672
5541 6876
5541 6882
5541 6883
5541 6884
5541 6885
5542 504
5542 762
5542 1155
5542 1267
5542 1718
5542 2116
5542 2332
5542 3358
5542 3379
5542 6529
5544 1548
5545 3850
5545 4865
5545 5098
5545 5768
5545 6130
5545 6384
5545 6493
5545 6724
5545 6750
5545 6886
5548 2373
5549 3124
5552 6711
5554 53
5554 222
5554 225
5554 273
5554 387
5554 391
5554 392
5554 1277
5554 3730
5554 6891
5555 64
5555 167
5555 2071
5555 2801
5555 4812
5555 5528
5555 5768
5555 6156
5555 6842
5555 6887
5557 801
5557 1906
5557 2456
5557 3117
5557 3993
5557 5296
5557 5880
5557 6888
5557 6889
5557 6890
5559 6775
5564 221
5564 222
5564 225
5564 226
5564 229
5564 230
5564 385
5564 386
5564 387
5564 3078
5570 1853
5574 357
5574 912
5574 1352
5574 3869
5574 4450
5574 5915
5574 6543
5574 6588
5574 6892
5574 6893
5575 570
5575 2273
5575 3348
5575 3795
5575 5174
5575 6029
5575 6345
5575 6684
5575 6897
5575 6898
5578 5982
5581 524
5581 690
5581 1761
5581 4940
5581 5034
5581 6146
5581 6797
5581 6894
5581 6895
5581 6896
5585 1247
5587 993
5587 1102
5587 2400
5587 2475
5587 6135
5587 6317
5587 6349
5587 6766
5587 6899
5587 6900
5588 338
5588 900
5588 964
5588 1039
5588 1454
5588 4237
5588 6658
5588 6902
5588 6903
5588 6904
5589 2271
5589 2698
5589 5445
5590 388
5590 1325
5590 4118
5590 4549
5590 4957
5590 5008
5590 5815
5590 6620
5590 6901
5593 841
5593 1117
5593 3015
5593 3080
5593 6489
5593 6905
5593 6906
5593 6907
5593 6908
5593 6909
5595 225
5595 855
5595 2892
5595 5029
5595 6910
5595 6911
5595 6912
5595 6913
5595 6914
5595 6915
5596 221
5596 225
5596 230
5596 271
5596 274
5596 387
5596 391
5596 842
5596 876
5596 3078
5600 450
5602 1431
5603 47
5603 223
5603 276
5603 841
5603 842
5603 999
5603 1198
5603 1277
5603 2726
5603 2817
5606 215
5606 1251
5606 2072
5606 3401
5606 3429
5606 3588
5606 3646
5606 4449
5606 6618
5606 6916
5609 77
5609 2369
5609 2432
5609 3719
5609 3792
5609 4747
5609 5670
5609 6538
5609 6917
5609 6918
5610 47
5610 150
5610 227
5610 230
5610 273
5610 277
5610 688
5610 887
5610 1212
5610 2817
5611 48
5611 912
5611 1118
5611 2493
5611 2547
5611 3839
5611 4559
5611 4682
5611 6919
5611 6920
5614 104
5614 143
5614 778
5614 2432
5614 4662
5614 4757
5614 5202
5614 5796
5614 6447
5614 6587
5616 1798
5616 2492
5616 4005
5616 4111
5616 4398
5616 4753
5616 4864
5616 5793
5616 6364
5616 6929
5618 1438
5618 1881
5618 3480
5618 3740
5618 3939
5618 5057
5618 5499
5618 6298
5618 6480
5618 6921
5619 119
5619 847
5619 2244
5619 4089
5619 4264
5619 4647
5619 6645
5619 6936
5619 6937
5621 221
5621 222
5621 230
5621 387
5621 393
5621 842
5621 887
5621 2022
5621 7599
5621 8099
5623 248
5623 2285
5623 3247
5623 4089
5623 4577
5623 5356
5623 6505
5623 6922
5623 6923
5623 6924
5626 344
5626 744
5626 902
5626 1819
5626 3377
5626 3389
5626 3690
5626 3803
5626 4864
5626 5882
5627 257
5627 270
5627 1603
5627 1642
5627 4495
5627 4697
5627 6925
5627 6926
5627 6927
5627 6928
5628 194
5628 403
5628 1220
5628 1673
5628 3430
5628 3655
5628 4105
5628 4269
5628 6367
5628 6933
5629 271
5629 275
5629 278
5629 279
5629 391
5629 688
5629 876
5629 1086
5629 1676
5629 2326
5630 221
5630 223
5630 225
5630 385
5630 541
5630 842
5630 999
5630 2817
5630 3078
5630 3888
5634 470
5634 641
5634 927
5634 1243
5634 1755
5634 2246
5634 3097
5634 3635
5634 6849
5634 6930
5635 610
5635 648
5635 829
5635 2738
5635 3367
5635 4144
5635 4156
5635 4450
5635 4525
5635 4930
5636 1224
5636 2530
5636 4073
5636 6103
5636 6117
5636 6326
5636 6656
5636 6931
5636 6932
5640 187
5640 326
5640 509
5640 612
5640 2051
5640 2583
5640 3234
5640 3556
5640 3930
5640 4358
5642 5520
5643 530
5643 2754
5643 4683
5643 4929
5643 5402
5643 6537
5643 6738
5643 6938
5643 6939
5643 6940
5644 38
5644 1522
5644 1812
5644 2589
5644 2919
5644 4361
5644 4790
5644 5406
5644 5731
5644 6378
5646 6944
5647 5419
5653 605
5653 848
5653 1484
5653 2799
5653 3150
5653 3434
5653 4063
5653 5333
5653 5390
5653 6930
5656 1890
5656 2071
5656 3368
5656 3661
5656 3845
5656 4216
5656 5012
5656 5052
5656 6026
5656 6874
5658 19
5658 672
5658 1119
5658 1223
5658 1285
5658 1775
5658 2292
5658 3888
5658 5566
5658 6942
5659 737
5659 1066
5659 1119
5659 1809
5659 2705
5659 2759
5659 2785
5659 3310
5659 6666
5659 6941
5661 895
5661 955
5661 1535
5661 1773
5661 3774
5661 4008
5661 4092
5661 5269
5661 5781
5661 6713
5662 289
5662 498
5662 1358
5662 3504
5662 3559
5662 5592
5662 6503
5662 6650
5662 6679
5662 6943
5664 223
5664 672
5664 821
5664 1043
5664 1277
5664 2366
5664 2707
5664 5053
5664 6494
5664 6777
5667 222
5667 226
5667 227
5667 229
5667 279
5667 386
5667 389
5667 887
5667 1020
5667 1364
5670 4182
5671 1098
5671 1678
5671 2496
5671 3034
5671 3035
5671 3529
5671 3644
5671 6584
5671 6906
5672 357
5672 432
5672 825
5672 1633
5672 2206
5672 3081
5672 3793
5672 3812
5672 4299
5672 4587
5672 5339
5672 5620
5672 5660
5672 6540
5672 6598
5672 6703
5672 6863
5672 6947
5672 6970
5672 6971
5672 6972
5672 6973
5672 6974
5672 6975
5672 6976
5672 6977
5672 6978
5672 6979
5675 916
5676 1733
5676 2511
5676 2748
5676 2787
5676 5343
5676 5356
5676 6866
5676 6945
5676 6946
5676 6947
5677 150
5677 227
5677 392
5677 821
5677 841
5677 842
5677 876
5677 999
5677 1020
5677 1676
5678 2852
5681 471
5685 3832
5690 1046
5690 1803
5690 4822
5690 5195
5690 5826
5690 5986
5690 6948
5690 6949
5690 6950
5690 6951
5695 1049
5695 1965
5695 2645
5695 3455
5695 5274
5695 6271
5695 6272
5695 6361
5695 6952
5695 6953
5699 6057
5700 2785
5700 3212
5700 4165
5700 5365
5700 6062
5700 6086
5700 6342
5700 6545
5700 6657
5700 6929
5701 543
5701 1594
5701 4213
5701 4566
5701 4735
5701 5328
5701 5999
5701 6954
5701 6955
5701 6956
5702 180
5702 916
5702 1020
5702 1681
5702 1824
5702 1850
5702 2982
5702 3014
5702 6587
5702 6957
5705 469
5705 769
5705 1557
5705 3168
5705 3358
5705 3732
5705 4081
5705 6055
5705 6493
5705 6958
5706 6380
5709 718
5709 2209
5709 3199
5709 3667
5709 3757
5709 4745
5709 4785
5709 5735
5709 6867
5709 6959
5712 505
5717 6963
5720 16
5720 1078
5720 1469
5720 2051
5720 2062
5720 3223
5720 4709
5720 4974
5720 6960
5720 6961
5723 279
5723 576
5723 1466
5723 1767
5723 2381
5723 2754
5723 3068
5723 3402
5723 6966
5723 6967
5724 944
5724 1008
5724 1684
5724 2922
5724 3047
5724 3096
5724 4199
5724 6113
5724 6869
5724 6962
5727 286
5727 916
5727 997
5727 1026
5727 2186
5727 2371
5727 3389
5727 4748
5727 6964
5727 6965
5729 523
5729 579
5729 1654
5729 1746
5729 5070
5729 5494
5729 5586
5729 5665
5729 6033
5729 6782
5731 653
5731 1009
5731 1297
5731 2428
5731 3194
5731 3317
5731 3529
5731 6854
5731 6968
5731 6969
5732 1578
5732 7038
5733 180
5733 1855
5733 2271
5733 3083
5733 4262
5734 0
5734 147
5734 205
5734 864
5734 968
5734 1706
5734 3319
5734 3372
5734 5316
5738 835
5738 1008
5738 3357
5738 3916
5738 5829
5738 5838
5738 6204
5738 6546
5738 6823
5738 6980
5742 757
5742 816
5742 1545
5742 2244
5742 3550
5742 4154
5742 6165
5742 6981
5742 6982
5749 271
5749 272
5749 274
5749 275
5749 278
5749 279
5749 391
5749 688
5749 1676
5749 2326
5754 5753
5756 776
5756 1681
5756 2769
5756 3474
5756 5227
5760 6985
5762 0
5762 90
5762 155
5762 852
5762 1001
5762 2648
5762 3639
5762 4692
5762 4818
5765 811
5765 1196
5765 1208
5765 1256
5765 1458
5765 3559
5765 4745
5765 5398
5765 6983
5765 6984
5766 1312
5766 1482
5766 2710
5766 2921
5766 3873
5766 3927
5766 8253
5766 8366
5766 8367
5766 8368
5769 190
5769 1076
5769 2328
5769 3555
5769 3975
5769 4456
5769 4881
5769 5933
5769 6797
5769 6996
5772 573
5772 1927
5772 2063
5772 2385
5772 2836
5772 3205
5772 3258
5772 4318
5772 4549
5772 5440
5773 601
5773 1171
5773 1421
5773 1802
5773 3734
5773 4568
5773 6036
5773 6638
5773 6986
5773 6987
5774 506
5774 623
5774 918
5774 1097
5774 1702
5774 1975
5774 2403
5774 2736
5774 3133
5774 3342
5774 4182
5774 4457
5774 4747
5774 6097
5774 6110
5774 6287
5774 6567
5774 6618
5774 6736
5775 6988
5776 1355
5776 1420
5776 1628
5776 1783
5776 2940
5776 2957
5776 6060
5776 6196
5776 6997
5776 6998
5778 167
5778 1300
5778 1580
5778 1633
5778 1868
5778 2780
5778 5511
5778 6197
5778 6500
5778 6525
5780 861
5780 1594
5780 2924
5780 5099
5780 5592
5780 5768
5780 6989
5780 6990
5780 6991
5782 2145
5782 2247
5782 3533
5782 4566
5782 4933
5782 5422
5782 5684
5782 5796
5782 6924
5782 6994
5784 2652
5784 2657
5784 3214
5784 3474
5784 3545
5784 4042
5784 4467
5784 5242
5784 6992
5784 6993
5788 696
5788 1912
5788 2151
5788 2266
5788 2699
5788 3174
5788 5413
5788 6672
5788 6869
5788 6995
5793 1141
5793 5226
5793 6167
5793 6999
5793 7000
5793 7001
5793 7002
5793 7003
5793 7004
5796 136
5796 1046
5796 1130
5796 1580
5796 1773
5796 1991
5796 2295
5796 2574
5796 2627
5796 3281
5796 3766
5796 4822
5796 5024
5796 5195
5796 5518
5796 5690
5796 5825
5796 5986
5796 6641
5796 6791
5796 6948
5796 7012
5796 7013
5796 7014
5796 7015
5796 7016
5796 7017
5796 7018
5796 7019
5798 7007
5800 233
5800 768
5800 918
5800 977
5800 1008
5800 1976
5800 2138
5800 2486
5800 5515
5800 6815
5805 506
5805 698
5805 1008
5805 1653
5805 3498
5805 3845
5805 4270
5805 5566
5805 7005
5805 7006
5808 811
5808 882
5808 898
5808 1914
5808 4601
5808 4819
5808 5147
5808 6423
5808 6670
5808 7008
5809 283
5809 376
5809 2151
5809 3131
5809 3217
5809 4227
5809 4819
5809 6363
5809 6837
5809 7009
5816 861
5816 947
5816 1815
5816 2670
5816 4165
5816 4525
5816 4576
5816 6443
5816 7010
5816 7011
5823 226
5823 230
5823 271
5823 272
5823 391
5823 392
5823 393
5823 821
5823 876
5823 5116
5824 31
5824 223
5824 230
5824 275
5824 688
5824 841
5824 842
5824 1198
5824 4641
5824 7020
5827 478
5827 1245
5827 3722
5827 4358
5827 4374
5827 6703
5827 7023
5827 7024
5827 7025
5827 7026
5829 1692
5829 2063
5829 2300
5829 3348
5829 3621
5829 4342
5829 4597
5829 6725
5829 7027
5829 7028
5830 7933
5836 829
5836 1303
5836 4087
5836 6196
5837 45
5837 603
5837 744
5837 1814
5837 1956
5837 2732
5837 4388
5837 5475
5837 7029
5837 7030
5840 1104
5840 1516
5840 1825
5840 3003
5840 3212
5840 3389
5840 3478
5840 4864
5840 5299
5840 5882
5841 1817
5841 2206
5841 2235
5841 4809
5841 5659
5841 6941
5841 6960
5841 7031
5841 7032
5841 7033
5845 275
5845 541
5845 999
5845 1114
5845 1474
5845 3940
5845 6812
5845 6859
5845 7039
5845 7040
5846 311
5846 919
5846 1344
5846 1850
5846 2900
5846 3361
5846 3559
5846 5723
5846 6496
5846 6523
5849 1813
5849 1868
5849 2137
5849 3852
5849 5499
5849 6713
5849 7034
5849 7035
5849 7036
5849 7037
5853 187
5853 481
5853 612
5853 635
5853 2270
5853 4505
5853 4558
5853 4661
5853 7045
5853 7046
5854 549
5854 1069
5854 1319
5854 4227
5854 5837
5854 6107
5854 7007
5854 7047
5854 7048
5855 7049
5857 535
5857 772
5857 919
5857 1424
5857 1648
5857 5385
5857 6515
5857 7025
5857 7050
5857 7051
5859 3556
5860 706
5860 1437
5860 2629
5860 3957
5860 4153
5860 6625
5860 6864
5860 7052
5860 7053
5860 7054
5865 3872
5866 573
5866 1316
5866 1927
5866 1949
5866 2754
5866 3205
5866 4206
5866 5480
5866 7055
5866 7056
5868 545
5868 570
5868 1354
5868 1589
5868 2942
5868 6618
5868 7058
5868 7059
5869 38
5869 112
5869 2563
5869 2672
5869 2688
5869 3320
5869 3951
5869 5050
5869 5239
5869 8446
5872 213
5872 478
5872 1208
5872 1707
5872 2520
5872 5007
5872 6606
5872 7060
5872 7061
5872 7062
5873 137
5873 1658
5873 3801
5873 4422
5873 6223
5873 6648
5873 7044
5873 7067
5873 7068
5873 7069
5874 1650
5874 1944
5874 2758
5874 3144
5874 3960
5874 4684
5874 5990
5874 6967
5874 7070
5874 7074
5875 314
5875 645
5875 1987
5875 3933
5875 4684
5875 5926
5875 7070
5875 7071
5875 7072
5875 7073
5877 1237
5877 1484
5877 3555
5877 4027
5877 4115
5877 5511
5877 6775
5877 7033
5877 7075
5877 7076
5882 295
5882 1819
5882 1825
5882 3389
5882 3851
5882 4935
5882 5586
5886 1770
5886 2906
5886 3342
5886 4394
5886 5299
5886 5383
5886 5649
5886 6508
5886 7077
5886 7078
5890 391
5890 1090
5890 2685
5890 4633
5890 5103
5890 5824
5890 6771
5890 7079
5890 7080
5892 131
5892 2345
5892 2782
5892 3498
5892 3643
5892 4157
5892 5997
5892 6110
5892 7081
5892 7082
5894 3139
5897 6154
5901 235
5901 1079
5901 1653
5901 2251
5901 3032
5901 3841
5901 4125
5901 4148
5901 4169
5901 5252
5902 813
5902 4919
5902 5207
5902 5926
5902 6216
5902 6678
5902 7070
5902 7083
5902 7084
5905 156
5905 813
5905 3246
5905 3806
5905 6035
5905 6058
5905 6854
5905 7085
5905 7086
5905 7087
5906 221
5906 225
5906 226
5906 229
5906 385
5906 386
5906 387
5906 1363
5906 7089
5906 7090
5907 6325
5909 7088
5913 78
5913 700
5913 2337
5913 4839
5913 5201
5913 6316
5913 7006
5913 7023
5913 7094
5915 6018
5916 113
5916 1825
5916 2780
5916 3003
5916 3389
5916 3396
5916 3457
5916 3803
5916 4864
5916 5299
5917 1792
5917 4488
5917 5946
5920 436
5920 2175
5920 3535
5920 4171
5920 5032
5920 5960
5920 6552
5920 7095
5920 7096
5921 764
5921 1387
5921 2155
5921 3379
5921 5307
5923 4384
5923 5936
5923 6127
5923 7862
5923 7863
5924 4260
5926 242
5926 1465
5926 2112
5926 2870
5926 4865
5926 5684
5926 6201
5926 7097
5926 7098
5926 7099
5929 16
5929 1074
5929 2281
5929 2705
5929 2880
5929 3451
5929 4467
5929 5492
5929 6752
5929 7102
5930 32
5930 287
5930 302
5930 665
5930 2507
5930 4361
5930 5524
5930 5658
5930 7100
5930 7101
5931 4454
5936 325
5940 499
5940 1991
5940 2461
5940 4537
5940 6737
5940 6962
5940 7073
5940 7103
5947 782
5947 842
5947 887
5947 1277
5947 1278
5947 1280
5947 1297
5947 4474
5947 4475
5947 5670
5948 830
5948 1066
5948 1520
5948 2155
5948 3083
5948 4862
5948 6498
5948 6951
5948 7105
5948 7106
5953 57
5953 395
5953 864
5953 1131
5953 3062
5953 5561
5953 6417
5953 6590
5953 7428
5953 7539
5954 1620
5954 2919
5954 4223
5954 5294
5954 5972
5954 6172
5954 7108
5954 7109
5954 7110
5954 7111
5956 430
5956 1620
5956 3761
5956 4433
5956 5511
5956 5586
5956 6374
5956 6646
5956 6775
5957 148
5957 242
5957 513
5957 1716
5957 2125
5957 2876
5957 4056
5957 6132
5957 6551
5957 7107
5958 222
5958 223
5958 225
5958 227
5958 229
5958 385
5958 386
5958 387
5958 999
5958 1363
5960 202
5960 223
5960 485
5960 757
5960 4294
5960 5816
5960 6904
5960 7096
5960 7115
5960 7116
5965 329
5965 1096
5965 2901
5965 3790
5965 4763
5965 5738
5965 6629
5965 6744
5965 7126
5965 7127
5966 111
5966 686
5966 925
5966 1243
5966 3370
5966 4433
5966 4649
5966 7112
5966 7113
5966 7114
5967 6367
5967 7117
5967 7118
5967 7119
5967 7120
5967 7121
5967 7122
5967 7123
5967 7124
5967 7125
5969 2759
5969 2948
5969 4034
5969 4525
5969 4768
5969 6306
5969 6491
5969 6801
5969 7132
5969 7133
5970 188
5970 840
5970 1693
5970 1975
5970 2676
5970 2950
5970 3223
5970 3588
5970 3758
5970 6201
5973 5344
5975 44
5975 3475
5975 4001
5975 4478
5975 5251
5975 5597
5975 6664
5975 6670
5975 7134
5975 7135
5976 393
5976 1936
5976 2165
5976 2759
5976 3729
5976 5956
5976 7136
5976 7137
5976 7138
5976 7139
5981 5403
5983 230
5983 277
5983 279
5983 391
5983 842
5983 1198
5983 1277
5983 6812
5983 7145
5983 7146
5984 2575
5984 3486
5984 4349
5984 5586
5984 6546
5984 7008
5984 7027
5984 7147
5984 7148
5984 7149
5985 424
5985 1046
5985 1051
5985 3643
5985 4096
5985 5147
5985 5583
5985 6322
5985 7140
5985 7141
5988 61
5988 652
5988 810
5988 1224
5988 1444
5988 6312
5988 6695
5988 7142
5988 7143
5988 7144
6002 49
6002 659
6002 1117
6002 1428
6002 3776
6002 5008
6002 6358
6002 6773
6002 6938
6002 7150
6008 597
6008 818
6008 919
6008 1035
6008 1588
6008 3201
6008 6629
6008 7036
6008 7151
6008 7152
6011 872
6011 1693
6011 1832
6011 4270
6011 5966
6011 6590
6011 6593
6011 6645
6011 7153
6011 7154
6013 1801
6014 872
6014 1367
6014 2897
6014 3109
6014 3131
6014 3162
6014 4932
6014 5367
6014 6420
6014 7155
6017 47
6017 227
6017 271
6017 272
6017 273
6017 274
6017 277
6017 278
6017 279
6017 1020
6019 282
6019 983
6019 1347
6019 2224
6019 3459
6019 4630
6019 7156
6019 7157
6019 7158
6019 7159
6022 36
6022 129
6022 2051
6022 2423
6022 3538
6022 5455
6022 5560
6022 7160
6022 7161
6025 4155
6026 348
6026 579
6026 3338
6026 3470
6026 4181
6026 4633
6026 5179
6026 5441
6026 5667
6026 7169
6027 1027
6027 2865
6027 2956
6027 3836
6027 4001
6027 4624
6027 5310
6027 5974
6027 6604
6027 7162
6030 48
6030 272
6030 276
6030 279
6030 393
6030 631
6030 4860
6030 7039
6030 7167
6030 7168
6031 478
6031 1045
6031 1074
6031 2490
6031 4884
6031 5822
6031 7163
6031 7164
6031 7165
6031 7166
6032 31
6032 275
6032 277
6032 280
6032 541
6032 842
6032 876
6032 1198
6032 1277
6032 1298
6033 48
6033 316
6033 2573
6033 3119
6033 4115
6033 5139
6033 5311
6033 6120
6033 6852
6033 7170
6034 185
6034 714
6034 1211
6034 1225
6034 2463
6034 2464
6034 2642
6034 3133
6034 3875
6034 4147
6036 1237
6036 2066
6036 3175
6036 3304
6036 4643
6036 5110
6036 5563
6036 6192
6036 6672
6036 7171
6042 31
6042 222
6042 223
6042 227
6042 279
6042 842
6042 1113
6042 1212
6042 1676
6042 2326
6044 1236
6044 1959
6044 2083
6044 4505
6044 4558
6044 6097
6044 6887
6044 7279
6044 7541
6044 7680
6048 276
6048 751
6048 842
6048 1277
6048 1424
6048 1723
6048 6324
6048 6386
6048 7175
6048 7176
6050 545
6050 1478
6050 2943
6050 3861
6050 5843
6050 6204
6050 6367
6050 6638
6050 6645
6050 7178
6051 166
6051 1715
6051 2877
6051 4165
6051 4893
6051 5087
6051 5625
6051 5738
6051 6716
6051 7177
6052 302
6052 641
6052 2028
6052 3635
6052 3700
6052 5523
6052 5524
6052 7006
6052 7030
6052 7179
6053 455
6053 1220
6053 3053
6053 4870
6053 6030
6053 6597
6053 7189
6053 7190
6053 7191
6053 7192
6055 7117
6055 7118
6055 7120
6055 7121
6055 7122
6055 7123
6055 7124
6055 7183
6055 7184
6055 7185
6058 475
6058 2363
6058 2643
6058 2712
6058 3957
6058 4109
6058 7178
6058 7186
6058 7187
6058 7188
6064 1211
6064 1472
6064 1588
6064 2246
6064 3234
6064 5224
6064 5953
6064 7199
6064 7200
6065 111
6065 202
6065 1798
6065 1852
6065 3806
6065 5393
6065 5523
6065 5524
6065 7193
6065 7194
6067 341
6067 453
6067 1245
6067 4210
6067 4456
6067 4507
6067 7195
6067 7196
6067 7197
6067 7198
6077 7058
6078 1684
6079 361
6079 411
6079 1078
6079 1563
6079 2109
6079 2924
6079 4020
6079 7204
6079 7205
6079 7206
6082 7210
6083 1307
6083 2251
6083 6590
6083 6860
6083 6928
6083 6995
6083 7023
6083 7201
6083 7202
6083 7203
6086 485
6086 1247
6086 2523
6086 3112
6086 3304
6086 5658
6086 5794
6086 5850
6086 7207
6086 7208
6088 890
6088 1259
6088 2870
6088 4394
6088 5068
6088 5481
6088 5603
6088 6508
6088 7103
6088 7209
6091 1327
6092 2198
6097 386
6097 388
6097 393
6097 688
6097 821
6097 1019
6097 1297
6097 3730
6097 5116
6097 6045
6103 5377
6104 1692
6104 2696
6104 2719
6104 3367
6104 3921
6104 5632
6104 6725
6104 7211
6104 7212
6104 7213
6105 867
6105 3619
6105 5768
6105 7221
6105 7222
6105 7223
6105 7224
6105 7225
6105 7226
6105 7227
6106 470
6106 1853
6106 4057
6106 4222
6106 4280
6106 6843
6106 7214
6106 7215
6106 7216
6107 1054
6107 1852
6107 2679
6107 3319
6107 3795
6107 4648
6107 5320
6107 5642
6107 6937
6107 7641
6108 2856
6111 222
6111 229
6111 271
6111 273
6111 276
6111 277
6111 278
6111 854
6111 1020
6111 1676
6112 1489
6113 279
6113 432
6113 1141
6113 1300
6113 3013
6113 3367
6113 3779
6113 4591
6113 5422
6113 7217
6115 509
6115 993
6115 1863
6115 2736
6115 3758
6115 4269
6115 6306
6115 7218
6115 7219
6115 7220
6116 968
6116 986
6116 1565
6116 3802
6116 4605
6116 5356
6116 5950
6116 6489
6116 7228
6116 7229
6118 3935
6118 5112
6118 5652
6118 5817
6118 5985
6118 6063
6118 6864
6118 7172
6118 7230
6118 7231
6119 164
6119 1435
6119 3292
6119 3711
6119 5024
6119 5207
6119 5528
6119 6949
6119 7232
6119 7233
6124 826
6124 2880
6124 3019
6124 3740
6124 4696
6124 5233
6124 5623
6124 7235
6124 7236
6125 305
6125 594
6125 1005
6125 1329
6125 4106
6125 4771
6125 5779
6125 6590
6125 7237
6125 7238
6126 743
6126 925
6126 1128
6126 3060
6126 3066
6126 3739
6126 3853
6126 4222
6126 4382
6126 4707
6133 455
6133 1009
6133 1441
6133 3639
6133 3999
6133 5132
6133 5453
6133 5698
6133 5923
6133 7239
6134 57
6134 1436
6134 1819
6134 2567
6134 3439
6134 3547
6134 5326
6134 5623
6134 7166
6134 7240
6135 4270
6136 190
6136 2235
6136 5611
6136 6728
6136 7254
6137 375
6137 847
6137 1190
6137 1195
6137 2759
6137 4832
6137 4939
6137 6192
6137 6629
6137 7000
6138 641
6138 979
6138 2229
6138 5335
6138 7054
6142 1102
6142 1117
6142 1815
6142 2542
6142 3367
6142 4703
6142 4909
6142 6146
6142 6928
6142 7246
6143 227
6143 274
6143 785
6143 1119
6143 1219
6143 3043
6143 4393
6143 5170
6143 7244
6143 7245
6145 2542
6147 955
6147 1074
6147 2368
6147 2571
6147 4740
6147 4745
6147 4904
6147 6303
6147 7247
6147 7248
6151 418
6151 830
6151 3047
6151 4904
6151 6362
6151 6433
6151 7249
6151 7250
6151 7251
6151 7252
6152 35
6152 1192
6152 3474
6152 4230
6152 4239
6152 6003
6152 7123
6152 7222
6152 7255
6152 7256
6154 636
6154 1150
6154 1537
6154 1579
6154 2361
6154 3795
6154 4117
6154 4583
6154 7259
6154 7260
6159 207
6159 216
6159 676
6159 826
6159 997
6159 1007
6159 1543
6159 4153
6159 4609
6159 5610
6160 9
6160 485
6160 694
6160 697
6160 698
6160 986
6160 4254
6160 5370
6160 7263
6160 7264
6162 1537
6162 1791
6162 2647
6162 2793
6162 4506
6162 5316
6162 5340
6162 6843
6162 7257
6162 7258
6165 1436
6165 2366
6165 2493
6165 3711
6165 3799
6165 5198
6165 5895
6165 6600
6165 6777
6165 6994
6169 119
6169 1020
6169 1106
6169 1225
6169 1897
6169 2932
6169 3508
6169 4960
6169 5231
6169 5469
6170 7265
6171 215
6171 272
6171 391
6171 392
6171 393
6171 821
6171 876
6171 2022
6171 5770
6171 6727
6172 1499
6172 1627
6172 2045
6172 2476
6172 2615
6172 4038
6172 4069
6172 5879
6172 7266
6173 202
6173 1963
6173 3417
6173 3774
6173 3790
6173 3904
6173 5420
6173 5436
6173 6111
6173 6887
6175 619
6175 1814
6175 1819
6175 1825
6175 2327
6175 3286
6175 4807
6175 7996
6175 7997
6178 992
6178 1537
6178 2240
6178 5328
6178 6512
6178 7267
6178 7268
6178 7269
6178 7270
6178 7271
6183 672
6183 1069
6183 1758
6183 2708
6183 6436
6183 7245
6183 7268
6183 7272
6183 7273
6183 7274
6184 1831
6184 6848
6185 8096
6186 414
6186 917
6186 1047
6186 1065
6186 1088
6186 2281
6186 2546
6186 3228
6186 5356
6186 7275
6188 2222
6188 3204
6188 3478
6188 3663
6188 5155
6188 6512
6188 7278
6188 7279
6188 7280
6188 7281
6189 1165
6189 1424
6189 1486
6189 2652
6189 2805
6189 3226
6189 5363
6189 7276
6189 7277
6191 810
6191 1480
6191 4254
6191 4386
6191 4703
6191 6316
6191 6564
6191 6679
6191 7282
6191 7283
6199 230
6199 1105
6199 1727
6199 2815
6199 6514
6200 587
6200 1617
6200 2859
6200 3939
6200 4117
6200 4154
6200 4818
6200 5037
6200 6231
6200 6330
6201 343
6201 925
6201 1458
6201 1647
6201 1891
6201 2780
6201 5008
6201 5195
6201 7284
6201 7285
6203 135
6203 636
6203 762
6203 1758
6203 2063
6203 2091
6203 3334
6203 5199
6203 7268
6203 7286
6207 992
6207 1050
6207 2175
6207 2207
6207 4478
6207 5460
6207 5981
6207 7045
6207 7287
6207 7288
6210 188
6210 863
6210 2071
6210 2206
6210 2362
6210 2431
6210 3070
6210 3892
6210 4516
6210 4771
6211 4568
6212 5762
6216 316
6216 2109
6216 4057
6216 7161
6216 7298
6219 1139
6220 7292
6221 263
6221 1909
6221 2922
6221 6528
6221 7080
6221 7261
6221 7289
6221 7290
6221 7291
6223 67
6223 314
6223 678
6223 1682
6223 3863
6223 5183
6223 5408
6223 7334
6223 7335
6223 7336
6226 2822
6226 3617
6226 4662
6226 6964
6226 7293
6227 22
6227 63
6227 921
6227 1784
6227 3888
6227 3964
6227 5937
6227 6641
6227 7301
6227 7302
6228 244
6228 674
6228 838
6228 1078
6228 2653
6228 4932
6228 5403
6228 6064
6228 7294
6228 7295
6229 930
6229 1102
6229 1277
6229 1678
6229 2602
6229 2833
6229 3221
6229 4445
6229 6422
6229 7296
6232 449
6232 2385
6232 2773
6232 3015
6232 3169
6232 4473
6232 4650
6232 5080
6232 5671
6232 7297
6234 382
6234 1344
6234 4736
6234 6448
6234 7303
6237 821
6237 1165
6237 2079
6237 2750
6237 3802
6237 3805
6237 4643
6237 5538
6237 7299
6237 7300
6238 1662
6242 757
6242 3112
6242 3426
6242 3953
6242 4358
6242 5956
6242 6598
6242 7300
6242 7309
6242 7310
6244 4506
6247 7311
6248 375
6248 1368
6248 1516
6248 2613
6248 3056
6248 3101
6248 4118
6248 4645
6248 4749
6248 7312
6251 7314
6256 47
6256 221
6256 223
6256 275
6256 541
6256 841
6256 842
6256 999
6256 2817
6256 7313
6257 1576
6257 1801
6257 2511
6257 5197
6257 7318
6258 462
6258 1158
6258 3153
6258 3380
6258 3505
6258 3968
6258 5732
6258 6063
6258 6728
6258 7319
6260 1226
6261 321
6261 1195
6261 2273
6261 2368
6261 4078
6261 5378
6261 7099
6261 7315
6261 7316
6261 7317
6267 808
6267 1109
6267 2297
6267 3120
6267 3336
6267 4073
6267 4145
6267 4690
6267 5848
6267 7326
6268 840
6268 1141
6268 2332
6268 3171
6268 3223
6268 3701
6268 7222
6268 7322
6268 7323
6268 7324
6271 263
6271 986
6271 1164
6271 2307
6271 2725
6271 3560
6271 4207
6271 6528
6271 7080
6271 7261
6273 7329
6280 180
6280 424
6280 1799
6280 2123
6280 2148
6280 2793
6280 3530
6280 3824
6280 6080
6280 6515
6283 221
6283 225
6283 387
6283 447
6283 485
6283 1363
6283 2115
6283 4179
6283 5488
6283 7327
6284 59
6284 224
6284 225
6284 229
6284 388
6284 389
6284 563
6284 2440
6284 2861
6284 4948
6285 913
6285 1446
6285 1799
6285 6222
6286 370
6286 1080
6286 1369
6286 1769
6286 2075
6286 2698
6286 4935
6286 5748
6286 7252
6286 7328
6288 5595
6290 48
6290 227
6290 278
6290 388
6290 693
6290 841
6290 1020
6290 2656
6290 3857
6290 5210
6291 222
6291 223
6291 227
6291 389
6291 854
6291 1019
6291 1020
6291 1676
6291 2913
6291 7330
6296 47
6296 227
6296 229
6296 273
6296 386
6296 387
6296 388
6296 389
6296 1020
6296 2642
6298 742
6298 899
6298 2759
6298 3036
6298 3037
6298 3038
6298 3234
6298 4574
6298 5377
6298 7331
6300 402
6300 1267
6300 2366
6300 2852
6300 2877
6300 3299
6300 3935
6300 6803
6300 7332
6300 7333
6305 47
6305 48
6305 223
6305 276
6305 343
6305 821
6305 1086
6305 1198
6305 1297
6305 1676
6308 424
6308 919
6308 1226
6308 3142
6308 4846
6308 6210
6308 7279
6308 7337
6308 7338
6314 1050
6314 2732
6314 2810
6314 3159
6314 3474
6314 3506
6314 3668
6314 6004
6314 7339
6314 7340
6317 400
6317 414
6317 718
6317 924
6317 2367
6317 6473
6317 6951
6317 7343
6317 7344
6317 7345
6318 635
6318 718
6318 2641
6318 3434
6318 5840
6318 5958
6318 6165
6318 7341
6318 7342
6319 30
6319 230
6319 737
6319 810
6319 917
6319 920
6319 960
6319 985
6319 1066
6319 1159
6319 1173
6319 1266
6319 1538
6319 1539
6319 1549
6319 1748
6319 1885
6319 2025
6319 2031
6319 2472
6319 2991
6319 3140
6319 3740
6319 3836
6319 3843
6319 3852
6319 4163
6319 4287
6319 4405
6319 4730
6319 4757
6319 5312
6319 5366
6319 5424
6319 5490
6319 5597
6319 6033
6319 6106
6319 6271
6319 6312
6319 6416
6319 6510
6319 6551
6319 6590
6319 7089
6319 7102
6319 7374
6319 7375
6319 7376
6319 7377
6319 7378
6319 7379
6319 7380
6319 7381
6325 7000
6327 525
6327 1853
6327 2005
6327 2948
6327 4064
6327 4820
6327 4991
6327 7189
6327 7346
6327 7347
6329 209
6329 1446
6329 1547
6329 2155
6329 2598
6329 4025
6329 4271
6329 4276
6329 4669
6329 6358
6332 4057
6332 4446
6332 5267
6332 5534
6332 6826
6334 272
6334 274
6334 279
6334 391
6334 392
6334 876
6334 1018
6334 1020
6334 1022
6334 1364
6335 1435
6335 1509
6335 1677
6335 1684
6335 1809
6335 2632
6335 3109
6335 4361
6335 7367
6335 7368
6338 1677
6338 1678
6338 2083
6338 2238
6338 3357
6338 3990
6338 4215
6338 6363
6338 6620
6338 7349
6340 101
6340 293
6340 470
6340 1354
6340 2552
6340 5021
6340 5960
6340 7350
6340 7351
6340 7352
6341 1363
6341 2432
6341 2573
6341 2917
6341 4287
6341 4333
6341 5997
6341 7054
6341 7206
6341 7353
6342 221
6342 222
6342 224
6342 226
6342 387
6342 688
6342 693
6342 842
6342 887
6342 3078
6343 594
6343 810
6343 927
6343 2571
6343 4280
6343 4437
6343 6342
6343 6479
6343 7099
6343 7357
6344 135
6344 1473
6344 6203
6344 7174
6344 7245
6344 7268
6344 7272
6344 7358
6344 7359
6346 1073
6346 1766
6346 2297
6346 4287
6346 5830
6346 5886
6346 6057
6346 7361
6346 7362
6347 1249
6347 3197
6347 3201
6347 4570
6347 4634
6347 6120
6347 6147
6347 6522
6347 7305
6347 7360
6350 974
6353 2632
6353 2870
6353 3786
6353 4118
6353 6657
6353 6693
6353 6777
6353 7369
6353 7370
6353 7371
6354 120
6354 376
6354 732
6354 872
6354 1685
6354 2922
6354 3247
6354 5337
6354 7268
6354 7363
6355 481
6355 772
6355 889
6355 924
6355 2075
6355 2608
6355 6413
6355 7364
6355 7365
6355 7366
6360 900
6360 2737
6360 3503
6360 4490
6360 4799
6360 6687
6360 7109
6360 7275
6360 7382
6360 7383
6361 1043
6361 2008
6361 2428
6361 3455
6361 3965
6361 5698
6361 6867
6361 7102
6361 7384
6361 7385
6365 31
6365 271
6365 272
6365 391
6365 688
6365 876
6365 1774
6365 2326
6365 5116
6372 190
6372 1077
6372 1324
6372 3550
6372 4239
6372 4580
6372 7257
6372 7392
6372 7393
6372 7394
6379 48
6379 137
6379 1815
6379 4910
6379 7392
6382 202
6382 949
6382 1354
6382 3656
6382 3795
6382 6062
6382 7229
6382 7324
6382 7395
6382 7396
6386 391
6386 776
6386 1342
6386 1467
6386 3441
6386 3455
6386 3842
6386 6812
6386 7397
6407 1550
6407 1648
6407 1716
6407 2208
6407 4364
6407 5973
6407 7073
6407 7147
6407 7398
6407 7399
6410 221
6410 222
6410 386
6410 740
6410 821
6410 2115
6410 3357
6410 4038
6410 6223
6410 6672
6412 377
6412 604
6412 736
6412 2432
6412 2573
6412 4914
6412 5237
6412 6197
6412 7400
6412 7401
6413 34
6413 38
6413 58
6413 2181
6413 2375
6413 2456
6413 2537
6413 3101
6413 7402
6413 7403
6416 1471
6417 5890
6417 6367
6417 7117
6417 7118
6417 7119
6417 7183
6417 7184
6417 7185
6417 7405
6417 7406
6418 1226
6418 1672
6418 2678
6418 3377
6418 4775
6418 6069
6418 6437
6418 6533
6418 6926
6418 7404
6420 47
6420 48
6420 225
6420 229
6420 385
6420 387
6420 998
6420 6381
6420 6903
6423 78
6423 736
6423 868
6423 3560
6423 4056
6423 6987
6423 7003
6423 7195
6423 7263
6423 7407
6425 400
6425 1066
6425 1414
6425 1802
6425 2046
6425 4198
6425 4330
6425 5883
6425 5916
6426 6200
6426 6374
6426 6713
6426 7379
6426 7387
6428 735
6428 1423
6428 1673
6428 4029
6428 4695
6428 5269
6428 5328
6428 6854
6428 7408
6428 7409
6429 5195
6431 221
6431 225
6431 226
6431 230
6431 386
6431 842
6431 999
6431 2817
6431 3078
6431 6440
6432 1465
6432 4219
6432 5650
6432 6069
6432 6564
6432 6995
6432 7131
6432 7410
6432 7411
6434 1399
6434 1498
6434 2870
6434 3786
6434 4161
6434 5406
6434 5718
6434 6657
6434 7248
6434 7415
6435 221
6435 224
6435 225
6435 226
6435 229
6435 230
6435 386
6435 387
6435 389
6435 693
6436 2695
6436 4299
6436 4818
6436 6538
6436 7027
6436 7412
6436 7413
6436 7414
6437 1258
6437 2091
6437 2422
6437 3455
6437 7099
6437 7268
6437 7416
6437 7417
6437 7418
6437 7419
6438 1432
6438 1910
6438 2307
6438 2529
6438 2978
6438 4223
6438 7325
6438 7376
6438 8115
6438 8537
6443 1254
6443 1853
6443 2833
6443 3168
6443 3751
6443 4435
6443 4472
6443 6491
6443 6878
6443 7430
6446 432
6446 602
6446 1093
6446 2557
6446 3502
6446 3804
6446 4469
6446 6064
6450 2805
6450 5586
6450 6347
6450 6798
6450 7424
6453 560
6453 2564
6453 2632
6453 2674
6453 5519
6453 7336
6453 7421
6453 7422
6453 7423
6460 3916
6460 5469
6460 6433
6460 7018
6460 7106
6460 7425
6460 7426
6460 7427
6460 7428
6460 7429
6463 612
6463 1259
6463 2244
6463 3658
6463 4757
6463 4885
6463 5740
6463 7089
6463 7431
6464 775
6464 1733
6464 2091
6464 3588
6464 3824
6464 4826
6464 6168
6464 6732
6464 7432
6464 7433
6465 338
6465 1257
6465 3389
6465 4864
6465 4915
6465 6753
6465 7195
6465 7203
6465 7435
6469 222
6469 226
6469 227
6469 271
6469 389
6469 391
6469 392
6469 393
6469 821
6469 5116
6470 222
6470 389
6470 793
6470 887
6470 1020
6470 1113
6470 1476
6470 3212
6470 7177
6470 7434
6471 1914
6477 30
6477 486
6477 687
6477 925
6477 2368
6477 2990
6477 3190
6477 3194
6477 3362
6477 6430
6478 7030
6478 7436
6478 7437
6478 7438
6478 7439
6478 7440
6478 7441
6478 7442
6478 7443
6478 7444
6479 513
6479 736
6479 1365
6479 1706
6479 1926
6479 3482
6479 4788
6479 5672
6479 6249
6479 7445
6484 6771
6486 6146
6487 895
6488 55
6488 149
6488 587
6488 1159
6488 3670
6488 4865
6488 5685
6488 6200
6488 6619
6488 7448
6490 948
6495 6625
6502 1037
6502 1237
6502 1303
6502 2297
6502 3503
6502 4004
6502 4893
6502 6023
6502 6236
6502 7025
6507 868
6507 876
6507 2760
6507 3560
6507 3733
6507 4163
6507 7084
6507 7160
6507 7449
6507 7450
6508 1441
6508 3071
6508 3646
6508 6523
6508 7086
6510 67
6510 296
6510 1155
6510 2035
6510 4574
6510 6589
6510 6690
6510 7226
6510 7452
6510 7453
6512 287
6512 330
6512 1545
6512 3044
6512 3587
6512 3639
6512 4669
6512 5453
6512 7451
6513 7
6513 1083
6513 2716
6513 3204
6513 3349
6513 3392
6513 3539
6513 5411
6513 6526
6513 6655
6514 221
6514 223
6514 225
6514 385
6514 387
6514 541
6514 842
6514 999
6514 2817
6514 3078
6515 1565
6515 1754
6515 3663
6515 3740
6515 4464
6515 4815
6515 5085
6515 7454
6515 7455
6515 7456
6517 126
6517 146
6517 616
6517 687
6517 3798
6517 5390
6517 6115
6517 6430
6517 7488
6524 459
6525 757
6525 916
6525 1478
6525 2327
6525 4541
6525 5469
6525 5890
6525 6175
6525 7457
6526 83
6526 483
6526 1243
6526 1909
6526 2302
6526 2632
6526 2710
6526 6286
6526 7458
6526 7459
6531 1199
6531 1219
6531 1354
6531 1780
6531 1842
6531 2281
6531 2282
6531 2791
6531 3171
6531 7460
6532 2627
6533 30
6533 461
6533 826
6533 2985
6533 3095
6533 4092
6533 5629
6533 6713
6533 6895
6533 7232
6537 20
6537 252
6537 1873
6537 2368
6537 3439
6537 3759
6537 3888
6537 6058
6537 7365
6537 7463
6538 524
6538 706
6538 2334
6538 5187
6538 5307
6538 5822
6538 6165
6538 6762
6538 6959
6538 7462
6540 521
6540 1165
6540 1914
6540 2652
6540 4865
6540 5644
6540 6785
6540 7264
6540 7468
6540 7469
6543 212
6545 716
6545 2053
6545 2754
6545 6221
6545 7189
6545 7449
6545 7464
6545 7465
6545 7466
6545 7467
6550 278
6550 279
6550 1020
6550 1066
6550 2326
6550 3608
6550 3682
6550 6624
6550 7079
6550 7470
6557 57
6557 916
6557 1173
6557 1539
6557 1540
6557 2274
6557 2361
6557 2647
6557 3663
6557 6819
6559 121
6559 302
6559 323
6559 427
6559 1216
6559 4049
6559 4882
6559 5363
6559 5630
6560 576
6560 1093
6560 1371
6560 1674
6560 2087
6560 2478
6560 4625
6560 5251
6560 7471
6560 7472
6562 1052
6562 1129
6562 2564
6562 4773
6562 7472
6562 8446
6562 8790
6563 401
6563 1007
6563 1329
6563 1570
6563 1822
6563 2425
6563 2755
6563 3582
6563 7451
6563 7473
6565 484
6565 1026
6565 2954
6565 4910
6565 4911
6565 4975
6565 5010
6565 5307
6565 7474
6565 7475
6569 276
6569 278
6569 688
6569 876
6569 1298
6569 1623
6569 2720
6569 3588
6569 3926
6569 7476
6571 5583
6572 131
6572 888
6572 3430
6572 4111
6572 4161
6572 4205
6572 4269
6572 4759
6572 7247
6572 7477
6574 320
6574 3023
6574 3294
6574 3349
6574 3447
6574 4148
6574 4508
6574 5183
6574 5438
6574 6044
6578 370
6578 576
6578 3334
6578 3832
6578 5644
6578 6817
6578 7058
6578 7431
6578 7478
6578 7479
6580 462
6580 1571
6580 3485
6580 3968
6580 6086
6580 6624
6580 6961
6580 7480
6580 7481
6580 7482
6581 2370
6582 1839
6582 3007
6582 3926
6582 4062
6582 5740
6582 7410
6582 7449
6582 7483
6582 7484
6582 7485
6584 134
6584 1497
6584 1675
6584 3071
6584 3445
6584 3997
6584 4792
6584 5183
6584 5732
6584 7486
6586 594
6586 1897
6586 2408
6586 4276
6586 5638
6586 6236
6586 7492
6586 7493
6586 7494
6587 924
6587 1106
6587 2750
6587 3543
6587 4590
6587 4820
6587 5787
6587 6810
6587 7501
6589 351
6589 1625
6589 3013
6589 4331
6589 5254
6589 5508
6589 6564
6589 7489
6589 7490
6589 7491
6597 924
6597 2419
6597 3956
6597 4820
6597 4940
6597 5900
6597 6127
6597 6197
6597 6496
6597 6951
6598 49
6598 882
6598 898
6598 1735
6598 1914
6598 2369
6598 2904
6598 3214
6598 4369
6598 7110
6600 35
6600 594
6600 1049
6600 3504
6600 6333
6600 6826
6600 7495
6600 7496
6600 7497
6601 2915
6601 3090
6601 3172
6601 4009
6601 4426
6601 4978
6601 7489
6601 7498
6601 7499
6601 7500
6603 1046
6611 576
6611 676
6611 972
6611 1008
6611 1285
6611 1868
6611 1905
6611 1927
6611 2024
6611 2902
6611 3832
6611 3914
6611 3923
6611 3953
6611 4174
6611 4287
6611 4342
6611 4488
6611 5082
6611 5215
6611 5634
6611 5770
6611 5890
6611 5921
6611 6209
6611 7021
6611 7502
6611 7503
6611 7504
6611 7505
6611 7506
6611 7507
6615 4057
6616 1161
6617 601
6617 1441
6617 2180
6617 3643
6617 3832
6617 3889
6617 5269
6617 5787
6617 7058
6617 7488
6621 37
6621 44
6621 1258
6621 1563
6621 3975
6621 3993
6621 4627
6621 6952
6621 7508
6621 7509
6622 1927
6622 8221
6625 3102
6625 3114
6625 3788
6625 3893
6625 5251
6625 7511
6625 7512
6625 7513
6625 7514
6625 7515
6628 180
6628 1825
6628 2043
6628 2336
6628 2350
6628 3003
6628 3803
6628 5973
6628 7516
6628 7517
6629 546
6629 777
6629 1054
6629 2917
6629 3013
6629 4426
6629 6526
6629 7213
6629 7518
6636 777
6636 1372
6636 2417
6636 2609
6636 5712
6636 6266
6636 6761
6636 7519
6636 7520
6636 7521
6640 485
6640 1773
6640 3137
6640 4075
6640 7522
6642 827
6642 2801
6642 3293
6642 3685
6642 5223
6642 5238
6642 6224
6642 7523
6642 7524
6642 7525
6643 1697
6645 660
6645 1582
6645 2412
6645 4153
6645 7455
6645 7818
6645 8312
6645 8313
6645 8314
6645 8315
6646 202
6646 3747
6646 5394
6651 48
6651 223
6651 229
6651 273
6651 275
6651 821
6651 854
6651 1198
6651 1277
6651 1777
6652 161
6652 1211
6652 1935
6652 2852
6652 2901
6652 3370
6652 7529
6652 7530
6652 7531
6652 7532
6653 772
6653 1519
6653 1672
6653 1899
6653 2066
6653 2476
6653 3194
6653 3893
6653 4749
6653 7526
6654 757
6654 1989
6654 3067
6654 3232
6654 3918
6654 4695
6654 6224
6654 8364
6654 8751
6654 8755
6656 461
6656 1874
6656 3643
6656 4773
6656 4815
6656 4832
6656 4885
6656 5259
6656 6386
6656 7353
6657 539
6657 2708
6657 3018
6657 3250
6657 4046
6657 4073
6657 5166
6657 7527
6657 7528
6659 6959
6660 25
6660 313
6660 1141
6660 1225
6660 1423
6660 1649
6660 2150
6660 2812
6660 5900
6660 6697
6662 94
6663 1115
6663 2676
6663 2833
6663 2853
6663 3377
6663 3561
6663 3625
6663 3946
6663 5861
6663 7533
6664 898
6671 367
6671 2540
6671 2993
6671 3066
6671 3088
6671 3716
6671 3842
6671 5460
6671 7507
6672 54
6672 370
6672 601
6672 686
6672 895
6672 919
6672 1050
6672 1164
6672 1441
6672 1542
6672 1590
6672 1633
6672 1681
6672 2180
6672 2759
6672 3030
6672 3124
6672 3643
6672 3832
6672 4024
6672 4059
6672 4723
6672 5269
6672 5307
6672 5345
6672 5384
6672 5644
6672 6165
6672 6566
6672 6840
6672 6967
6672 7043
6672 7058
6672 7290
6672 7342
6672 7431
6672 7581
6672 7582
6672 7583
6672 7584
6673 1243
6673 2992
6673 3603
6673 6051
6673 6224
6673 7007
6673 7018
6673 7068
6673 7078
6673 7534
6674 700
6674 1307
6674 1772
6674 2671
6674 2998
6674 5441
6674 5576
6674 5985
6674 7254
6674 7500
6675 475
6675 1451
6675 2577
6675 4046
6675 4143
6675 4572
6675 5917
6675 7350
6675 7442
6676 7535
6677 13
6677 1129
6677 1256
6677 2627
6677 4024
6677 6474
6677 6536
6677 7404
6677 7449
6677 7530
6683 126
6683 392
6683 1946
6683 3453
6683 3587
6683 4294
6683 6979
6683 7513
6683 7536
6689 292
6689 974
6689 1791
6689 2164
6689 3530
6689 3690
6689 5286
6689 6032
6689 7335
6689 7537
6691 382
6691 1344
6691 3007
6691 4395
6691 4736
6691 7399
6691 7543
6691 7544
6691 7545
6692 1036
6692 2928
6692 3318
6692 4633
6692 5185
6692 5404
6692 6432
6692 7054
6692 7541
6692 7542
6693 1774
6693 2833
6693 3062
6693 5850
6693 6026
6693 6517
6693 7469
6693 7547
6693 7548
6693 7549
6694 863
6694 948
6694 2850
6694 3643
6694 5204
6694 5306
6694 5588
6694 7538
6694 7539
6694 7540
6695 346
6700 1441
6700 1646
6700 2600
6700 4810
6700 4819
6700 5862
6700 6638
6700 7016
6700 7289
6700 8156
6700 8161
6700 8299
6705 5356
6706 784
6706 3152
6706 5114
6706 6465
6706 6483
6706 6551
6706 6944
6706 7550
6706 7551
6706 7552
6707 77
6707 288
6707 3297
6707 4634
6707 6057
6707 6093
6707 6927
6707 7550
6707 7553
6707 7554
6708 668
6708 3462
6708 3485
6708 4272
6708 7206
6708 7539
6708 7555
6708 7556
6708 7557
6710 10
6710 1265
6710 2035
6710 2492
6710 2702
6710 2729
6710 6558
6710 7202
6710 7558
6710 7559
6711 7599
6714 2333
6716 107
6716 2362
6716 2758
6716 3690
6716 4431
6716 4832
6716 5070
6716 5492
6716 7125
6716 8144
6720 224
6720 271
6720 272
6720 389
6720 391
6720 688
6720 821
6720 876
6720 1297
6720 1363
6724 632
6724 742
6724 1195
6724 1226
6724 1913
6724 3873
6724 6026
6724 6062
6724 7323
6724 7565
6725 447
6725 1479
6725 1692
6725 1874
6725 3121
6725 4494
6725 5301
6725 5871
6725 7563
6725 7564
6728 1559
6728 1907
6728 2653
6728 3343
6728 3704
6728 5190
6728 5426
6728 7541
6728 7566
6728 7567
6730 226
6730 227
6730 275
6730 276
6730 386
6730 854
6730 1019
6730 1198
6730 3730
6731 549
6733 1888
6733 2206
6733 4237
6733 4390
6733 5443
6733 5892
6733 7332
6733 7568
6733 7569
6733 7570
6735 350
6735 1233
6735 1234
6735 2297
6735 2698
6735 2769
6735 5479
6735 7091
6735 7221
6735 7572
6736 1478
6736 2666
6736 3056
6736 4115
6736 5630
6736 5631
6736 7358
6736 8249
6739 30
6739 1025
6739 2736
6739 3039
6739 4746
6739 4921
6739 5207
6739 6619
6739 7410
6739 7571
6740 45
6740 777
6740 1069
6740 2332
6740 3324
6740 4749
6740 7328
6740 7573
6740 7574
6740 7575
6742 1414
6742 1428
6742 3574
6742 6271
6742 7295
6744 375
6744 782
6744 1237
6744 2138
6744 3965
6744 4057
6744 5356
6744 5583
6744 6869
6744 7576
6747 2911
6747 3171
6747 3521
6747 4164
6747 4175
6747 5378
6747 5443
6747 7164
6747 7206
6747 7481
6755 253
6755 336
6755 2339
6755 2983
6755 4125
6755 4820
6755 5423
6755 7225
6755 7262
6755 7580
6760 6715
6761 1812
6764 3181
6769 1136
6770 3910
6771 3605
6772 1929
6773 30
6773 302
6773 925
6773 1766
6773 2030
6773 2990
6773 3775
6773 4223
6773 5298
6773 5545
6774 1424
6775 955
6775 1848
6775 1909
6775 2845
6775 3493
6775 3548
6775 3721
6775 4939
6775 7585
6781 1473
6781 3114
6781 3121
6781 7335
6781 7587
6787 80
6787 477
6787 676
6787 1129
6787 1311
6787 1368
6787 1369
6787 3378
6787 3843
6792 31
6792 2323
6792 3150
6792 3334
6792 6264
6792 7390
6792 7478
6792 7492
6792 7588
6792 7589
6793 539
6793 1310
6793 1840
6793 4431
6793 5079
6793 5097
6793 5429
6793 5666
6793 7358
6793 7592
6795 146
6795 1066
6795 3328
6795 4000
6795 4909
6795 5630
6795 6601
6795 7140
6795 7142
6795 7598
6801 737
6801 1356
6801 2845
6801 3181
6801 3371
6801 5214
6801 6980
6801 7475
6801 7596
6801 7597
6802 159
6802 565
6802 592
6802 737
6802 5806
6802 5844
6802 7593
6802 7594
6802 7595
6804 220
6804 2698
6804 3463
6804 4214
6804 4785
6804 6305
6804 6423
6804 6507
6804 6899
6804 7596
6805 7601
6806 1027
6806 1914
6806 2708
6806 3435
6806 6819
6807 1236
6807 2247
6807 2297
6807 2643
6807 2991
6807 3357
6807 6204
6807 6563
6807 7188
6812 20
6812 1101
6812 2425
6812 2573
6812 3779
6812 4426
6812 4630
6812 5768
6812 6050
6812 7600
6814 1354
6814 2627
6814 4106
6814 4534
6814 6447
6814 7140
6814 7526
6814 7602
6814 7603
6814 7604
6818 5510
6819 181
6819 3013
6819 5478
6830 2611
6830 5404
6830 7424
6830 7606
6830 7607
6830 7608
6830 7609
6830 7610
6833 166
6833 645
6833 2744
6833 2917
6833 3463
6833 4785
6833 5278
6833 6973
6833 7222
6836 2351
6836 2563
6836 4285
6836 5566
6836 6877
6840 660
6840 1426
6840 1543
6840 1641
6840 1953
6840 2450
6840 3503
6840 5548
6840 7141
6840 7611
6841 140
6842 277
6842 279
6842 388
6842 1020
6842 1676
6842 5391
6842 5481
6842 6841
6842 7612
6842 7613
6845 166
6845 874
6845 1005
6845 1694
6845 2479
6845 2932
6845 4264
6845 4483
6845 4815
6845 6739
6849 722
6849 1041
6849 1073
6849 1677
6849 2472
6849 2544
6849 3854
6849 6204
6849 7614
6849 7615
6851 2983
6852 551
6852 2289
6852 5577
6852 7657
6852 7658
6852 7659
6855 2759
6855 3436
6855 3732
6855 3786
6855 4050
6855 6213
6855 7409
6855 7575
6855 7616
6855 7617
6858 613
6858 983
6858 2786
6858 4075
6858 4379
6858 5723
6858 6244
6858 7443
6858 7618
6863 535
6863 1105
6863 2545
6863 2575
6863 2732
6863 4462
6863 4882
6863 7334
6863 7619
6863 7620
6864 6111
6866 462
6866 1158
6866 1853
6866 3536
6866 4975
6866 6264
6866 6839
6866 7493
6866 7623
6866 7624
6870 1965
6870 2329
6870 3047
6870 3926
6870 4069
6870 4579
6870 4979
6870 6805
6870 7328
6870 7621
6871 2895
6871 4272
6871 4340
6871 4559
6871 5682
6871 5723
6871 6761
6871 6992
6871 7051
6871 7622
6873 7625
6874 147
6874 252
6874 498
6874 1226
6874 1932
6874 4500
6874 5869
6874 8117
6874 8297
6874 8298
6876 7090
6876 7664
6886 583
6886 585
6886 658
6886 1355
6886 1985
6886 4044
6886 4709
6886 5298
6886 6185
6886 7634
6887 77
6887 529
6887 611
6887 618
6887 1095
6887 2897
6887 4556
6887 6280
6887 7277
6889 288
6889 2378
6889 3474
6889 3775
6889 3869
6889 5429
6889 6659
6889 7016
6889 7385
6889 7638
6892 36
6892 122
6892 949
6892 1220
6892 2245
6892 3160
6892 4349
6892 6483
6892 7092
6892 7636
6895 222
6895 227
6895 229
6895 279
6895 388
6895 389
6895 1020
6895 1364
6895 1676
6895 7637
6898 7640
6899 7
6899 1492
6899 1925
6899 2897
6899 4669
6899 5349
6899 6372
6899 7106
6899 7639
6903 50
6903 56
6903 308
6903 915
6903 1944
6903 2648
6903 2698
6903 2754
6903 2932
6903 4742
6907 1866
6907 2555
6907 4626
6908 573
6908 590
6908 3262
6908 5395
6908 5782
6908 6453
6908 7410
6908 7412
6908 7641
6908 7642
6916 282
6916 1691
6916 2496
6916 3034
6916 3035
6916 3739
6916 3774
6916 4396
6916 5356
6916 5596
6918 1043
6918 2385
6918 2428
6918 2812
6918 5224
6918 7643
6918 7644
6918 7645
6918 7646
6918 7647
6919 336
6919 573
6919 688
6919 3655
6919 3786
6919 7096
6919 7223
6919 7237
6919 7648
6919 7649
6922 765
6922 1027
6924 430
6924 592
6924 956
6924 2314
6924 2472
6924 4464
6924 5242
6924 6576
6924 7650
6924 7651
6928 49
6928 420
6928 688
6928 1165
6928 2731
6928 3294
6928 4457
6928 4822
6928 5584
6928 5631
6929 737
6929 1571
6929 2734
6929 3721
6929 3886
6929 5477
6929 6787
6929 7280
6929 7660
6929 7661
6930 876
6932 110
6932 235
6932 519
6932 2198
6932 5261
6932 5600
6932 5762
6932 6078
6932 6909
6932 7392
6933 1693
6933 1737
6933 2282
6933 2720
6933 4273
6933 4506
6933 6077
6933 6162
6933 7662
6937 708
6937 1819
6937 3707
6937 4075
6937 4346
6937 4864
6937 5299
6937 5347
6937 5796
6937 7336
6944 974
6944 1189
6944 1213
6944 2683
6944 3430
6944 3854
6944 4229
6944 4558
6944 7180
6944 7624
6945 19
6945 197
6945 2012
6945 2039
6945 4747
6945 7314
6945 7666
6945 7667
6945 7668
6945 7669
6947 135
6947 256
6947 402
6947 890
6947 1417
6947 1964
6947 4222
6947 5132
6947 6203
6947 7665
6952 621
6952 1583
6952 5248
6952 5251
6952 5307
6952 5880
6952 6311
6952 7670
6952 7671
6953 374
6953 2471
6953 2705
6953 3139
6953 3437
6953 3594
6953 4579
6953 5265
6953 6845
6953 7672
6954 5634
6955 128
6955 420
6955 1773
6955 2051
6955 2736
6955 5869
6955 6564
6955 7586
6955 7667
6955 7681
6956 80
6956 81
6956 420
6956 1465
6956 2003
6956 2439
6956 5426
6956 7667
6956 7674
6956 7675
6957 110
6957 188
6957 705
6957 1520
6957 1682
6957 3084
6957 5768
6957 6439
6957 6967
6957 7264
6958 815
6958 936
6958 1049
6958 3171
6958 5957
6958 8293
6958 8497
6958 8498
6958 8499
6960 1096
6960 1165
6960 1642
6960 2856
6960 3171
6960 3200
6960 3582
6960 4728
6960 7673
6964 625
6964 757
6964 2740
6964 3368
6964 3543
6964 5983
6964 6114
6964 6166
6964 7676
6966 554
6966 1677
6966 3436
6966 4349
6966 4519
6966 7180
6966 7530
6966 7677
6966 7678
6966 7679
6969 243
6969 1327
6969 4042
6969 4417
6969 4558
6969 6097
6969 7029
6969 7090
6969 7279
6969 7680
6970 1224
6970 1479
6970 1593
6970 1987
6970 2694
6970 3571
6970 5444
6970 5957
6970 6021
6970 7688
6975 580
6975 947
6975 6062
6975 7219
6975 7682
6975 7683
6975 7684
6975 7685
6975 7686
6975 7687
6981 779
6981 1987
6981 2104
6981 2216
6981 3224
6981 3281
6981 4682
6981 5651
6981 7299
6981 7610
6983 271
6983 274
6983 275
6983 279
6983 876
6983 1086
6983 7689
6983 7690
6983 7691
6983 7692
6984 5707
6987 5147
6987 5590
6987 5962
6987 6453
6987 7150
6987 7693
6987 7694
6987 7695
6987 7696
6987 7697
6988 155
6988 1656
6988 4273
6988 5105
6988 6197
6988 6356
6988 6578
6988 7079
6988 7698
6988 7699
6992 167
6994 269
6994 283
6994 699
6994 1868
6994 2558
6994 2908
6994 6795
6994 7700
6994 7701
6994 7702
6996 3377
6996 4384
6996 4507
6998 509
6998 1356
6998 1839
6998 2246
6998 3429
6998 3773
6998 3968
6998 4074
6998 5204
6998 7704
7001 324
7001 508
7001 986
7001 4498
7001 4557
7001 7705
7001 7706
7001 7707
7001 7708
7001 7709
7005 4260
7008 6433
7010 6385
7012 1315
7012 1424
7012 1780
7012 3132
7012 3786
7012 5603
7012 5924
7012 6761
7012 7164
7012 7712
7024 2791
7024 3558
7024 5140
7024 5228
7024 5933
7024 6785
7024 6817
7024 7264
7024 7732
7024 7733
7025 5480
7027 231
7027 900
7027 1461
7027 2278
7027 2376
7027 2455
7027 4994
7027 5281
7027 5470
7027 5640
7030 7764
7033 188
7033 223
7033 811
7033 823
7033 2888
7033 4237
7033 7100
7033 7410
7033 7719
7034 3839
7034 4264
7034 4888
7034 5186
7034 5822
7034 5852
7034 6653
7034 6763
7034 7483
7035 326
7035 1027
7035 1929
7035 2389
7035 3162
7035 3269
7035 3463
7035 4151
7035 5346
7035 7730
7036 7720
7036 7721
7036 7722
7036 7723
7036 7724
7036 7725
7036 7726
7036 7727
7036 7728
7036 7729
7044 1431
7044 1778
7044 1823
7044 2389
7044 2776
7044 6655
7044 7024
7044 7734
7044 7735
7044 7736
7047 1390
7047 1497
7047 6014
7047 7393
7047 7684
7047 7737
7047 7738
7047 7739
7047 7740
7047 7741
7048 587
7048 1059
7048 1655
7048 3138
7048 3626
7048 5528
7048 5874
7048 7742
7048 7743
7050 330
7050 633
7050 1051
7050 2387
7050 2823
7050 4564
7050 6747
7050 7172
7050 7173
7050 7174
7052 3992
7052 7245
7055 44
7055 936
7055 1964
7055 2182
7055 4163
7055 4453
7055 5176
7055 6716
7055 6778
7055 6799
7056 856
7056 1887
7056 1939
7056 3497
7056 3578
7056 5846
7056 8381
7056 8382
7056 8383
7056 8384
7060 2389
7060 3775
7060 6154
7060 6555
7060 7744
7063 393
7063 1297
7063 2297
7063 2779
7063 3250
7063 4230
7063 7349
7063 7600
7063 7745
7063 7746
7065 126
7065 231
7065 1429
7065 4168
7065 4261
7065 5403
7065 6316
7065 6317
7065 7584
7065 7747
7066 339
7066 400
7066 2805
7066 4388
7066 5205
7066 5500
7066 6035
7066 6860
7066 7748
7066 7749
7067 1799
7067 4062
7067 5194
7067 5417
7067 5519
7067 6453
7067 7344
7067 7751
7067 7752
7067 7753
7068 265
7068 505
7068 1590
7068 1964
7068 1975
7068 2180
7068 2695
7068 2814
7068 3460
7068 4013
7068 5002
7068 5238
7068 5770
7068 6210
7068 6840
7068 7178
7068 7754
7070 1424
7070 4740
7070 5215
7070 5405
7070 7750
7076 434
7076 563
7076 1066
7076 2075
7076 2940
7076 3462
7076 3485
7076 4692
7076 5906
7076 7755
7077 76
7077 1525
7077 1989
7077 3168
7077 3320
7077 3638
7077 5050
7077 6564
7077 7756
7080 1692
7080 1773
7080 2401
7080 2786
7080 4361
7080 5528
7080 5589
7080 6381
7080 6564
7080 7757
7083 56
7083 1323
7083 2708
7083 4078
7083 4746
7083 7446
7083 7501
7083 7758
7083 7759
7087 209
7087 2155
7087 3052
7087 3635
7087 4557
7087 6040
7087 6246
7087 7302
7087 7760
7090 2163
7090 2178
7090 2289
7090 2520
7090 4479
7090 4630
7090 5640
7090 6078
7091 1486
7091 2043
7091 3966
7091 5224
7091 5806
7091 6432
7091 7354
7091 7761
7091 7762
7091 7763
7098 5410
7100 123
7100 889
7100 1069
7100 2594
7100 3485
7100 4458
7100 6030
7100 7765
7100 7766
7101 54
7101 441
7101 1230
7101 3342
7101 5004
7101 5239
7101 7773
7101 7774
7101 7775
7101 7776
7102 1134
7102 2066
7102 2857
7102 3240
7102 3409
7102 3643
7102 3808
7102 6490
7102 7021
7102 7302
7104 233
7104 954
7104 3440
7104 3478
7104 4991
7104 5194
7104 6058
7104 7291
7104 7782
7105 943
7105 1004
7105 2191
7105 4222
7105 4787
7105 6062
7105 7067
7105 7767
7105 7768
7105 7769
7108 2454
7108 3588
7108 4272
7108 4382
7108 5816
7108 6436
7108 6889
7108 7770
7108 7771
7108 7772
7109 283
7109 1590
7109 2043
7109 3071
7109 3639
7109 4033
7109 5214
7109 6506
7109 6509
7109 7203
7112 114
7112 519
7112 1453
7112 1466
7112 1503
7112 1576
7112 2698
7112 3434
7112 4788
7112 7401
7113 68
7113 787
7113 2599
7113 2917
7113 4709
7113 6641
7113 7777
7113 7778
7113 7779
7113 7780
7115 57
7115 1438
7115 1623
7115 2282
7115 2927
7115 3574
7115 3743
7115 4111
7115 4753
7115 5974
7117 17
7117 315
7117 1417
7117 1804
7117 2165
7117 2652
7117 3889
7117 6017
7117 6870
7117 7781
7121 462
7121 497
7121 1631
7121 3389
7121 3714
7121 3968
7121 4194
7121 5070
7121 6360
7121 7783
7125 450
7125 470
7125 1446
7125 2022
7125 2862
7125 2917
7125 7784
7125 7785
7125 7786
7125 7787
7130 6284
7132 3764
7133 1879
7140 565
7140 960
7140 2243
7140 3249
7140 3764
7140 3926
7140 5643
7140 6798
7140 7708
7140 7796
7145 3119
7145 3171
7145 3617
7145 4938
7145 4940
7145 7344
7145 7501
7145 7793
7145 7794
7145 7795
7146 1350
7146 1613
7146 2324
7146 3090
7146 4032
7146 4694
7146 4964
7146 6901
7146 7148
7146 7788
7147 2801
7147 3047
7147 3126
7147 5201
7147 6842
7147 7554
7147 7789
7147 7790
7147 7791
7147 7792
7148 1733
7148 3077
7148 3285
7148 4133
7148 5887
7148 6507
7148 6710
7148 6887
7148 7349
7148 7799
7150 660
7150 4155
7150 4379
7150 4423
7150 5288
7150 6259
7150 6592
7150 6648
7150 7344
7150 7789
7151 1352
7151 2199
7151 2445
7151 3075
7151 3319
7151 3808
7151 6358
7151 7191
7151 7797
7151 7798
7156 1929
7160 1819
7160 1825
7160 1911
7160 3389
7160 3628
7160 3803
7160 4689
7160 4864
7160 5299
7160 6330
7161 1465
7161 3607
7161 3869
7161 6528
7161 6860
7161 7755
7161 7802
7161 7803
7161 7804
7161 7805
7162 1476
7162 3067
7162 3259
7162 4974
7162 5669
7162 7620
7162 7702
7162 7812
7162 7813
7163 47
7163 48
7163 223
7163 280
7163 541
7163 841
7163 999
7163 1086
7163 7806
7163 7807
7164 462
7164 647
7164 2176
7164 2368
7164 3743
7164 4361
7164 4921
7164 5017
7164 7365
7164 7620
7165 37
7165 193
7165 2103
7165 3547
7165 3795
7165 5082
7165 7106
7165 7584
7165 7799
7165 7809
7168 3418
7168 4331
7168 4422
7168 4814
7168 5937
7168 6021
7168 6341
7168 6590
7168 7682
7168 7808
7170 1864
7173 386
7173 387
7173 808
7173 2878
7173 3379
7173 3775
7173 6936
7173 7226
7173 7662
7173 7696
7174 38
7174 1551
7174 1665
7174 3668
7174 3805
7174 4001
7174 4454
7174 4697
7174 5973
7174 7465
7175 546
7175 665
7175 3526
7175 4472
7175 6106
7175 7545
7175 7670
7175 7814
7175 7815
7176 4302
7178 343
7178 678
7178 1247
7178 3116
7178 3281
7178 4355
7178 4774
7178 6093
7178 7161
7178 7816
7186 2768
7188 56
7188 1576
7188 2806
7188 3442
7188 7037
7188 7818
7188 7819
7189 7855
7190 548
7190 672
7190 1248
7190 1584
7190 3089
7190 5488
7190 5861
7190 6697
7190 6877
7190 7206
7191 458
7191 2589
7191 3339
7191 4148
7191 5372
7191 6199
7191 6340
7191 6465
7191 7235
7191 7817
7192 5132
7196 2916
7196 4426
7196 4527
7196 6005
7196 6105
7196 6538
7196 7823
7196 7824
7196 7825
7196 7826
7197 1631
7197 2582
7197 3775
7197 6697
7198 94
7198 1113
7198 3411
7198 4564
7198 4950
7198 5021
7198 5585
7198 5800
7198 7820
7198 7821
7200 4810
7201 1769
7201 2093
7201 3081
7201 5595
7201 6360
7201 6660
7201 7539
7201 7647
7201 7927
7201 8266
7202 207
7205 1121
7205 2024
7205 2573
7205 2898
7205 3842
7205 4326
7205 5140
7205 7048
7205 7520
7205 8226
7206 420
7206 508
7206 712
7206 887
7206 1656
7206 2416
7206 2609
7206 2631
7206 3474
7206 6566
7208 461
7208 1340
7208 1665
7208 1790
7208 1798
7208 1902
7208 4432
7208 7105
7208 7457
7208 7822
7211 285
7212 1255
7212 1499
7212 5082
7212 5575
7212 7827
7212 7828
7212 7829
7212 7830
7212 7831
7212 7832
7214 936
7214 3747
7214 5774
7214 6646
7214 7255
7214 7833
7214 7834
7214 7835
7214 7836
7214 7837
7228 2042
7228 3945
7228 5528
7228 5556
7228 5843
7228 7838
7228 7839
7228 7840
7228 7841
7230 160
7230 287
7230 314
7230 818
7230 1032
7230 1184
7230 1526
7230 2545
7230 3289
7230 4111
7230 4643
7230 4694
7230 4980
7230 5166
7230 5391
7230 6443
7230 6604
7230 7226
7230 7481
7230 7684
7230 7842
7230 7843
7230 7844
7230 7845
7230 7846
7230 7847
7230 7848
7230 7849
7233 839
7233 891
7233 979
7233 1431
7233 3213
7233 3542
7233 6170
7233 7514
7233 7852
7233 7853
7234 534
7234 1220
7234 3157
7234 5235
7234 5348
7234 6325
7234 7473
7234 7764
7234 7850
7234 7851
7235 1238
7235 1255
7235 1454
7235 2598
7235 4536
7235 4662
7235 5768
7235 6210
7235 6990
7235 7205
7237 653
7237 1853
7237 4359
7237 4472
7237 7713
7238 2707
7238 2781
7238 3988
7238 5588
7238 6188
7239 374
7239 1476
7239 3282
7239 4078
7239 5441
7239 5962
7239 7244
7239 7856
7239 7857
7239 7858
7241 876
7241 1480
7241 1648
7241 3869
7241 5462
7241 7265
7241 7635
7241 7859
7241 7860
7241 7861
7243 6352
7244 983
7244 1240
7244 3585
7244 3610
7244 4615
7244 4938
7244 5340
7244 5639
7244 6978
7244 7865
7245 1929
7245 2647
7245 3124
7245 5238
7245 5717
7245 6320
7245 7043
7245 7397
7245 7864
7247 1807
7247 1956
7247 2370
7247 2465
7247 7189
7247 7397
7247 7588
7247 7866
7247 7867
7247 7868
7248 25
7248 524
7248 954
7248 3440
7248 3774
7250 3506
7250 3643
7250 4792
7250 5216
7250 6026
7252 350
7252 891
7252 1185
7252 1655
7252 4454
7252 6103
7252 6817
7252 7870
7252 7871
7252 7872
7253 1164
7253 1250
7253 1664
7253 1852
7253 1866
7253 2330
7253 3757
7253 6555
7253 7503
7253 7869
7262 1057
7262 2366
7262 3162
7262 3249
7262 5732
7262 5754
7262 6600
7262 6615
7262 7708
7262 7874
7264 317
7264 3652
7264 5258
7264 5701
7264 6512
7264 6603
7264 7514
7264 7610
7264 7875
7264 7876
7268 2055
7268 2769
7268 5866
7268 5946
7268 6932
7268 7334
7268 7593
7268 7878
7268 7879
7268 7880
7273 302
7273 872
7273 2712
7273 3094
7273 3790
7273 6885
7273 7878
7273 7881
7273 7882
7273 7883
7274 1211
7274 2297
7274 4940
7274 6262
7274 6447
7274 7501
7274 7827
7274 7884
7274 7885
7275 271
7275 272
7275 391
7275 392
7275 816
7275 876
7275 1022
7275 1676
7275 3078
7279 391
7279 686
7279 876
7279 1806
7279 4316
7279 5375
7279 7121
7279 7133
7279 8090
7279 8291
7280 668
7280 1049
7280 2981
7280 4547
7280 6469
7280 6812
7280 7658
7280 8518
7280 8519
7285 565
7285 1237
7285 2031
7285 2138
7285 5477
7285 6800
7285 7517
7285 7886
7285 7887
7286 420
7286 1196
7286 2137
7286 2519
7286 4081
7286 6652
7286 7066
7286 7888
7286 7889
7288 3277
7292 609
7292 1063
7292 3172
7292 3890
7292 3891
7292 4541
7292 5921
7292 7890
7292 7891
7292 7892
7295 2693
7295 2745
7295 2845
7295 3109
7295 3115
7295 3149
7295 5703
7295 5757
7295 7231
7295 7894
7296 16
7296 554
7296 737
7296 2247
7296 2354
7296 2541
7296 3021
7296 4124
7296 5251
7296 7893
7305 1256
7305 1369
7305 2721
7305 2921
7305 3442
7305 5336
7305 5852
7305 5990
7305 6324
7305 7354
7307 5886
7309 367
7309 744
7309 2558
7309 4954
7309 6622
7309 7274
7309 7808
7309 7890
7309 7895
7309 7896
7310 1021
7310 1169
7310 2955
7310 3877
7310 4321
7310 5214
7310 5956
7310 7897
7310 7898
7310 7899
7313 1163
7314 9
7314 658
7314 700
7314 1220
7314 1328
7314 3259
7314 4682
7314 4785
7314 6964
7314 7349
7317 3475
7317 3869
7317 3937
7317 4290
7317 5082
7317 6154
7317 6419
7317 6510
7317 7904
7317 7905
7318 834
7318 1423
7318 1911
7318 2329
7318 3309
7318 3560
7318 5595
7318 7902
7318 7903
7319 811
7319 1520
7319 1538
7319 3084
7319 3562
7319 6078
7319 6528
7319 7526
7319 7900
7319 7901
7324 226
7326 123
7326 1786
7326 1809
7326 4276
7326 4277
7326 7537
7326 7625
7326 7892
7326 7908
7327 633
7327 762
7327 2247
7327 2525
7327 2734
7327 4589
7327 6700
7327 7397
7327 7906
7327 7907
7328 592
7328 1340
7328 1369
7328 3402
7328 3571
7328 7005
7328 7433
7328 7921
7328 7922
7329 305
7331 919
7332 461
7332 920
7332 1874
7332 2235
7332 2335
7332 2571
7332 2978
7332 3709
7332 7214
7332 7901
7334 979
7334 1224
7334 1270
7334 7805
7334 7909
7334 7910
7334 7911
7334 7912
7334 7913
7335 143
7335 403
7335 1383
7335 3000
7335 4248
7335 4605
7335 7387
7335 7612
7335 7914
7335 7915
7337 7881
7338 911
7338 1262
7338 1542
7338 1909
7338 2222
7338 2484
7338 7640
7338 7917
7338 7918
7338 7919
7340 36
7340 687
7340 1077
7340 1365
7340 1373
7340 1525
7340 2088
7340 2378
7340 7112
7340 7916
7341 960
7342 834
7342 1542
7342 2507
7342 2767
7342 3682
7342 3832
7342 5345
7342 5365
7342 6840
7342 7121
7343 612
7343 4583
7343 6047
7343 7920
7344 840
7344 1269
7344 1709
7344 3995
7344 4248
7344 5026
7344 5703
7344 5990
7344 6540
7344 7584
7345 36
7345 1098
7345 1813
7345 2017
7345 2255
7346 293
7346 437
7346 838
7346 1360
7346 2090
7346 2688
7346 3081
7346 4615
7346 5577
7346 6703
7349 469
7349 1446
7349 2031
7349 2103
7349 2238
7349 4888
7349 5998
7349 6770
7349 7923
7349 7924
7352 2222
7352 4148
7355 2114
7355 3234
7355 3740
7355 3785
7355 7148
7355 7225
7355 7328
7355 7716
7355 7927
7356 2003
7356 4168
7356 5010
7356 5204
7356 5428
7356 6354
7356 7866
7356 7919
7356 7925
7356 7926
7359 90
7359 205
7359 1538
7359 3447
7359 5822
7359 7201
7359 7790
7359 7928
7359 7929
7359 7930
7360 287
7360 461
7360 1700
7360 1929
7360 4906
7360 5595
7360 5780
7360 7340
7360 7931
7360 7932
7363 1053
7363 1478
7363 7115
7363 7962
7364 676
7364 1453
7364 1839
7364 2017
7364 2060
7364 3390
7364 7934
7364 7935
7364 7936
7364 7937
7366 265
7366 1426
7366 7963
7369 1578
7369 2324
7369 3480
7369 4151
7369 7844
7369 7938
7369 7939
7369 7940
7369 7941
7369 7942
7371 477
7371 2185
7371 4248
7371 5588
7371 6175
7371 6823
7371 7484
7371 7718
7371 7918
7371 7943
7375 2048
7375 2376
7375 5190
7375 7677
7375 7704
7377 223
7377 302
7377 325
7377 389
7377 400
7377 4287
7377 5119
7377 6118
7377 7620
7377 7644
7380 1605
7380 2423
7380 2844
7380 4251
7380 5994
7380 6249
7380 7812
7380 7942
7380 7944
7380 7945
7381 271
7381 391
7381 1022
7381 1676
7381 3078
7381 3352
7381 7946
7381 7947
7381 7948
7383 7949
7385 7964
7388 1240
7388 1265
7388 3075
7388 5620
7388 5982
7388 6725
7388 7680
7388 7950
7388 7951
7388 7952
7392 3208
7392 7312
7392 7953
7392 7954
7392 7955
7396 826
7396 4812
7396 4819
7396 5388
7396 5391
7396 7173
7396 7703
7396 7811
7396 7912
7396 7956
7398 714
7398 842
7398 2723
7398 2885
7398 5481
7398 6245
7398 7228
7398 7818
7398 7957
7398 7958
7399 3275
7402 57
7402 430
7402 1006
7402 3037
7402 3954
7402 5453
7402 5873
7402 6097
7402 7583
7402 7663
7406 808
7406 1650
7406 1998
7406 4043
7406 6292
7406 7036
7406 7951
7406 7959
7406 7960
7406 7961
7408 7803
7412 123
7412 690
7412 813
7412 1590
7412 3832
7412 4744
7412 5960
7412 7043
7412 7826
7412 7966
7413 658
7413 955
7413 1910
7413 1940
7413 3197
7413 3292
7413 7106
7413 7756
7413 7965
7415 47
7415 278
7415 688
7415 821
7415 841
7415 1364
7415 1676
7415 1777
7415 3078
7415 3352
7417 1365
7417 4381
7417 6168
7417 6725
7417 7164
7421 113
7425 1319
7425 1776
7425 2099
7425 2100
7425 2546
7425 5000
7425 5822
7425 6360
7425 7736
7425 7969
7430 1257
7430 3864
7430 4001
7430 5781
7430 6367
7430 6559
7430 6860
7430 7603
7430 7972
7430 7973
7431 1164
7431 2362
7431 2735
7431 3509
7431 4692
7431 5390
7431 5800
7431 6291
7431 7970
7431 7971
7436 123
7436 244
7436 2138
7436 2297
7436 2786
7436 3840
7436 4773
7436 6013
7436 6675
7436 7974
7438 7983
7441 166
7441 1220
7441 3429
7441 4115
7441 7140
7441 7975
7441 7976
7441 7977
7441 7978
7441 7979
7442 808
7442 8445
7444 930
7444 1441
7444 1840
7444 3349
7444 3690
7444 6538
7444 7289
7444 7817
7444 7984
7444 7985
7447 3617
7447 4396
7447 6022
7447 6197
7447 6874
7447 7986
7447 7987
7447 7988
7447 7989
7447 7990
7448 1504
7448 1910
7448 2323
7448 2393
7448 2964
7448 3172
7448 4567
7448 7050
7448 7287
7448 7995
7454 4888
7455 802
7455 2862
7455 3168
7455 4810
7455 5199
7455 5623
7455 5754
7455 7421
7455 7979
7455 7991
7457 317
7457 1935
7457 2093
7457 3835
7457 5460
7457 6042
7457 6660
7457 7992
7457 7993
7457 7994
7460 1424
7460 1970
7460 2286
7460 2559
7460 2708
7460 5323
7460 5471
7460 7998
7460 7999
7460 8000
7462 338
7464 1476
7464 1592
7464 2222
7464 2288
7464 5103
7464 5490
7464 6874
7464 8001
7464 8002
7464 8003
7466 111
7466 193
7466 288
7466 314
7466 548
7466 919
7466 5356
7466 5983
7466 7863
7468 271
7468 274
7468 1212
7468 2490
7468 4683
7468 5648
7468 6498
7468 8007
7468 8008
7470 497
7470 1733
7470 3014
7470 3235
7470 3718
7470 4102
7470 7035
7470 8004
7470 8005
7470 8006
7475 632
7475 2754
7475 4850
7476 5632
7482 710
7482 764
7482 1608
7482 2900
7482 3067
7482 5295
7482 6692
7482 8011
7482 8012
7482 8013
7483 405
7483 2203
7483 2897
7483 2902
7483 3012
7483 4237
7483 5178
7483 7059
7483 8009
7483 8010
7493 64
7493 362
7493 549
7493 2203
7493 2284
7493 4237
7493 5178
7493 7556
7493 8009
7493 8014
7498 227
7498 271
7498 272
7498 274
7498 277
7498 278
7498 279
7498 1020
7498 1364
7498 1676
7499 3352
7501 2768
7501 6623
7509 2068
7509 2493
7509 2845
7509 4001
7509 4375
7509 4958
7509 5204
7509 7553
7509 7778
7510 6725
7512 1929
7514 660
7514 2736
7514 4168
7514 4608
7514 4740
7514 5557
7514 7576
7514 7925
7514 8015
7514 8016
7515 6419
7516 68
7516 95
7516 1441
7516 2529
7516 4899
7516 7697
7516 8359
7516 8756
7516 8757
7519 972
7519 3338
7519 4055
7519 4299
7519 5110
7519 7826
7519 8024
7519 8025
7519 8026
7519 8027
7520 1050
7520 1436
7520 2209
7520 2239
7520 2712
7520 5577
7520 5584
7520 6923
7520 8020
7520 8021
7521 867
7521 887
7521 3239
7521 3971
7521 4068
7521 5029
7521 5147
7521 5429
7521 7017
7521 8019
7523 891
7523 1724
7523 2074
7523 3377
7523 3803
7523 3808
7523 5141
7523 5953
7523 8022
7523 8023
7525 277
7525 278
7525 919
7525 944
7525 1364
7525 3358
7525 3808
7525 4720
7525 7324
7525 8028
7528 960
7528 1525
7528 1594
7528 2639
7528 4557
7528 4954
7528 5224
7528 6173
7528 6866
7528 7365
7529 1414
7529 1952
7529 2324
7529 2416
7529 3152
7529 3171
7529 4534
7529 5101
7529 5755
7529 6645
7531 2375
7533 361
7533 811
7533 1738
7533 1890
7533 2471
7533 5990
7533 6306
7533 8029
7533 8030
7533 8031
7535 2214
7535 8081
7535 8082
7539 462
7539 1158
7539 3968
7539 4372
7539 4770
7539 5779
7539 6627
7539 8032
7539 8033
7542 657
7542 864
7542 2604
7542 2896
7542 3745
7542 3988
7542 5591
7542 7761
7542 8038
7542 8039
7544 936
7544 1317
7544 3171
7544 5632
7544 6746
7544 7332
7544 7387
7544 7468
7544 8034
7544 8035
7545 8036
7546 2255
7546 3654
7546 6306
7546 7058
7546 8083
7546 8084
7546 8085
7548 459
7548 1750
7548 2922
7548 3319
7548 3446
7548 4579
7548 5288
7548 7047
7548 8037
7552 186
7552 730
7552 900
7552 2155
7552 2254
7552 3257
7552 5620
7552 6682
7552 6904
7552 8040
7553 277
7553 842
7553 876
7553 1022
7553 1364
7553 2817
7553 4290
7553 4649
7553 4985
7553 7121
7557 545
7557 576
7557 1128
7557 1351
7557 3340
7557 3580
7557 6979
7557 8041
7557 8042
7557 8043
7558 166
7558 983
7558 3434
7558 3458
7558 3676
7558 3711
7558 5068
7558 7555
7558 7981
7562 2917
7562 3242
7562 3485
7562 3498
7562 4111
7562 5179
7562 5796
7562 6453
7562 7225
7562 7573
7565 1219
7565 1660
7565 3015
7565 3833
7565 5383
7565 5538
7565 5609
7565 7244
7565 7852
7565 8044
7571 387
7578 8089
7581 810
7581 829
7581 1134
7581 2833
7581 3652
7581 4438
7581 5043
7581 8045
7581 8046
7581 8047
7582 900
7582 1542
7582 1672
7582 2366
7582 3543
7582 5340
7582 6286
7582 7457
7582 8048
7582 8049
7583 730
7583 1492
7583 1576
7583 3689
7583 7619
7583 8050
7583 8051
7583 8052
7584 2075
7584 2096
7584 2728
7584 3013
7584 3951
7584 4391
7584 4628
7584 4935
7584 5620
7584 5748
7585 443
7585 1363
7585 2332
7585 2884
7585 6072
7585 7197
7585 8043
7585 8054
7585 8055
7585 8056
7590 205
7590 2606
7590 3072
7590 3370
7590 4035
7590 7538
7590 7667
7590 7716
7590 8057
7590 8058
7592 43
7592 207
7592 737
7592 1002
7592 1854
7592 2006
7592 4030
7592 5983
7592 8060
7592 8061
7593 1105
7593 1803
7593 4270
7593 8063
7593 8064
7596 510
7596 570
7596 2306
7596 3614
7596 7074
7596 7336
7596 7713
7596 7786
7596 8059
7597 258
7597 1039
7597 1400
7597 1833
7597 3971
7597 6320
7597 6343
7597 7114
7597 8062
7599 304
7599 827
7599 1066
7599 1786
7599 1803
7599 3784
7599 4667
7599 5204
7599 6638
7599 8385
7600 270
7601 982
7601 1793
7601 1824
7601 2685
7601 4299
7601 5326
7601 8068
7601 8069
7601 8070
7603 21
7603 256
7603 827
7603 2284
7603 2311
7603 4299
7603 6379
7603 7192
7603 7601
7603 7619
7604 1911
7604 4130
7604 5627
7604 5707
7604 6021
7604 6791
7604 7045
7604 8065
7604 8066
7604 8067
7605 801
7605 1124
7605 1315
7605 1665
7605 3092
7605 4133
7605 4564
7605 5274
7605 8072
7605 8073
7606 1472
7609 325
7609 505
7609 876
7609 942
7609 3183
7609 4744
7609 5204
7609 7319
7609 7866
7610 54
7610 400
7610 688
7610 1903
7610 2644
7610 2785
7610 2884
7610 3574
7610 3655
7610 8071
7613 1185
7613 1352
7613 2708
7613 2888
7613 3518
7613 8074
7613 8075
7613 8076
7613 8077
7613 8078
7616 1891
7616 2861
7616 4140
7616 5008
7616 5597
7616 6215
7616 7068
7616 7952
7616 8080
7617 47
7617 186
7617 190
7617 230
7617 274
7617 1816
7617 5906
7617 7428
7617 7680
7620 485
7620 1534
7620 2009
7620 4357
7620 4589
7620 6262
7620 7556
7620 7760
7620 7866
7620 8086
7623 966
7623 1089
7623 1769
7623 2573
7623 2801
7623 3556
7623 5994
7623 6051
7623 8097
7624 34
7624 495
7624 718
7624 1256
7624 3689
7624 5591
7624 6713
7624 7743
7624 8087
7624 8088
7634 8090
7635 510
7635 1631
7635 2582
7635 2867
7635 3734
7635 3766
7635 5796
7635 6818
7635 8043
7635 8091
7636 660
7636 713
7636 1913
7636 2754
7636 3951
7636 8092
7636 8093
7636 8094
7636 8095
7640 221
7640 222
7640 275
7640 278
7640 842
7640 999
7640 1198
7640 3078
7640 6118
7640 8099
7641 1373
7641 1806
7641 2050
7641 2962
7641 3023
7641 3888
7641 6706
7641 7079
7641 7778
7641 8098
7643 3133
7643 3436
7643 8148
7643 8149
7644 31
7644 160
7644 277
7644 625
7644 802
7644 811
7644 1543
7644 4273
7644 5298
7644 5409
7644 6308
7644 6571
7644 6638
7644 6641
7644 6695
7644 7549
7648 1306
7648 1793
7648 3737
7648 3778
7648 4506
7648 7896
7648 8100
7648 8101
7648 8102
7648 8103
7649 1702
7649 1770
7649 2263
7649 2325
7649 4564
7650 955
7650 956
7650 8157
7652 1438
7652 3743
7652 4075
7652 4168
7652 4801
7652 4864
7652 5042
7652 5310
7652 6568
7652 7653
7654 1482
7654 2253
7654 2255
7654 2922
7654 4266
7654 6107
7654 6151
7654 6203
7654 7655
7654 7656
7655 76
7655 3273
7655 4299
7655 7262
7655 7798
7656 197
7656 2916
7656 2930
7656 4029
7656 4049
7656 6860
7656 7049
7656 8104
7656 8105
7657 1226
7660 1342
7660 2193
7660 2482
7660 3557
7660 3689
7660 4567
7660 5479
7660 8106
7660 8107
7660 8108
7661 167
7661 744
7661 1998
7661 3808
7661 5293
7661 5964
7661 7960
7661 8109
7661 8110
7661 8111
7665 265
7665 1558
7665 6115
7665 7826
7665 7834
7665 7864
7665 8119
7665 8120
7665 8121
7668 841
7668 911
7668 1543
7668 5201
7668 5766
7668 7051
7668 7597
7668 8048
7668 8122
7668 8123
7671 6800
7672 377
7672 2812
7673 1655
7673 7457
7673 7541
7673 7681
7673 8125
7675 33
7675 1352
7675 2148
7675 3181
7675 3190
7675 6322
7675 7008
7675 7406
7675 7927
7675 8126
7676 21
7676 80
7676 708
7676 2109
7676 2469
7676 2659
7676 3171
7676 8127
7676 8128
7677 554
7677 561
7677 1067
7677 2373
7677 2562
7677 3365
7677 7610
7677 8126
7677 8129
7677 8130
7680 1066
7680 1634
7680 1959
7680 3269
7680 4124
7680 4960
7680 6141
7680 6199
7680 7221
7680 8074
7684 840
7684 1313
7684 1559
7684 1952
7684 2332
7684 2558
7684 2748
7684 5585
7684 6608
7684 8131
7688 1770
7694 115
7694 186
7694 1436
7694 1987
7694 2457
7694 4167
7694 6008
7694 7793
7694 7995
7694 8079
7696 802
7696 1233
7696 2284
7696 2889
7696 3092
7696 3526
7696 4119
7696 4261
7696 7393
7697 1079
7697 1833
7697 2068
7697 2669
7697 3258
7697 5549
7697 5644
7697 7109
7697 8132
7698 2297
7698 3013
7698 4359
7698 6184
7698 6353
7698 7103
7698 7302
7698 8133
7698 8134
7700 67
7700 523
7700 899
7700 2458
7700 5163
7700 7402
7700 8000
7700 8138
7700 8139
7700 8140
7702 730
7702 929
7702 1441
7702 3131
7702 3854
7702 4809
7702 5013
7702 6027
7702 7195
7702 8141
7703 975
7703 1367
7703 3239
7703 4287
7703 4981
7703 5737
7703 7763
7703 8135
7703 8136
7703 8137
7704 212
7704 443
7704 1066
7704 1642
7704 1825
7704 2257
7704 2963
7704 2994
7704 7992
7704 8044
7710 133
7710 498
7710 983
7710 1428
7710 4161
7710 5732
7710 6027
7710 6064
7710 6730
7710 7034
7712 5204
7718 1050
7718 2183
7730 1775
7730 2897
7730 3268
7730 3745
7730 5099
7730 6710
7730 7383
7730 8443
7730 8444
7732 657
7732 779
7732 3474
7732 5285
7732 7044
7732 7471
7732 7994
7732 8142
7732 8143
7735 5639
7736 499
7736 877
7736 1369
7736 1684
7736 2176
7736 3558
7736 3843
7736 4100
7736 6286
7736 7056
7738 3824
7745 687
7745 874
7745 1614
7745 2148
7745 2601
7745 3675
7745 3877
7745 7195
7745 7342
7745 8145
7746 1285
7746 2039
7746 3181
7746 4270
7746 4277
7746 4747
7746 7668
7746 8113
7748 1220
7748 4325
7748 4921
7748 8146
7748 8147
7749 54
7749 486
7749 713
7749 2520
7749 5083
7749 7684
7749 8127
7749 8154
7749 8155
7749 8156
7750 521
7750 1441
7750 3277
7750 5417
7750 6420
7750 6480
7750 6903
7750 8093
7750 8182
7750 8183
7750 8184
7750 8185
7752 1457
7752 2981
7752 3639
7752 3808
7752 3864
7752 5843
7752 6023
7752 6611
7752 8150
7752 8151
7754 594
7754 823
7754 1630
7754 3683
7754 3864
7754 4785
7754 4882
7754 5310
7754 6706
7754 8153
7762 1057
7762 1769
7762 2896
7762 3713
7762 4075
7762 6140
7762 7427
7762 8158
7762 8159
7763 761
7767 1610
7767 1799
7767 1907
7767 3146
7767 6797
7768 2005
7768 3269
7768 3795
7768 4248
7768 5591
7768 6777
7768 7208
7768 7576
7768 8160
7769 1539
7769 2688
7769 3101
7769 5844
7772 95
7775 223
7775 226
7775 227
7775 229
7775 385
7775 386
7775 387
7775 389
7775 1020
7775 8099
7782 56
7782 432
7782 1139
7782 1884
7782 2297
7782 7431
7782 7664
7782 7704
7782 8165
7783 230
7783 541
7783 688
7783 821
7783 1221
7783 1364
7783 3003
7783 6837
7783 7263
7783 8164
7787 1847
7787 3557
7788 34
7788 205
7788 825
7788 2263
7788 2983
7788 5417
7788 5567
7788 8020
7788 8166
7788 8167
7792 11
7798 900
7801 31
7801 64
7801 657
7801 1026
7801 2845
7801 3370
7801 7475
7801 7597
7801 8168
7801 8169
7802 58
7802 443
7802 1363
7802 4507
7802 4730
7802 6315
7802 8130
7802 8170
7802 8171
7804 48
7804 2209
7804 4780
7804 4937
7804 5712
7804 6023
7804 6773
7804 7500
7804 7792
7804 8172
7805 1466
7805 1631
7805 2281
7805 4624
7805 4789
7805 5101
7805 5241
7805 5851
7805 6620
7809 872
7809 2389
7809 2726
7809 3320
7809 6651
7809 6819
7809 8094
7809 8175
7809 8176
7809 8177
7810 1251
7810 1265
7810 1932
7810 3613
7810 3649
7810 5546
7810 6669
7810 6936
7810 8173
7810 8174
7813 400
7813 1027
7813 1414
7813 1670
7813 1671
7813 2978
7813 3280
7813 3889
7813 8021
7813 8092
7814 226
7814 385
7814 386
7814 387
7814 388
7814 389
7814 862
7814 3305
7814 6628
7814 8099
7816 8178
7817 340
7818 47
7818 230
7818 278
7818 393
7818 541
7818 688
7818 999
7818 1364
7818 4213
7818 4759
7820 68
7820 690
7820 892
7820 1607
7820 2917
7820 4396
7820 4435
7820 7965
7820 8179
7820 8180
7821 363
7821 808
7821 1026
7821 1303
7821 4145
7821 6111
7821 6447
7821 6561
7821 8181
7822 657
7822 3685
7822 3956
7822 5844
7822 6607
7822 6653
7822 7133
7822 7180
7822 8186
7822 8187
7823 735
7823 839
7823 1089
7823 1499
7823 8190
7825 926
7825 1050
7825 3117
7825 4451
7825 4587
7825 6207
7825 8056
7825 8095
7825 8188
7825 8189
7828 686
7829 2495
7829 2575
7829 2672
7829 2749
7829 4355
7829 4498
7829 6747
7829 8104
7829 8188
7829 8193
7830 1036
7830 1478
7830 2396
7830 4669
7830 4783
7830 5429
7830 6929
7830 7761
7830 8191
7830 8192
7831 359
7831 387
7831 2257
7831 4876
7831 5957
7831 6707
7831 7253
7831 8093
7831 8194
7831 8195
7831 8196
7831 8197
7831 8198
7831 8199
7831 8200
7831 8201
7831 8202
7831 8203
7831 8204
7831 8205
7831 8206
7831 8207
7831 8208
7831 8209
7834 1773
7834 8249
7835 129
7835 244
7835 1926
7835 4498
7835 6249
7835 6622
7835 7332
7835 8219
7835 8220
7835 8221
7843 418
7843 1588
7843 3257
7843 4832
7843 4973
7843 6354
7843 6420
7843 8210
7843 8211
7843 8212
7847 1027
7847 2543
7847 3380
7847 3926
7847 4008
7847 7270
7847 7500
7847 7889
7847 8213
7847 8214
7850 264
7850 343
7850 1653
7850 2801
7850 5224
7850 7421
7850 8215
7850 8216
7850 8217
7850 8218
7852 354
7852 858
7852 975
7852 1677
7852 2900
7852 4048
7852 8222
7852 8223
7852 8224
7852 8225
7855 827
7855 1059
7855 8132
7855 8264
7856 548
7856 686
7856 1134
7856 2461
7856 2833
7856 3608
7856 7494
7856 8227
7856 8228
7858 7140
7860 62
7860 501
7860 852
7860 3356
7860 4478
7860 5251
7860 7550
7860 7983
7860 8229
7861 485
7861 2368
7861 2888
7861 3649
7861 3852
7861 5082
7861 5712
7861 8231
7861 8232
7861 8233
7862 959
7862 1211
7862 1250
7862 1987
7862 2456
7862 4408
7862 5644
7862 6169
7862 6297
7862 8230
7863 414
7863 955
7863 1364
7863 1454
7863 1598
7863 2247
7863 2830
7863 3757
7863 4029
7863 4587
7868 88
7868 686
7868 955
7868 1096
7868 3873
7868 4277
7868 5822
7868 5890
7868 7771
7868 7828
7875 207
7875 1431
7875 1677
7875 3338
7875 3357
7875 4081
7875 4271
7875 5595
7875 8153
7875 8235
7876 305
7876 392
7876 793
7876 876
7876 887
7876 1112
7876 4776
7876 4787
7876 5021
7876 8234
7877 919
7877 1340
7877 2776
7877 2806
7877 3518
7877 3872
7877 4990
7877 5660
7877 6224
7877 8236
7879 526
7880 43
7880 1197
7880 2055
7880 2274
7880 3319
7880 3401
7880 5101
7880 5866
7880 8237
7881 3793
7881 5867
7881 8561
7883 327
7883 450
7883 1391
7883 1433
7883 2989
7883 3205
7883 3700
7883 4549
7883 7275
7884 8238
7887 1120
7887 1472
7887 3836
7887 5011
7887 5544
7887 6028
7887 6936
7887 7332
7887 7739
7887 8240
7889 450
7889 1554
7889 1563
7889 1954
7889 3904
7889 6604
7889 6800
7889 7255
7889 7442
7889 8239
7892 8241
7893 6710
7894 1814
7899 2589
7900 8242
7903 255
7903 2389
7903 3644
7903 4763
7903 5595
7906 791
7906 826
7906 827
7906 1365
7906 2204
7906 4086
7906 4096
7906 4848
7906 5187
7906 7681
7909 3094
7911 170
7911 1197
7911 3319
7911 3835
7911 3847
7911 7191
7911 8192
7911 8246
7911 8247
7911 8248
7913 112
7913 835
7913 1918
7913 1983
7913 3521
7913 4960
7913 5204
7913 5930
7913 7979
7913 8243
7914 348
7914 1133
7914 1136
7914 1410
7914 2419
7914 3680
7914 3843
7914 6552
7914 8244
7914 8245
7915 97
7915 1613
7915 1672
7915 2856
7915 3442
7915 4199
7915 4675
7915 5443
7915 7584
7915 8097
7920 3635
7920 4561
7920 6298
7920 6514
7920 7055
7920 8090
7920 8250
7920 8251
7920 8252
7923 741
7923 2623
7923 2713
7923 4210
7923 4727
7923 6453
7923 8226
7923 8253
7923 8254
7923 8255
7924 8300
7927 268
7927 2174
7927 2175
7927 2672
7927 4167
7927 5546
7927 5887
7927 7810
7927 8256
7927 8257
7928 8260
7929 31
7929 223
7929 227
7929 229
7929 386
7929 705
7929 956
7929 1020
7929 1198
7929 3292
7930 7
7930 477
7930 619
7930 2389
7930 2937
7930 3065
7930 4504
7930 5823
7930 8258
7930 8259
7932 1302
7937 3142
7938 1467
7938 1852
7938 2390
7938 4202
7938 6206
7938 7503
7938 7638
7938 8261
7938 8262
7938 8263
7940 126
7940 460
7940 633
7940 861
7940 1441
7940 2212
7940 6480
7940 8093
7940 8095
7940 8183
7941 477
7941 674
7941 2982
7941 3568
7941 3714
7941 5251
7941 6005
7941 6652
7941 7104
7941 7343
7942 1702
7944 11
7944 888
7944 1216
7944 1369
7944 1705
7944 2366
7944 2853
7944 3457
7944 5861
7944 8265
7949 386
7949 2202
7949 2223
7949 4506
7955 545
7955 2784
7955 4658
7955 5010
7955 5713
7955 6690
7955 8139
7955 8267
7955 8268
7955 8269
7956 150
7956 223
7956 230
7956 277
7956 541
7956 693
7956 876
7956 1676
7956 1777
7956 2913
7959 654
7959 782
7959 1543
7959 1893
7959 1894
7959 2137
7959 5255
7959 5349
7959 8270
7960 364
7960 660
7960 698
7960 1998
7960 2573
7960 3084
7960 3918
7960 7048
7962 271
7962 272
7962 274
7962 391
7962 392
7962 876
7962 1022
7962 3078
7962 3352
7965 7
7965 3060
7965 3067
7965 3550
7965 3886
7965 4124
7965 4236
7965 5620
7965 6515
7965 6842
7967 1420
7967 2208
7967 2343
7967 6697
7967 6878
7967 7603
7967 8210
7967 8271
7967 8272
7967 8273
7973 491
7973 1098
7973 1472
7973 2247
7973 2582
7973 4450
7973 4464
7973 4915
7973 7658
7973 8274
7975 546
7975 837
7975 1750
7975 3204
7975 3547
7975 8275
7975 8276
7975 8277
7975 8278
7975 8279
7976 550
7977 1037
7977 2464
7977 3341
7977 5011
7977 6689
7977 8280
7977 8281
7977 8282
7977 8283
7981 952
7981 992
7981 3926
7981 4960
7981 5348
7981 6785
7981 6986
7981 7908
7981 8284
7981 8285
7983 3346
7983 4118
7983 5611
7983 7153
7983 7501
7983 7730
7983 8287
7983 8288
7983 8289
7983 8290
7986 1220
7986 3778
7986 3798
7986 4650
7986 4753
7986 4825
7986 4991
7986 5160
7986 5251
7986 8286
7988 1223
7988 1808
7988 2063
7988 2658
7988 2692
7988 3383
7988 5862
7988 6924
7988 7377
7989 1303
7989 1480
7989 1629
7989 7049
7989 7254
7989 8280
7989 8291
7989 8292
7989 8293
7989 8294
7990 1266
7990 1392
7990 1650
7990 3116
7990 5267
7991 1854
7991 2293
7991 2496
7991 2632
7991 3467
7991 3873
7991 5239
7991 6014
7991 6289
7991 7665
7994 134
7994 193
7994 316
7994 2528
7994 3059
7994 3446
7994 4507
7994 5294
7994 8295
7994 8296
7997 8133
8003 250
8003 771
8003 2240
8003 3440
8003 4643
8003 7178
8003 7180
8003 7522
8003 7650
8003 7830
8004 32
8004 423
8004 2790
8004 3474
8004 4730
8004 4829
8004 5090
8004 5187
8004 8043
8005 248
8005 1010
8005 2026
8005 2155
8005 2367
8005 2616
8005 5962
8005 6628
8005 7100
8005 7791
8009 791
8009 3420
8009 7074
8009 8088
8009 8303
8011 1518
8011 1552
8011 1689
8011 2001
8011 2082
8011 2401
8011 3332
8011 5770
8011 8302
8012 5352
8012 6720
8012 8623
8013 8301
8015 260
8015 411
8015 3077
8015 4722
8015 5477
8015 6924
8015 7281
8015 7431
8015 7809
8015 7855
8016 900
8018 962
8018 1363
8018 2196
8018 5753
8018 6903
8018 7214
8018 8304
8018 8305
8018 8306
8021 2168
8021 5204
8021 5676
8021 7432
8021 7481
8021 8302
8021 8308
8021 8309
8021 8310
8022 414
8022 1798
8022 3574
8024 735
8024 848
8024 1363
8024 2155
8024 2289
8024 2888
8024 3078
8024 4259
8024 8307
8027 1649
8027 2212
8027 2638
8027 3084
8027 4801
8027 4814
8027 5632
8027 6816
8027 7695
8027 8311
8028 8129
8029 1549
8029 1563
8029 1983
8029 2017
8029 3380
8029 3474
8029 3866
8029 4694
8029 6196
8029 6788
8033 4584
8034 336
8034 2457
8034 5685
8034 7237
8034 8242
8034 8316
8034 8317
8034 8318
8034 8319
8034 8320
8039 1592
8039 1902
8039 2547
8039 4001
8039 4553
8039 4639
8039 6330
8039 6505
8039 7739
8039 8321
8040 271
8041 2327
8041 2482
8041 3317
8041 6082
8041 7341
8041 7478
8041 7545
8041 8323
8041 8324
8041 8325
8044 3114
8044 3171
8044 3377
8044 4694
8044 5065
8044 5957
8044 8475
8044 8588
8044 8821
8044 8822
8045 1672
8045 1951
8045 2327
8045 3682
8045 8172
8046 8322
8047 170
8047 180
8047 998
8047 1689
8047 1743
8047 3784
8047 4333
8047 5204
8047 7324
8047 8326
8049 1010
8049 1877
8049 2368
8049 2830
8049 2931
8049 3774
8049 4669
8049 5518
8049 8327
8051 934
8051 1039
8051 1248
8051 1537
8051 2253
8051 3764
8051 5564
8051 5751
8051 8328
8052 8329
8058 3856
8061 843
8061 948
8061 1587
8061 1810
8061 2223
8061 2970
8061 5245
8061 6063
8061 8181
8061 8330
8063 341
8063 414
8063 1594
8063 2360
8063 2490
8063 2678
8063 2732
8063 3891
8063 7745
8069 343
8069 1109
8069 1131
8069 2558
8069 4092
8069 6047
8069 7440
8069 8331
8069 8332
8069 8333
8073 2505
8077 1974
8077 2511
8077 2787
8077 4115
8077 4479
8077 5676
8077 5717
8077 6810
8077 8334
8077 8335
8080 3655
8087 2306
8087 2360
8087 4379
8087 4960
8087 5900
8087 6909
8087 8093
8087 8340
8087 8341
8087 8342
8089 244
8089 1027
8089 2019
8089 2949
8089 5689
8089 8090
8089 8343
8089 8344
8089 8345
8096 1221
8096 1527
8096 2005
8096 2919
8096 3649
8096 3957
8096 4880
8096 5930
8096 8346
8096 8347
8099 995
8099 1199
8099 2487
8099 4259
8099 5129
8099 5391
8099 5866
8099 7599
8099 8210
8099 8348
8100 576
8100 1249
8100 2148
8100 2738
8100 5566
8100 5631
8100 8192
8100 8349
8100 8350
8100 8351
8104 11
8104 1421
8104 1682
8104 3509
8104 4650
8104 4694
8104 4882
8104 6775
8104 8352
8105 204
8105 1164
8105 5241
8105 5556
8105 5805
8105 6515
8105 8036
8105 8254
8105 8355
8105 8356
8106 170
8106 1709
8106 2100
8106 3541
8106 3795
8106 5486
8106 7677
8106 8183
8106 8353
8106 8354
8107 4057
8107 5316
8110 221
8110 222
8110 226
8110 387
8110 842
8110 887
8110 1277
8110 2022
8110 7599
8110 8099
8112 986
8112 1051
8112 1431
8112 2396
8112 4575
8112 4761
8112 7332
8112 8058
8112 8213
8112 8361
8113 128
8113 383
8113 823
8113 1630
8113 3332
8113 4605
8113 7263
8113 7586
8113 7829
8113 8357
8118 730
8118 1630
8118 2307
8118 5933
8118 6107
8118 8022
8118 8109
8118 8358
8118 8359
8118 8360
8122 1245
8122 1355
8122 1440
8122 1442
8122 1980
8122 4658
8122 5187
8122 7023
8122 7860
8122 8142
8127 1606
8127 2558
8127 2738
8127 4251
8127 4920
8127 7112
8127 8362
8127 8363
8127 8364
8127 8365
8128 286
8128 509
8128 1164
8128 2090
8128 2101
8128 2524
8128 2963
8128 4004
8128 6493
8128 8547
8129 43
8129 240
8129 1535
8129 2983
8129 3214
8129 3968
8129 4372
8129 4695
8129 6473
8129 8139
8131 1
8131 311
8131 5862
8131 8401
8131 8402
8133 3926
8133 4937
8133 8398
8133 8399
8133 8400
8135 1097
8135 1124
8135 1317
8135 1364
8135 2820
8135 3171
8135 7428
8135 8310
8135 8369
8135 8370
8137 1466
8137 1825
8137 2212
8137 2268
8137 6139
8137 7074
8137 8371
8137 8372
8137 8373
8137 8374
8139 544
8139 955
8139 2576
8139 2950
8139 4960
8139 7365
8139 7573
8139 7701
8139 7839
8139 8375
8140 616
8140 691
8140 730
8140 6887
8140 7127
8140 7983
8140 8184
8140 8376
8140 8377
8140 8378
8142 316
8142 952
8142 1048
8142 2888
8142 4238
8142 5702
8142 7336
8142 7658
8142 8134
8142 8403
8142 8404
8145 952
8145 1424
8145 2987
8145 3877
8145 5080
8145 5977
8145 6958
8145 7201
8145 7251
8145 8379
8150 8412
8151 626
8151 1472
8151 1880
8151 3466
8151 5733
8151 6479
8151 6638
8151 7047
8151 7881
8151 8380
8156 1819
8156 2520
8156 3003
8156 3389
8156 4625
8156 4864
8156 5083
8156 5280
8156 5962
8158 8413
8159 546
8159 920
8159 934
8159 1285
8159 2306
8159 4564
8159 4658
8159 4749
8159 6320
8159 8254
8169 207
8169 295
8169 400
8169 942
8169 1057
8169 2493
8169 4049
8169 7545
8169 7929
8169 8386
8170 8391
8171 56
8171 1543
8171 2524
8171 6171
8171 6474
8171 6641
8171 6690
8171 7299
8171 7432
8171 8387
8172 842
8172 1512
8172 2487
8172 2904
8172 3872
8172 4812
8172 7133
8172 8388
8172 8389
8172 8390
8173 551
8173 1010
8173 1240
8173 1355
8173 1868
8173 3445
8173 4977
8173 4986
8173 8395
8173 8396
8177 1959
8177 4229
8177 5862
8177 6304
8177 6560
8178 244
8178 2238
8178 2311
8178 5699
8178 5857
8178 6660
8178 7080
8178 7280
8178 8285
8178 8394
8179 1062
8179 2288
8179 3250
8179 4119
8179 4488
8179 6022
8179 6175
8179 7557
8179 7714
8179 8397
8180 2978
8182 221
8182 2817
8190 2982
8193 676
8193 1307
8193 3350
8193 3682
8193 4264
8193 6173
8193 6638
8193 8341
8193 8405
8210 1041
8210 1149
8210 1454
8210 1944
8210 2109
8210 4040
8210 4832
8210 7197
8210 8406
8210 8407
8217 286
8217 888
8217 1809
8217 2888
8217 7839
8217 8213
8217 8425
8217 8426
8222 2608
8222 3290
8222 4595
8222 6672
8222 8100
8222 8374
8222 8408
8222 8409
8222 8410
8222 8411
8224 3017
8228 5923
8230 379
8231 107
8231 2185
8231 2498
8231 4238
8231 4658
8231 5690
8231 5796
8231 7600
8231 7638
8231 8414
8234 672
8234 2897
8234 6561
8234 6604
8234 7174
8234 7852
8234 8243
8234 8343
8234 8415
8234 8416
8237 916
8237 2055
8237 2845
8237 5557
8237 8418
8238 8417
8241 16
8241 1387
8241 1497
8241 3370
8241 3863
8241 4579
8241 5848
8241 6986
8241 8123
8241 8264
8246 5008
8248 1328
8248 1453
8248 2129
8248 2568
8248 4119
8248 4819
8248 7153
8248 7695
8248 8306
8248 8386
8250 2184
8250 3784
8250 4701
8250 6480
8250 7343
8250 8419
8250 8420
8250 8421
8250 8422
8250 8423
8251 7550
8252 37
8252 802
8252 2145
8252 3047
8252 4140
8253 38
8253 810
8253 1457
8253 3190
8253 4746
8253 4990
8253 6438
8253 7715
8253 8427
8253 8428
8256 506
8256 523
8256 744
8256 1049
8256 1825
8256 3003
8256 3389
8256 4621
8256 4864
8256 8689
8257 2187
8257 2275
8257 3314
8257 3608
8257 3964
8257 4202
8257 7092
8257 7956
8257 8424
8258 1149
8258 1260
8258 1943
8258 3065
8258 3795
8258 4526
8258 6189
8258 7407
8258 7518
8258 7619
8261 1582
8261 1776
8261 2099
8261 2100
8261 2101
8261 2546
8261 4631
8261 5294
8261 7574
8261 8080
8263 1881
8263 2306
8263 2537
8263 3616
8263 4248
8263 4597
8263 7288
8263 7943
8263 8382
8263 8429
8267 383
8267 385
8267 1091
8267 2100
8267 2413
8267 2844
8267 5713
8267 7617
8267 7962
8267 8128
8268 737
8268 1674
8268 2455
8268 2524
8268 2734
8268 6158
8268 6812
8268 8430
8268 8431
8268 8432
8269 1571
8269 1925
8269 4403
8269 5406
8269 7371
8269 7574
8269 7908
8269 8425
8269 8434
8269 8435
8272 193
8272 648
8272 2573
8272 2641
8272 4290
8272 5204
8272 5298
8272 6552
8272 7576
8272 8356
8273 3790
8275 816
8276 2311
8276 5616
8276 8062
8276 8414
8276 8447
8276 8448
8277 660
8277 1191
8277 2159
8277 2458
8277 3332
8277 5239
8277 5259
8277 6571
8277 6919
8277 8436
8280 112
8280 618
8280 769
8280 839
8280 982
8280 1989
8280 2006
8280 2476
8280 2877
8280 2889
8280 3320
8280 3638
8280 4001
8280 4435
8280 4865
8280 5050
8280 5886
8280 7920
8280 7959
8281 186
8281 498
8281 586
8281 714
8281 3799
8281 6186
8281 6319
8281 7363
8281 8437
8281 8438
8283 8282
8285 233
8285 549
8285 610
8285 5702
8285 5796
8285 5822
8285 6710
8285 8439
8285 8440
8285 8441
8286 387
8286 1554
8286 3835
8286 4046
8286 8442
8288 10
8288 3034
8288 3112
8288 3580
8288 3784
8288 4163
8288 5499
8288 6262
8288 6731
8288 7481
8289 5848
8296 7390
8298 1323
8298 3419
8298 4224
8306 180
8306 549
8306 3048
8306 8504
8307 31
8307 223
8307 227
8307 279
8307 841
8307 854
8307 1020
8307 1415
8307 1676
8307 2913
8308 132
8308 674
8308 1520
8308 2329
8308 6551
8308 7515
8308 7539
8308 7822
8308 8449
8308 8450
8311 299
8311 1909
8311 2718
8311 3116
8311 3172
8311 5426
8311 6269
8311 8310
8311 8451
8311 8452
8312 6465
8313 887
8313 1095
8313 3335
8313 5161
8313 5390
8313 6697
8313 8453
8313 8454
8313 8455
8313 8456
8317 2482
8318 95
8318 1539
8318 2445
8318 3131
8318 6462
8318 7927
8318 8012
8318 8458
8318 8459
8319 56
8319 351
8319 1056
8319 1240
8319 2432
8319 2862
8319 3173
8319 5655
8319 8411
8319 8457
8321 1077
8321 1302
8321 3357
8321 3761
8321 4994
8321 7586
8321 8460
8321 8461
8321 8462
8321 8463
8324 2371
8326 46
8326 2003
8326 4814
8326 7379
8327 887
8327 1464
8327 4564
8327 5890
8327 6130
8327 7229
8327 8309
8327 8464
8327 8465
8330 443
8330 1145
8330 1998
8330 5132
8330 5652
8330 6845
8330 7410
8330 7960
8330 8111
8330 8308
8331 311
8331 416
8331 842
8331 941
8331 1476
8331 2307
8331 2606
8331 4050
8331 5255
8331 6604
8331 6864
8331 7066
8331 7390
8331 7762
8331 7770
8331 8032
8331 8139
8331 8253
8331 8424
8331 8446
8331 8481
8331 8490
8331 8491
8331 8492
8331 8493
8332 2095
8332 3401
8332 3824
8332 5460
8332 5493
8332 7305
8332 7390
8332 8261
8332 8435
8332 8466
8335 717
8335 1220
8335 3250
8335 4017
8335 8454
8335 8467
8335 8468
8335 8469
8335 8470
8335 8471
8338 286
8338 1322
8338 2495
8338 3603
8338 6562
8338 8213
8338 8473
8338 8474
8338 8475
8338 8476
8340 917
8340 1590
8340 1604
8340 1816
8340 4294
8340 4361
8340 5417
8340 5453
8340 7309
8340 8351
8341 1148
8341 1408
8341 1918
8341 2950
8341 3619
8341 4241
8341 6655
8341 6919
8341 7066
8341 8269
8342 20
8342 302
8342 1478
8342 2522
8342 3014
8342 3069
8342 3631
8342 4882
8342 4944
8342 7102
8343 2737
8343 3266
8343 4410
8343 5487
8343 6220
8343 7241
8343 8478
8343 8479
8345 8021
8349 1479
8349 1922
8349 5206
8349 5659
8349 5866
8349 7541
8349 7688
8349 8090
8349 8477
8350 270
8350 326
8350 3168
8350 4075
8350 4840
8350 7001
8350 7600
8350 8414
8350 8454
8350 8480
8352 4175
8357 8481
8359 1987
8359 2174
8359 3575
8359 3886
8359 4022
8359 8133
8359 8483
8359 8484
8359 8485
8359 8486
8362 686
8362 2712
8362 8172
8362 8181
8362 8482
8366 6162
8367 2087
8367 2279
8367 3445
8367 3919
8367 5296
8367 6022
8367 7336
8367 7730
8367 8494
8367 8495
8368 3470
8368 3499
8368 5260
8368 5341
8368 5384
8368 5759
8368 6106
8368 7851
8368 8487
8370 180
8370 619
8370 952
8370 1674
8370 3433
8370 4271
8370 5356
8370 6209
8370 8488
8370 8489
8374 2181
8377 67
8377 922
8377 1035
8377 1226
8377 4906
8377 5028
8377 6344
8377 7937
8377 8496
8380 323
8380 700
8380 1929
8380 4225
8380 5705
8381 8500
8382 1246
8383 612
8383 1270
8383 1735
8383 2978
8383 3675
8383 4161
8383 6663
8383 6899
8383 8501
8383 8502
8384 8500
8386 260
8386 304
8386 555
8386 1516
8386 3067
8386 3650
8386 5239
8386 6139
8386 8513
8387 612
8387 1120
8387 2350
8387 2603
8387 4326
8387 4621
8387 5493
8387 5852
8387 8478
8387 8503
8389 243
8389 551
8389 1369
8389 2666
8389 5436
8389 6028
8389 8507
8389 8508
8389 8509
8389 8510
8390 545
8390 2244
8390 4746
8390 5477
8390 5610
8390 7393
8390 8293
8390 8375
8390 8505
8390 8506
8393 229
8393 2187
8393 2311
8393 2717
8393 5455
8393 6469
8393 8181
8393 8414
8393 8511
8393 8512
8395 106
8395 1363
8395 3332
8395 5008
8395 5228
8395 5482
8395 6204
8395 6986
8395 8429
8395 8520
8396 57
8396 136
8396 757
8396 1825
8396 2616
8396 4330
8396 5483
8396 8504
8396 8514
8396 8515
8397 321
8397 1374
8397 1684
8397 2490
8397 3482
8397 3854
8397 3957
8397 6479
8397 8516
8397 8517
8400 8578
8401 81
8401 311
8401 3545
8401 3646
8401 4057
8401 6218
8401 7675
8401 8402
8401 8521
8401 8522
8403 1063
8403 1217
8403 2145
8403 3619
8403 3733
8403 4557
8403 6062
8403 8190
8403 8427
8403 8523
8408 839
8408 962
8408 1571
8408 3801
8408 3850
8408 4179
8408 5352
8408 6526
8408 7613
8408 7718
8411 469
8411 2939
8411 4994
8411 5129
8411 6367
8411 7525
8411 8528
8411 8529
8411 8530
8412 497
8412 2729
8412 6560
8412 6620
8412 6958
8412 7326
8412 7828
8412 8290
8412 8526
8412 8527
8416 68
8416 505
8416 2734
8416 2976
8416 6474
8416 7270
8416 7526
8416 7673
8416 8524
8416 8525
8418 592
8418 1319
8418 2257
8418 3208
8418 3707
8418 3846
8418 6541
8418 6958
8418 8507
8418 8531
8419 625
8419 718
8419 2138
8419 2163
8419 2179
8419 2641
8419 5862
8419 7152
8419 7290
8419 8532
8420 794
8420 900
8420 1429
8420 2674
8420 3927
8420 4251
8420 6062
8420 6998
8420 7595
8422 283
8422 1037
8422 2363
8422 2476
8422 2961
8422 4294
8422 4757
8422 7072
8422 7541
8422 7550
8423 1363
8423 2286
8423 2643
8423 3808
8423 5399
8423 7342
8423 8422
8423 8533
8423 8534
8423 8535
8424 86
8424 436
8424 1093
8424 1975
8424 2728
8424 4225
8424 7641
8424 7908
8424 8166
8424 8536
8427 926
8427 1121
8427 2806
8427 3194
8427 4780
8427 7379
8427 7993
8427 8299
8427 8538
8427 8539
8429 52
8429 599
8429 1117
8429 3712
8429 3968
8429 6818
8429 7314
8429 7492
8429 8540
8429 8541
8430 1987
8430 3396
8430 6269
8430 7043
8430 8478
8430 8542
8430 8543
8430 8544
8430 8545
8430 8546
8431 2198
8431 2818
8431 3320
8431 3550
8431 4312
8431 4998
8431 5063
8431 7793
8431 7962
8431 8365
8432 3781
8433 383
8433 1106
8433 2011
8433 2740
8433 4055
8433 5866
8433 7421
8433 8548
8433 8549
8433 8550
8435 104
8435 2114
8435 2585
8435 3358
8435 3893
8435 5862
8435 8292
8435 8546
8435 8551
8435 8552
8437 255
8437 619
8437 3032
8437 4004
8437 4072
8437 4431
8437 4954
8437 7235
8437 7343
8437 8036
8438 486
8438 956
8438 1259
8438 2214
8438 2861
8438 4290
8438 6506
8438 7576
8438 8368
8438 8553
8440 461
8440 1645
8440 1874
8440 7113
8440 7845
8440 8300
8440 8554
8440 8555
8440 8556
8440 8557
8442 1320
8442 1753
8442 3696
8442 6200
8442 7268
8442 8092
8442 8527
8442 8558
8442 8559
8442 8560
8446 226
8446 227
8446 229
8446 385
8446 386
8446 387
8446 389
8446 1020
8446 1198
8446 8099
8447 36
8447 1057
8447 1646
8447 3628
8447 4967
8447 5053
8447 5374
8447 7378
8447 8562
8447 8563
8449 3743
8449 5265
8449 6345
8449 7063
8449 8564
8450 265
8450 1245
8450 1320
8450 2496
8450 3034
8450 3053
8450 3852
8450 5685
8450 6256
8450 8572
8455 208
8455 288
8455 1080
8455 2096
8455 2575
8455 6681
8455 8243
8455 8568
8455 8569
8456 2496
8456 3018
8456 3785
8456 8570
8456 8571
8457 68
8457 1149
8457 3690
8457 5161
8457 7872
8457 8138
8457 8574
8457 8575
8457 8576
8457 8577
8458 1048
8458 2307
8458 2680
8458 4669
8458 4957
8458 5352
8458 6800
8458 7025
8458 8573
8464 8584
8465 47
8465 48
8465 228
8465 271
8465 272
8465 688
8465 693
8465 821
8465 876
8465 999
8466 312
8466 431
8466 549
8466 840
8466 1373
8466 3181
8466 3186
8466 3649
8466 6421
8466 8579
8469 4118
8469 5656
8469 7393
8469 8166
8469 8580
8469 8581
8469 8585
8469 8586
8469 8587
8470 36
8470 633
8470 1452
8470 2150
8470 4488
8470 5786
8470 7393
8470 8580
8470 8581
8472 682
8472 1012
8472 1152
8472 3251
8472 4219
8472 6283
8472 7197
8472 8507
8472 8582
8472 8583
8475 548
8475 1520
8475 5186
8475 5474
8475 6161
8475 7880
8475 8134
8475 8588
8477 1027
8477 1052
8477 1803
8477 6620
8477 8641
8478 1149
8478 2155
8478 3716
8478 3826
8478 5009
8478 7112
8478 7869
8478 8487
8478 8589
8484 183
8484 313
8484 779
8484 1830
8484 2121
8484 4846
8484 5086
8484 8256
8484 8590
8484 8591
8485 469
8485 1604
8485 3356
8485 5786
8485 6266
8485 7539
8485 7761
8485 8454
8485 8591
8485 8592
8486 613
8486 1121
8486 2684
8486 3803
8486 4398
8486 8538
8486 8595
8486 8596
8486 8597
8486 8598
8488 619
8488 1369
8488 2728
8488 3325
8488 3655
8488 4554
8488 5205
8488 8320
8488 8593
8488 8594
8489 459
8489 900
8489 1815
8489 3360
8489 6645
8489 8061
8489 8403
8489 8599
8489 8600
8489 8601
8491 2611
8491 5933
8491 7410
8491 8607
8491 8608
8492 1465
8492 1802
8492 2365
8492 2573
8492 2705
8492 3379
8492 7481
8492 8396
8492 8602
8492 8603
8493 5001
8493 5660
8493 5684
8493 7924
8493 8604
8494 197
8494 548
8494 3575
8494 5139
8494 8134
8494 8166
8494 8417
8494 8605
8494 8606
8495 1311
8495 1625
8495 1744
8495 3805
8495 5871
8502 573
8502 2900
8502 3224
8502 3773
8502 3779
8502 5432
8502 7402
8502 8460
8502 8609
8502 8610
8503 291
8503 874
8503 916
8503 1150
8503 1927
8503 2492
8503 5619
8503 8425
8503 8473
8503 8615
8508 167
8508 2328
8508 3472
8508 5316
8508 5339
8508 8126
8508 8404
8508 8619
8508 8620
8508 8621
8511 3207
8513 197
8513 414
8513 2068
8513 2222
8513 3018
8513 7994
8513 8397
8513 8616
8513 8617
8513 8618
8519 221
8519 224
8519 225
8519 226
8519 229
8519 389
8519 688
8519 887
8519 1363
8519 8622
8525 536
8525 696
8525 1578
8525 2297
8525 3160
8525 3334
8525 3340
8525 5696
8525 7854
8525 8624
8526 28
8526 1349
8526 5258
8526 5550
8526 5805
8526 8402
8526 8606
8526 8633
8526 8634
8526 8635
8527 540
8527 678
8527 924
8527 1073
8527 4011
8527 7527
8527 7851
8527 8625
8527 8626
8527 8627
8528 8630
8529 19
8529 1342
8529 2066
8529 2313
8529 4127
8529 7593
8529 8437
8529 8628
8529 8629
8530 1215
8531 339
8531 363
8531 723
8531 2404
8531 2853
8531 5111
8531 6569
8531 7398
8531 8631
8531 8632
8532 85
8532 627
8532 3356
8532 3377
8532 4570
8532 6159
8532 6797
8532 7803
8532 8520
8532 8636
8534 7270
8534 8683
8534 8684
8536 1355
8536 1809
8536 3835
8536 4032
8536 4618
8536 5394
8536 6504
8536 8535
8536 8644
8536 8645
8539 1074
8539 1625
8539 2710
8539 3273
8539 3411
8539 4553
8539 5939
8539 7919
8539 8642
8539 8643
8541 618
8541 717
8541 942
8541 1594
8541 1645
8541 2675
8541 7269
8541 8446
8541 8555
8541 8646
8542 876
8542 2322
8542 3339
8542 3485
8542 4953
8542 5431
8542 8655
8542 8656
8542 8657
8542 8658
8543 677
8543 778
8543 1149
8543 2151
8543 3546
8543 4473
8543 4556
8543 5390
8543 7401
8543 8647
8545 349
8545 2293
8545 3769
8545 4505
8545 5508
8545 5584
8545 5843
8545 7279
8545 8534
8545 8648
8548 2781
8548 5843
8548 5983
8548 8319
8548 8649
8548 8650
8548 8651
8548 8652
8548 8653
8548 8654
8549 372
8549 545
8549 5669
8549 5759
8549 6797
8549 8659
8549 8660
8549 8661
8549 8662
8555 47
8555 393
8555 541
8555 688
8555 841
8555 999
8555 1364
8555 1676
8555 2280
8555 4792
8556 1906
8556 3699
8556 5012
8556 5170
8556 8221
8556 8631
8556 8663
8556 8664
8556 8665
8556 8666
8558 876
8558 2206
8558 2833
8558 3084
8558 3160
8558 3562
8558 3918
8558 4445
8558 6114
8558 6785
8563 5259
8564 227
8564 229
8564 274
8564 388
8564 389
8564 841
8564 854
8564 887
8564 1020
8564 4518
8567 658
8567 3014
8567 3402
8567 3908
8567 8667
8567 8668
8567 8669
8567 8670
8567 8671
8567 8672
8568 126
8568 507
8568 687
8568 885
8568 2564
8568 4851
8568 6541
8568 8134
8568 8673
8570 14
8570 1418
8570 2031
8570 2378
8570 2853
8570 3133
8570 4508
8570 5861
8570 7455
8570 8674
8574 1617
8574 2643
8574 3067
8574 4167
8574 4691
8574 5202
8574 6338
8574 7037
8574 8397
8574 8675
8577 1663
8577 5473
8577 7234
8577 8676
8577 8677
8579 52
8579 563
8579 2555
8579 3429
8579 3635
8579 4057
8579 8567
8579 8678
8579 8679
8579 8680
8583 37
8583 123
8583 1538
8583 2573
8583 2602
8583 3474
8583 4804
8583 7697
8583 7861
8585 228
8585 284
8585 3356
8585 4390
8585 7172
8585 7855
8585 8271
8585 8685
8585 8686
8586 1321
8586 1880
8586 1885
8586 1887
8586 1888
8586 3988
8586 5077
8586 5424
8586 6787
8586 8447
8587 8732
8587 8733
8588 20
8588 191
8588 202
8588 1455
8588 2163
8588 4107
8588 4590
8588 7576
8588 8690
8588 8691
8589 36
8589 46
8589 1097
8589 2421
8589 3739
8589 4814
8589 8321
8589 8687
8589 8688
8590 772
8590 810
8590 2241
8590 2505
8590 2833
8590 3281
8590 6705
8590 8793
8595 2001
8595 2234
8595 3608
8595 7188
8595 8696
8596 1809
8596 3168
8596 3292
8596 6552
8596 6801
8597 610
8597 706
8597 1057
8597 1738
8597 3083
8597 4873
8597 4950
8597 5602
8597 8694
8597 8695
8599 1529
8599 4288
8599 4500
8599 4786
8599 6470
8599 7046
8599 7309
8599 7640
8599 8692
8602 1871
8602 2865
8602 3550
8602 3578
8602 4688
8602 5441
8602 5668
8602 6721
8602 8049
8602 8693
8605 548
8605 563
8605 703
8605 872
8605 1134
8605 2740
8605 3927
8605 6653
8605 8134
8605 8504
8610 959
8610 1525
8610 1773
8610 4748
8610 5791
8610 6954
8610 7120
8610 8697
8610 8698
8610 8699
8611 188
8611 955
8611 4430
8611 5060
8611 5065
8611 6627
8611 7262
8611 7770
8611 8700
8611 8701
8612 6191
8612 8032
8612 8320
8612 8737
8616 36
8616 1263
8616 2712
8616 2759
8616 2784
8616 3703
8616 6264
8616 7444
8616 8507
8616 8706
8617 1047
8617 3017
8617 4314
8617 5251
8617 5391
8617 7428
8617 8443
8617 8702
8617 8703
8617 8704
8618 1143
8618 2675
8618 4505
8618 6313
8618 6654
8618 6813
8618 7967
8618 8153
8618 8269
8618 8705
8625 8746
8629 2537
8629 2594
8629 2596
8629 2814
8629 3764
8629 3927
8629 5316
8629 7516
8629 8541
8629 8707
8631 313
8631 1156
8631 1957
8631 2411
8631 3047
8631 4435
8631 5431
8631 5467
8631 8221
8631 8708
8632 1322
8639 509
8639 855
8639 2892
8639 5029
8639 6910
8639 6911
8639 6912
8639 6913
8639 6914
8639 6915
8641 286
8641 1519
8641 1769
8641 1897
8641 2432
8641 3377
8641 8583
8641 8709
8642 215
8642 254
8642 876
8642 1185
8642 1478
8642 2174
8642 4789
8642 6421
8642 8710
8642 8711
8643 1109
8643 1483
8643 1770
8643 2850
8643 2923
8643 2924
8643 3120
8643 8712
8643 8713
8643 8714
8644 4256
8645 6724
8646 193
8646 1531
8646 2274
8646 2432
8646 3918
8646 4460
8646 5452
8646 8379
8646 8715
8646 8716
8648 445
8648 1824
8648 2483
8648 3246
8648 4790
8648 8349
8648 8717
8648 8718
8648 8719
8648 8720
8649 181
8649 1525
8649 1902
8649 6291
8649 7318
8649 7685
8649 8504
8649 8618
8649 8727
8649 8728
8650 509
8650 2459
8650 2821
8650 2833
8650 2989
8650 5065
8650 7393
8650 7955
8650 8506
8650 8730
8651 1613
8651 1767
8651 1910
8651 2745
8651 5838
8651 8193
8651 8721
8651 8722
8651 8723
8651 8724
8652 36
8652 64
8652 1831
8652 2604
8652 7354
8652 7496
8652 8427
8652 8593
8652 8725
8652 8726
8653 8720
8655 131
8655 450
8655 2487
8655 3502
8655 4504
8655 4919
8655 5731
8655 6050
8655 8086
8655 8729
8656 5431
8658 324
8658 1253
8658 1677
8658 2921
8658 3257
8658 3538
8658 3562
8658 4269
8658 8613
8658 8731
8661 3858
8662 272
8662 1175
8662 1525
8662 2589
8662 2685
8662 4621
8662 5349
8662 6705
8662 7830
8662 7941
8665 540
8665 560
8665 995
8665 1417
8665 2021
8665 2024
8665 2919
8665 4035
8665 4304
8665 8425
8666 498
8666 1723
8666 3803
8666 4248
8666 6660
8666 7324
8666 8694
8666 8734
8666 8735
8666 8736
8677 150
8677 224
8677 225
8677 226
8677 229
8677 271
8677 274
8677 389
8677 841
8677 7599
8678 397
8678 853
8678 920
8678 2350
8678 3607
8678 3642
8678 6819
8678 8109
8678 8738
8678 8739
8679 576
8679 3327
8679 6218
8679 8783
8682 7749
8684 299
8684 498
8684 538
8684 761
8684 2062
8684 7782
8684 8561
8684 8740
8684 8741
8684 8742
8686 1001
8686 1502
8686 2255
8686 3029
8686 3169
8686 6550
8686 8641
8686 8744
8686 8745
8688 1375
8688 1441
8688 1455
8688 1853
8688 4558
8688 5417
8688 6317
8688 7697
8688 8529
8688 8749
8691 106
8691 1400
8691 2243
8691 2694
8691 2744
8691 3451
8691 3987
8691 5205
8691 6421
8691 8747
8693 85
8693 2463
8693 4379
8693 5406
8693 5621
8693 6719
8693 8036
8693 8111
8693 8308
8693 8748
8696 453
8696 1077
8696 1104
8696 1226
8696 1233
8696 2822
8696 5851
8696 6218
8696 8754
8698 8751
8699 270
8699 2889
8699 3113
8699 4108
8699 6562
8699 6668
8699 7406
8699 8184
8699 8262
8699 8750
8702 1220
8702 1860
8702 2310
8702 2833
8702 5191
8702 6156
8702 6297
8702 7312
8702 8752
8702 8753
8706 153
8706 1478
8706 1994
8706 2354
8706 3042
8706 4108
8706 4669
8706 5226
8706 5554
8706 6697
8709 619
8709 2754
8709 6565
8709 7067
8709 8590
8709 8758
8709 8759
8709 8760
8709 8761
8709 8762
8710 292
8710 1431
8710 1655
8710 3266
8710 3317
8710 4685
8710 7263
8710 8236
8710 8763
8710 8764
8712 13
8712 563
8712 1063
8712 2006
8712 2311
8712 2571
8712 3257
8712 4163
8712 8190
8712 8765
8714 772
8714 985
8714 3733
8714 5753
8714 5796
8714 7270
8714 7754
8714 8694
8714 8766
8714 8767
8716 343
8716 359
8716 3196
8716 3210
8716 4163
8716 5165
8716 5260
8716 7956
8716 8270
8716 8769
8717 779
8717 953
8717 1175
8717 3334
8717 5748
8717 6489
8717 7193
8717 8503
8717 8772
8719 1497
8719 2270
8719 2279
8719 3466
8719 4171
8719 4674
8719 6669
8719 8322
8719 8768
8722 769
8722 1096
8722 1917
8722 2003
8722 3050
8722 3773
8722 4068
8722 4941
8722 5403
8722 6484
8725 1629
8725 2102
8725 2723
8725 6223
8725 6269
8725 6736
8725 7331
8725 8515
8725 8770
8725 8771
8726 3060
8726 6537
8726 8404
8727 181
8728 8727
8735 3130
8735 3138
8735 3171
8735 8584
8735 8773
8735 8774
8735 8775
8735 8776
8735 8777
8735 8778
8739 129
8739 619
8739 1005
8739 1032
8739 1481
8739 1910
8739 3889
8739 7269
8739 7278
8739 8784
8740 1340
8742 94
8742 1414
8742 1576
8742 2060
8742 3048
8742 3195
8742 3853
8742 5178
8742 8559
8742 8785
8749 31
8749 136
8749 1069
8749 4271
8749 4478
8749 6654
8749 8600
8749 8747
8749 8786
8749 8787
8752 610
8752 723
8752 1925
8752 2090
8752 3646
8752 4004
8752 8214
8752 8496
8752 8788
8752 8789
8754 37
8754 2547
8754 3324
8754 5052
8754 5387
8754 7556
8754 7619
8754 7754
8754 8444
8754 8791
8757 808
8757 1269
8757 2754
8757 2939
8757 3235
8757 4029
8757 7409
8757 8411
8757 8661
8757 8792
8760 1791
8760 2005
8760 3213
8760 3606
8760 3667
8760 3758
8760 6209
8760 7178
8760 8561
8760 8794
8763 8792
8764 2902
8764 8032
8764 8795
8764 8796
8764 8797
8765 2881
8771 686
8771 2174
8771 8098
8771 8798
8771 8799
8773 685
8773 4748
8773 6331
8773 8042
8773 8126
8773 8758
8773 8803
8773 8804
8773 8805
8773 8806
8774 919
8774 1674
8774 1952
8774 3083
8774 4172
8774 6087
8774 7860
8774 8044
8774 8801
8774 8802
8775 3434
8775 3892
8775 4290
8775 6416
8775 6977
8775 7587
8775 8386
8775 8776
8775 8800
8777 149
8777 1096
8777 1502
8777 4213
8777 5376
8777 5427
8777 6941
8777 7440
8777 8807
8778 106
8778 916
8778 2978
8778 3655
8778 3757
8778 4108
8778 7801
8778 8808
8778 8809
8778 8810
8781 31
8781 277
8781 842
8781 887
8781 1297
8781 1364
8781 2022
8781 3078
8781 8811
8781 8812
8785 1929
8786 187
8786 1890
8786 2097
8786 3247
8786 5616
8786 6541
8786 7399
8786 8242
8786 8814
8786 8815
8790 1039
8790 2674
8790 3493
8790 4648
8790 5376
8793 700
8793 5523
8793 6785
8793 8286
8793 8816
8794 509
8794 561
8794 816
8794 1451
8794 1913
8794 5260
8794 6299
8794 8188
8794 8677
8800 605
8800 1340
8800 2102
8800 3292
8800 4216
8800 5587
8800 8446
8800 8817
8800 8818
8800 8819
8801 221
8801 223
8801 387
8801 688
8801 842
8801 876
8801 1297
8801 1364
8801 8099
8801 8642
8803 8210
8804 625
8804 1445
8804 1766
8804 2833
8804 5298
8804 5553
8804 5933
8804 5985
8804 6199
8804 8820
8807 1498
8807 1718
8807 1736
8807 1956
8807 2176
8807 3428
8807 6089
8807 7154
8807 8823
8807 8824
8811 212
8811 2740
8811 6329
8811 6528
8811 6991
8811 7501
8811 8825
8811 8826
8811 8827
8811 8828
8812 304
8812 1102
8812 5931
8812 6455
8812 6722
8812 6787
8812 8055
8812 8367
8812 8737
8812 8805
8815 372
8815 618
8815 1330
8815 1708
8815 1819
8815 1825
8815 1988
8815 2362
8815 2427
8815 2431
8815 2859
8815 3003
8815 3389
8815 3868
8815 4269
8815 4809
8815 4864
8815 5226
8815 5247
8815 5460
8815 5587
8815 5974
8815 8242
8815 8313
8815 8665
8815 8720
8815 8831
8815 8832
8815 8833
8815 8834
8815 8835
8815 8836
8815 8837
8817 1791
8817 7732
8817 8322
8817 8829
8819 619
8819 1815
8819 1824
8819 2776
8819 2785
8819 2916
8819 3548
8819 5205
8819 5603
8819 7130
8820 1062
8820 3174
8820 4893
8820 8509
8820 8830
8823 1352
8824 2348
8827 7379
8828 2546
8828 2603
8828 2732
8828 2745
8828 4214
8828 8018
8828 8390
8828 8838
8828 8839
8828 8840
8830 625
8830 828
8830 2442
8830 3174
8830 3509
8830 5276
8830 5798
8830 8612
8830 8844
8831 187
8831 314
8831 612
8831 1330
8831 1365
8831 2769
8831 6269
8831 8841
8831 8842
8831 8843
8836 5887
8837 2293
8837 4626
8837 7803
8837 8041
8837 8845
8843 1985
8843 5226
8843 8841
8844 221
8844 224
8844 385
8844 387
8844 693
8844 842
8844 887
8844 2022
8844 7599
8844 8099
