# Supplementary material for: The role of nodes in controlling and observing complex networks
Source: PLoS One. 2025 Jun 12;20(6):e0325824. doi: 10.1371/journal.pone.0325824 (PMC12161543; doi:10.1371/journal.pone.0325824)
Supplement: S1 File — The 18 real-world network datasets used in this study (ZIP) [file pone.0325824.s001.zip › Real networks/16N7381_word_English.txt]

0 1
0 352
0 1785
0 5210
1 2
1 4
1 11
1 13
1 14
1 15
1 20
1 24
1 26
1 28
1 32
1 39
1 43
1 44
1 45
1 48
1 59
1 62
1 64
1 66
1 70
1 73
1 87
1 102
1 105
1 107
1 121
1 122
1 123
1 127
1 139
1 145
1 147
1 168
1 171
1 188
1 195
1 203
1 206
1 209
1 233
1 234
1 243
1 251
1 252
1 255
1 265
1 268
1 269
1 274
1 280
1 282
1 284
1 285
1 309
1 316
1 318
1 322
1 334
1 342
1 345
1 352
1 354
1 363
1 386
1 403
1 405
1 424
1 439
1 441
1 447
1 464
1 480
1 486
1 489
1 496
1 502
1 506
1 522
1 523
1 553
1 559
1 561
1 583
1 585
1 597
1 615
1 671
1 739
1 760
1 769
1 825
1 838
1 912
1 925
1 937
1 944
1 950
1 960
1 961
1 1018
1 1029
1 1032
1 1040
1 1045
1 1058
1 1169
1 1181
1 1221
1 1230
1 1236
1 1262
1 1317
1 1334
1 1399
1 1512
1 1528
1 1545
1 1627
1 1638
1 1665
1 1706
1 1724
1 1760
1 1842
1 1979
1 1989
1 2013
1 2154
1 2199
1 2253
1 2352
1 2357
1 2447
1 2507
1 2529
1 2532
1 2691
1 2827
1 2878
1 2892
1 3021
1 3038
1 3100
1 3124
1 3187
1 3227
1 3232
1 3254
1 3299
1 3376
1 3404
1 3522
1 3651
1 3664
1 3670
1 3702
1 3784
1 3809
1 3843
1 3998
1 4087
1 4131
1 4230
1 4375
1 4456
1 4718
1 4793
1 4819
1 4867
1 5192
1 5746
1 5846
1 5867
1 6063
1 6174
1 6341
1 6452
1 6465
1 6485
1 6596
2 3
2 14
4 1
4 6
4 7
4 8
4 10
4 13
4 14
4 16
4 24
4 26
4 28
4 32
4 35
4 39
4 40
4 43
4 44
4 45
4 48
4 53
4 54
4 55
4 59
4 64
4 69
4 70
4 87
4 92
4 100
4 105
4 109
4 113
4 114
4 118
4 120
4 122
4 127
4 134
4 135
4 139
4 144
4 150
4 154
4 156
4 158
4 165
4 166
4 171
4 182
4 188
4 203
4 206
4 209
4 216
4 222
4 229
4 230
4 231
4 234
4 243
4 251
4 252
4 265
4 266
4 269
4 280
4 282
4 284
4 293
4 296
4 300
4 306
4 318
4 319
4 325
4 328
4 331
4 334
4 356
4 360
4 362
4 365
4 380
4 382
4 399
4 405
4 417
4 428
4 429
4 440
4 441
4 443
4 444
4 447
4 454
4 458
4 463
4 471
4 477
4 483
4 486
4 489
4 495
4 497
4 506
4 535
4 539
4 544
4 549
4 561
4 570
4 585
4 586
4 597
4 606
4 611
4 616
4 630
4 638
4 641
4 663
4 690
4 712
4 719
4 755
4 756
4 758
4 759
4 765
4 772
4 783
4 802
4 805
4 814
4 832
4 841
4 842
4 893
4 898
4 909
4 923
4 938
4 950
4 956
4 1001
4 1013
4 1029
4 1032
4 1040
4 1056
4 1092
4 1097
4 1108
4 1144
4 1148
4 1151
4 1153
4 1158
4 1171
4 1185
4 1205
4 1218
4 1236
4 1252
4 1255
4 1282
4 1315
4 1351
4 1400
4 1407
4 1482
4 1487
4 1522
4 1530
4 1546
4 1577
4 1610
4 1614
4 1627
4 1645
4 1677
4 1712
4 1721
4 1730
4 1741
4 1759
4 1760
4 1803
4 1853
4 1865
4 1918
4 1920
4 1943
4 1962
4 1966
4 1976
4 2111
4 2121
4 2124
4 2211
4 2225
4 2245
4 2253
4 2258
4 2306
4 2312
4 2332
4 2354
4 2395
4 2396
4 2414
4 2444
4 2478
4 2500
4 2513
4 2532
4 2544
4 2545
4 2624
4 2654
4 2880
4 2935
4 2955
4 3011
4 3114
4 3126
4 3157
4 3183
4 3192
4 3195
4 3201
4 3250
4 3330
4 3357
4 3512
4 3517
4 3570
4 3584
4 3593
4 3601
4 3603
4 3619
4 3651
4 3753
4 3802
4 3809
4 3830
4 4011
4 4016
4 4130
4 4131
4 4179
4 4191
4 4213
4 4357
4 4467
4 4533
4 4550
4 4563
4 4655
4 4658
4 4660
4 4869
4 4888
4 4913
4 4947
4 4989
4 4992
4 5066
4 5067
4 5093
4 5096
4 5181
4 5228
4 5295
4 5326
4 5482
4 5596
4 5639
4 5717
4 5723
4 5751
4 5822
4 5954
4 6106
4 6154
4 6162
4 6194
4 6218
4 6225
4 6309
4 6389
4 6392
4 6394
4 6401
4 6477
4 6523
4 6524
4 6622
4 6673
4 6723
4 6735
4 6736
4 6847
4 6963
4 6992
4 7008
4 7109
5 4
5 13
5 24
5 40
5 67
5 92
5 118
5 154
5 181
5 205
5 992
5 2230
5 2232
5 2554
6 7
6 41
6 43
6 54
6 67
6 69
6 76
6 84
6 90
6 99
6 100
6 102
6 106
6 114
6 118
6 134
6 153
6 154
6 161
6 181
6 184
6 185
6 196
6 205
6 206
6 212
6 221
6 222
6 238
6 288
6 315
6 326
6 327
6 330
6 363
6 372
6 373
6 415
6 416
6 421
6 592
6 596
6 605
6 606
6 620
6 633
6 635
6 640
6 656
6 684
6 687
6 689
6 719
6 731
6 755
6 781
6 800
6 808
6 849
6 871
6 872
6 894
6 907
6 965
6 1066
6 1086
6 1127
6 1158
6 1202
6 1251
6 1524
6 1543
6 1545
6 1582
6 1596
6 1613
6 1634
6 1653
6 1687
6 1695
6 1725
6 1794
6 1863
6 1895
6 1912
6 1995
6 2032
6 2048
6 2073
6 2103
6 2112
6 2258
6 2327
6 2340
6 2344
6 2469
6 2490
6 2553
6 2598
6 2757
6 2848
6 2854
6 2914
6 2964
6 2966
6 3415
6 3635
6 3720
6 4202
6 4416
6 4604
6 4717
6 4932
6 5307
6 5384
6 5557
6 5726
6 6217
6 6307
6 6462
6 6760
6 6887
7 4
7 8
7 9
7 10
7 13
7 14
7 16
7 26
7 36
7 44
7 48
7 64
7 87
7 109
7 115
7 144
7 145
7 200
7 209
7 290
7 291
7 306
7 356
7 379
7 380
7 404
7 416
7 433
7 458
7 460
7 489
7 549
7 597
7 606
7 630
7 656
7 731
7 741
7 784
7 842
7 847
7 905
7 909
7 950
7 965
7 970
7 1040
7 1151
7 1197
7 1242
7 1304
7 1315
7 1348
7 1485
7 1493
7 1510
7 1515
7 1632
7 1644
7 1721
7 1788
7 1843
7 1865
7 1929
7 2073
7 2463
7 2770
7 2934
7 2949
7 3178
7 3294
7 3753
7 3927
7 3929
7 4008
7 4083
7 4274
7 4365
7 4379
7 4444
7 4553
7 4899
7 5017
7 5117
7 5199
7 5299
7 5316
7 5423
7 6099
7 6365
8 4
8 9
8 13
8 14
8 16
8 24
8 28
8 33
8 43
8 92
8 118
8 121
8 123
8 147
8 150
8 193
8 195
8 203
8 305
8 306
8 322
8 396
8 428
8 448
8 453
8 497
8 512
8 513
8 514
8 555
8 568
8 599
8 621
8 627
8 636
8 667
8 711
8 782
8 838
8 862
8 902
8 918
8 1091
8 1196
8 1317
8 1417
8 1602
8 1659
8 1714
8 1822
8 1914
8 1928
8 1979
8 2413
8 2440
8 2442
8 2461
8 2485
8 2498
8 2509
8 2562
8 2713
8 2867
8 3139
8 3186
8 3536
8 3645
8 3693
8 3796
8 4008
8 4052
8 4176
8 4266
8 4283
8 4381
8 4444
8 4549
8 4640
8 4960
8 5076
8 5088
8 5234
8 5253
8 5333
8 5595
8 6058
8 6141
8 6265
8 6354
8 6450
8 6774
9 10
9 30
9 43
9 234
9 265
9 301
9 549
9 825
10 8
10 11
10 13
10 14
10 17
10 19
10 26
10 28
10 32
10 35
10 44
10 45
10 48
10 59
10 64
10 66
10 70
10 73
10 82
10 87
10 92
10 107
10 109
10 115
10 120
10 122
10 123
10 135
10 139
10 145
10 156
10 166
10 186
10 188
10 193
10 194
10 195
10 207
10 209
10 230
10 234
10 238
10 243
10 251
10 252
10 265
10 268
10 269
10 280
10 284
10 285
10 293
10 334
10 342
10 350
10 352
10 354
10 360
10 380
10 396
10 403
10 405
10 439
10 441
10 443
10 458
10 491
10 496
10 506
10 519
10 561
10 568
10 583
10 584
10 585
10 586
10 589
10 595
10 616
10 630
10 636
10 642
10 652
10 684
10 701
10 721
10 726
10 743
10 755
10 759
10 765
10 767
10 816
10 856
10 870
10 884
10 899
10 918
10 922
10 925
10 930
10 944
10 945
10 946
10 960
10 971
10 1018
10 1040
10 1047
10 1091
10 1115
10 1148
10 1157
10 1172
10 1199
10 1206
10 1210
10 1221
10 1224
10 1230
10 1265
10 1269
10 1270
10 1288
10 1299
10 1315
10 1324
10 1335
10 1345
10 1351
10 1352
10 1358
10 1370
10 1399
10 1413
10 1417
10 1418
10 1419
10 1544
10 1560
10 1597
10 1677
10 1690
10 1769
10 1865
10 1869
10 1888
10 1953
10 1979
10 2037
10 2090
10 2104
10 2108
10 2184
10 2249
10 2368
10 2425
10 2500
10 2562
10 2593
10 2607
10 2643
10 2644
10 2689
10 2697
10 2724
10 2729
10 2731
10 2780
10 2818
10 2827
10 2885
10 2902
10 2907
10 2918
10 2937
10 2939
10 2941
10 2976
10 2996
10 3121
10 3126
10 3186
10 3262
10 3286
10 3376
10 3420
10 3464
10 3532
10 3603
10 3615
10 3652
10 3673
10 3728
10 3821
10 3998
10 4069
10 4081
10 4134
10 4392
10 4460
10 4534
10 4543
10 4570
10 4572
10 4613
10 4631
10 4640
10 4769
10 4818
10 4831
10 4840
10 4931
10 4995
10 5081
10 5093
10 5113
10 5219
10 5310
10 5428
10 5508
10 5518
10 5580
10 5659
10 5664
10 5726
10 5764
10 5886
10 6094
10 6300
10 6303
10 6309
10 6320
10 6513
10 6542
10 6640
10 6641
10 6756
10 6779
10 7163
10 7215
10 7304
11 8
11 12
11 16
11 18
11 26
11 35
11 92
11 93
11 255
11 284
11 293
11 317
11 342
11 345
11 350
11 352
11 353
11 374
11 405
11 436
11 447
11 462
11 478
11 480
11 515
11 562
11 612
11 629
11 631
11 726
11 765
11 828
11 863
11 865
11 874
11 893
11 912
11 979
11 1017
11 1029
11 1039
11 1051
11 1114
11 1156
11 1222
11 1226
11 1253
11 1323
11 1405
11 1461
11 1537
11 1562
11 1689
11 1780
11 1781
11 1787
11 2199
11 2312
11 2447
11 2487
11 2766
11 2875
11 2901
11 3085
11 3261
11 3374
11 3461
11 3593
11 3615
11 3793
11 3845
11 4075
11 4131
11 4226
11 4772
11 5096
11 5140
11 5339
11 5678
11 5745
11 5846
11 5876
11 6094
11 6301
11 6708
11 6927
11 7111
11 7113
12 1
12 4
12 10
12 13
12 14
12 16
12 20
12 26
12 29
12 32
12 43
12 64
12 66
12 67
12 108
12 118
12 121
12 134
12 144
12 154
12 184
12 204
12 205
12 231
12 296
12 377
12 454
12 463
12 567
12 699
12 740
12 802
12 849
12 857
12 1144
12 1263
12 1493
12 2145
12 2433
12 3146
13 4
13 8
13 11
13 14
13 15
13 16
13 18
13 19
13 21
13 25
13 26
13 28
13 32
13 35
13 43
13 44
13 45
13 48
13 52
13 59
13 60
13 62
13 63
13 64
13 66
13 70
13 82
13 85
13 87
13 102
13 107
13 109
13 111
13 114
13 115
13 120
13 122
13 123
13 135
13 139
13 144
13 145
13 146
13 147
13 168
13 171
13 174
13 188
13 195
13 196
13 200
13 202
13 203
13 206
13 208
13 209
13 210
13 218
13 220
13 234
13 243
13 246
13 251
13 252
13 256
13 265
13 268
13 269
13 273
13 274
13 278
13 280
13 282
13 284
13 285
13 293
13 295
13 301
13 302
13 306
13 309
13 316
13 318
13 328
13 334
13 352
13 353
13 365
13 367
13 370
13 374
13 386
13 387
13 392
13 403
13 405
13 409
13 424
13 425
13 433
13 435
13 436
13 439
13 440
13 441
13 445
13 450
13 457
13 482
13 489
13 496
13 503
13 506
13 507
13 509
13 518
13 519
13 524
13 525
13 534
13 544
13 548
13 555
13 559
13 561
13 562
13 565
13 571
13 573
13 579
13 585
13 586
13 589
13 595
13 605
13 612
13 618
13 622
13 626
13 630
13 636
13 638
13 642
13 652
13 672
13 679
13 683
13 684
13 692
13 700
13 703
13 708
13 710
13 721
13 722
13 726
13 729
13 734
13 735
13 743
13 756
13 765
13 766
13 771
13 780
13 785
13 801
13 811
13 816
13 818
13 825
13 830
13 831
13 832
13 838
13 845
13 846
13 863
13 864
13 866
13 868
13 870
13 878
13 884
13 887
13 889
13 893
13 912
13 914
13 921
13 937
13 944
13 950
13 953
13 960
13 966
13 967
13 973
13 974
13 979
13 1017
13 1029
13 1037
13 1040
13 1044
13 1057
13 1058
13 1062
13 1085
13 1092
13 1098
13 1107
13 1114
13 1131
13 1139
13 1148
13 1153
13 1162
13 1163
13 1173
13 1196
13 1197
13 1218
13 1230
13 1233
13 1255
13 1258
13 1265
13 1271
13 1273
13 1288
13 1290
13 1294
13 1296
13 1300
13 1306
13 1314
13 1315
13 1317
13 1323
13 1324
13 1339
13 1340
13 1350
13 1352
13 1374
13 1385
13 1387
13 1400
13 1411
13 1439
13 1450
13 1459
13 1467
13 1470
13 1475
13 1516
13 1530
13 1531
13 1545
13 1594
13 1598
13 1607
13 1616
13 1620
13 1625
13 1627
13 1654
13 1689
13 1723
13 1739
13 1767
13 1776
13 1801
13 1811
13 1813
13 1827
13 1849
13 1851
13 1854
13 1897
13 1922
13 1939
13 1940
13 1945
13 1967
13 1989
13 2001
13 2008
13 2039
13 2049
13 2061
13 2064
13 2068
13 2097
13 2108
13 2116
13 2118
13 2135
13 2139
13 2147
13 2149
13 2152
13 2156
13 2164
13 2173
13 2175
13 2185
13 2194
13 2205
13 2206
13 2207
13 2209
13 2278
13 2284
13 2285
13 2303
13 2315
13 2352
13 2353
13 2360
13 2401
13 2408
13 2424
13 2425
13 2435
13 2464
13 2496
13 2502
13 2507
13 2513
13 2529
13 2543
13 2588
13 2617
13 2658
13 2668
13 2690
13 2702
13 2729
13 2731
13 2732
13 2777
13 2839
13 2844
13 2849
13 2859
13 2861
13 2866
13 2884
13 2887
13 2918
13 2929
13 2940
13 2944
13 2954
13 2963
13 2978
13 2990
13 2992
13 3011
13 3021
13 3033
13 3100
13 3142
13 3190
13 3230
13 3232
13 3233
13 3246
13 3257
13 3284
13 3288
13 3290
13 3297
13 3313
13 3330
13 3336
13 3433
13 3439
13 3451
13 3461
13 3479
13 3537
13 3538
13 3599
13 3603
13 3605
13 3619
13 3638
13 3641
13 3645
13 3646
13 3659
13 3671
13 3680
13 3717
13 3745
13 3758
13 3765
13 3788
13 3802
13 3813
13 3817
13 3821
13 3830
13 3844
13 3873
13 3900
13 3926
13 3981
13 4011
13 4039
13 4092
13 4099
13 4156
13 4183
13 4204
13 4218
13 4221
13 4254
13 4299
13 4300
13 4314
13 4316
13 4320
13 4336
13 4355
13 4362
13 4368
13 4384
13 4404
13 4419
13 4436
13 4452
13 4473
13 4477
13 4513
13 4516
13 4517
13 4535
13 4550
13 4562
13 4570
13 4576
13 4578
13 4696
13 4733
13 4743
13 4749
13 4772
13 4798
13 4807
13 4895
13 4907
13 4929
13 4943
13 5072
13 5128
13 5183
13 5207
13 5232
13 5256
13 5262
13 5272
13 5403
13 5513
13 5514
13 5519
13 5535
13 5538
13 5597
13 5658
13 5659
13 5678
13 5705
13 5717
13 5721
13 5722
13 5733
13 5756
13 5758
13 5833
13 5886
13 5888
13 5942
13 5959
13 6003
13 6014
13 6026
13 6028
13 6044
13 6083
13 6120
13 6136
13 6200
13 6237
13 6264
13 6267
13 6321
13 6348
13 6367
13 6492
13 6530
13 6571
13 6583
13 6671
13 6677
13 6738
13 6757
13 6780
13 6837
13 6913
13 6916
13 6926
13 6941
13 6943
13 6967
13 6985
13 6998
13 6999
13 7071
13 7080
13 7167
13 7199
13 7214
13 7224
13 7240
13 7242
13 7276
13 7289
13 7296
13 7336
13 7359
14 0
14 5
14 8
14 12
14 15
14 17
14 18
14 21
14 22
14 23
14 25
14 27
14 33
14 34
14 35
14 44
14 46
14 60
14 75
14 79
14 84
14 89
14 93
14 94
14 97
14 105
14 109
14 111
14 114
14 115
14 118
14 120
14 122
14 123
14 125
14 128
14 139
14 140
14 141
14 142
14 145
14 147
14 148
14 149
14 159
14 162
14 164
14 170
14 188
14 189
14 191
14 194
14 203
14 206
14 207
14 209
14 210
14 215
14 220
14 230
14 231
14 232
14 233
14 235
14 236
14 241
14 242
14 245
14 246
14 251
14 252
14 255
14 263
14 266
14 269
14 274
14 276
14 277
14 278
14 279
14 281
14 282
14 283
14 284
14 287
14 290
14 292
14 293
14 302
14 304
14 305
14 308
14 309
14 311
14 316
14 317
14 318
14 319
14 321
14 322
14 328
14 330
14 331
14 333
14 335
14 336
14 337
14 338
14 342
14 344
14 345
14 346
14 347
14 350
14 352
14 353
14 354
14 355
14 358
14 360
14 361
14 364
14 365
14 366
14 367
14 368
14 369
14 374
14 376
14 378
14 380
14 383
14 384
14 385
14 386
14 387
14 391
14 392
14 395
14 396
14 397
14 398
14 399
14 400
14 401
14 403
14 405
14 407
14 408
14 417
14 419
14 424
14 425
14 433
14 434
14 436
14 438
14 440
14 441
14 442
14 443
14 444
14 445
14 446
14 447
14 448
14 449
14 450
14 458
14 462
14 465
14 466
14 467
14 472
14 473
14 474
14 475
14 478
14 479
14 480
14 482
14 487
14 489
14 492
14 493
14 494
14 496
14 497
14 500
14 501
14 502
14 503
14 506
14 507
14 509
14 510
14 511
14 512
14 513
14 514
14 515
14 518
14 519
14 520
14 521
14 522
14 523
14 524
14 525
14 527
14 528
14 529
14 530
14 535
14 536
14 537
14 539
14 544
14 545
14 547
14 548
14 550
14 552
14 553
14 555
14 556
14 558
14 559
14 560
14 562
14 564
14 577
14 583
14 584
14 586
14 587
14 588
14 591
14 593
14 595
14 599
14 605
14 606
14 612
14 613
14 614
14 616
14 617
14 618
14 619
14 621
14 622
14 626
14 627
14 628
14 629
14 630
14 631
14 632
14 636
14 638
14 639
14 641
14 643
14 644
14 646
14 652
14 655
14 662
14 667
14 670
14 672
14 673
14 674
14 675
14 676
14 682
14 685
14 686
14 690
14 692
14 693
14 694
14 695
14 698
14 700
14 701
14 702
14 704
14 705
14 708
14 709
14 710
14 711
14 714
14 718
14 721
14 722
14 723
14 724
14 726
14 727
14 728
14 729
14 732
14 734
14 735
14 736
14 739
14 741
14 742
14 743
14 747
14 748
14 749
14 750
14 751
14 753
14 754
14 758
14 759
14 760
14 761
14 763
14 764
14 765
14 766
14 769
14 771
14 772
14 775
14 786
14 787
14 788
14 792
14 793
14 794
14 796
14 798
14 806
14 807
14 809
14 813
14 818
14 819
14 820
14 821
14 824
14 826
14 827
14 828
14 829
14 835
14 837
14 838
14 845
14 846
14 850
14 851
14 856
14 862
14 863
14 864
14 866
14 869
14 870
14 874
14 875
14 877
14 878
14 880
14 884
14 885
14 886
14 889
14 893
14 894
14 896
14 899
14 900
14 901
14 903
14 908
14 911
14 912
14 915
14 916
14 918
14 919
14 922
14 923
14 930
14 931
14 934
14 938
14 943
14 945
14 946
14 947
14 948
14 949
14 950
14 955
14 959
14 960
14 961
14 967
14 968
14 970
14 973
14 974
14 979
14 980
14 981
14 985
14 990
14 991
14 993
14 1001
14 1002
14 1004
14 1005
14 1007
14 1009
14 1011
14 1017
14 1018
14 1019
14 1020
14 1022
14 1024
14 1026
14 1029
14 1037
14 1038
14 1039
14 1043
14 1044
14 1045
14 1047
14 1048
14 1049
14 1050
14 1051
14 1055
14 1060
14 1062
14 1063
14 1065
14 1066
14 1079
14 1084
14 1085
14 1089
14 1091
14 1095
14 1097
14 1098
14 1100
14 1110
14 1112
14 1116
14 1117
14 1123
14 1124
14 1130
14 1137
14 1139
14 1140
14 1141
14 1146
14 1148
14 1150
14 1151
14 1152
14 1155
14 1157
14 1159
14 1162
14 1172
14 1178
14 1181
14 1182
14 1183
14 1188
14 1190
14 1191
14 1193
14 1194
14 1195
14 1198
14 1204
14 1206
14 1210
14 1212
14 1214
14 1215
14 1216
14 1217
14 1218
14 1219
14 1222
14 1223
14 1224
14 1229
14 1230
14 1232
14 1236
14 1238
14 1241
14 1247
14 1248
14 1253
14 1254
14 1261
14 1265
14 1266
14 1267
14 1268
14 1269
14 1271
14 1284
14 1286
14 1292
14 1293
14 1294
14 1305
14 1307
14 1309
14 1314
14 1315
14 1316
14 1317
14 1318
14 1321
14 1322
14 1323
14 1324
14 1325
14 1332
14 1340
14 1341
14 1342
14 1346
14 1349
14 1351
14 1352
14 1359
14 1361
14 1368
14 1370
14 1371
14 1372
14 1373
14 1374
14 1375
14 1377
14 1378
14 1379
14 1381
14 1382
14 1383
14 1384
14 1387
14 1391
14 1394
14 1396
14 1399
14 1400
14 1403
14 1406
14 1407
14 1409
14 1415
14 1418
14 1419
14 1420
14 1422
14 1423
14 1424
14 1426
14 1427
14 1430
14 1432
14 1434
14 1439
14 1443
14 1446
14 1447
14 1448
14 1450
14 1451
14 1452
14 1453
14 1455
14 1457
14 1458
14 1459
14 1460
14 1462
14 1463
14 1464
14 1465
14 1466
14 1467
14 1468
14 1472
14 1474
14 1475
14 1482
14 1488
14 1490
14 1494
14 1497
14 1502
14 1503
14 1516
14 1517
14 1518
14 1519
14 1520
14 1521
14 1523
14 1525
14 1526
14 1528
14 1529
14 1534
14 1544
14 1549
14 1550
14 1555
14 1557
14 1560
14 1564
14 1570
14 1577
14 1583
14 1585
14 1590
14 1591
14 1593
14 1597
14 1598
14 1599
14 1600
14 1606
14 1622
14 1624
14 1627
14 1628
14 1629
14 1630
14 1631
14 1632
14 1633
14 1639
14 1651
14 1652
14 1664
14 1676
14 1678
14 1681
14 1689
14 1703
14 1711
14 1720
14 1721
14 1722
14 1723
14 1729
14 1730
14 1733
14 1735
14 1737
14 1738
14 1745
14 1747
14 1750
14 1753
14 1754
14 1755
14 1757
14 1759
14 1760
14 1762
14 1763
14 1765
14 1767
14 1773
14 1775
14 1778
14 1779
14 1780
14 1782
14 1783
14 1801
14 1805
14 1806
14 1825
14 1838
14 1839
14 1849
14 1851
14 1857
14 1858
14 1861
14 1867
14 1875
14 1878
14 1881
14 1884
14 1885
14 1888
14 1890
14 1894
14 1897
14 1898
14 1903
14 1904
14 1906
14 1911
14 1918
14 1919
14 1920
14 1922
14 1928
14 1930
14 1936
14 1938
14 1939
14 1948
14 1951
14 1952
14 1954
14 1955
14 1958
14 1965
14 1967
14 1979
14 1988
14 1989
14 1992
14 2001
14 2003
14 2004
14 2005
14 2010
14 2027
14 2037
14 2040
14 2045
14 2046
14 2049
14 2055
14 2056
14 2059
14 2064
14 2065
14 2066
14 2078
14 2082
14 2084
14 2093
14 2097
14 2106
14 2108
14 2116
14 2119
14 2127
14 2132
14 2138
14 2142
14 2143
14 2148
14 2149
14 2153
14 2156
14 2157
14 2171
14 2176
14 2179
14 2183
14 2184
14 2190
14 2191
14 2194
14 2199
14 2200
14 2201
14 2202
14 2203
14 2213
14 2215
14 2218
14 2223
14 2225
14 2228
14 2233
14 2236
14 2242
14 2248
14 2249
14 2250
14 2251
14 2252
14 2253
14 2254
14 2255
14 2265
14 2275
14 2276
14 2278
14 2280
14 2285
14 2286
14 2288
14 2292
14 2304
14 2306
14 2312
14 2318
14 2320
14 2322
14 2325
14 2331
14 2334
14 2335
14 2352
14 2353
14 2356
14 2357
14 2358
14 2368
14 2371
14 2372
14 2374
14 2375
14 2378
14 2381
14 2382
14 2383
14 2391
14 2393
14 2394
14 2403
14 2407
14 2410
14 2411
14 2414
14 2416
14 2422
14 2423
14 2425
14 2426
14 2427
14 2434
14 2436
14 2440
14 2447
14 2448
14 2455
14 2465
14 2466
14 2473
14 2481
14 2488
14 2492
14 2494
14 2497
14 2500
14 2502
14 2503
14 2504
14 2509
14 2515
14 2517
14 2518
14 2519
14 2521
14 2524
14 2525
14 2532
14 2534
14 2572
14 2579
14 2584
14 2590
14 2599
14 2601
14 2602
14 2604
14 2605
14 2607
14 2609
14 2611
14 2613
14 2619
14 2628
14 2630
14 2631
14 2636
14 2637
14 2639
14 2643
14 2660
14 2661
14 2664
14 2668
14 2669
14 2683
14 2687
14 2688
14 2690
14 2695
14 2697
14 2700
14 2710
14 2712
14 2721
14 2724
14 2725
14 2737
14 2738
14 2741
14 2744
14 2745
14 2758
14 2761
14 2762
14 2763
14 2765
14 2769
14 2773
14 2782
14 2785
14 2790
14 2795
14 2798
14 2799
14 2807
14 2815
14 2830
14 2831
14 2834
14 2841
14 2845
14 2849
14 2859
14 2864
14 2866
14 2867
14 2871
14 2875
14 2876
14 2889
14 2894
14 2900
14 2901
14 2903
14 2912
14 2917
14 2920
14 2922
14 2930
14 2931
14 2936
14 2939
14 2942
14 2944
14 2947
14 2948
14 2951
14 2964
14 2967
14 2968
14 2972
14 2974
14 2984
14 2985
14 2986
14 2989
14 2994
14 2995
14 2998
14 3000
14 3007
14 3010
14 3015
14 3020
14 3021
14 3028
14 3033
14 3044
14 3047
14 3048
14 3050
14 3051
14 3058
14 3059
14 3061
14 3064
14 3070
14 3074
14 3076
14 3079
14 3083
14 3087
14 3090
14 3094
14 3096
14 3098
14 3099
14 3108
14 3114
14 3115
14 3116
14 3117
14 3118
14 3120
14 3121
14 3124
14 3129
14 3132
14 3144
14 3145
14 3147
14 3153
14 3155
14 3157
14 3165
14 3166
14 3168
14 3170
14 3171
14 3175
14 3179
14 3192
14 3193
14 3221
14 3222
14 3225
14 3232
14 3233
14 3237
14 3241
14 3243
14 3246
14 3253
14 3254
14 3256
14 3262
14 3263
14 3273
14 3275
14 3276
14 3280
14 3281
14 3283
14 3286
14 3288
14 3297
14 3303
14 3304
14 3305
14 3306
14 3310
14 3318
14 3320
14 3321
14 3323
14 3324
14 3326
14 3327
14 3336
14 3338
14 3342
14 3343
14 3344
14 3345
14 3346
14 3348
14 3349
14 3353
14 3368
14 3371
14 3377
14 3378
14 3384
14 3387
14 3391
14 3393
14 3409
14 3411
14 3414
14 3421
14 3428
14 3429
14 3430
14 3431
14 3433
14 3437
14 3438
14 3442
14 3444
14 3445
14 3447
14 3449
14 3452
14 3453
14 3454
14 3456
14 3459
14 3461
14 3462
14 3464
14 3468
14 3469
14 3470
14 3474
14 3482
14 3486
14 3492
14 3494
14 3495
14 3497
14 3498
14 3499
14 3503
14 3507
14 3509
14 3519
14 3521
14 3522
14 3525
14 3531
14 3534
14 3542
14 3543
14 3547
14 3551
14 3552
14 3554
14 3559
14 3569
14 3571
14 3573
14 3574
14 3580
14 3591
14 3593
14 3603
14 3605
14 3606
14 3607
14 3608
14 3610
14 3619
14 3627
14 3633
14 3645
14 3648
14 3652
14 3656
14 3658
14 3659
14 3661
14 3668
14 3669
14 3670
14 3671
14 3678
14 3679
14 3680
14 3687
14 3692
14 3699
14 3703
14 3704
14 3709
14 3711
14 3717
14 3721
14 3723
14 3738
14 3756
14 3758
14 3760
14 3765
14 3769
14 3771
14 3782
14 3787
14 3793
14 3799
14 3802
14 3803
14 3805
14 3806
14 3810
14 3813
14 3817
14 3818
14 3819
14 3821
14 3831
14 3834
14 3835
14 3845
14 3852
14 3871
14 3877
14 3902
14 3909
14 3910
14 3911
14 3918
14 3933
14 3935
14 3962
14 3965
14 3974
14 3977
14 3981
14 3983
14 3986
14 3989
14 3991
14 3994
14 3995
14 3997
14 3998
14 3999
14 4004
14 4008
14 4010
14 4015
14 4017
14 4021
14 4029
14 4031
14 4032
14 4034
14 4037
14 4039
14 4041
14 4046
14 4047
14 4048
14 4049
14 4054
14 4061
14 4068
14 4074
14 4076
14 4078
14 4079
14 4082
14 4086
14 4089
14 4090
14 4091
14 4092
14 4094
14 4095
14 4096
14 4097
14 4100
14 4105
14 4106
14 4109
14 4112
14 4117
14 4118
14 4120
14 4123
14 4124
14 4128
14 4131
14 4132
14 4135
14 4136
14 4144
14 4152
14 4158
14 4172
14 4173
14 4177
14 4188
14 4195
14 4204
14 4206
14 4207
14 4212
14 4214
14 4216
14 4221
14 4223
14 4229
14 4230
14 4234
14 4236
14 4239
14 4243
14 4245
14 4247
14 4250
14 4251
14 4253
14 4255
14 4256
14 4259
14 4261
14 4263
14 4264
14 4267
14 4269
14 4275
14 4290
14 4302
14 4304
14 4308
14 4309
14 4310
14 4311
14 4330
14 4331
14 4337
14 4338
14 4343
14 4347
14 4351
14 4355
14 4359
14 4364
14 4366
14 4383
14 4385
14 4386
14 4387
14 4395
14 4396
14 4401
14 4407
14 4409
14 4417
14 4427
14 4428
14 4430
14 4431
14 4432
14 4434
14 4435
14 4438
14 4443
14 4446
14 4451
14 4457
14 4468
14 4471
14 4472
14 4478
14 4481
14 4484
14 4489
14 4494
14 4497
14 4499
14 4500
14 4507
14 4533
14 4534
14 4535
14 4537
14 4539
14 4540
14 4541
14 4546
14 4548
14 4549
14 4550
14 4551
14 4554
14 4557
14 4558
14 4561
14 4567
14 4568
14 4570
14 4574
14 4577
14 4578
14 4589
14 4596
14 4598
14 4607
14 4608
14 4611
14 4613
14 4615
14 4616
14 4619
14 4620
14 4622
14 4623
14 4633
14 4636
14 4638
14 4643
14 4645
14 4649
14 4650
14 4651
14 4659
14 4661
14 4662
14 4666
14 4669
14 4679
14 4689
14 4693
14 4694
14 4696
14 4700
14 4703
14 4707
14 4709
14 4712
14 4715
14 4716
14 4720
14 4723
14 4725
14 4727
14 4735
14 4736
14 4737
14 4738
14 4740
14 4741
14 4753
14 4755
14 4756
14 4758
14 4764
14 4766
14 4772
14 4778
14 4783
14 4784
14 4791
14 4811
14 4819
14 4823
14 4826
14 4827
14 4832
14 4840
14 4841
14 4845
14 4849
14 4853
14 4855
14 4857
14 4858
14 4859
14 4866
14 4867
14 4869
14 4872
14 4874
14 4875
14 4877
14 4878
14 4880
14 4882
14 4885
14 4893
14 4895
14 4900
14 4909
14 4927
14 4936
14 4937
14 4945
14 4947
14 4949
14 4954
14 4955
14 4957
14 4958
14 4961
14 4964
14 4968
14 4969
14 4970
14 4971
14 4972
14 4973
14 4976
14 4977
14 4978
14 4979
14 4981
14 4988
14 4997
14 4998
14 5000
14 5005
14 5008
14 5012
14 5017
14 5019
14 5025
14 5027
14 5029
14 5031
14 5036
14 5037
14 5042
14 5043
14 5045
14 5051
14 5057
14 5061
14 5071
14 5076
14 5085
14 5086
14 5092
14 5093
14 5096
14 5101
14 5102
14 5104
14 5110
14 5112
14 5119
14 5121
14 5122
14 5123
14 5130
14 5132
14 5135
14 5138
14 5141
14 5148
14 5166
14 5170
14 5181
14 5185
14 5191
14 5192
14 5193
14 5194
14 5195
14 5203
14 5205
14 5209
14 5211
14 5214
14 5216
14 5222
14 5225
14 5228
14 5229
14 5234
14 5235
14 5238
14 5239
14 5247
14 5251
14 5252
14 5254
14 5273
14 5274
14 5276
14 5277
14 5281
14 5285
14 5289
14 5292
14 5308
14 5314
14 5333
14 5337
14 5339
14 5340
14 5343
14 5348
14 5350
14 5351
14 5354
14 5355
14 5356
14 5357
14 5358
14 5359
14 5360
14 5363
14 5370
14 5371
14 5372
14 5377
14 5379
14 5382
14 5389
14 5390
14 5391
14 5398
14 5400
14 5409
14 5411
14 5418
14 5420
14 5424
14 5427
14 5428
14 5429
14 5433
14 5437
14 5451
14 5456
14 5457
14 5464
14 5465
14 5468
14 5470
14 5489
14 5490
14 5502
14 5508
14 5510
14 5511
14 5515
14 5516
14 5518
14 5521
14 5525
14 5527
14 5533
14 5534
14 5556
14 5560
14 5562
14 5567
14 5580
14 5594
14 5601
14 5605
14 5619
14 5632
14 5643
14 5659
14 5678
14 5679
14 5683
14 5684
14 5705
14 5707
14 5714
14 5716
14 5719
14 5720
14 5722
14 5725
14 5729
14 5735
14 5736
14 5739
14 5754
14 5758
14 5761
14 5766
14 5767
14 5769
14 5771
14 5778
14 5780
14 5781
14 5801
14 5802
14 5807
14 5825
14 5827
14 5842
14 5843
14 5846
14 5856
14 5858
14 5861
14 5863
14 5872
14 5873
14 5876
14 5879
14 5881
14 5882
14 5883
14 5884
14 5890
14 5908
14 5912
14 5913
14 5918
14 5919
14 5920
14 5923
14 5924
14 5925
14 5928
14 5930
14 5939
14 5948
14 5954
14 5958
14 5959
14 5960
14 5961
14 5967
14 5968
14 5981
14 5987
14 6000
14 6004
14 6006
14 6008
14 6017
14 6021
14 6023
14 6028
14 6031
14 6032
14 6033
14 6035
14 6039
14 6040
14 6045
14 6047
14 6048
14 6062
14 6065
14 6066
14 6067
14 6069
14 6104
14 6107
14 6112
14 6116
14 6123
14 6130
14 6133
14 6142
14 6145
14 6152
14 6155
14 6163
14 6167
14 6171
14 6179
14 6190
14 6193
14 6197
14 6199
14 6203
14 6207
14 6214
14 6219
14 6233
14 6234
14 6235
14 6239
14 6243
14 6244
14 6250
14 6251
14 6260
14 6266
14 6268
14 6277
14 6282
14 6294
14 6300
14 6305
14 6306
14 6315
14 6317
14 6322
14 6324
14 6329
14 6331
14 6334
14 6342
14 6347
14 6350
14 6354
14 6356
14 6360
14 6370
14 6372
14 6379
14 6392
14 6408
14 6414
14 6415
14 6417
14 6418
14 6420
14 6424
14 6427
14 6445
14 6449
14 6464
14 6470
14 6472
14 6476
14 6478
14 6503
14 6504
14 6510
14 6511
14 6512
14 6513
14 6522
14 6529
14 6553
14 6561
14 6567
14 6569
14 6571
14 6573
14 6575
14 6585
14 6587
14 6608
14 6613
14 6617
14 6618
14 6619
14 6620
14 6631
14 6635
14 6640
14 6651
14 6658
14 6659
14 6660
14 6662
14 6665
14 6676
14 6678
14 6684
14 6688
14 6689
14 6694
14 6698
14 6699
14 6707
14 6714
14 6742
14 6743
14 6748
14 6749
14 6754
14 6761
14 6771
14 6796
14 6822
14 6827
14 6835
14 6837
14 6844
14 6851
14 6853
14 6854
14 6857
14 6860
14 6861
14 6862
14 6867
14 6874
14 6881
14 6898
14 6901
14 6905
14 6910
14 6914
14 6920
14 6924
14 6931
14 6936
14 6937
14 6941
14 6942
14 6946
14 6947
14 6951
14 6952
14 6959
14 6971
14 6974
14 6978
14 6987
14 6991
14 7004
14 7005
14 7011
14 7012
14 7013
14 7017
14 7022
14 7024
14 7027
14 7028
14 7029
14 7033
14 7038
14 7039
14 7048
14 7060
14 7064
14 7068
14 7074
14 7086
14 7087
14 7091
14 7096
14 7102
14 7104
14 7105
14 7106
14 7107
14 7108
14 7109
14 7112
14 7113
14 7114
14 7118
14 7124
14 7128
14 7130
14 7132
14 7133
14 7135
14 7138
14 7148
14 7162
14 7165
14 7182
14 7189
14 7193
14 7195
14 7200
14 7209
14 7222
14 7230
14 7235
14 7238
14 7239
14 7241
14 7244
14 7248
14 7249
14 7259
14 7261
14 7263
14 7266
14 7267
14 7271
14 7273
14 7284
14 7286
14 7300
14 7302
14 7308
14 7328
14 7335
14 7345
14 7350
14 7351
15 16
15 20
15 100
15 113
15 144
15 168
15 181
15 463
15 469
15 597
15 3158
16 1
16 4
16 6
16 8
16 11
16 12
16 13
16 14
16 15
16 17
16 18
16 19
16 20
16 21
16 25
16 26
16 28
16 32
16 33
16 35
16 38
16 39
16 43
16 44
16 45
16 48
16 59
16 64
16 66
16 70
16 75
16 82
16 85
16 87
16 92
16 107
16 109
16 115
16 120
16 122
16 123
16 124
16 125
16 126
16 127
16 135
16 139
16 144
16 145
16 146
16 147
16 165
16 166
16 168
16 171
16 188
16 195
16 196
16 203
16 206
16 209
16 210
16 216
16 218
16 220
16 225
16 230
16 234
16 243
16 246
16 251
16 252
16 253
16 262
16 265
16 268
16 269
16 271
16 273
16 274
16 277
16 278
16 279
16 280
16 281
16 282
16 283
16 284
16 285
16 293
16 295
16 302
16 305
16 306
16 308
16 309
16 314
16 316
16 317
16 318
16 319
16 322
16 324
16 328
16 331
16 333
16 334
16 335
16 336
16 337
16 342
16 345
16 349
16 350
16 352
16 353
16 360
16 362
16 365
16 367
16 375
16 383
16 384
16 386
16 387
16 392
16 396
16 402
16 403
16 404
16 405
16 409
16 417
16 424
16 425
16 433
16 437
16 439
16 441
16 443
16 444
16 445
16 446
16 447
16 448
16 450
16 457
16 458
16 462
16 464
16 466
16 467
16 474
16 476
16 478
16 479
16 482
16 486
16 489
16 491
16 493
16 494
16 496
16 497
16 498
16 502
16 506
16 507
16 508
16 509
16 512
16 513
16 514
16 515
16 517
16 518
16 519
16 522
16 523
16 525
16 526
16 529
16 534
16 535
16 537
16 544
16 547
16 548
16 553
16 555
16 559
16 561
16 562
16 575
16 583
16 584
16 585
16 586
16 588
16 593
16 595
16 605
16 612
16 614
16 616
16 617
16 621
16 622
16 626
16 627
16 629
16 630
16 636
16 638
16 642
16 663
16 666
16 667
16 673
16 674
16 677
16 681
16 683
16 686
16 690
16 692
16 710
16 711
16 715
16 721
16 722
16 726
16 732
16 733
16 735
16 741
16 743
16 746
16 755
16 759
16 764
16 765
16 769
16 771
16 780
16 785
16 786
16 788
16 796
16 807
16 816
16 818
16 824
16 829
16 835
16 836
16 837
16 838
16 840
16 846
16 850
16 856
16 863
16 864
16 865
16 867
16 870
16 874
16 875
16 877
16 882
16 884
16 885
16 893
16 894
16 899
16 912
16 913
16 916
16 921
16 923
16 925
16 930
16 931
16 937
16 938
16 944
16 946
16 950
16 960
16 962
16 967
16 974
16 981
16 982
16 984
16 1009
16 1013
16 1018
16 1023
16 1029
16 1032
16 1040
16 1047
16 1058
16 1060
16 1066
16 1071
16 1074
16 1091
16 1097
16 1100
16 1117
16 1120
16 1123
16 1130
16 1134
16 1136
16 1141
16 1148
16 1151
16 1152
16 1157
16 1163
16 1167
16 1172
16 1181
16 1187
16 1197
16 1206
16 1214
16 1215
16 1217
16 1218
16 1221
16 1224
16 1230
16 1233
16 1235
16 1250
16 1255
16 1258
16 1261
16 1269
16 1271
16 1280
16 1288
16 1290
16 1293
16 1294
16 1296
16 1297
16 1306
16 1307
16 1314
16 1315
16 1317
16 1318
16 1321
16 1323
16 1324
16 1332
16 1340
16 1346
16 1349
16 1350
16 1351
16 1352
16 1357
16 1361
16 1371
16 1384
16 1390
16 1391
16 1397
16 1399
16 1400
16 1405
16 1407
16 1417
16 1418
16 1437
16 1438
16 1453
16 1457
16 1459
16 1461
16 1466
16 1471
16 1473
16 1474
16 1475
16 1478
16 1480
16 1492
16 1504
16 1516
16 1517
16 1521
16 1527
16 1528
16 1539
16 1545
16 1547
16 1550
16 1560
16 1594
16 1597
16 1598
16 1599
16 1606
16 1610
16 1614
16 1616
16 1627
16 1638
16 1650
16 1651
16 1667
16 1678
16 1688
16 1689
16 1690
16 1698
16 1722
16 1724
16 1727
16 1735
16 1752
16 1759
16 1767
16 1776
16 1781
16 1783
16 1825
16 1839
16 1847
16 1851
16 1854
16 1857
16 1861
16 1865
16 1867
16 1897
16 1902
16 1907
16 1920
16 1945
16 1954
16 1964
16 1973
16 1974
16 1975
16 1998
16 2008
16 2019
16 2025
16 2044
16 2046
16 2049
16 2051
16 2065
16 2066
16 2081
16 2091
16 2097
16 2110
16 2149
16 2155
16 2164
16 2170
16 2184
16 2190
16 2192
16 2199
16 2211
16 2225
16 2228
16 2233
16 2236
16 2242
16 2249
16 2275
16 2288
16 2302
16 2306
16 2307
16 2311
16 2312
16 2332
16 2349
16 2352
16 2353
16 2360
16 2365
16 2369
16 2371
16 2381
16 2398
16 2400
16 2405
16 2410
16 2414
16 2424
16 2425
16 2427
16 2429
16 2435
16 2444
16 2447
16 2464
16 2470
16 2476
16 2481
16 2487
16 2488
16 2499
16 2500
16 2502
16 2503
16 2505
16 2506
16 2507
16 2521
16 2526
16 2529
16 2532
16 2555
16 2556
16 2588
16 2591
16 2593
16 2611
16 2636
16 2654
16 2668
16 2691
16 2697
16 2700
16 2706
16 2730
16 2732
16 2737
16 2744
16 2745
16 2753
16 2773
16 2803
16 2810
16 2818
16 2821
16 2836
16 2840
16 2850
16 2874
16 2875
16 2889
16 2891
16 2900
16 2908
16 2931
16 2933
16 2939
16 2944
16 2992
16 3011
16 3016
16 3019
16 3020
16 3021
16 3025
16 3028
16 3030
16 3038
16 3065
16 3071
16 3084
16 3094
16 3095
16 3097
16 3099
16 3100
16 3104
16 3114
16 3116
16 3121
16 3125
16 3126
16 3129
16 3133
16 3152
16 3153
16 3163
16 3177
16 3179
16 3187
16 3189
16 3190
16 3192
16 3212
16 3232
16 3233
16 3237
16 3242
16 3244
16 3246
16 3275
16 3280
16 3283
16 3296
16 3306
16 3317
16 3341
16 3346
16 3348
16 3354
16 3355
16 3376
16 3383
16 3384
16 3388
16 3395
16 3397
16 3414
16 3423
16 3425
16 3441
16 3451
16 3461
16 3471
16 3483
16 3486
16 3489
16 3495
16 3505
16 3512
16 3518
16 3522
16 3524
16 3526
16 3532
16 3537
16 3545
16 3548
16 3553
16 3555
16 3558
16 3581
16 3603
16 3615
16 3640
16 3647
16 3651
16 3652
16 3657
16 3658
16 3659
16 3668
16 3670
16 3671
16 3672
16 3673
16 3675
16 3680
16 3684
16 3703
16 3731
16 3737
16 3738
16 3745
16 3746
16 3749
16 3758
16 3765
16 3774
16 3786
16 3788
16 3793
16 3802
16 3809
16 3813
16 3827
16 3857
16 3868
16 3869
16 3883
16 3886
16 3909
16 3924
16 3933
16 3937
16 3938
16 3943
16 3950
16 3975
16 3979
16 3983
16 3986
16 3992
16 3995
16 4021
16 4034
16 4077
16 4078
16 4090
16 4093
16 4094
16 4103
16 4106
16 4109
16 4112
16 4122
16 4130
16 4131
16 4139
16 4140
16 4144
16 4153
16 4154
16 4156
16 4163
16 4171
16 4175
16 4177
16 4182
16 4204
16 4209
16 4212
16 4220
16 4233
16 4236
16 4239
16 4244
16 4262
16 4275
16 4285
16 4287
16 4290
16 4299
16 4306
16 4334
16 4336
16 4337
16 4338
16 4355
16 4368
16 4375
16 4377
16 4382
16 4386
16 4435
16 4439
16 4472
16 4502
16 4507
16 4513
16 4515
16 4534
16 4539
16 4545
16 4549
16 4551
16 4552
16 4556
16 4563
16 4570
16 4571
16 4578
16 4627
16 4657
16 4663
16 4669
16 4672
16 4692
16 4706
16 4732
16 4734
16 4751
16 4756
16 4772
16 4778
16 4797
16 4820
16 4863
16 4866
16 4867
16 4884
16 4892
16 4901
16 4910
16 4912
16 4916
16 4921
16 4925
16 4926
16 4928
16 4938
16 4944
16 4949
16 5010
16 5013
16 5014
16 5025
16 5033
16 5037
16 5050
16 5054
16 5067
16 5074
16 5080
16 5086
16 5091
16 5096
16 5097
16 5098
16 5102
16 5110
16 5111
16 5113
16 5123
16 5142
16 5146
16 5167
16 5168
16 5197
16 5206
16 5210
16 5228
16 5229
16 5234
16 5241
16 5247
16 5257
16 5258
16 5288
16 5300
16 5331
16 5333
16 5348
16 5365
16 5368
16 5386
16 5392
16 5398
16 5403
16 5428
16 5466
16 5481
16 5507
16 5509
16 5519
16 5520
16 5551
16 5555
16 5556
16 5562
16 5564
16 5574
16 5580
16 5590
16 5591
16 5608
16 5635
16 5648
16 5662
16 5671
16 5678
16 5680
16 5698
16 5714
16 5720
16 5721
16 5725
16 5733
16 5752
16 5756
16 5764
16 5773
16 5775
16 5778
16 5785
16 5796
16 5804
16 5825
16 5833
16 5869
16 5876
16 5879
16 5882
16 5889
16 5890
16 5895
16 5898
16 5904
16 5906
16 5908
16 5919
16 5922
16 5923
16 5925
16 5938
16 5941
16 5943
16 5964
16 6005
16 6028
16 6055
16 6091
16 6117
16 6121
16 6132
16 6136
16 6143
16 6157
16 6162
16 6174
16 6181
16 6196
16 6200
16 6206
16 6231
16 6234
16 6247
16 6255
16 6261
16 6267
16 6285
16 6296
16 6309
16 6326
16 6329
16 6333
16 6338
16 6340
16 6348
16 6384
16 6387
16 6389
16 6396
16 6404
16 6409
16 6410
16 6415
16 6423
16 6436
16 6447
16 6459
16 6463
16 6479
16 6486
16 6488
16 6492
16 6493
16 6497
16 6499
16 6512
16 6521
16 6527
16 6529
16 6535
16 6554
16 6586
16 6594
16 6609
16 6621
16 6653
16 6673
16 6682
16 6695
16 6697
16 6700
16 6708
16 6712
16 6717
16 6720
16 6736
16 6818
16 6825
16 6828
16 6832
16 6847
16 6896
16 6904
16 6910
16 6911
16 6925
16 6928
16 6935
16 6977
16 7034
16 7038
16 7080
16 7082
16 7088
16 7097
16 7141
16 7143
16 7150
16 7184
16 7185
16 7191
16 7192
16 7194
16 7211
16 7218
16 7220
16 7226
16 7228
16 7232
16 7234
16 7257
16 7283
16 7293
16 7303
16 7309
16 7313
16 7373
16 7376
16 7379
17 10
17 16
17 44
17 118
17 154
17 463
17 489
17 761
17 1108
17 1289
17 1620
17 1702
17 1989
17 6721
18 1
18 4
18 16
18 19
18 20
18 24
18 113
18 731
18 1392
18 1945
18 2357
18 2988
18 5951
19 4
19 10
19 14
19 18
19 20
19 24
19 87
19 121
19 154
19 204
19 205
19 214
19 343
19 356
19 486
19 597
19 606
19 1546
19 1723
19 3921
20 1
20 4
20 6
20 7
20 8
20 10
20 11
20 12
20 13
20 14
20 16
20 18
20 19
20 22
20 23
20 24
20 26
20 28
20 32
20 34
20 35
20 39
20 40
20 43
20 44
20 54
20 55
20 56
20 58
20 59
20 62
20 63
20 64
20 66
20 67
20 68
20 69
20 70
20 71
20 72
20 76
20 80
20 82
20 87
20 88
20 89
20 90
20 92
20 100
20 102
20 106
20 109
20 111
20 113
20 114
20 115
20 118
20 120
20 123
20 124
20 125
20 132
20 134
20 135
20 137
20 139
20 144
20 145
20 147
20 150
20 154
20 158
20 165
20 166
20 168
20 171
20 181
20 182
20 183
20 184
20 185
20 187
20 188
20 195
20 199
20 200
20 203
20 205
20 206
20 207
20 209
20 210
20 213
20 224
20 229
20 230
20 234
20 240
20 241
20 243
20 246
20 249
20 251
20 252
20 255
20 257
20 260
20 265
20 268
20 269
20 270
20 271
20 272
20 273
20 274
20 277
20 280
20 282
20 284
20 285
20 286
20 288
20 292
20 293
20 295
20 296
20 299
20 301
20 302
20 305
20 306
20 308
20 309
20 310
20 314
20 316
20 317
20 319
20 322
20 323
20 325
20 327
20 328
20 334
20 336
20 338
20 340
20 342
20 343
20 350
20 352
20 353
20 360
20 365
20 369
20 374
20 382
20 389
20 390
20 393
20 394
20 395
20 396
20 403
20 405
20 407
20 409
20 419
20 427
20 428
20 435
20 439
20 440
20 441
20 444
20 446
20 448
20 450
20 453
20 463
20 464
20 465
20 467
20 468
20 469
20 474
20 478
20 479
20 480
20 482
20 484
20 485
20 486
20 487
20 489
20 490
20 491
20 492
20 494
20 495
20 496
20 497
20 498
20 499
20 504
20 506
20 507
20 508
20 509
20 510
20 511
20 512
20 513
20 514
20 516
20 517
20 519
20 521
20 523
20 524
20 525
20 528
20 535
20 538
20 543
20 544
20 545
20 546
20 548
20 549
20 551
20 555
20 557
20 561
20 569
20 570
20 577
20 581
20 583
20 584
20 585
20 586
20 587
20 588
20 589
20 595
20 597
20 600
20 603
20 606
20 611
20 612
20 615
20 616
20 620
20 627
20 628
20 630
20 632
20 634
20 636
20 640
20 641
20 642
20 644
20 650
20 654
20 664
20 666
20 667
20 671
20 672
20 683
20 684
20 690
20 692
20 693
20 712
20 718
20 721
20 722
20 726
20 730
20 731
20 733
20 734
20 735
20 741
20 743
20 744
20 750
20 755
20 757
20 758
20 759
20 761
20 764
20 768
20 769
20 771
20 772
20 774
20 783
20 785
20 787
20 788
20 798
20 799
20 807
20 818
20 819
20 825
20 827
20 829
20 832
20 837
20 845
20 847
20 849
20 856
20 857
20 858
20 860
20 863
20 864
20 865
20 867
20 871
20 872
20 874
20 877
20 878
20 882
20 883
20 885
20 887
20 888
20 889
20 890
20 893
20 894
20 899
20 900
20 916
20 921
20 922
20 925
20 927
20 930
20 931
20 932
20 933
20 937
20 938
20 940
20 946
20 947
20 948
20 949
20 950
20 951
20 952
20 956
20 957
20 959
20 960
20 962
20 965
20 967
20 972
20 973
20 974
20 975
20 977
20 979
20 993
20 1002
20 1005
20 1012
20 1018
20 1020
20 1021
20 1025
20 1029
20 1034
20 1038
20 1039
20 1047
20 1050
20 1053
20 1054
20 1061
20 1066
20 1067
20 1077
20 1084
20 1097
20 1103
20 1108
20 1114
20 1121
20 1124
20 1126
20 1135
20 1136
20 1137
20 1139
20 1142
20 1146
20 1147
20 1149
20 1150
20 1162
20 1163
20 1184
20 1187
20 1188
20 1189
20 1191
20 1195
20 1196
20 1205
20 1211
20 1217
20 1218
20 1219
20 1220
20 1221
20 1222
20 1224
20 1226
20 1236
20 1241
20 1242
20 1243
20 1245
20 1250
20 1252
20 1258
20 1265
20 1269
20 1271
20 1281
20 1282
20 1288
20 1293
20 1296
20 1298
20 1312
20 1315
20 1319
20 1322
20 1323
20 1324
20 1330
20 1332
20 1334
20 1336
20 1338
20 1343
20 1345
20 1346
20 1347
20 1348
20 1352
20 1357
20 1371
20 1374
20 1375
20 1382
20 1385
20 1387
20 1390
20 1392
20 1396
20 1399
20 1401
20 1406
20 1407
20 1416
20 1418
20 1422
20 1425
20 1426
20 1431
20 1444
20 1447
20 1448
20 1450
20 1452
20 1455
20 1456
20 1457
20 1459
20 1472
20 1480
20 1481
20 1482
20 1491
20 1495
20 1500
20 1515
20 1516
20 1524
20 1537
20 1544
20 1545
20 1560
20 1562
20 1564
20 1565
20 1570
20 1572
20 1577
20 1580
20 1581
20 1583
20 1590
20 1599
20 1614
20 1615
20 1620
20 1621
20 1626
20 1627
20 1630
20 1635
20 1636
20 1645
20 1658
20 1668
20 1686
20 1689
20 1694
20 1707
20 1718
20 1721
20 1733
20 1735
20 1736
20 1741
20 1744
20 1756
20 1758
20 1759
20 1772
20 1774
20 1776
20 1779
20 1785
20 1801
20 1809
20 1822
20 1826
20 1833
20 1840
20 1841
20 1842
20 1848
20 1851
20 1854
20 1857
20 1858
20 1867
20 1868
20 1875
20 1893
20 1908
20 1915
20 1916
20 1918
20 1919
20 1923
20 1933
20 1936
20 1958
20 1964
20 1970
20 1979
20 1980
20 1982
20 1989
20 1994
20 1998
20 2008
20 2011
20 2012
20 2013
20 2025
20 2035
20 2036
20 2037
20 2042
20 2045
20 2049
20 2059
20 2062
20 2066
20 2076
20 2079
20 2082
20 2090
20 2096
20 2097
20 2100
20 2108
20 2132
20 2137
20 2154
20 2167
20 2173
20 2180
20 2183
20 2189
20 2190
20 2202
20 2209
20 2213
20 2216
20 2220
20 2235
20 2246
20 2269
20 2276
20 2278
20 2280
20 2288
20 2291
20 2304
20 2306
20 2320
20 2326
20 2332
20 2334
20 2336
20 2353
20 2355
20 2359
20 2368
20 2381
20 2383
20 2386
20 2388
20 2391
20 2393
20 2395
20 2408
20 2409
20 2410
20 2411
20 2414
20 2427
20 2430
20 2432
20 2440
20 2446
20 2451
20 2452
20 2463
20 2469
20 2471
20 2478
20 2481
20 2488
20 2494
20 2498
20 2500
20 2501
20 2502
20 2503
20 2506
20 2510
20 2517
20 2519
20 2525
20 2529
20 2533
20 2545
20 2553
20 2555
20 2557
20 2559
20 2576
20 2582
20 2588
20 2594
20 2604
20 2619
20 2620
20 2626
20 2627
20 2629
20 2630
20 2632
20 2634
20 2636
20 2653
20 2665
20 2673
20 2675
20 2677
20 2691
20 2698
20 2699
20 2702
20 2703
20 2712
20 2718
20 2723
20 2724
20 2726
20 2746
20 2772
20 2775
20 2780
20 2785
20 2802
20 2822
20 2838
20 2844
20 2846
20 2854
20 2867
20 2868
20 2877
20 2882
20 2889
20 2891
20 2909
20 2911
20 2912
20 2930
20 2936
20 2939
20 2943
20 2945
20 2955
20 2961
20 2981
20 2982
20 2986
20 3029
20 3031
20 3033
20 3051
20 3058
20 3067
20 3068
20 3072
20 3089
20 3107
20 3111
20 3112
20 3113
20 3116
20 3119
20 3124
20 3127
20 3131
20 3153
20 3156
20 3160
20 3164
20 3166
20 3181
20 3185
20 3186
20 3190
20 3191
20 3192
20 3197
20 3229
20 3235
20 3238
20 3250
20 3285
20 3286
20 3296
20 3299
20 3301
20 3304
20 3306
20 3309
20 3362
20 3365
20 3376
20 3392
20 3420
20 3436
20 3437
20 3448
20 3461
20 3462
20 3468
20 3469
20 3475
20 3491
20 3499
20 3501
20 3506
20 3508
20 3509
20 3514
20 3516
20 3520
20 3522
20 3531
20 3532
20 3547
20 3564
20 3570
20 3572
20 3577
20 3584
20 3593
20 3599
20 3602
20 3603
20 3612
20 3617
20 3619
20 3629
20 3632
20 3644
20 3645
20 3649
20 3668
20 3673
20 3679
20 3696
20 3704
20 3722
20 3733
20 3737
20 3765
20 3779
20 3788
20 3789
20 3793
20 3795
20 3809
20 3823
20 3827
20 3829
20 3830
20 3833
20 3837
20 3845
20 3850
20 3861
20 3863
20 3865
20 3867
20 3889
20 3890
20 3893
20 3903
20 3913
20 3918
20 3920
20 3924
20 3933
20 3938
20 3939
20 3944
20 3946
20 3948
20 3956
20 3964
20 3965
20 3967
20 3973
20 3981
20 3997
20 4005
20 4008
20 4014
20 4027
20 4034
20 4042
20 4063
20 4064
20 4130
20 4135
20 4144
20 4153
20 4157
20 4170
20 4200
20 4204
20 4206
20 4207
20 4212
20 4221
20 4228
20 4239
20 4241
20 4244
20 4272
20 4274
20 4285
20 4293
20 4298
20 4299
20 4307
20 4311
20 4322
20 4338
20 4355
20 4356
20 4396
20 4398
20 4408
20 4431
20 4435
20 4445
20 4447
20 4448
20 4453
20 4454
20 4477
20 4489
20 4494
20 4506
20 4518
20 4524
20 4529
20 4534
20 4557
20 4563
20 4564
20 4568
20 4587
20 4601
20 4622
20 4631
20 4640
20 4647
20 4670
20 4702
20 4705
20 4723
20 4724
20 4730
20 4734
20 4745
20 4757
20 4783
20 4789
20 4792
20 4810
20 4844
20 4852
20 4859
20 4861
20 4864
20 4874
20 4896
20 4910
20 4912
20 4913
20 4952
20 4958
20 4991
20 5004
20 5016
20 5021
20 5026
20 5037
20 5038
20 5058
20 5100
20 5109
20 5123
20 5137
20 5152
20 5158
20 5188
20 5206
20 5220
20 5228
20 5231
20 5235
20 5239
20 5250
20 5259
20 5260
20 5262
20 5263
20 5265
20 5275
20 5297
20 5303
20 5316
20 5325
20 5336
20 5340
20 5362
20 5367
20 5415
20 5417
20 5450
20 5485
20 5487
20 5492
20 5496
20 5505
20 5515
20 5530
20 5536
20 5618
20 5624
20 5625
20 5638
20 5655
20 5659
20 5662
20 5668
20 5675
20 5689
20 5699
20 5730
20 5732
20 5749
20 5754
20 5768
20 5778
20 5779
20 5800
20 5804
20 5813
20 5818
20 5825
20 5839
20 5845
20 5849
20 5863
20 5866
20 5880
20 5882
20 5909
20 5917
20 5918
20 5922
20 5924
20 5926
20 5960
20 6000
20 6002
20 6044
20 6060
20 6063
20 6081
20 6087
20 6158
20 6164
20 6166
20 6197
20 6208
20 6219
20 6223
20 6236
20 6265
20 6270
20 6297
20 6300
20 6301
20 6309
20 6324
20 6337
20 6352
20 6355
20 6383
20 6388
20 6407
20 6415
20 6421
20 6423
20 6434
20 6445
20 6473
20 6505
20 6563
20 6565
20 6580
20 6606
20 6620
20 6628
20 6636
20 6639
20 6641
20 6644
20 6651
20 6715
20 6737
20 6738
20 6763
20 6794
20 6807
20 6827
20 6838
20 6839
20 6849
20 6863
20 6875
20 6922
20 6929
20 6939
20 6940
20 7006
20 7019
20 7027
20 7042
20 7046
20 7048
20 7054
20 7061
20 7072
20 7075
20 7090
20 7100
20 7102
20 7120
20 7167
20 7176
20 7268
20 7274
20 7278
20 7279
20 7297
20 7346
20 7367
21 22
21 93
21 140
21 283
21 309
21 324
21 450
21 553
21 555
21 598
21 629
21 828
21 829
21 966
21 1044
21 1130
21 1253
21 1531
21 3908
21 4221
21 5876
21 5988
22 1
22 10
22 16
22 24
22 69
22 118
22 205
22 463
22 469
23 10
23 13
23 14
23 15
23 17
23 24
23 35
23 56
23 70
23 87
23 94
23 123
23 149
23 195
23 251
23 252
23 278
23 293
23 309
23 317
23 318
23 380
23 446
23 449
23 518
23 520
23 555
23 561
23 563
23 591
23 624
23 630
23 638
23 814
23 1029
23 1175
23 1334
23 1434
23 1763
23 1898
23 2110
23 2253
23 2336
23 2372
23 3376
23 3628
23 3659
23 4392
23 6379
23 6899
24 8
24 11
24 13
24 14
24 16
24 18
24 19
24 23
24 25
24 26
24 28
24 30
24 31
24 32
24 33
24 35
24 39
24 43
24 44
24 45
24 48
24 49
24 56
24 59
24 64
24 66
24 69
24 70
24 73
24 75
24 77
24 78
24 87
24 89
24 92
24 106
24 107
24 108
24 115
24 119
24 120
24 121
24 122
24 123
24 125
24 130
24 134
24 135
24 139
24 145
24 146
24 148
24 156
24 157
24 158
24 166
24 168
24 171
24 172
24 188
24 190
24 195
24 196
24 203
24 206
24 207
24 209
24 212
24 225
24 226
24 234
24 243
24 251
24 252
24 255
24 259
24 263
24 265
24 268
24 269
24 274
24 278
24 279
24 280
24 282
24 284
24 285
24 286
24 293
24 295
24 306
24 307
24 308
24 309
24 315
24 316
24 317
24 318
24 321
24 322
24 327
24 330
24 331
24 334
24 341
24 342
24 345
24 352
24 354
24 359
24 361
24 362
24 363
24 365
24 367
24 370
24 373
24 380
24 387
24 389
24 393
24 395
24 396
24 401
24 403
24 405
24 406
24 408
24 410
24 422
24 425
24 439
24 441
24 443
24 446
24 447
24 448
24 449
24 452
24 458
24 461
24 464
24 466
24 474
24 478
24 484
24 490
24 502
24 505
24 506
24 507
24 512
24 513
24 515
24 517
24 524
24 525
24 537
24 539
24 548
24 554
24 561
24 577
24 579
24 580
24 583
24 585
24 586
24 588
24 590
24 592
24 593
24 595
24 601
24 605
24 612
24 620
24 624
24 625
24 626
24 630
24 633
24 635
24 638
24 664
24 669
24 670
24 684
24 689
24 699
24 702
24 711
24 714
24 717
24 718
24 719
24 720
24 721
24 725
24 726
24 732
24 734
24 736
24 738
24 750
24 757
24 769
24 771
24 779
24 788
24 795
24 803
24 831
24 836
24 848
24 860
24 861
24 872
24 876
24 894
24 899
24 903
24 907
24 912
24 927
24 931
24 944
24 957
24 960
24 972
24 975
24 978
24 994
24 1003
24 1022
24 1029
24 1038
24 1039
24 1040
24 1042
24 1074
24 1076
24 1078
24 1087
24 1099
24 1104
24 1106
24 1109
24 1111
24 1115
24 1116
24 1119
24 1124
24 1125
24 1127
24 1131
24 1133
24 1143
24 1147
24 1157
24 1170
24 1179
24 1180
24 1182
24 1183
24 1206
24 1211
24 1217
24 1221
24 1224
24 1226
24 1230
24 1234
24 1236
24 1255
24 1258
24 1259
24 1265
24 1269
24 1271
24 1280
24 1288
24 1290
24 1302
24 1314
24 1317
24 1323
24 1331
24 1340
24 1351
24 1352
24 1355
24 1367
24 1382
24 1399
24 1442
24 1478
24 1486
24 1488
24 1492
24 1497
24 1509
24 1511
24 1521
24 1545
24 1548
24 1578
24 1582
24 1594
24 1599
24 1606
24 1609
24 1612
24 1613
24 1627
24 1637
24 1642
24 1645
24 1689
24 1690
24 1694
24 1701
24 1711
24 1719
24 1724
24 1739
24 1759
24 1772
24 1791
24 1793
24 1794
24 1797
24 1799
24 1828
24 1831
24 1851
24 1855
24 1864
24 1895
24 1900
24 1910
24 1911
24 1928
24 1931
24 1942
24 1945
24 1959
24 1963
24 1982
24 1983
24 2000
24 2008
24 2009
24 2011
24 2036
24 2045
24 2053
24 2072
24 2077
24 2098
24 2122
24 2141
24 2145
24 2181
24 2215
24 2225
24 2235
24 2242
24 2261
24 2262
24 2263
24 2267
24 2274
24 2289
24 2292
24 2319
24 2320
24 2326
24 2330
24 2353
24 2357
24 2360
24 2380
24 2390
24 2395
24 2399
24 2404
24 2416
24 2431
24 2449
24 2450
24 2451
24 2452
24 2477
24 2491
24 2508
24 2515
24 2540
24 2580
24 2589
24 2591
24 2598
24 2619
24 2620
24 2630
24 2642
24 2646
24 2654
24 2675
24 2680
24 2681
24 2684
24 2699
24 2716
24 2751
24 2752
24 2757
24 2766
24 2771
24 2774
24 2775
24 2779
24 2803
24 2806
24 2839
24 2843
24 2888
24 2895
24 2896
24 2901
24 2911
24 2921
24 2924
24 2926
24 2941
24 2974
24 2987
24 3000
24 3002
24 3005
24 3008
24 3018
24 3021
24 3022
24 3029
24 3031
24 3055
24 3100
24 3105
24 3110
24 3127
24 3128
24 3149
24 3151
24 3158
24 3169
24 3175
24 3179
24 3187
24 3192
24 3220
24 3233
24 3261
24 3271
24 3293
24 3306
24 3322
24 3356
24 3394
24 3398
24 3399
24 3422
24 3479
24 3481
24 3493
24 3508
24 3515
24 3549
24 3552
24 3556
24 3565
24 3616
24 3620
24 3624
24 3625
24 3629
24 3636
24 3654
24 3658
24 3664
24 3665
24 3670
24 3671
24 3690
24 3719
24 3720
24 3726
24 3735
24 3740
24 3748
24 3765
24 3769
24 3783
24 3788
24 3797
24 3800
24 3801
24 3812
24 3825
24 3827
24 3835
24 3836
24 3845
24 3848
24 3854
24 3861
24 3867
24 3880
24 3882
24 3883
24 3884
24 3887
24 3890
24 3906
24 3915
24 3916
24 3917
24 3919
24 3925
24 3940
24 3948
24 3949
24 3971
24 3994
24 3998
24 4000
24 4016
24 4022
24 4028
24 4044
24 4072
24 4099
24 4131
24 4159
24 4211
24 4217
24 4219
24 4227
24 4255
24 4257
24 4270
24 4278
24 4279
24 4284
24 4334
24 4338
24 4369
24 4372
24 4388
24 4405
24 4472
24 4475
24 4507
24 4510
24 4514
24 4520
24 4527
24 4548
24 4590
24 4626
24 4630
24 4665
24 4728
24 4759
24 4794
24 4800
24 4821
24 4833
24 4873
24 4933
24 4967
24 4985
24 5039
24 5056
24 5062
24 5064
24 5067
24 5078
24 5089
24 5097
24 5098
24 5105
24 5171
24 5188
24 5201
24 5240
24 5243
24 5285
24 5298
24 5300
24 5320
24 5325
24 5344
24 5373
24 5404
24 5415
24 5465
24 5467
24 5485
24 5524
24 5576
24 5578
24 5585
24 5610
24 5626
24 5677
24 5712
24 5730
24 5765
24 5804
24 5809
24 5816
24 5817
24 5842
24 5846
24 5854
24 5864
24 5871
24 5947
24 5952
24 5995
24 5997
24 6022
24 6043
24 6071
24 6115
24 6118
24 6125
24 6139
24 6142
24 6186
24 6230
24 6377
24 6426
24 6441
24 6511
24 6542
24 6589
24 6621
24 6665
24 6745
24 6810
24 6831
24 6843
24 6911
24 7098
24 7099
24 7140
24 7145
24 7163
24 7280
24 7298
24 7317
24 7358
24 7360
24 7366
25 17
25 20
25 21
25 121
25 629
25 1253
25 1531
26 1
26 4
26 6
26 8
26 10
26 11
26 13
26 14
26 16
26 24
26 27
26 28
26 32
26 35
26 37
26 39
26 43
26 44
26 45
26 48
26 53
26 58
26 59
26 64
26 66
26 69
26 70
26 72
26 82
26 87
26 92
26 93
26 100
26 102
26 109
26 113
26 114
26 115
26 117
26 118
26 120
26 122
26 123
26 139
26 144
26 145
26 150
26 157
26 160
26 165
26 168
26 177
26 181
26 184
26 185
26 188
26 195
26 199
26 205
26 206
26 209
26 224
26 234
26 243
26 251
26 252
26 253
26 265
26 269
26 274
26 278
26 279
26 280
26 284
26 285
26 288
26 293
26 295
26 296
26 306
26 308
26 309
26 318
26 321
26 322
26 325
26 331
26 334
26 343
26 345
26 350
26 352
26 353
26 360
26 361
26 367
26 369
26 377
26 403
26 405
26 427
26 428
26 440
26 441
26 443
26 446
26 447
26 448
26 450
26 458
26 460
26 463
26 468
26 469
26 478
26 482
26 486
26 500
26 506
26 507
26 508
26 515
26 518
26 519
26 522
26 544
26 549
26 555
26 559
26 561
26 562
26 583
26 586
26 594
26 597
26 606
26 612
26 615
26 636
26 638
26 655
26 669
26 672
26 682
26 692
26 693
26 708
26 712
26 715
26 722
26 724
26 726
26 734
26 746
26 755
26 765
26 771
26 788
26 796
26 825
26 847
26 864
26 890
26 893
26 894
26 899
26 912
26 915
26 923
26 926
26 930
26 944
26 950
26 967
26 974
26 979
26 983
26 1029
26 1040
26 1044
26 1047
26 1051
26 1103
26 1112
26 1124
26 1145
26 1155
26 1218
26 1229
26 1230
26 1236
26 1252
26 1262
26 1288
26 1289
26 1290
26 1293
26 1315
26 1317
26 1321
26 1323
26 1332
26 1346
26 1349
26 1365
26 1375
26 1399
26 1400
26 1491
26 1532
26 1569
26 1570
26 1638
26 1665
26 1685
26 1687
26 1689
26 1722
26 1744
26 1785
26 1823
26 1830
26 1846
26 1896
26 1964
26 1985
26 1987
26 1993
26 2083
26 2129
26 2153
26 2165
26 2183
26 2194
26 2199
26 2200
26 2236
26 2249
26 2270
26 2311
26 2334
26 2357
26 2410
26 2414
26 2437
26 2447
26 2448
26 2489
26 2500
26 2507
26 2510
26 2556
26 2630
26 2675
26 2685
26 2697
26 2702
26 2731
26 2776
26 2777
26 2785
26 2829
26 2839
26 2875
26 2894
26 3021
26 3031
26 3035
26 3043
26 3050
26 3058
26 3109
26 3152
26 3153
26 3175
26 3177
26 3192
26 3201
26 3259
26 3262
26 3272
26 3306
26 3436
26 3461
26 3553
26 3613
26 3615
26 3656
26 3664
26 3673
26 3680
26 3725
26 3746
26 3765
26 3788
26 3793
26 3909
26 3939
26 3974
26 3979
26 3991
26 4029
26 4045
26 4138
26 4236
26 4323
26 4338
26 4443
26 4487
26 4533
26 4549
26 4552
26 4570
26 4667
26 4725
26 4833
26 4887
26 5234
26 5239
26 5343
26 5556
26 5726
26 5913
26 5918
26 6249
26 6309
26 6367
26 6454
26 6507
26 6545
26 6596
26 6653
26 6675
26 6705
26 6954
27 13
27 14
27 16
27 20
27 24
27 40
27 118
27 121
27 549
27 606
27 825
27 2979
27 3248
28 6
28 12
28 20
28 22
28 24
28 29
28 35
28 43
28 54
28 56
28 64
28 67
28 69
28 73
28 86
28 87
28 90
28 92
28 97
28 104
28 105
28 113
28 118
28 119
28 120
28 122
28 124
28 147
28 154
28 170
28 184
28 188
28 189
28 206
28 207
28 209
28 210
28 251
28 252
28 269
28 288
28 293
28 305
28 325
28 342
28 345
28 350
28 352
28 395
28 403
28 405
28 431
28 440
28 441
28 446
28 458
28 462
28 463
28 481
28 489
28 495
28 511
28 519
28 521
28 529
28 541
28 567
28 569
28 586
28 588
28 612
28 614
28 618
28 626
28 638
28 643
28 659
28 681
28 744
28 754
28 765
28 771
28 787
28 817
28 834
28 835
28 837
28 857
28 889
28 893
28 912
28 934
28 937
28 950
28 967
28 1029
28 1039
28 1059
28 1108
28 1156
28 1157
28 1181
28 1208
28 1230
28 1253
28 1292
28 1315
28 1323
28 1324
28 1408
28 1418
28 1461
28 1524
28 1547
28 1555
28 1562
28 1564
28 1577
28 1594
28 1599
28 1615
28 1627
28 1722
28 1838
28 1867
28 1878
28 1965
28 1979
28 2037
28 2132
28 2166
28 2175
28 2194
28 2199
28 2249
28 2303
28 2312
28 2336
28 2378
28 2391
28 2414
28 2441
28 2477
28 2492
28 2560
28 2566
28 2578
28 2584
28 2650
28 2671
28 2745
28 2810
28 2827
28 2900
28 2985
28 3015
28 3021
28 3192
28 3235
28 3245
28 3336
28 3400
28 3461
28 3540
28 3593
28 3615
28 3658
28 3669
28 3677
28 3680
28 3710
28 3747
28 3785
28 3787
28 3793
28 3794
28 3841
28 4008
28 4144
28 4390
28 4435
28 4540
28 4563
28 4723
28 4884
28 4886
28 5058
28 5229
28 5244
28 5354
28 5370
28 5371
28 5518
28 5678
28 5846
28 5876
28 5925
28 6102
28 6318
28 6500
28 6501
28 6604
28 6612
28 7057
28 7236
29 24
29 87
29 145
29 238
29 380
29 3415
30 8
30 10
30 13
30 14
30 16
30 24
30 26
30 43
30 70
30 87
30 91
30 109
30 120
30 123
30 195
30 206
30 222
30 251
30 295
30 399
30 592
30 637
30 689
30 761
30 818
30 909
30 1072
30 1105
30 1140
30 1144
30 1319
30 1498
30 1522
30 1865
30 2048
30 2342
30 2804
30 4644
30 5587
30 7260
31 32
31 33
31 81
32 4
32 12
32 16
32 23
32 24
32 27
32 33
32 35
32 43
32 44
32 55
32 66
32 82
32 87
32 92
32 93
32 94
32 123
32 144
32 147
32 162
32 171
32 178
32 193
32 206
32 207
32 210
32 220
32 230
32 241
32 251
32 253
32 255
32 262
32 267
32 269
32 274
32 284
32 285
32 288
32 295
32 303
32 321
32 322
32 342
32 350
32 365
32 369
32 373
32 376
32 377
32 383
32 392
32 395
32 396
32 403
32 405
32 408
32 440
32 446
32 447
32 463
32 478
32 479
32 492
32 506
32 508
32 515
32 518
32 519
32 527
32 535
32 539
32 540
32 555
32 589
32 612
32 616
32 622
32 630
32 638
32 646
32 673
32 701
32 702
32 708
32 711
32 724
32 726
32 736
32 742
32 765
32 770
32 785
32 794
32 796
32 823
32 824
32 834
32 837
32 845
32 865
32 869
32 885
32 912
32 913
32 915
32 950
32 979
32 984
32 1005
32 1017
32 1029
32 1039
32 1044
32 1045
32 1055
32 1097
32 1104
32 1114
32 1125
32 1130
32 1156
32 1162
32 1165
32 1181
32 1189
32 1195
32 1218
32 1224
32 1226
32 1235
32 1260
32 1262
32 1265
32 1269
32 1293
32 1317
32 1323
32 1351
32 1364
32 1399
32 1488
32 1502
32 1545
32 1571
32 1583
32 1597
32 1627
32 1689
32 1729
32 1744
32 1855
32 2025
32 2104
32 2108
32 2266
32 2311
32 2358
32 2367
32 2400
32 2425
32 2500
32 2502
32 2551
32 2592
32 2596
32 2685
32 2702
32 2713
32 2745
32 2768
32 2918
32 2986
32 3094
32 3121
32 3218
32 3376
32 3430
32 3433
32 3460
32 3473
32 3714
32 3775
32 3830
32 4034
32 4131
32 4144
32 4212
32 4240
32 4248
32 4334
32 4392
32 4450
32 4540
32 4570
32 4854
32 5508
32 5798
32 5898
32 5917
32 6056
32 6089
32 6142
32 6259
32 6906
33 1
33 14
33 20
33 24
33 40
33 113
33 118
33 205
33 996
33 3417
33 3898
34 16
35 1
35 4
35 7
35 10
35 13
35 14
35 16
35 20
35 23
35 24
35 26
35 36
35 40
35 42
35 43
35 44
35 54
35 56
35 58
35 59
35 64
35 66
35 67
35 69
35 86
35 87
35 92
35 100
35 102
35 113
35 114
35 117
35 118
35 121
35 123
35 144
35 148
35 154
35 171
35 181
35 205
35 209
35 229
35 230
35 251
35 286
35 288
35 291
35 296
35 299
35 303
35 325
35 326
35 343
35 409
35 412
35 416
35 433
35 435
35 457
35 463
35 469
35 474
35 486
35 489
35 490
35 496
35 504
35 549
35 567
35 582
35 586
35 588
35 595
35 611
35 615
35 624
35 636
35 645
35 717
35 721
35 731
35 783
35 811
35 849
35 890
35 975
35 977
35 1039
35 1040
35 1042
35 1056
35 1077
35 1103
35 1108
35 1142
35 1143
35 1148
35 1151
35 1157
35 1164
35 1205
35 1209
35 1218
35 1259
35 1289
35 1293
35 1314
35 1331
35 1348
35 1392
35 1404
35 1545
35 1607
35 1897
35 1943
35 1966
35 1969
35 1989
35 2012
35 2056
35 2122
35 2149
35 2162
35 2166
35 2511
35 2622
35 2637
35 2677
35 2776
35 2828
35 2868
35 2878
35 2975
35 3167
35 3271
35 3512
35 3652
35 3807
35 3836
35 3860
35 3863
35 3870
35 3879
35 3888
35 3905
35 4022
35 4307
35 4419
35 4528
35 4575
35 4755
35 5242
35 5618
35 6019
35 6216
35 6907
36 4
36 13
36 14
36 16
36 20
36 26
36 43
36 66
36 67
36 113
36 168
36 173
36 428
36 532
36 581
36 1850
36 2893
37 16
39 4
39 7
39 10
39 13
39 24
39 26
39 29
39 32
39 40
39 43
39 51
39 54
39 56
39 67
39 70
39 86
39 90
39 100
39 102
39 108
39 109
39 113
39 114
39 118
39 144
39 154
39 175
39 181
39 184
39 205
39 206
39 209
39 216
39 222
39 229
39 251
39 266
39 288
39 295
39 306
39 334
39 382
39 384
39 399
39 433
39 471
39 490
39 495
39 515
39 539
39 561
39 582
39 595
39 597
39 599
39 606
39 615
39 628
39 645
39 716
39 730
39 731
39 772
39 783
39 812
39 843
39 847
39 849
39 859
39 909
39 956
39 971
39 977
39 1008
39 1039
39 1077
39 1106
39 1108
39 1202
39 1236
39 1343
39 1410
39 1449
39 1483
39 1545
39 1553
39 1596
39 1623
39 1687
39 1819
39 1853
39 1943
39 1989
39 2032
39 2137
39 2162
39 2177
39 2232
39 2241
39 2463
39 2542
39 2593
39 2627
39 2677
39 2686
39 2698
39 2772
39 2800
39 2862
39 2880
39 2975
39 3111
39 3122
39 3168
39 3274
39 3285
39 3308
39 3476
39 3631
39 3681
39 3697
39 3741
39 3754
39 3824
39 3836
39 3856
39 3934
39 3963
39 3970
39 4007
39 4102
39 4186
39 4260
39 4371
39 4376
39 4501
39 4585
39 4688
39 5149
39 5202
39 5293
39 5572
39 5598
39 5708
39 5852
39 6078
39 6215
39 6248
39 6501
39 6884
39 6900
39 7272
40 1
40 4
40 8
40 9
40 13
40 14
40 24
40 32
40 39
40 41
40 43
40 51
40 57
40 59
40 64
40 70
40 87
40 109
40 114
40 115
40 143
40 145
40 182
40 194
40 195
40 200
40 206
40 222
40 229
40 230
40 244
40 251
40 264
40 286
40 288
40 295
40 300
40 306
40 314
40 334
40 350
40 353
40 377
40 379
40 415
40 416
40 418
40 435
40 450
40 455
40 458
40 485
40 495
40 514
40 519
40 561
40 597
40 615
40 628
40 645
40 650
40 656
40 657
40 684
40 687
40 696
40 731
40 744
40 755
40 756
40 759
40 770
40 832
40 842
40 847
40 862
40 871
40 885
40 905
40 909
40 975
40 1012
40 1034
40 1056
40 1064
40 1076
40 1120
40 1151
40 1171
40 1202
40 1209
40 1237
40 1276
40 1289
40 1319
40 1356
40 1400
40 1435
40 1493
40 1596
40 1634
40 1679
40 1693
40 1702
40 1742
40 1833
40 1835
40 1842
40 1844
40 1852
40 1873
40 1879
40 1926
40 2028
40 2094
40 2108
40 2129
40 2258
40 2271
40 2282
40 2313
40 2316
40 2343
40 2344
40 2463
40 2469
40 2495
40 2582
40 2587
40 2615
40 2701
40 2707
40 2839
40 2914
40 2928
40 2983
40 3043
40 3062
40 3166
40 3457
40 3466
40 3744
40 3907
40 3921
40 3955
40 4057
40 4107
40 4190
40 4225
40 4376
40 4435
40 4448
40 4477
40 4568
40 4613
40 4717
40 4930
40 5177
40 5245
40 5314
40 5505
40 5571
40 5901
40 6054
40 6291
40 6375
40 6815
40 7122
41 4
41 8
41 9
41 10
41 13
41 14
41 16
41 17
41 24
41 42
41 57
41 84
41 87
41 102
41 110
41 115
41 117
41 123
41 127
41 129
41 133
41 139
41 143
41 144
41 145
41 161
41 185
41 195
41 201
41 209
41 219
41 222
41 227
41 244
41 251
41 252
41 266
41 269
41 274
41 280
41 289
41 290
41 295
41 297
41 300
41 305
41 306
41 314
41 339
41 340
41 351
41 377
41 379
41 402
41 404
41 413
41 416
41 430
41 433
41 435
41 438
41 441
41 456
41 458
41 460
41 464
41 483
41 493
41 497
41 500
41 513
41 514
41 519
41 520
41 535
41 538
41 539
41 540
41 555
41 561
41 573
41 595
41 597
41 604
41 606
41 615
41 636
41 640
41 642
41 644
41 650
41 651
41 659
41 668
41 687
41 691
41 696
41 722
41 740
41 756
41 758
41 761
41 770
41 782
41 800
41 811
41 832
41 835
41 842
41 845
41 856
41 862
41 885
41 905
41 933
41 942
41 956
41 965
41 970
41 996
41 1021
41 1034
41 1036
41 1064
41 1066
41 1077
41 1081
41 1083
41 1115
41 1120
41 1124
41 1146
41 1148
41 1151
41 1164
41 1169
41 1171
41 1203
41 1217
41 1227
41 1242
41 1243
41 1263
41 1282
41 1304
41 1313
41 1319
41 1328
41 1348
41 1357
41 1366
41 1445
41 1504
41 1510
41 1515
41 1599
41 1603
41 1626
41 1687
41 1693
41 1695
41 1721
41 1741
41 1758
41 1822
41 1833
41 1835
41 1842
41 1843
41 1845
41 1863
41 1879
41 1889
41 1912
41 1914
41 1925
41 1957
41 1979
41 1989
41 1994
41 1997
41 2014
41 2015
41 2023
41 2035
41 2047
41 2073
41 2078
41 2112
41 2121
41 2130
41 2133
41 2186
41 2216
41 2237
41 2242
41 2258
41 2282
41 2304
41 2309
41 2316
41 2335
41 2373
41 2405
41 2427
41 2463
41 2469
41 2472
41 2490
41 2525
41 2530
41 2582
41 2587
41 2639
41 2652
41 2666
41 2698
41 2730
41 2749
41 2754
41 2805
41 2819
41 2904
41 2914
41 2918
41 2932
41 2934
41 2935
41 2965
41 2983
41 3082
41 3107
41 3166
41 3183
41 3280
41 3294
41 3299
41 3304
41 3390
41 3415
41 3419
41 3420
41 3439
41 3466
41 3484
41 3536
41 3564
41 3567
41 3569
41 3579
41 3636
41 3683
41 3693
41 3696
41 3700
41 3717
41 3732
41 3742
41 3753
41 3842
41 3878
41 3927
41 3929
41 3964
41 3976
41 4051
41 4085
41 4088
41 4119
41 4142
41 4167
41 4175
41 4190
41 4315
41 4324
41 4363
41 4416
41 4448
41 4477
41 4525
41 4553
41 4568
41 4717
41 4844
41 4899
41 5076
41 5084
41 5093
41 5423
41 5430
41 5439
41 5570
41 5592
41 5599
41 5660
41 5738
41 5750
41 5868
41 5892
41 5934
41 5945
41 5979
41 5982
41 5993
41 6079
41 6162
41 6182
41 6218
41 6509
41 6908
41 6918
41 7000
41 7059
41 7159
41 7161
41 7233
41 7316
42 14
42 35
42 39
42 43
42 59
42 87
42 107
42 365
42 440
42 517
42 522
42 561
42 683
42 721
42 1172
42 1321
42 1323
42 1741
42 1956
42 1964
42 2297
42 2303
42 2414
42 2444
42 3493
42 5206
42 6624
42 7015
42 7157
43 4
43 11
43 14
43 20
43 26
43 28
43 30
43 32
43 35
43 39
43 44
43 45
43 48
43 59
43 61
43 63
43 64
43 66
43 70
43 87
43 94
43 107
43 109
43 113
43 115
43 120
43 123
43 124
43 127
43 135
43 139
43 144
43 147
43 156
43 158
43 166
43 167
43 168
43 171
43 174
43 188
43 195
43 200
43 207
43 209
43 234
43 238
43 243
43 251
43 252
43 253
43 262
43 265
43 268
43 273
43 274
43 280
43 284
43 285
43 295
43 302
43 306
43 316
43 322
43 334
43 342
43 350
43 352
43 362
43 365
43 367
43 370
43 387
43 395
43 400
43 403
43 405
43 408
43 417
43 424
43 439
43 441
43 443
43 444
43 445
43 446
43 450
43 454
43 457
43 482
43 489
43 491
43 494
43 497
43 502
43 506
43 512
43 513
43 521
43 522
43 523
43 524
43 535
43 537
43 539
43 561
43 579
43 584
43 585
43 606
43 630
43 648
43 652
43 661
43 681
43 722
43 732
43 733
43 734
43 743
43 765
43 771
43 772
43 778
43 780
43 788
43 802
43 816
43 818
43 832
43 836
43 861
43 864
43 885
43 894
43 899
43 903
43 912
43 915
43 929
43 946
43 950
43 953
43 960
43 961
43 965
43 967
43 997
43 1029
43 1040
43 1053
43 1100
43 1111
43 1116
43 1120
43 1124
43 1126
43 1141
43 1148
43 1181
43 1197
43 1217
43 1224
43 1254
43 1314
43 1315
43 1319
43 1321
43 1322
43 1346
43 1351
43 1382
43 1399
43 1478
43 1486
43 1497
43 1503
43 1517
43 1532
43 1565
43 1625
43 1645
43 1660
43 1674
43 1689
43 1712
43 1724
43 1730
43 1735
43 1739
43 1744
43 1759
43 1798
43 1825
43 1851
43 1911
43 1915
43 1918
43 1928
43 1931
43 1979
43 1980
43 1989
43 2001
43 2013
43 2056
43 2124
43 2217
43 2270
43 2280
43 2306
43 2311
43 2315
43 2320
43 2376
43 2395
43 2427
43 2448
43 2454
43 2459
43 2478
43 2488
43 2500
43 2507
43 2548
43 2588
43 2633
43 2648
43 2653
43 2704
43 2718
43 2724
43 2745
43 2768
43 2777
43 2783
43 2795
43 2796
43 2817
43 2821
43 2826
43 2839
43 2878
43 2889
43 2948
43 2972
43 3019
43 3021
43 3089
43 3094
43 3114
43 3121
43 3125
43 3177
43 3179
43 3180
43 3183
43 3185
43 3187
43 3190
43 3192
43 3224
43 3230
43 3247
43 3306
43 3376
43 3386
43 3427
43 3461
43 3493
43 3536
43 3547
43 3570
43 3581
43 3599
43 3646
43 3652
43 3670
43 3684
43 3750
43 3758
43 3774
43 3779
43 3793
43 3821
43 3845
43 3858
43 3871
43 3903
43 3930
43 3951
43 3959
43 3980
43 3981
43 3997
43 4016
43 4026
43 4090
43 4109
43 4130
43 4194
43 4204
43 4217
43 4239
43 4254
43 4300
43 4315
43 4320
43 4338
43 4340
43 4441
43 4533
43 4570
43 4571
43 4628
43 4629
43 4640
43 4691
43 4744
43 4769
43 4778
43 4780
43 4785
43 4804
43 5002
43 5050
43 5066
43 5077
43 5111
43 5145
43 5146
43 5234
43 5355
43 5379
43 5403
43 5442
43 5449
43 5454
43 5480
43 5484
43 5498
43 5633
43 5640
43 5669
43 5720
43 5733
43 5770
43 5831
43 5846
43 5869
43 5893
43 5903
43 5923
43 5984
43 5992
43 6056
43 6093
43 6161
43 6224
43 6284
43 6367
43 6373
43 6393
43 6394
43 6436
43 6492
43 6528
43 6554
43 6565
43 6596
43 6599
43 6626
43 6652
43 6693
43 6727
43 6747
43 6873
43 7047
43 7275
43 7307
43 7315
44 4
44 6
44 7
44 10
44 13
44 16
44 21
44 24
44 27
44 35
44 40
44 66
44 69
44 72
44 82
44 86
44 92
44 93
44 100
44 102
44 109
44 113
44 116
44 118
44 121
44 123
44 137
44 144
44 147
44 154
44 171
44 181
44 204
44 205
44 209
44 225
44 226
44 251
44 267
44 269
44 274
44 278
44 284
44 288
44 305
44 318
44 328
44 332
44 340
44 346
44 361
44 363
44 365
44 369
44 371
44 395
44 396
44 433
44 441
44 443
44 458
44 478
44 479
44 489
44 503
44 507
44 536
44 555
44 582
44 594
44 604
44 643
44 692
44 701
44 708
44 710
44 718
44 721
44 724
44 736
44 748
44 751
44 766
44 792
44 819
44 825
44 829
44 836
44 847
44 863
44 884
44 919
44 950
44 981
44 1033
44 1035
44 1037
44 1051
44 1089
44 1098
44 1112
44 1125
44 1155
44 1158
44 1195
44 1224
44 1230
44 1261
44 1274
44 1293
44 1323
44 1343
44 1349
44 1351
44 1352
44 1364
44 1446
44 1488
44 1576
44 1627
44 1680
44 1711
44 1743
44 1763
44 1818
44 1846
44 1848
44 1858
44 1882
44 1905
44 1966
44 2083
44 2097
44 2153
44 2162
44 2202
44 2228
44 2230
44 2274
44 2332
44 2337
44 2351
44 2416
44 2422
44 2454
44 2488
44 2495
44 2497
44 2685
44 2735
44 2765
44 2766
44 2797
44 2802
44 2875
44 2930
44 2969
44 3175
44 3305
44 3365
44 3436
44 3495
44 3619
44 3633
44 3651
44 3652
44 3670
44 3838
44 3886
44 4029
44 4449
44 4565
44 4973
44 5059
44 5085
44 5113
44 5195
44 5213
44 5343
44 5437
44 5476
44 5477
44 5532
44 5539
44 5836
44 5872
44 5991
44 6144
44 6150
44 6290
44 6372
44 6735
44 6758
44 6932
44 6949
44 7025
44 7032
44 7067
44 7198
45 21
45 23
45 46
45 109
45 139
45 177
45 188
45 209
45 252
45 269
45 271
45 313
45 318
45 361
45 365
45 369
45 402
45 405
45 407
45 434
45 441
45 489
45 559
45 575
45 576
45 605
45 630
45 636
45 638
45 662
45 681
45 685
45 690
45 700
45 723
45 746
45 793
45 835
45 931
45 937
45 944
45 950
45 967
45 1004
45 1024
45 1039
45 1055
45 1084
45 1130
45 1134
45 1136
45 1141
45 1155
45 1218
45 1224
45 1269
45 1364
45 1371
45 1516
45 1517
45 1572
45 1604
45 1777
45 1878
45 1956
45 1983
45 1990
45 2080
45 2131
45 2253
45 2355
45 2428
45 2465
45 2750
45 2833
45 2836
45 2900
45 3001
45 3014
45 3024
45 3061
45 3142
45 3257
45 3272
45 3383
45 3651
45 3671
45 3704
45 3799
45 3821
45 3998
45 4338
45 4560
45 4951
45 4962
45 5032
45 5061
45 5358
45 5876
45 5913
45 5960
45 5987
45 5988
45 5990
45 6028
45 6138
45 6167
45 6212
45 6257
45 6368
45 6485
45 6956
45 7201
46 47
46 266
46 374
46 436
46 1091
46 1196
46 4960
46 5315
46 6612
48 49
48 75
48 88
48 89
48 103
48 126
48 153
48 163
48 180
48 188
48 194
48 220
48 272
48 398
48 401
48 423
48 457
48 478
48 530
48 568
48 605
48 698
48 708
48 794
48 804
48 853
48 1294
48 1413
48 1494
48 1604
48 1763
48 1956
48 2132
48 2466
48 2468
48 3142
48 3479
48 3943
48 4455
48 4962
48 5134
49 13
49 24
49 50
50 4
50 14
50 3402
51 1
51 10
51 13
51 24
51 597
51 1289
51 1741
53 13
53 16
53 54
53 100
53 113
53 123
53 181
53 274
53 365
53 701
53 1115
53 1226
53 1370
53 2242
53 3376
54 10
54 13
54 20
54 43
54 55
54 56
54 69
54 109
54 144
54 212
54 222
54 286
54 295
54 321
54 390
54 435
54 458
54 486
54 590
54 595
54 606
54 624
54 699
54 717
54 805
54 847
54 860
54 927
54 975
54 1019
54 1103
54 1106
54 1125
54 1179
54 1355
54 1545
54 1736
54 1873
54 1874
54 1982
54 1989
54 2453
54 2463
54 2757
54 2766
54 2865
54 3274
54 3319
54 3481
54 3801
54 4548
54 5261
54 6508
55 13
55 14
55 39
55 43
55 54
55 56
55 92
55 100
55 102
55 109
55 113
55 123
55 144
55 206
55 251
55 252
55 325
55 327
55 362
55 407
55 463
55 592
55 606
55 731
55 755
55 811
55 818
55 1145
55 1339
55 1498
55 1582
55 1620
55 2076
55 2559
55 2686
55 2978
55 2983
55 3307
55 3720
55 5290
56 1
56 4
56 8
56 9
56 10
56 13
56 14
56 16
56 24
56 26
56 32
56 35
56 42
56 43
56 44
56 54
56 57
56 64
56 70
56 76
56 87
56 92
56 101
56 102
56 109
56 114
56 115
56 116
56 120
56 123
56 127
56 129
56 139
56 144
56 145
56 146
56 175
56 183
56 185
56 195
56 201
56 206
56 209
56 214
56 216
56 222
56 227
56 228
56 232
56 234
56 237
56 238
56 243
56 244
56 251
56 255
56 257
56 263
56 266
56 269
56 274
56 280
56 291
56 293
56 298
56 300
56 305
56 306
56 311
56 314
56 328
56 334
56 340
56 343
56 351
56 356
56 362
56 377
56 379
56 380
56 416
56 430
56 435
56 438
56 441
56 446
56 451
56 455
56 458
56 460
56 464
56 477
56 483
56 488
56 493
56 495
56 497
56 499
56 500
56 513
56 514
56 519
56 531
56 537
56 539
56 540
56 542
56 549
56 561
56 573
56 583
56 586
56 595
56 604
56 608
56 614
56 615
56 616
56 630
56 634
56 637
56 640
56 644
56 645
56 650
56 651
56 659
56 668
56 684
56 687
56 688
56 691
56 696
56 712
56 713
56 716
56 719
56 722
56 740
56 756
56 759
56 761
56 770
56 772
56 782
56 784
56 789
56 800
56 805
56 815
56 818
56 832
56 835
56 862
56 881
56 885
56 891
56 895
56 904
56 905
56 941
56 942
56 950
56 958
56 959
56 961
56 963
56 965
56 971
56 982
56 996
56 1018
56 1019
56 1021
56 1022
56 1032
56 1034
56 1040
56 1041
56 1046
56 1061
56 1064
56 1066
56 1072
56 1073
56 1083
56 1085
56 1097
56 1100
56 1101
56 1115
56 1120
56 1140
56 1144
56 1146
56 1148
56 1158
56 1161
56 1164
56 1188
56 1189
56 1197
56 1202
56 1209
56 1218
56 1220
56 1227
56 1236
56 1242
56 1243
56 1272
56 1282
56 1289
56 1293
56 1304
56 1315
56 1319
56 1333
56 1338
56 1348
56 1357
56 1366
56 1417
56 1445
56 1483
56 1493
56 1515
56 1522
56 1524
56 1530
56 1545
56 1596
56 1599
56 1610
56 1626
56 1632
56 1633
56 1644
56 1682
56 1695
56 1721
56 1741
56 1748
56 1822
56 1825
56 1829
56 1833
56 1840
56 1843
56 1844
56 1850
56 1853
56 1859
56 1865
56 1874
56 1886
56 1905
56 1909
56 1912
56 1913
56 1914
56 1937
56 1957
56 1979
56 1989
56 2014
56 2015
56 2035
56 2048
56 2060
56 2073
56 2084
56 2105
56 2115
56 2120
56 2169
56 2171
56 2193
56 2197
56 2208
56 2209
56 2214
56 2221
56 2237
56 2242
56 2247
56 2257
56 2258
56 2264
56 2269
56 2295
56 2309
56 2313
56 2316
56 2335
56 2344
56 2363
56 2396
56 2402
56 2405
56 2440
56 2444
56 2445
56 2472
56 2481
56 2489
56 2495
56 2516
56 2527
56 2530
56 2553
56 2557
56 2562
56 2577
56 2582
56 2587
56 2612
56 2615
56 2622
56 2630
56 2635
56 2637
56 2652
56 2665
56 2698
56 2704
56 2722
56 2745
56 2749
56 2756
56 2770
56 2773
56 2778
56 2783
56 2870
56 2879
56 2922
56 2934
56 2964
56 2965
56 3077
56 3107
56 3124
56 3125
56 3159
56 3164
56 3166
56 3168
56 3178
56 3183
56 3190
56 3194
56 3197
56 3280
56 3294
56 3299
56 3415
56 3436
56 3461
56 3466
56 3476
56 3484
56 3493
56 3569
56 3583
56 3592
56 3614
56 3630
56 3636
56 3652
56 3655
56 3686
56 3688
56 3700
56 3718
56 3732
56 3820
56 3852
56 3862
56 3875
56 3878
56 3956
56 3964
56 4051
56 4175
56 4201
56 4202
56 4204
56 4208
56 4265
56 4266
56 4293
56 4296
56 4327
56 4335
56 4365
56 4378
56 4379
56 4416
56 4477
56 4479
56 4498
56 4509
56 4522
56 4536
56 4546
56 4547
56 4558
56 4568
56 4584
56 4697
56 4712
56 4747
56 4761
56 4803
56 4834
56 4844
56 4883
56 4924
56 4959
56 4999
56 5017
56 5047
56 5076
56 5125
56 5169
56 5198
56 5199
56 5267
56 5329
56 5341
56 5401
56 5423
56 5501
56 5566
56 5613
56 5614
56 5615
56 5649
56 5718
56 5750
56 5803
56 5838
56 5892
56 5894
56 5918
56 5965
56 6178
56 6228
56 6349
56 6376
56 6386
56 6394
56 6443
56 6501
56 6509
56 6549
56 6566
56 6661
56 6752
56 6764
56 6846
56 6918
56 7007
56 7012
56 7031
56 7159
56 7210
56 7247
56 7262
56 7282
56 7322
56 7339
56 7344
56 7363
57 1
57 10
57 14
57 16
57 20
57 24
57 28
57 30
57 32
57 39
57 43
57 58
57 77
57 81
57 86
57 87
57 102
57 107
57 115
57 123
57 144
57 206
57 265
57 280
57 334
57 458
57 573
57 597
57 642
57 1615
57 1888
57 2799
57 3250
57 4951
58 1
58 10
58 13
58 14
58 16
58 20
58 24
58 26
58 59
58 102
58 122
58 195
58 284
58 334
58 1544
58 1817
58 2236
58 3138
58 3515
58 3585
58 3906
59 1
59 6
59 7
59 13
59 14
59 20
59 24
59 29
59 35
59 40
59 43
59 44
59 51
59 54
59 55
59 56
59 60
59 67
59 69
59 75
59 79
59 87
59 92
59 93
59 94
59 97
59 98
59 100
59 102
59 109
59 113
59 115
59 117
59 118
59 121
59 123
59 128
59 131
59 139
59 140
59 142
59 144
59 145
59 147
59 148
59 154
59 163
59 170
59 171
59 181
59 184
59 204
59 205
59 225
59 226
59 236
59 246
59 251
59 260
59 267
59 284
59 287
59 288
59 295
59 304
59 309
59 316
59 321
59 324
59 325
59 346
59 361
59 364
59 367
59 369
59 376
59 381
59 382
59 383
59 410
59 411
59 423
59 424
59 434
59 436
59 441
59 442
59 448
59 449
59 450
59 458
59 466
59 475
59 478
59 479
59 489
59 492
59 501
59 503
59 507
59 509
59 530
59 544
59 559
59 563
59 568
59 605
59 626
59 636
59 645
59 670
59 672
59 673
59 685
59 686
59 701
59 702
59 705
59 708
59 711
59 724
59 732
59 736
59 741
59 742
59 748
59 782
59 783
59 788
59 792
59 804
59 806
59 824
59 843
59 846
59 849
59 864
59 909
59 919
59 988
59 993
59 1018
59 1024
59 1026
59 1037
59 1044
59 1051
59 1064
59 1065
59 1075
59 1091
59 1098
59 1108
59 1132
59 1155
59 1157
59 1183
59 1195
59 1223
59 1261
59 1270
59 1286
59 1316
59 1321
59 1331
59 1352
59 1494
59 1524
59 1529
59 1577
59 1606
59 1628
59 1680
59 1729
59 1733
59 1750
59 1763
59 1847
59 1858
59 1873
59 1875
59 1964
59 1977
59 2045
59 2046
59 2048
59 2059
59 2106
59 2162
59 2183
59 2215
59 2236
59 2280
59 2287
59 2321
59 2410
59 2416
59 2426
59 2444
59 2494
59 2502
59 2503
59 2515
59 2521
59 2537
59 2547
59 2561
59 2592
59 2677
59 2697
59 2721
59 2875
59 2891
59 2906
59 2925
59 3094
59 3175
59 3305
59 3308
59 3327
59 3424
59 3459
59 3495
59 3563
59 3568
59 3591
59 3675
59 3677
59 3799
59 3835
59 3945
59 3950
59 4106
59 4109
59 4128
59 4223
59 4318
59 4329
59 4331
59 4358
59 4366
59 4791
59 4802
59 4805
59 4900
59 4934
59 4983
59 5110
59 5200
59 5353
59 5387
59 5573
59 5580
59 5714
59 5720
59 5758
59 5778
59 5872
59 6153
59 6339
59 6344
59 6367
59 6441
59 6457
59 6657
59 6844
59 6969
59 7058
60 10
60 13
60 16
60 43
60 113
60 154
60 205
60 206
60 288
60 671
61 62
62 20
62 43
62 102
62 446
62 447
62 597
62 1289
62 1334
63 1
64 4
64 10
64 13
64 14
64 16
64 20
64 22
64 24
64 25
64 26
64 28
64 35
64 40
64 41
64 45
64 56
64 59
64 65
64 69
64 75
64 86
64 94
64 118
64 121
64 139
64 144
64 147
64 154
64 181
64 182
64 184
64 205
64 210
64 234
64 242
64 251
64 253
64 259
64 266
64 268
64 269
64 278
64 279
64 280
64 284
64 285
64 291
64 293
64 328
64 334
64 342
64 352
64 403
64 405
64 440
64 450
64 456
64 462
64 463
64 489
64 493
64 499
64 504
64 511
64 520
64 524
64 540
64 542
64 555
64 573
64 578
64 596
64 616
64 622
64 629
64 646
64 687
64 721
64 734
64 770
64 796
64 822
64 834
64 835
64 865
64 884
64 889
64 893
64 912
64 971
64 975
64 1017
64 1040
64 1042
64 1076
64 1141
64 1156
64 1162
64 1200
64 1222
64 1224
64 1236
64 1259
64 1276
64 1289
64 1293
64 1315
64 1361
64 1365
64 1392
64 1399
64 1572
64 1589
64 1610
64 1689
64 1780
64 1800
64 1851
64 1878
64 1914
64 1959
64 1966
64 2037
64 2229
64 2264
64 2300
64 2320
64 2335
64 2409
64 2411
64 2500
64 2503
64 2560
64 2561
64 2652
64 2699
64 2747
64 2798
64 2809
64 2879
64 3049
64 3065
64 3067
64 3106
64 3152
64 3169
64 3393
64 3532
64 3534
64 3593
64 3603
64 3651
64 3680
64 3788
64 3793
64 3812
64 3909
64 3994
64 4077
64 4365
64 4885
64 5026
64 5095
64 5097
64 5136
64 6056
64 6238
64 6253
64 6495
64 6788
64 6950
65 16
66 1
66 4
66 6
66 7
66 11
66 12
66 13
66 14
66 16
66 23
66 24
66 28
66 32
66 35
66 39
66 40
66 43
66 45
66 48
66 54
66 55
66 57
66 59
66 64
66 67
66 69
66 70
66 76
66 87
66 90
66 92
66 100
66 102
66 106
66 108
66 109
66 113
66 114
66 118
66 120
66 123
66 134
66 135
66 139
66 144
66 145
66 150
66 154
66 168
66 181
66 184
66 185
66 188
66 195
66 199
66 204
66 205
66 209
66 225
66 229
66 230
66 237
66 243
66 251
66 252
66 253
66 259
66 260
66 265
66 280
66 285
66 288
66 292
66 294
66 295
66 296
66 306
66 325
66 326
66 334
66 345
66 346
66 348
66 352
66 354
66 356
66 367
66 379
66 382
66 387
66 407
66 428
66 433
66 435
66 445
66 456
66 463
66 470
66 478
66 485
66 486
66 490
66 503
66 506
66 507
66 515
66 549
66 561
66 567
66 572
66 577
66 588
66 590
66 597
66 606
66 615
66 623
66 624
66 651
66 656
66 664
66 690
66 703
66 720
66 730
66 731
66 750
66 763
66 783
66 790
66 791
66 811
66 843
66 847
66 849
66 857
66 859
66 860
66 893
66 894
66 909
66 927
66 944
66 975
66 978
66 1002
66 1037
66 1039
66 1040
66 1056
66 1096
66 1103
66 1108
66 1121
66 1143
66 1148
66 1151
66 1156
66 1168
66 1254
66 1269
66 1315
66 1323
66 1331
66 1404
66 1449
66 1509
66 1510
66 1524
66 1540
66 1564
66 1607
66 1673
66 1689
66 1804
66 1822
66 1841
66 1943
66 1965
66 1982
66 1994
66 2036
66 2070
66 2084
66 2102
66 2194
66 2232
66 2261
66 2275
66 2320
66 2321
66 2327
66 2329
66 2395
66 2489
66 2533
66 2540
66 2593
66 2606
66 2610
66 2616
66 2666
66 2684
66 2686
66 2704
66 2749
66 2759
66 2771
66 2776
66 2784
66 2832
66 2860
66 2863
66 2880
66 2911
66 2946
66 2975
66 2979
66 3013
66 3021
66 3031
66 3069
66 3105
66 3111
66 3122
66 3143
66 3177
66 3201
66 3278
66 3418
66 3436
66 3552
66 3603
66 3604
66 3632
66 3667
66 3719
66 3744
66 3851
66 3904
66 3938
66 3966
66 3970
66 4022
66 4025
66 4059
66 4298
66 4338
66 4501
66 4549
66 4570
66 4585
66 4698
66 4865
66 5020
66 5049
66 5208
66 5542
66 5645
66 5656
66 5755
66 5774
66 5899
66 6316
66 6721
66 6726
67 4
67 13
67 14
67 43
67 56
67 59
67 68
67 69
67 70
67 87
67 106
67 108
67 109
67 206
67 209
67 306
67 325
67 428
67 450
67 507
67 577
67 699
67 730
67 731
67 755
67 756
67 805
67 831
67 833
67 848
67 860
67 872
67 1042
67 1106
67 1128
67 1205
67 1354
67 1509
67 1621
67 1797
67 1891
67 2072
67 2075
67 2098
67 2267
67 2274
67 2431
67 2540
67 2896
67 3022
67 3208
67 3774
67 5909
68 13
68 56
68 69
68 295
68 484
68 577
68 596
68 927
68 1509
68 3162
68 5985
69 1
69 4
69 6
69 8
69 9
69 10
69 11
69 13
69 14
69 24
69 32
69 35
69 39
69 41
69 42
69 43
69 51
69 53
69 57
69 64
69 70
69 76
69 77
69 87
69 92
69 95
69 102
69 109
69 114
69 115
69 120
69 122
69 123
69 143
69 144
69 145
69 168
69 172
69 183
69 185
69 188
69 195
69 198
69 200
69 203
69 206
69 207
69 209
69 227
69 228
69 229
69 230
69 234
69 244
69 250
69 251
69 252
69 265
69 269
69 274
69 280
69 284
69 285
69 286
69 288
69 291
69 295
69 300
69 302
69 305
69 306
69 325
69 334
69 340
69 351
69 360
69 365
69 377
69 379
69 380
69 415
69 416
69 418
69 435
69 441
69 458
69 486
69 495
69 497
69 500
69 519
69 524
69 535
69 537
69 550
69 561
69 606
69 609
69 615
69 628
69 630
69 645
69 651
69 656
69 684
69 687
69 696
69 712
69 719
69 721
69 731
69 740
69 744
69 755
69 756
69 770
69 789
69 800
69 811
69 815
69 832
69 835
69 842
69 845
69 847
69 862
69 882
69 885
69 905
69 909
69 933
69 946
69 950
69 962
69 965
69 970
69 975
69 1012
69 1021
69 1034
69 1055
69 1056
69 1064
69 1066
69 1076
69 1086
69 1115
69 1120
69 1124
69 1130
69 1146
69 1148
69 1151
69 1168
69 1171
69 1181
69 1202
69 1203
69 1209
69 1237
69 1242
69 1245
69 1252
69 1263
69 1265
69 1276
69 1289
69 1319
69 1330
69 1344
69 1348
69 1357
69 1363
69 1485
69 1493
69 1503
69 1515
69 1528
69 1540
69 1545
69 1546
69 1562
69 1588
69 1599
69 1626
69 1634
69 1635
69 1679
69 1686
69 1687
69 1693
69 1702
69 1721
69 1742
69 1825
69 1841
69 1842
69 1843
69 1862
69 1863
69 1883
69 1926
69 1973
69 1989
69 2013
69 2015
69 2016
69 2032
69 2047
69 2073
69 2084
69 2094
69 2129
69 2133
69 2141
69 2186
69 2214
69 2258
69 2266
69 2282
69 2288
69 2291
69 2293
69 2304
69 2309
69 2313
69 2335
69 2410
69 2421
69 2463
69 2489
69 2490
69 2536
69 2561
69 2562
69 2615
69 2695
69 2698
69 2755
69 2776
69 2805
69 2828
69 2848
69 2907
69 2914
69 2916
69 2983
69 2993
69 3010
69 3019
69 3043
69 3062
69 3069
69 3082
69 3093
69 3116
69 3166
69 3183
69 3186
69 3194
69 3197
69 3208
69 3235
69 3304
69 3336
69 3435
69 3463
69 3478
69 3569
69 3630
69 3660
69 3681
69 3716
69 3744
69 3773
69 3776
69 3851
69 3862
69 3888
69 3904
69 3921
69 3990
69 4007
69 4057
69 4107
69 4116
69 4202
69 4350
69 4353
69 4360
69 4370
69 4376
69 4381
69 4416
69 4477
69 4523
69 4568
69 4609
69 4653
69 4654
69 4664
69 4717
69 4844
69 4865
69 4925
69 4966
69 5076
69 5169
69 5172
69 5177
69 5202
69 5208
69 5245
69 5369
69 5371
69 5422
69 5441
69 5478
69 5505
69 5515
69 5523
69 5614
69 5637
69 5649
69 5901
69 5963
69 5980
69 6040
69 6053
69 6105
69 6110
69 6170
69 6218
69 6232
69 6242
69 6328
69 6431
69 6469
69 6498
69 6501
69 6655
69 6656
69 6713
69 6719
69 6740
69 6750
69 7001
70 5
70 13
70 16
70 27
70 35
70 44
70 66
70 71
70 93
70 105
70 117
70 120
70 123
70 194
70 203
70 213
70 225
70 251
70 267
70 272
70 275
70 278
70 284
70 285
70 301
70 309
70 321
70 322
70 323
70 336
70 346
70 365
70 369
70 374
70 377
70 383
70 386
70 392
70 394
70 395
70 396
70 436
70 440
70 441
70 446
70 448
70 464
70 478
70 479
70 489
70 492
70 500
70 506
70 507
70 509
70 518
70 520
70 536
70 553
70 568
70 638
70 654
70 685
70 686
70 702
70 708
70 711
70 718
70 723
70 724
70 732
70 736
70 744
70 751
70 786
70 824
70 829
70 856
70 869
70 871
70 884
70 894
70 950
70 955
70 979
70 984
70 999
70 1037
70 1044
70 1055
70 1091
70 1114
70 1125
70 1141
70 1155
70 1157
70 1162
70 1178
70 1181
70 1195
70 1196
70 1224
70 1226
70 1230
70 1293
70 1317
70 1323
70 1325
70 1332
70 1351
70 1352
70 1450
70 1729
70 1741
70 1749
70 1759
70 1842
70 1846
70 1998
70 2073
70 2104
70 2117
70 2153
70 2228
70 2307
70 2332
70 2416
70 2685
70 3121
70 3124
70 3193
70 3266
70 3376
70 3461
70 3547
70 3651
70 3668
70 3671
70 3991
70 4126
70 4203
70 4297
70 4313
70 4338
70 4359
70 4471
70 4644
70 4719
70 4761
70 4890
70 5239
70 5728
70 5889
70 5913
70 6001
70 6134
70 6745
70 7152
71 1
71 11
71 13
71 14
71 285
71 316
72 14
72 32
72 39
72 59
72 64
72 70
72 73
72 87
72 149
72 171
72 188
72 243
72 251
72 371
72 386
72 441
72 458
72 489
72 561
72 585
72 721
72 1141
72 1221
72 1250
72 1353
72 1408
72 1438
72 1625
72 1838
72 1917
72 2731
72 3232
72 3611
72 4117
72 4562
72 5348
72 5787
72 6285
72 6436
73 35
73 74
73 124
73 284
73 293
73 335
73 515
73 612
73 948
73 1238
73 1531
73 4047
73 5827
73 6140
74 75
75 1
75 6
75 7
75 10
75 14
75 16
75 24
75 36
75 43
75 59
75 144
75 150
75 205
75 288
75 295
75 428
75 486
75 928
75 1425
75 5255
75 5495
75 5881
76 11
76 14
76 24
76 77
76 102
76 561
76 3195
76 3603
77 16
77 24
77 26
77 57
77 439
77 905
77 1158
78 1
78 10
79 6
79 10
79 13
79 16
79 24
79 26
79 39
79 40
79 66
79 102
79 113
79 144
79 216
79 306
79 325
79 326
79 2467
79 3082
80 81
81 1
81 13
81 14
81 16
81 20
81 24
81 32
81 43
81 59
81 64
81 69
81 86
81 87
81 92
81 102
81 195
81 206
81 251
81 268
81 280
81 331
81 334
81 561
81 638
81 719
81 882
81 1315
81 1382
81 1435
81 2012
81 5371
81 6030
82 20
82 21
82 83
82 93
82 268
82 434
82 509
82 555
82 949
82 1158
82 1401
82 1407
82 1628
82 1762
82 3007
82 3211
82 3497
82 4355
82 4495
83 115
84 13
84 1409
84 2968
85 36
85 86
86 14
86 18
86 26
86 32
86 35
86 44
86 59
86 64
86 66
86 87
86 107
86 120
86 188
86 203
86 243
86 268
86 269
86 280
86 284
86 293
86 334
86 345
86 365
86 387
86 439
86 441
86 458
86 467
86 491
86 506
86 561
86 585
86 612
86 721
86 722
86 772
86 893
86 1124
86 1162
86 1300
86 1315
86 1377
86 1487
86 1516
86 1627
86 1689
86 1759
86 1920
86 2199
86 2360
86 2368
86 2481
86 2555
86 2924
86 3051
86 3157
86 3525
86 3532
86 3538
86 3926
86 3981
86 4008
86 4310
86 4595
86 4774
86 4808
86 4832
86 5228
86 5534
86 5887
86 5927
87 0
87 5
87 8
87 11
87 20
87 21
87 24
87 27
87 33
87 35
87 54
87 79
87 82
87 88
87 93
87 94
87 109
87 110
87 111
87 112
87 115
87 118
87 121
87 123
87 125
87 127
87 128
87 139
87 140
87 147
87 152
87 153
87 162
87 178
87 203
87 207
87 209
87 220
87 225
87 226
87 232
87 235
87 238
87 246
87 251
87 269
87 274
87 283
87 292
87 305
87 309
87 318
87 322
87 323
87 328
87 331
87 333
87 336
87 337
87 346
87 361
87 364
87 365
87 367
87 369
87 374
87 376
87 377
87 380
87 386
87 394
87 396
87 400
87 408
87 420
87 423
87 424
87 433
87 441
87 442
87 443
87 446
87 449
87 450
87 458
87 464
87 466
87 472
87 478
87 489
87 491
87 492
87 496
87 497
87 503
87 506
87 507
87 508
87 509
87 513
87 518
87 519
87 522
87 535
87 539
87 553
87 555
87 559
87 583
87 587
87 588
87 589
87 595
87 605
87 626
87 630
87 636
87 641
87 642
87 656
87 659
87 685
87 692
87 693
87 701
87 708
87 711
87 718
87 721
87 722
87 724
87 732
87 733
87 736
87 739
87 741
87 742
87 744
87 746
87 750
87 751
87 771
87 772
87 794
87 804
87 809
87 824
87 829
87 835
87 838
87 840
87 845
87 846
87 856
87 858
87 861
87 871
87 873
87 878
87 882
87 884
87 922
87 930
87 950
87 955
87 962
87 970
87 971
87 979
87 984
87 985
87 991
87 993
87 999
87 1007
87 1018
87 1019
87 1024
87 1032
87 1037
87 1043
87 1049
87 1053
87 1060
87 1061
87 1067
87 1068
87 1069
87 1075
87 1091
87 1094
87 1097
87 1108
87 1111
87 1115
87 1123
87 1129
87 1148
87 1150
87 1155
87 1162
87 1172
87 1178
87 1190
87 1194
87 1195
87 1210
87 1218
87 1226
87 1236
87 1238
87 1247
87 1260
87 1261
87 1286
87 1287
87 1293
87 1295
87 1316
87 1317
87 1331
87 1332
87 1339
87 1346
87 1347
87 1349
87 1351
87 1352
87 1372
87 1375
87 1382
87 1386
87 1388
87 1389
87 1405
87 1406
87 1409
87 1417
87 1428
87 1434
87 1450
87 1479
87 1488
87 1525
87 1550
87 1554
87 1555
87 1556
87 1560
87 1577
87 1578
87 1583
87 1592
87 1597
87 1606
87 1627
87 1628
87 1639
87 1649
87 1657
87 1680
87 1696
87 1703
87 1709
87 1711
87 1726
87 1731
87 1732
87 1733
87 1738
87 1739
87 1741
87 1752
87 1759
87 1760
87 1775
87 1818
87 1820
87 1832
87 1834
87 1836
87 1837
87 1846
87 1853
87 1865
87 1897
87 1898
87 1905
87 1911
87 1917
87 1918
87 1919
87 1920
87 1922
87 1979
87 1989
87 2011
87 2026
87 2045
87 2052
87 2056
87 2057
87 2059
87 2083
87 2087
87 2108
87 2121
87 2134
87 2135
87 2146
87 2153
87 2178
87 2192
87 2193
87 2225
87 2236
87 2240
87 2244
87 2276
87 2290
87 2304
87 2331
87 2332
87 2370
87 2371
87 2407
87 2409
87 2414
87 2416
87 2427
87 2428
87 2440
87 2447
87 2457
87 2494
87 2500
87 2502
87 2521
87 2530
87 2541
87 2564
87 2595
87 2596
87 2608
87 2609
87 2625
87 2630
87 2636
87 2645
87 2657
87 2662
87 2670
87 2675
87 2695
87 2699
87 2724
87 2742
87 2760
87 2764
87 2773
87 2780
87 2785
87 2790
87 2791
87 2811
87 2824
87 2844
87 2853
87 2866
87 2873
87 2893
87 2894
87 2899
87 2906
87 2912
87 2918
87 3009
87 3023
87 3046
87 3053
87 3066
87 3076
87 3114
87 3120
87 3128
87 3139
87 3171
87 3174
87 3183
87 3186
87 3196
87 3213
87 3225
87 3232
87 3250
87 3258
87 3262
87 3268
87 3281
87 3284
87 3304
87 3313
87 3327
87 3332
87 3343
87 3346
87 3364
87 3384
87 3388
87 3396
87 3412
87 3415
87 3420
87 3423
87 3442
87 3461
87 3462
87 3463
87 3465
87 3472
87 3495
87 3502
87 3510
87 3511
87 3522
87 3536
87 3559
87 3560
87 3563
87 3564
87 3592
87 3603
87 3605
87 3606
87 3636
87 3661
87 3664
87 3671
87 3704
87 3751
87 3753
87 3782
87 3792
87 3799
87 3810
87 3819
87 3821
87 3832
87 3835
87 3894
87 3902
87 3908
87 3929
87 3943
87 3954
87 3959
87 3961
87 3965
87 3974
87 3981
87 3986
87 3994
87 4005
87 4030
87 4035
87 4036
87 4074
87 4076
87 4078
87 4082
87 4084
87 4096
87 4122
87 4128
87 4131
87 4144
87 4159
87 4170
87 4177
87 4254
87 4290
87 4301
87 4309
87 4313
87 4322
87 4325
87 4326
87 4337
87 4338
87 4347
87 4348
87 4355
87 4363
87 4375
87 4401
87 4418
87 4426
87 4430
87 4432
87 4444
87 4447
87 4454
87 4457
87 4484
87 4485
87 4488
87 4505
87 4513
87 4530
87 4537
87 4538
87 4544
87 4550
87 4552
87 4554
87 4557
87 4570
87 4594
87 4613
87 4625
87 4640
87 4673
87 4678
87 4681
87 4685
87 4686
87 4690
87 4693
87 4695
87 4719
87 4720
87 4734
87 4739
87 4760
87 4775
87 4815
87 4836
87 4841
87 4846
87 4850
87 4851
87 4856
87 4867
87 4871
87 4891
87 4893
87 4908
87 4925
87 4935
87 4940
87 4941
87 4946
87 4971
87 4973
87 4982
87 4984
87 5003
87 5045
87 5048
87 5073
87 5075
87 5083
87 5094
87 5106
87 5115
87 5151
87 5155
87 5166
87 5192
87 5195
87 5218
87 5238
87 5267
87 5279
87 5288
87 5306
87 5313
87 5317
87 5327
87 5330
87 5337
87 5343
87 5353
87 5358
87 5371
87 5375
87 5377
87 5391
87 5414
87 5437
87 5446
87 5456
87 5483
87 5489
87 5494
87 5500
87 5512
87 5565
87 5587
87 5617
87 5650
87 5652
87 5714
87 5733
87 5734
87 5735
87 5736
87 5737
87 5782
87 5824
87 5858
87 5863
87 5870
87 5873
87 5890
87 5900
87 5907
87 5909
87 5913
87 5918
87 5919
87 5923
87 5925
87 5939
87 5975
87 5989
87 6009
87 6016
87 6019
87 6027
87 6045
87 6067
87 6098
87 6099
87 6127
87 6128
87 6129
87 6144
87 6162
87 6169
87 6172
87 6176
87 6203
87 6228
87 6233
87 6263
87 6281
87 6322
87 6395
87 6398
87 6400
87 6435
87 6474
87 6540
87 6577
87 6592
87 6593
87 6615
87 6668
87 6712
87 6745
87 6761
87 6765
87 6767
87 6769
87 6770
87 6789
87 6800
87 6801
87 6803
87 6845
87 6850
87 6855
87 6878
87 6947
87 6958
87 6959
87 7012
87 7018
87 7049
87 7053
87 7077
87 7087
87 7093
87 7102
87 7103
87 7116
87 7144
87 7146
87 7154
87 7168
87 7180
87 7186
87 7196
87 7213
87 7221
87 7315
87 7324
87 7342
87 7347
87 7357
87 7365
87 7369
87 7380
88 16
88 102
89 13
89 26
89 69
89 144
89 232
89 463
90 4
90 6
90 13
90 14
90 16
90 24
90 29
90 39
90 43
90 56
90 59
90 69
90 87
90 92
90 113
90 119
90 139
90 144
90 150
90 171
90 188
90 206
90 259
90 280
90 285
90 288
90 295
90 296
90 306
90 325
90 327
90 433
90 450
90 463
90 585
90 604
90 640
90 847
90 891
90 1034
90 1047
90 1077
90 1147
90 1168
90 1524
90 1613
90 1620
90 1721
90 1831
90 1873
90 1900
90 1989
90 2154
90 2180
90 2262
90 2267
90 2292
90 2617
90 2730
90 2754
90 2776
90 2779
90 2812
90 2914
90 2975
90 3076
90 3197
90 3201
90 3293
90 3506
90 3783
90 4299
90 4680
90 5108
90 5442
90 5826
90 6075
90 6423
90 6588
91 92
92 6
92 11
92 12
92 14
92 18
92 19
92 21
92 26
92 28
92 32
92 33
92 35
92 39
92 44
92 45
92 48
92 59
92 64
92 66
92 70
92 87
92 107
92 109
92 115
92 120
92 122
92 127
92 128
92 135
92 144
92 145
92 156
92 166
92 168
92 171
92 174
92 188
92 195
92 196
92 206
92 209
92 234
92 243
92 245
92 251
92 252
92 255
92 260
92 265
92 268
92 274
92 280
92 282
92 284
92 285
92 293
92 303
92 306
92 309
92 318
92 328
92 331
92 334
92 343
92 345
92 352
92 361
92 398
92 403
92 405
92 433
92 436
92 439
92 443
92 457
92 458
92 486
92 489
92 502
92 511
92 512
92 517
92 522
92 535
92 539
92 548
92 561
92 585
92 589
92 630
92 636
92 638
92 641
92 669
92 681
92 683
92 698
92 721
92 732
92 736
92 755
92 769
92 787
92 825
92 836
92 889
92 894
92 899
92 903
92 912
92 934
92 960
92 1040
92 1074
92 1126
92 1141
92 1148
92 1157
92 1181
92 1183
92 1218
92 1221
92 1224
92 1252
92 1258
92 1288
92 1290
92 1296
92 1321
92 1340
92 1346
92 1382
92 1399
92 1438
92 1488
92 1545
92 1627
92 1633
92 1645
92 1654
92 1690
92 1711
92 1798
92 1844
92 1851
92 1911
92 1945
92 1951
92 1954
92 1967
92 2082
92 2173
92 2199
92 2271
92 2276
92 2302
92 2320
92 2353
92 2447
92 2486
92 2530
92 2653
92 2694
92 2731
92 2732
92 2739
92 2750
92 2808
92 2810
92 2858
92 2874
92 3175
92 3184
92 3187
92 3376
92 3461
92 3512
92 3542
92 3545
92 3596
92 3642
92 3651
92 3807
92 3822
92 3860
92 3863
92 3891
92 3898
92 4008
92 4060
92 4129
92 4429
92 4471
92 4473
92 4528
92 4542
92 4549
92 4952
92 4953
92 5666
92 5687
92 5690
92 5704
92 5706
92 5722
92 5733
92 5876
92 5922
92 5960
92 5995
92 6028
92 6040
92 6283
92 6389
92 6511
92 6542
92 6548
92 6659
92 6665
92 6745
92 6914
92 6983
92 7374
93 1
93 4
93 13
93 14
93 16
93 20
93 23
93 24
93 39
93 41
93 57
93 64
93 69
93 87
93 92
93 102
93 109
93 115
93 118
93 144
93 181
93 204
93 214
93 291
93 326
93 343
93 428
93 463
93 464
93 486
93 549
93 584
93 624
93 825
93 871
93 1693
93 1876
93 1995
93 2421
93 2430
93 2561
93 2624
93 2776
93 3299
93 3564
93 3824
93 3874
93 3998
93 4031
93 4360
93 4412
93 4865
93 6278
93 6289
93 6427
94 1
94 6
94 13
94 43
94 48
94 56
94 92
94 118
94 127
94 458
94 463
94 614
94 1144
94 2903
94 5169
95 13
95 24
95 96
95 504
95 2056
95 2876
96 14
96 168
97 1
97 4
97 10
97 13
97 20
97 21
97 24
97 27
97 35
97 40
97 93
97 98
97 120
97 121
97 142
97 144
97 147
97 236
97 246
97 255
97 267
97 269
97 287
97 293
97 317
97 318
97 319
97 321
97 358
97 361
97 369
97 371
97 374
97 386
97 396
97 405
97 440
97 441
97 442
97 449
97 450
97 462
97 464
97 479
97 492
97 494
97 501
97 503
97 506
97 515
97 518
97 521
97 536
97 549
97 555
97 563
97 605
97 612
97 682
97 705
97 708
97 724
97 726
97 751
97 763
97 765
97 778
97 787
97 792
97 794
97 824
97 829
97 834
97 839
97 849
97 866
97 874
97 884
97 893
97 912
97 934
97 955
97 967
97 974
97 979
97 985
97 1004
97 1024
97 1029
97 1033
97 1037
97 1039
97 1044
97 1055
97 1060
97 1061
97 1065
97 1095
97 1098
97 1155
97 1195
97 1222
97 1235
97 1265
97 1270
97 1286
97 1293
97 1295
97 1316
97 1323
97 1352
97 1387
97 1459
97 1488
97 1494
97 1528
97 1577
97 1589
97 1606
97 1683
97 1689
97 1711
97 1730
97 1763
97 1809
97 1846
97 1878
97 1905
97 1936
97 1979
97 1984
97 2083
97 2143
97 2191
97 2236
97 2352
97 2371
97 2414
97 2416
97 2492
97 2512
97 2675
97 2811
97 2821
97 2875
97 2889
97 3073
97 3089
97 3126
97 3327
97 3514
97 3562
97 3593
97 3603
97 3619
97 3633
97 3677
97 3855
97 3885
97 3906
97 3913
97 4029
97 4047
97 4177
97 4196
97 4205
97 4223
97 4578
97 4805
97 4898
97 4962
97 5005
97 5086
97 5124
97 5195
97 5254
97 5266
97 5343
97 5719
97 5750
97 5932
97 5944
97 6022
97 6070
97 6275
97 6302
97 6318
97 6343
97 6348
97 6944
97 7016
97 7037
97 7088
98 4
98 13
98 16
98 66
98 118
98 288
99 6
99 13
99 24
99 26
99 87
99 121
99 1143
100 6
100 13
100 23
100 55
100 56
100 64
100 68
100 69
100 90
100 99
100 102
100 109
100 114
100 121
100 123
100 134
100 144
100 145
100 172
100 185
100 190
100 196
100 200
100 212
100 216
100 222
100 229
100 286
100 295
100 311
100 321
100 325
100 327
100 330
100 332
100 363
100 421
100 428
100 435
100 449
100 495
100 499
100 554
100 592
100 595
100 600
100 606
100 615
100 620
100 624
100 635
100 699
100 711
100 731
100 744
100 772
100 795
100 805
100 847
100 881
100 894
100 927
100 957
100 975
100 978
100 1042
100 1072
100 1103
100 1121
100 1147
100 1211
100 1236
100 1545
100 1612
100 1613
100 1694
100 1797
100 1808
100 1841
100 1874
100 1895
100 2048
100 2121
100 2340
100 2463
100 2616
100 2678
100 2746
100 2806
100 3043
100 3146
100 3150
100 3158
100 3271
100 3720
100 3801
100 3824
100 3835
100 3919
100 3940
100 4028
100 4424
100 4590
100 4996
100 5501
100 5554
100 6115
100 6364
100 7356
101 102
102 1
102 4
102 6
102 8
102 11
102 13
102 14
102 20
102 24
102 26
102 28
102 30
102 32
102 35
102 39
102 43
102 44
102 45
102 48
102 55
102 58
102 59
102 64
102 70
102 73
102 77
102 82
102 87
102 90
102 103
102 107
102 120
102 123
102 124
102 127
102 139
102 144
102 145
102 150
102 166
102 168
102 185
102 188
102 195
102 199
102 206
102 207
102 234
102 243
102 249
102 251
102 252
102 253
102 265
102 268
102 280
102 284
102 285
102 288
102 295
102 296
102 301
102 306
102 319
102 322
102 325
102 331
102 332
102 334
102 342
102 350
102 370
102 387
102 396
102 401
102 403
102 404
102 405
102 428
102 435
102 439
102 441
102 443
102 444
102 458
102 467
102 486
102 497
102 506
102 515
102 549
102 559
102 561
102 579
102 581
102 585
102 597
102 629
102 630
102 669
102 671
102 710
102 736
102 743
102 755
102 756
102 765
102 769
102 816
102 818
102 846
102 858
102 882
102 883
102 890
102 909
102 931
102 944
102 967
102 1043
102 1089
102 1181
102 1197
102 1206
102 1221
102 1250
102 1289
102 1303
102 1314
102 1350
102 1351
102 1382
102 1399
102 1417
102 1437
102 1478
102 1546
102 1565
102 1569
102 1594
102 1607
102 1627
102 1638
102 1781
102 1788
102 1825
102 1851
102 1853
102 1854
102 1975
102 2024
102 2034
102 2049
102 2119
102 2154
102 2182
102 2185
102 2192
102 2200
102 2253
102 2355
102 2395
102 2424
102 2474
102 2510
102 2523
102 2561
102 2666
102 2686
102 2731
102 2768
102 2777
102 2889
102 3000
102 3020
102 3043
102 3091
102 3125
102 3187
102 3200
102 3201
102 3274
102 3279
102 3287
102 3290
102 3416
102 3441
102 3449
102 3553
102 3558
102 3603
102 3621
102 3644
102 3648
102 3737
102 3739
102 3802
102 3821
102 4113
102 4123
102 4275
102 4329
102 4338
102 4366
102 4368
102 4456
102 4471
102 4552
102 4641
102 4692
102 4722
102 4752
102 4819
102 4843
102 4942
102 4948
102 5102
102 5179
102 5234
102 5247
102 5249
102 5366
102 5526
102 5772
102 5851
102 5938
102 6399
102 6515
102 6518
102 6519
102 6546
102 6570
102 6574
102 6666
102 6847
102 6948
102 6967
102 7002
102 7003
102 7085
102 7153
103 1
103 14
104 105
105 1
105 14
105 48
105 66
105 1097
106 8
106 13
106 14
106 24
106 39
106 44
106 70
106 81
106 87
106 107
106 185
106 186
106 188
106 195
106 206
106 252
106 328
106 334
106 378
106 425
106 555
106 561
106 729
106 1029
106 1774
106 1869
106 2126
106 2227
106 3186
106 4283
106 7183
107 1
107 4
107 10
107 13
107 14
107 16
107 20
107 24
107 40
107 43
107 56
107 64
107 67
107 69
107 81
107 82
107 87
107 92
107 102
107 115
107 118
107 123
107 145
107 181
107 205
107 206
107 254
107 260
107 280
107 292
107 296
107 306
107 343
107 433
107 463
107 486
107 513
107 570
107 595
107 597
107 756
107 862
107 928
107 1053
107 1289
107 1314
107 1333
107 1419
107 1620
107 1675
107 1735
107 1943
107 2488
107 2695
107 3532
107 3617
107 3631
107 4546
107 5381
107 6168
108 1
108 4
108 13
108 14
108 26
108 43
108 59
108 87
108 92
108 113
108 295
108 301
108 439
108 463
108 1735
108 1954
109 1
109 4
109 8
109 13
109 14
109 16
109 20
109 23
109 24
109 26
109 28
109 32
109 39
109 41
109 43
109 44
109 56
109 57
109 58
109 59
109 62
109 64
109 68
109 69
109 70
109 87
109 92
109 102
109 106
109 108
109 111
109 114
109 115
109 116
109 119
109 120
109 121
109 123
109 127
109 144
109 146
109 171
109 182
109 185
109 196
109 200
109 206
109 212
109 222
109 223
109 230
109 232
109 234
109 238
109 246
109 251
109 252
109 259
109 265
109 266
109 274
109 280
109 286
109 288
109 292
109 293
109 295
109 299
109 301
109 303
109 306
109 325
109 327
109 328
109 377
109 380
109 399
109 415
109 416
109 421
109 428
109 429
109 435
109 441
109 450
109 464
109 486
109 489
109 490
109 496
109 520
109 538
109 561
109 585
109 589
109 590
109 592
109 596
109 610
109 615
109 620
109 624
109 628
109 633
109 636
109 659
109 664
109 672
109 699
109 706
109 711
109 718
109 719
109 720
109 730
109 738
109 761
109 769
109 772
109 781
109 790
109 800
109 815
109 831
109 835
109 847
109 852
109 857
109 860
109 872
109 891
109 905
109 910
109 917
109 971
109 975
109 996
109 1000
109 1003
109 1036
109 1042
109 1061
109 1105
109 1115
109 1126
109 1127
109 1133
109 1143
109 1148
109 1149
109 1151
109 1179
109 1182
109 1187
109 1207
109 1209
109 1211
109 1218
109 1221
109 1236
109 1242
109 1243
109 1251
109 1259
109 1276
109 1302
109 1319
109 1363
109 1399
109 1491
109 1493
109 1501
109 1509
109 1578
109 1582
109 1584
109 1610
109 1613
109 1685
109 1725
109 1736
109 1741
109 1794
109 1831
109 1844
109 1850
109 1853
109 1865
109 1874
109 1879
109 1891
109 1900
109 1971
109 2006
109 2013
109 2014
109 2047
109 2077
109 2084
109 2105
109 2114
109 2122
109 2141
109 2145
109 2159
109 2190
109 2221
109 2237
109 2239
109 2241
109 2262
109 2267
109 2272
109 2282
109 2310
109 2359
109 2415
109 2427
109 2456
109 2540
109 2567
109 2598
109 2615
109 2619
109 2636
109 2646
109 2652
109 2666
109 2730
109 2775
109 2776
109 2795
109 2889
109 2935
109 2974
109 3002
109 3022
109 3043
109 3062
109 3153
109 3164
109 3167
109 3212
109 3227
109 3271
109 3294
109 3441
109 3492
109 3493
109 3567
109 3636
109 3639
109 3702
109 3726
109 3744
109 3812
109 3847
109 3851
109 3852
109 3875
109 4022
109 4023
109 4116
109 4130
109 4161
109 4339
109 4379
109 4414
109 4553
109 4644
109 4672
109 4798
109 4873
109 4939
109 5049
109 5056
109 5095
109 5157
109 5182
109 5281
109 5344
109 5401
109 5472
109 5784
109 5835
109 5848
109 6186
109 6192
109 6475
109 7066
109 7172
109 7205
110 13
110 3502
111 13
111 24
111 86
111 2044
113 1
113 4
113 8
113 9
113 10
113 11
113 13
113 14
113 16
113 24
113 26
113 32
113 39
113 42
113 43
113 44
113 45
113 53
113 55
113 57
113 59
113 64
113 70
113 79
113 82
113 87
113 102
113 109
113 114
113 115
113 123
113 127
113 132
113 144
113 145
113 146
113 147
113 161
113 182
113 183
113 185
113 195
113 200
113 203
113 204
113 206
113 209
113 222
113 224
113 227
113 229
113 230
113 232
113 234
113 238
113 244
113 251
113 260
113 265
113 266
113 268
113 274
113 275
113 280
113 291
113 295
113 296
113 297
113 300
113 306
113 314
113 323
113 328
113 329
113 340
113 351
113 356
113 362
113 377
113 379
113 394
113 399
113 415
113 416
113 418
113 433
113 435
113 439
113 440
113 441
113 464
113 486
113 487
113 489
113 491
113 495
113 513
113 520
113 535
113 539
113 540
113 549
113 561
113 573
113 583
113 585
113 586
113 589
113 595
113 597
113 608
113 609
113 615
113 637
113 642
113 644
113 645
113 650
113 651
113 656
113 659
113 696
113 708
113 712
113 714
113 716
113 731
113 741
113 744
113 755
113 772
113 789
113 805
113 818
113 825
113 832
113 835
113 844
113 847
113 905
113 909
113 917
113 922
113 941
113 942
113 950
113 961
113 971
113 973
113 996
113 1021
113 1022
113 1040
113 1055
113 1061
113 1066
113 1072
113 1097
113 1103
113 1118
113 1120
113 1144
113 1146
113 1151
113 1158
113 1164
113 1171
113 1189
113 1197
113 1201
113 1205
113 1218
113 1227
113 1236
113 1242
113 1289
113 1304
113 1307
113 1315
113 1319
113 1322
113 1333
113 1339
113 1348
113 1476
113 1477
113 1493
113 1495
113 1498
113 1501
113 1558
113 1611
113 1632
113 1633
113 1659
113 1687
113 1713
113 1736
113 1739
113 1741
113 1789
113 1800
113 1822
113 1833
113 1842
113 1843
113 1844
113 1850
113 1853
113 1862
113 1863
113 1865
113 1905
113 1914
113 1926
113 1944
113 1958
113 1966
113 1989
113 1991
113 2032
113 2048
113 2060
113 2067
113 2073
113 2084
113 2097
113 2108
113 2115
113 2138
113 2158
113 2160
113 2190
113 2214
113 2237
113 2238
113 2241
113 2306
113 2312
113 2313
113 2327
113 2373
113 2381
113 2427
113 2440
113 2456
113 2484
113 2525
113 2582
113 2586
113 2594
113 2612
113 2623
113 2634
113 2635
113 2637
113 2652
113 2665
113 2666
113 2676
113 2686
113 2695
113 2704
113 2711
113 2724
113 2728
113 2770
113 2773
113 2783
113 2901
113 2916
113 2983
113 3013
113 3055
113 3062
113 3093
113 3166
113 3167
113 3176
113 3250
113 3294
113 3301
113 3304
113 3415
113 3434
113 3461
113 3547
113 3638
113 3693
113 3700
113 3707
113 3717
113 3897
113 3927
113 4142
113 4161
113 4186
113 4204
113 4265
113 4307
113 4312
113 4315
113 4356
113 4365
113 4379
113 4543
113 4553
113 4556
113 4557
113 4798
113 4830
113 4856
113 4879
113 4905
113 5084
113 5125
113 5141
113 5178
113 5299
113 5401
113 5478
113 5522
113 5577
113 5596
113 5609
113 5718
113 5790
113 5803
113 5854
113 5885
113 5891
113 6019
113 6020
113 6147
113 6376
113 6532
113 6638
113 6865
113 7012
113 7256
113 7310
113 7377
114 4
114 6
114 13
114 14
114 16
114 20
114 26
114 32
114 39
114 41
114 44
114 56
114 64
114 69
114 72
114 113
114 130
114 138
114 209
114 212
114 251
114 257
114 269
114 274
114 296
114 303
114 306
114 325
114 327
114 345
114 416
114 454
114 463
114 495
114 496
114 520
114 554
114 572
114 577
114 583
114 588
114 596
114 599
114 615
114 616
114 620
114 630
114 684
114 721
114 755
114 761
114 765
114 783
114 835
114 871
114 872
114 975
114 1003
114 1144
114 1224
114 1259
114 1476
114 1491
114 1509
114 1612
114 1613
114 1687
114 1693
114 2056
114 2067
114 2141
114 2323
114 2419
114 2427
114 2432
114 2449
114 2488
114 2507
114 2513
114 2526
114 2529
114 2544
114 2580
114 2587
114 2655
114 2666
114 2695
114 2698
114 2784
114 2790
114 2823
114 2911
114 2916
114 2962
114 3021
114 3123
114 3181
114 3184
114 3220
114 3304
114 3399
114 3552
114 3628
114 3969
114 4022
114 4144
114 4161
114 4626
114 5548
114 6090
114 6335
114 6467
114 6479
114 6674
114 7155
115 4
115 13
115 14
115 24
115 39
115 64
115 69
115 70
115 73
115 87
115 121
115 125
115 144
115 265
115 306
115 380
115 560
115 573
115 641
115 763
115 861
115 1120
115 1157
115 1218
115 1221
115 1235
115 1249
115 1315
115 1610
115 2823
115 3250
115 3273
115 3839
115 3933
115 4021
115 4355
115 4756
115 6733
115 6871
116 48
116 75
116 81
116 1818
116 3849
117 1
117 4
117 6
117 10
117 13
117 14
117 16
117 24
117 26
117 28
117 32
117 39
117 40
117 43
117 44
117 48
117 55
117 56
117 59
117 64
117 66
117 67
117 69
117 70
117 72
117 87
117 90
117 92
117 100
117 102
117 106
117 109
117 113
117 114
117 118
117 120
117 123
117 127
117 134
117 135
117 137
117 139
117 144
117 150
117 154
117 166
117 171
117 181
117 185
117 188
117 195
117 200
117 205
117 206
117 207
117 210
117 229
117 232
117 243
117 245
117 251
117 252
117 253
117 255
117 257
117 260
117 264
117 265
117 280
117 284
117 285
117 288
117 292
117 295
117 296
117 299
117 301
117 305
117 306
117 325
117 326
117 334
117 343
117 350
117 352
117 428
117 433
117 437
117 439
117 443
117 463
117 486
117 491
117 495
117 513
117 519
117 539
117 549
117 561
117 570
117 581
117 583
117 585
117 586
117 593
117 595
117 597
117 615
117 624
117 645
117 671
117 731
117 744
117 765
117 825
117 847
117 857
117 899
117 909
117 975
117 1029
117 1115
117 1205
117 1339
117 1438
117 1500
117 1507
117 1545
117 1685
117 1689
117 1741
117 1853
117 1873
117 1881
117 1912
117 1970
117 1979
117 1989
117 2166
117 2320
117 2355
117 2395
117 2523
117 2559
117 2677
117 2771
117 2777
117 2781
117 2839
117 3019
117 3152
117 3189
117 3201
117 3216
117 3288
117 3304
117 3376
117 3515
117 3570
117 3655
117 3798
117 4016
117 4336
117 4440
117 4563
117 4573
117 4644
117 4726
117 4906
117 6099
117 6394
117 6667
117 6945
118 1
118 13
118 14
118 24
118 26
118 32
118 39
118 43
118 55
118 56
118 59
118 64
118 69
118 87
118 90
118 95
118 102
118 106
118 109
118 114
118 119
118 121
118 134
118 139
118 144
118 145
118 182
118 185
118 195
118 196
118 200
118 206
118 209
118 211
118 212
118 216
118 229
118 236
118 259
118 268
118 280
118 286
118 314
118 321
118 327
118 334
118 359
118 363
118 373
118 393
118 407
118 415
118 428
118 429
118 433
118 435
118 454
118 458
118 461
118 470
118 474
118 485
118 486
118 487
118 495
118 499
118 504
118 507
118 549
118 580
118 590
118 595
118 600
118 615
118 624
118 637
118 645
118 664
118 670
118 699
118 717
118 718
118 731
118 750
118 755
118 756
118 795
118 832
118 847
118 860
118 872
118 909
118 975
118 1042
118 1076
118 1106
118 1115
118 1143
118 1180
118 1185
118 1205
118 1207
118 1211
118 1227
118 1251
118 1302
118 1319
118 1339
118 1509
118 1524
118 1568
118 1613
118 1699
118 1794
118 1841
118 1853
118 1873
118 1891
118 1910
118 1912
118 1989
118 1994
118 2036
118 2077
118 2098
118 2126
118 2141
118 2158
118 2160
118 2215
118 2273
118 2377
118 2380
118 2415
118 2420
118 2451
118 2481
118 2489
118 2561
118 2576
118 2598
118 2615
118 2620
118 2637
118 2672
118 2684
118 2771
118 2876
118 3029
118 3086
118 3093
118 3146
118 3149
118 3156
118 3158
118 3208
118 3220
118 3274
118 3552
118 3616
118 3622
118 3624
118 3695
118 3812
118 3824
118 3825
118 3925
118 3971
118 4192
118 4405
118 5011
118 5344
118 5809
118 5995
119 1
119 10
119 14
119 30
119 87
119 206
119 280
119 1323
119 1478
119 1486
119 1488
119 3121
119 3196
120 12
120 16
120 35
120 58
120 66
120 115
120 121
120 170
120 209
120 210
120 233
120 242
120 251
120 253
120 269
120 278
120 284
120 293
120 345
120 350
120 352
120 353
120 354
120 355
120 365
120 403
120 405
120 441
120 463
120 473
120 482
120 495
120 506
120 511
120 515
120 519
120 583
120 612
120 618
120 622
120 630
120 643
120 704
120 720
120 721
120 765
120 787
120 816
120 818
120 889
120 893
120 912
120 913
120 923
120 1016
120 1032
120 1039
120 1222
120 1238
120 1332
120 1382
120 1396
120 1422
120 1464
120 1560
120 1585
120 1628
120 1632
120 1689
120 1764
120 1781
120 1830
120 1839
120 1878
120 1932
120 1941
120 1984
120 2018
120 2030
120 2121
120 2312
120 2332
120 2352
120 2353
120 2441
120 2555
120 2596
120 2900
120 3032
120 3036
120 3192
120 3306
120 3383
120 3416
120 3461
120 3473
120 3593
120 3733
120 3907
120 3913
120 3995
120 3998
120 4127
120 4212
120 4273
120 4336
120 4355
120 4413
120 4540
120 4563
120 4570
120 4771
120 4867
120 5433
120 5446
120 5486
120 5603
120 5797
120 5876
120 6028
120 6037
120 6056
120 6611
120 6744
120 6811
121 1
121 4
121 10
121 11
121 13
121 14
121 16
121 18
121 21
121 24
121 26
121 28
121 32
121 35
121 39
121 40
121 43
121 44
121 55
121 56
121 64
121 66
121 67
121 68
121 69
121 70
121 73
121 82
121 86
121 87
121 92
121 100
121 102
121 109
121 113
121 115
121 120
121 122
121 123
121 124
121 139
121 144
121 145
121 150
121 168
121 184
121 188
121 195
121 205
121 206
121 209
121 225
121 234
121 241
121 243
121 246
121 251
121 252
121 255
121 257
121 274
121 276
121 280
121 282
121 284
121 286
121 290
121 292
121 293
121 295
121 296
121 305
121 306
121 309
121 318
121 325
121 328
121 331
121 334
121 335
121 343
121 350
121 352
121 359
121 360
121 367
121 368
121 369
121 376
121 395
121 396
121 400
121 403
121 405
121 425
121 428
121 439
121 441
121 444
121 450
121 463
121 478
121 479
121 486
121 489
121 491
121 497
121 499
121 500
121 503
121 506
121 507
121 513
121 514
121 515
121 518
121 519
121 520
121 524
121 534
121 536
121 539
121 541
121 544
121 549
121 561
121 563
121 597
121 612
121 615
121 636
121 659
121 661
121 669
121 671
121 673
121 675
121 682
121 692
121 708
121 712
121 726
121 730
121 731
121 732
121 734
121 735
121 738
121 750
121 751
121 758
121 761
121 764
121 767
121 771
121 798
121 810
121 819
121 825
121 838
121 840
121 847
121 851
121 861
121 864
121 873
121 884
121 887
121 890
121 891
121 893
121 894
121 899
121 904
121 908
121 912
121 933
121 950
121 956
121 957
121 967
121 969
121 974
121 975
121 976
121 979
121 983
121 985
121 996
121 1028
121 1031
121 1036
121 1042
121 1050
121 1055
121 1061
121 1079
121 1084
121 1098
121 1103
121 1108
121 1115
121 1136
121 1148
121 1162
121 1213
121 1217
121 1227
121 1235
121 1242
121 1243
121 1250
121 1253
121 1258
121 1265
121 1274
121 1281
121 1289
121 1293
121 1295
121 1298
121 1310
121 1314
121 1315
121 1321
121 1324
121 1339
121 1352
121 1355
121 1392
121 1396
121 1399
121 1400
121 1403
121 1418
121 1435
121 1436
121 1452
121 1481
121 1492
121 1496
121 1497
121 1505
121 1524
121 1525
121 1527
121 1577
121 1594
121 1599
121 1620
121 1638
121 1689
121 1710
121 1724
121 1736
121 1738
121 1740
121 1760
121 1780
121 1818
121 1833
121 1842
121 1850
121 1926
121 1945
121 1961
121 1972
121 1982
121 1989
121 1991
121 2095
121 2104
121 2105
121 2123
121 2137
121 2151
121 2161
121 2166
121 2190
121 2201
121 2210
121 2225
121 2236
121 2242
121 2248
121 2265
121 2288
121 2298
121 2308
121 2360
121 2365
121 2381
121 2384
121 2396
121 2410
121 2417
121 2430
121 2440
121 2444
121 2488
121 2494
121 2495
121 2498
121 2521
121 2525
121 2556
121 2560
121 2576
121 2578
121 2588
121 2591
121 2596
121 2653
121 2664
121 2665
121 2696
121 2722
121 2765
121 2781
121 2810
121 2846
121 2874
121 2877
121 2890
121 2891
121 2936
121 3006
121 3028
121 3029
121 3058
121 3089
121 3109
121 3135
121 3137
121 3139
121 3141
121 3148
121 3175
121 3214
121 3254
121 3259
121 3269
121 3286
121 3299
121 3304
121 3312
121 3315
121 3350
121 3359
121 3364
121 3371
121 3379
121 3408
121 3410
121 3446
121 3461
121 3469
121 3531
121 3557
121 3567
121 3593
121 3645
121 3647
121 3668
121 3670
121 3679
121 3790
121 3813
121 3845
121 3908
121 3913
121 3916
121 4003
121 4009
121 4040
121 4080
121 4119
121 4121
121 4131
121 4178
121 4180
121 4216
121 4265
121 4276
121 4288
121 4302
121 4336
121 4338
121 4395
121 4415
121 4432
121 4444
121 4534
121 4557
121 4563
121 4578
121 4714
121 4722
121 4734
121 4739
121 4832
121 4841
121 4847
121 4850
121 5026
121 5076
121 5157
121 5189
121 5206
121 5234
121 5270
121 5340
121 5367
121 5392
121 5410
121 5421
121 5458
121 5478
121 5545
121 5720
121 5729
121 5746
121 5760
121 5847
121 5861
121 5886
121 5887
121 5913
121 5973
121 6003
121 6009
121 6061
121 6090
121 6112
121 6165
121 6270
121 6276
121 6390
121 6413
121 6419
121 6480
121 6511
121 6567
121 6620
121 6728
121 6766
121 6965
121 6968
121 6979
121 7094
121 7109
121 7123
121 7130
121 7134
121 7281
121 7330
121 7353
122 16
122 35
122 66
122 82
122 121
122 123
122 124
122 204
122 251
122 284
122 293
122 335
122 354
122 365
122 405
122 433
122 445
122 482
122 515
122 612
122 630
122 695
122 871
122 889
122 1108
122 1163
122 1224
122 1492
122 1531
122 1585
122 2596
122 2720
122 3473
122 3892
122 3913
122 4212
122 4305
122 4536
122 4540
122 4570
122 5354
122 5371
122 5379
122 5534
122 6037
122 6402
122 6560
122 6781
122 7035
123 4
123 13
123 16
123 20
123 24
123 35
123 39
123 79
123 87
123 92
123 113
123 115
123 121
123 124
123 125
123 131
123 132
123 144
123 147
123 210
123 213
123 214
123 229
123 238
123 280
123 284
123 292
123 293
123 305
123 322
123 332
123 360
123 362
123 365
123 380
123 392
123 396
123 405
123 428
123 429
123 440
123 448
123 454
123 456
123 464
123 482
123 487
123 494
123 506
123 512
123 514
123 539
123 549
123 555
123 561
123 583
123 584
123 596
123 612
123 630
123 643
123 659
123 666
123 681
123 687
123 690
123 701
123 707
123 713
123 716
123 719
123 721
123 730
123 732
123 741
123 742
123 758
123 759
123 761
123 764
123 772
123 786
123 805
123 823
123 824
123 832
123 840
123 847
123 850
123 856
123 862
123 869
123 871
123 884
123 962
123 965
123 1005
123 1019
123 1022
123 1032
123 1055
123 1072
123 1077
123 1097
123 1148
123 1187
123 1189
123 1196
123 1218
123 1230
123 1234
123 1235
123 1236
123 1345
123 1347
123 1351
123 1375
123 1528
123 1537
123 1693
123 1741
123 1850
123 1874
123 1881
123 1918
123 1932
123 1977
123 1989
123 1994
123 2045
123 2048
123 2064
123 2104
123 2105
123 2142
123 2171
123 2221
123 2222
123 2457
123 2488
123 2630
123 2631
123 2659
123 2724
123 2799
123 2871
123 2916
123 2950
123 3058
123 3126
123 3293
123 3303
123 3304
123 3351
123 3359
123 3419
123 3461
123 3484
123 3492
123 3510
123 3564
123 3813
123 3839
123 3923
123 3982
123 4081
123 4136
123 4144
123 4190
123 4197
123 4354
123 4547
123 4584
123 5129
123 5206
123 5570
123 5587
123 5782
123 5805
123 5919
123 6161
123 6394
123 6759
123 6976
123 6984
123 7156
123 7314
124 1
124 4
124 13
124 16
124 24
124 40
124 43
124 69
124 87
124 92
124 102
124 269
124 274
124 486
124 967
124 1239
124 2274
124 2914
124 2935
125 14
125 39
125 121
125 449
125 512
125 548
125 670
125 1472
125 3459
126 113
127 4
127 14
127 16
127 18
127 20
127 26
127 28
127 39
127 92
127 119
127 123
127 139
127 280
127 350
127 453
127 460
127 497
127 513
127 636
127 1032
127 1053
127 1234
127 1337
127 1392
127 1425
127 1426
127 1627
127 2012
127 2024
127 2256
127 2440
127 2489
127 2509
127 2882
127 3186
127 3194
127 3898
127 4043
127 4167
127 6092
127 6270
128 87
128 113
128 121
128 501
128 523
128 993
128 2320
128 2523
128 5473
129 4
129 24
129 43
129 2663
130 59
131 16
131 24
131 1619
132 1
132 4
132 10
132 13
132 14
132 26
132 41
132 43
132 92
132 234
132 296
132 325
132 343
132 440
132 468
132 549
132 586
132 771
132 958
132 1610
132 1744
132 1993
133 24
134 1
134 6
134 8
134 10
134 13
134 14
134 16
134 32
134 39
134 45
134 59
134 92
134 109
134 114
134 144
134 195
134 203
134 225
134 234
134 280
134 284
134 306
134 325
134 327
134 359
134 428
134 439
134 478
134 490
134 495
134 592
134 630
134 664
134 699
134 711
134 712
134 872
134 975
134 1040
134 1103
134 1143
134 1163
134 1963
134 2141
135 136
135 165
135 176
135 855
135 1240
135 1264
135 1647
135 1799
135 1976
135 1996
135 2020
135 2021
135 2029
135 2283
135 2338
135 2339
135 2345
135 2347
135 2362
135 2446
135 2633
135 3034
135 3791
135 3984
135 4155
135 4476
135 5175
135 5247
135 5413
135 5694
135 6060
135 6096
135 6332
135 6491
137 7
137 13
137 40
137 55
137 69
137 72
137 100
137 102
137 113
137 118
137 134
137 145
137 151
137 154
137 168
137 205
137 288
137 404
137 433
137 592
137 620
137 633
137 640
137 1227
137 1259
137 1291
137 1302
137 1913
137 2230
137 2469
137 2801
137 3634
137 5836
137 6363
138 14
139 4
139 20
139 21
139 26
139 35
139 140
139 317
139 346
139 444
139 462
139 473
139 559
139 612
139 639
139 705
139 726
139 751
139 1404
139 1730
139 1784
139 1790
139 1875
139 2416
139 2500
139 2504
139 2639
139 2715
139 3400
139 3627
139 4560
139 4606
139 5647
139 5758
139 5874
139 6745
139 7251
139 7352
140 11
140 16
140 24
140 113
140 118
140 325
140 975
140 1924
140 3461
141 142
142 13
142 20
142 43
142 66
142 113
142 121
142 154
142 463
142 1108
142 4704
143 1
143 144
144 4
144 8
144 11
144 14
144 23
144 26
144 28
144 32
144 35
144 39
144 43
144 44
144 45
144 48
144 50
144 53
144 59
144 64
144 66
144 70
144 75
144 87
144 115
144 120
144 122
144 145
144 146
144 148
144 168
144 188
144 195
144 209
144 243
144 251
144 252
144 268
144 280
144 284
144 285
144 293
144 302
144 318
144 334
144 433
144 438
144 439
144 445
144 458
144 491
144 512
144 561
144 585
144 589
144 622
144 630
144 656
144 669
144 765
144 788
144 960
144 984
144 1032
144 1043
144 1197
144 1253
144 1317
144 1382
144 1627
144 1735
144 1838
144 2272
144 2745
144 2786
144 3187
144 3802
144 3839
144 4672
144 5014
144 5206
144 5590
144 5626
144 6210
144 6249
145 4
145 13
145 24
145 56
145 64
145 70
145 144
145 146
145 182
145 200
145 211
145 265
145 280
145 292
145 300
145 362
145 380
145 415
145 470
145 616
145 635
145 909
145 956
145 961
145 973
145 1010
145 1036
145 1097
145 1115
145 1139
145 1153
145 1221
145 1235
145 1498
145 1599
145 1792
145 2237
145 2238
145 2306
145 2344
145 2359
145 2427
145 2615
145 2636
145 2728
145 2789
145 2879
145 3168
145 3246
145 3297
145 3299
145 3405
145 3527
145 3554
145 3702
145 3874
145 4046
145 4058
145 4312
145 4358
145 4575
145 5288
145 5401
145 6218
145 6391
145 6746
145 7055
145 7301
146 4
146 14
146 233
146 292
146 439
146 1315
146 1338
146 1425
146 3467
146 5854
147 13
147 20
147 79
147 89
147 126
147 189
147 236
147 241
147 267
147 271
147 283
147 367
147 431
147 449
147 450
147 501
147 515
147 518
147 521
147 548
147 705
147 729
147 806
147 821
147 993
147 1024
147 1062
147 1098
147 1196
147 1265
147 1450
147 1460
147 1488
147 1536
147 1729
147 1878
147 1936
147 2144
147 2201
147 2492
147 2639
147 3327
147 3932
147 4106
147 4390
147 5502
147 5714
147 6311
147 7088
148 8
148 14
148 20
148 24
148 87
148 102
148 149
148 163
148 207
148 263
148 269
148 379
148 434
148 1037
148 1323
148 1435
148 1592
148 1917
148 2731
148 3358
148 3762
148 5084
149 1
149 13
149 72
149 100
149 150
149 379
149 549
149 977
149 1662
149 3081
149 4051
150 40
150 54
150 67
150 90
150 100
150 113
150 118
150 137
150 151
150 154
150 181
150 184
150 200
150 205
150 206
150 229
150 238
150 288
150 395
150 416
150 426
150 433
150 435
150 485
150 572
150 622
150 640
150 730
150 783
150 872
150 1003
150 1108
150 1205
150 1275
150 1329
150 1542
150 1569
150 1648
150 1708
150 1802
150 1810
150 1833
150 1872
150 1911
150 1943
150 1969
150 1995
150 2103
150 2162
150 2230
150 2232
150 2314
150 2415
150 2419
150 2469
150 2568
150 2914
150 3039
150 3208
150 3210
150 3215
150 3598
150 3635
150 4483
150 4498
150 5159
150 5523
150 5604
150 5607
150 5611
150 5614
150 5672
150 5819
150 6253
150 6304
150 6406
150 6453
150 6458
150 6543
151 24
151 30
151 39
151 1486
152 1
153 14
153 26
153 156
153 166
154 6
154 13
154 14
154 24
154 39
154 55
154 56
154 64
154 69
154 70
154 87
154 90
154 106
154 109
154 114
154 119
154 144
154 145
154 155
154 200
154 209
154 211
154 216
154 229
154 236
154 245
154 286
154 314
154 321
154 356
154 363
154 393
154 406
154 428
154 429
154 435
154 470
154 474
154 490
154 495
154 499
154 504
154 507
154 570
154 595
154 600
154 606
154 615
154 624
154 637
154 642
154 664
154 699
154 717
154 731
154 755
154 756
154 777
154 832
154 847
154 857
154 860
154 872
154 909
154 975
154 1040
154 1042
154 1072
154 1103
154 1106
154 1115
154 1148
154 1179
154 1182
154 1185
154 1205
154 1211
154 1234
154 1319
154 1331
154 1831
154 1853
154 1873
154 1874
154 1942
154 1982
154 1989
154 1994
154 2006
154 2074
154 2160
154 2221
154 2261
154 2319
154 2344
154 2399
154 2432
154 2450
154 2452
154 2489
154 2509
154 2561
154 2580
154 2637
154 2703
154 2771
154 2775
154 2779
154 2865
154 2876
154 2921
154 3146
154 3158
154 3293
154 3624
154 3812
154 3824
154 3854
154 4274
154 4367
154 4873
154 4980
154 5103
154 5864
154 6100
154 6547
154 6643
154 6724
154 6938
155 10
155 39
155 44
156 157
156 165
156 1326
156 1821
156 3363
157 158
157 3175
157 3515
158 13
158 20
158 40
158 69
158 433
158 645
158 5384
159 160
161 1
161 13
161 43
161 109
161 205
161 301
161 3043
162 20
162 24
162 35
162 100
162 163
162 434
162 503
162 751
162 792
162 1051
163 1
163 16
163 204
164 16
165 24
166 167
166 986
166 2739
166 3596
166 3597
167 13
167 40
167 92
167 113
167 1648
167 2103
167 2467
167 3594
168 1
168 4
168 13
168 14
168 16
168 20
168 24
168 28
168 44
168 54
168 86
168 87
168 92
168 100
168 139
168 154
168 169
168 210
168 225
168 234
168 242
168 269
168 291
168 293
168 343
168 355
168 403
168 405
168 463
168 481
168 506
168 511
168 515
168 549
168 555
168 583
168 595
168 706
168 765
168 787
168 847
168 927
168 1222
168 1332
168 1392
168 1628
168 1689
168 1764
168 1977
168 2199
168 2267
168 2292
168 2352
168 2441
168 2771
168 3062
168 3286
168 3597
168 4077
168 4784
168 6438
168 7112
169 14
169 16
170 14
170 60
170 69
170 120
170 154
170 171
170 181
170 226
170 325
170 346
170 463
170 536
170 605
170 708
170 726
170 751
170 857
170 1024
170 1037
170 1075
170 1253
170 1680
170 1875
170 3175
170 3668
170 4540
170 5028
170 5701
171 4
171 14
171 24
171 32
171 39
171 41
171 43
171 44
171 51
171 59
171 70
171 87
171 107
171 115
171 123
171 172
171 185
171 195
171 200
171 207
171 230
171 251
171 252
171 265
171 277
171 280
171 285
171 286
171 288
171 291
171 317
171 340
171 377
171 379
171 416
171 433
171 435
171 485
171 491
171 495
171 499
171 606
171 615
171 630
171 642
171 687
171 759
171 770
171 832
171 861
171 885
171 965
171 975
171 1034
171 1103
171 1151
171 1168
171 1265
171 1315
171 1351
171 1400
171 1497
171 1510
171 1540
171 1679
171 1851
171 1926
171 2084
171 2237
171 2282
171 2328
171 2463
171 2536
171 2804
171 2983
171 3478
171 3487
171 3677
171 3681
171 3851
171 3921
171 4107
171 4360
171 4573
171 4830
171 4925
171 5641
171 5901
171 6019
171 6064
171 6431
171 6792
171 7138
171 7206
172 13
172 48
172 156
172 188
172 1351
172 1392
173 30
174 26
174 39
175 24
176 177
177 152
177 272
177 838
177 1726
177 2322
177 2337
177 3256
178 179
178 555
178 564
179 92
181 1
181 13
181 14
181 43
181 56
181 64
181 69
181 102
181 109
181 115
181 153
181 182
181 185
181 190
181 200
181 212
181 229
181 259
181 315
181 327
181 330
181 334
181 373
181 390
181 454
181 495
181 592
181 600
181 606
181 620
181 645
181 670
181 699
181 756
181 891
181 909
181 975
181 1040
181 1103
181 1147
181 1302
181 1510
181 1545
181 1604
181 1613
181 1831
181 1873
181 2122
181 2282
181 2323
181 2656
181 2684
181 2854
181 3002
181 3067
181 3381
181 3720
181 4367
182 14
182 41
182 56
182 69
182 121
182 146
182 297
182 305
182 588
182 651
182 711
182 738
182 860
182 927
182 1042
182 1211
182 1721
182 1979
182 2860
182 4358
182 7160
183 13
183 14
183 20
183 24
183 64
183 113
183 199
183 449
183 553
183 563
183 938
183 1384
183 4786
183 7234
184 1
184 56
184 68
184 69
184 99
184 102
184 106
184 114
184 134
184 144
184 185
184 196
184 200
184 286
184 295
184 327
184 363
184 373
184 435
184 505
184 577
184 580
184 592
184 699
184 790
184 795
184 872
184 1003
184 1211
184 1331
184 1613
184 2077
184 2263
184 2293
184 2766
184 2888
184 2895
184 3110
184 4161
184 5320
184 5810
184 5985
184 7151
185 6
185 14
185 20
185 24
185 39
185 56
185 69
185 87
185 103
185 106
185 119
185 122
185 123
185 127
185 145
185 206
185 227
185 229
185 244
185 274
185 295
185 315
185 325
185 377
185 428
185 452
185 454
185 461
185 486
185 554
185 607
185 738
185 795
185 847
185 872
185 907
185 1056
185 1073
185 1336
185 1524
185 1569
185 1926
185 2121
185 2162
185 2236
185 2317
185 2415
185 2730
185 2926
185 3158
185 3294
185 3610
185 3852
185 4148
185 4293
185 5612
186 20
186 24
187 20
187 102
187 204
187 463
188 0
188 12
188 13
188 16
188 21
188 22
188 35
188 65
188 66
188 124
188 186
188 189
188 209
188 210
188 251
188 253
188 269
188 274
188 282
188 284
188 293
188 295
188 305
188 317
188 352
188 365
188 375
188 431
188 440
188 441
188 445
188 462
188 463
188 473
188 482
188 506
188 511
188 519
188 520
188 521
188 529
188 539
188 586
188 612
188 614
188 622
188 630
188 638
188 643
188 681
188 698
188 701
188 726
188 733
188 741
188 759
188 828
188 834
188 865
188 874
188 884
188 888
188 889
188 912
188 966
188 1007
188 1017
188 1029
188 1039
188 1079
188 1084
188 1156
188 1165
188 1167
188 1189
188 1200
188 1222
188 1269
188 1293
188 1364
188 1396
188 1489
188 1517
188 1518
188 1528
188 1547
188 1564
188 1588
188 1627
188 1689
188 1723
188 1744
188 1752
188 1878
188 1936
188 1984
188 2199
188 2275
188 2334
188 2364
188 2460
188 2552
188 2591
188 2596
188 2683
188 3021
188 3033
188 3076
188 3279
188 3469
188 3473
188 3651
188 3668
188 3759
188 3813
188 3896
188 3957
188 4157
188 4563
188 5030
188 5339
188 5602
188 5659
188 5876
188 6056
188 6271
188 6392
188 6470
188 6476
188 6584
188 7033
189 6
189 16
189 24
189 100
189 463
189 624
190 14
190 24
190 145
191 24
191 118
191 192
192 32
193 13
193 24
194 16
194 40
195 5
195 44
195 75
195 120
195 123
195 196
195 203
195 225
195 251
195 267
195 278
195 284
195 285
195 293
195 305
195 322
195 332
195 346
195 360
195 369
195 383
195 392
195 394
195 395
195 408
195 436
195 441
195 442
195 443
195 444
195 446
195 479
195 497
195 508
195 513
195 527
195 536
195 544
195 553
195 568
195 599
195 614
195 636
195 641
195 685
195 708
195 722
195 724
195 744
195 786
195 821
195 823
195 824
195 845
195 950
195 991
195 993
195 1037
195 1055
195 1082
195 1091
195 1148
195 1178
195 1181
195 1315
195 1331
195 1351
195 1487
195 1545
195 1633
195 1763
195 1847
195 1898
195 1971
195 2011
195 2083
195 2210
195 2304
195 2307
195 2502
195 2538
195 2586
195 2660
195 2691
195 2692
195 2773
195 2813
195 2829
195 2835
195 2906
195 2955
195 2974
195 3121
195 3152
195 3186
195 3327
195 3592
195 3603
195 3781
195 4024
195 4112
195 4120
195 4158
195 4349
195 4477
195 4534
195 4548
195 4640
195 4832
195 4869
195 4969
195 5040
195 5587
195 5804
195 5870
195 6394
195 6616
195 6692
195 7043
195 7152
195 7368
196 1
196 7
196 14
196 20
196 24
196 26
196 32
196 39
196 59
196 67
196 181
196 197
196 252
196 280
196 288
196 428
196 486
196 495
196 600
196 671
196 847
196 890
196 975
196 1108
196 1197
196 1252
196 2094
196 2263
196 3122
196 3161
197 118
198 13
199 4
199 6
199 8
199 10
199 13
199 14
199 16
199 23
199 24
199 28
199 32
199 39
199 43
199 55
199 59
199 109
199 114
199 123
199 144
199 145
199 150
199 168
199 171
199 185
199 189
199 195
199 206
199 209
199 229
199 230
199 238
199 243
199 251
199 274
199 303
199 305
199 306
199 319
199 325
199 334
199 404
199 428
199 450
199 469
199 486
199 495
199 513
199 573
199 586
199 595
199 606
199 611
199 684
199 706
199 721
199 730
199 770
199 847
199 909
199 950
199 1097
199 1148
199 1164
199 1535
199 1558
199 1610
199 1627
199 1758
199 1822
199 1833
199 1843
199 1873
199 2167
199 2193
199 2208
199 2395
199 2396
199 2525
199 2561
199 2704
199 3126
199 3376
199 3584
199 3603
199 3683
199 4557
199 4644
199 4906
199 6730
200 10
200 13
200 14
200 26
200 29
200 41
200 56
200 57
200 69
200 87
200 356
200 504
200 516
200 600
200 620
200 624
200 628
200 670
200 699
200 720
200 750
200 757
200 761
200 872
200 917
200 1003
200 1099
200 1106
200 1148
200 1180
200 1221
200 1243
200 1330
200 1599
200 1925
200 1979
200 2068
200 2214
200 2319
200 2366
200 2549
200 2623
200 2704
200 2747
200 2777
200 2790
200 2884
200 3232
200 3280
200 3317
200 3563
200 3637
200 3662
200 3899
200 3969
200 4360
200 4444
200 4812
200 5162
200 5469
200 5472
200 5611
200 6330
201 13
202 24
203 4
203 10
203 13
203 16
203 20
203 24
203 35
203 56
203 99
203 102
203 126
203 187
203 252
203 332
203 352
203 366
203 408
203 435
203 489
203 549
203 561
203 638
203 732
203 848
203 1055
203 1130
203 1373
203 1513
203 2268
203 2307
203 2322
203 2552
203 4071
204 13
204 14
204 16
204 40
204 113
204 154
204 247
204 288
204 463
204 549
204 696
204 927
204 2006
204 2036
204 2076
204 2188
204 2190
204 3022
204 3093
204 3540
205 6
205 10
205 13
205 14
205 20
205 39
205 43
205 55
205 56
205 59
205 68
205 69
205 70
205 87
205 99
205 106
205 108
205 134
205 144
205 150
205 172
205 185
205 195
205 206
205 209
205 212
205 229
205 230
205 306
205 325
205 327
205 343
205 354
205 359
205 363
205 373
205 393
205 435
205 449
205 458
205 474
205 484
205 495
205 507
205 577
205 580
205 588
205 592
205 601
205 615
205 645
205 670
205 699
205 702
205 717
205 726
205 730
205 731
205 755
205 756
205 757
205 772
205 803
205 805
205 832
205 848
205 860
205 872
205 881
205 904
205 909
205 957
205 1003
205 1042
205 1072
205 1106
205 1355
205 1545
205 1578
205 1582
205 1656
205 1725
205 1795
205 1842
205 1905
205 1942
205 2048
205 2053
205 2075
205 2145
205 2235
205 2262
205 2274
205 2300
205 2449
205 2549
205 2620
205 2755
205 2766
205 2891
205 3093
205 3106
205 3208
205 3553
205 3919
205 4027
205 4461
205 4520
205 4548
205 4665
205 5320
205 5408
205 5474
205 5553
205 7076
205 7119
205 7125
205 7292
206 1
206 4
206 8
206 10
206 11
206 13
206 14
206 16
206 24
206 26
206 43
206 44
206 56
206 69
206 73
206 87
206 90
206 92
206 99
206 102
206 118
206 120
206 122
206 144
206 185
206 234
206 266
206 278
206 280
206 293
206 296
206 306
206 316
206 327
206 373
206 416
206 435
206 449
206 454
206 468
206 491
206 515
206 518
206 519
206 520
206 524
206 527
206 549
206 561
206 597
206 656
206 684
206 686
206 687
206 692
206 693
206 730
206 782
206 795
206 825
206 890
206 907
206 909
206 950
206 1042
206 1103
206 1133
206 1170
206 1197
206 1230
206 1250
206 1282
206 1582
206 1594
206 1785
206 1989
206 2012
206 2154
206 2220
206 2329
206 2332
206 2348
206 2381
206 2718
206 2781
206 3091
206 3376
206 3457
206 3588
206 4018
206 4165
206 4375
206 4403
206 4424
206 4626
206 4731
206 4742
206 5922
206 5924
206 6366
206 6783
206 6813
207 12
207 13
207 14
207 16
207 17
207 20
207 22
207 35
207 66
207 114
207 118
207 121
207 124
207 154
207 204
207 210
207 251
207 253
207 279
207 284
207 285
207 335
207 342
207 365
207 375
207 403
207 405
207 441
207 463
207 489
207 506
207 515
207 565
207 595
207 612
207 614
207 663
207 681
207 715
207 721
207 754
207 759
207 967
207 1017
207 1029
207 1059
207 1079
207 1222
207 1235
207 1238
207 1269
207 1585
207 1689
207 1722
207 1723
207 1975
207 2156
207 2275
207 2332
207 2447
207 2592
207 2730
207 2768
207 2917
207 2957
207 3058
207 3126
207 3279
207 3376
207 3473
207 3603
207 3765
207 3913
207 3958
207 4015
207 4179
207 4195
207 4563
207 4867
207 5035
207 5228
207 5546
207 6321
207 6449
207 6498
207 6564
207 6817
208 16
208 120
209 13
209 16
209 35
209 92
209 115
209 139
209 183
209 206
209 210
209 233
209 238
209 253
209 284
209 292
209 293
209 311
209 319
209 365
209 380
209 399
209 400
209 403
209 440
209 464
209 487
209 494
209 506
209 508
209 527
209 583
209 584
209 589
209 602
209 608
209 612
209 630
209 644
209 682
209 687
209 690
209 701
209 716
209 719
209 730
209 733
209 741
209 758
209 764
209 777
209 822
209 823
209 834
209 852
209 856
209 858
209 912
209 962
209 1005
209 1032
209 1094
209 1097
209 1148
209 1157
209 1163
209 1189
209 1206
209 1218
209 1225
209 1230
209 1311
209 1338
209 1347
209 1356
209 1357
209 1364
209 1375
209 1537
209 1577
209 1627
209 1633
209 1677
209 1689
209 1741
209 1820
209 1874
209 1989
209 1994
209 2035
209 2045
209 2048
209 2104
209 2105
209 2128
209 2178
209 2199
209 2222
209 2263
209 2266
209 2303
209 2485
209 2487
209 2500
209 2630
209 2660
209 2695
209 2724
209 2799
209 2847
209 2872
209 2927
209 2950
209 3028
209 3126
209 3129
209 3174
209 3250
209 3300
209 3359
209 3370
209 3510
209 3645
209 3673
209 3677
209 3774
209 3806
209 3813
209 3922
209 4200
209 4361
209 4570
209 4891
209 5093
209 5127
209 5230
209 5482
209 5518
209 5627
209 5724
209 5813
209 5876
209 5905
209 5917
209 6380
209 6722
209 7375
210 1
210 4
210 6
210 10
210 13
210 14
210 16
210 26
210 31
210 35
210 39
210 40
210 43
210 56
210 59
210 66
210 67
210 87
210 92
210 109
210 113
210 118
210 139
210 144
210 168
210 204
210 214
210 285
210 301
210 325
210 343
210 367
210 382
210 386
210 463
210 486
210 489
210 520
210 549
210 554
210 645
210 744
210 832
210 833
210 847
210 871
210 909
210 958
210 1053
210 1072
210 1076
210 1143
210 2158
210 2677
210 2888
210 3552
210 3683
210 5167
211 24
211 102
211 1853
212 8
212 11
212 70
212 123
212 144
212 145
212 195
212 274
212 301
212 519
212 568
212 609
212 2879
212 4083
213 214
213 492
213 979
213 6324
214 1
214 6
214 7
214 10
214 13
214 14
214 16
214 24
214 26
214 28
214 39
214 40
214 43
214 44
214 54
214 55
214 59
214 69
214 70
214 87
214 92
214 102
214 113
214 118
214 120
214 134
214 139
214 144
214 150
214 205
214 209
214 234
214 268
214 280
214 284
214 296
214 301
214 306
214 325
214 331
214 334
214 343
214 382
214 428
214 429
214 463
214 549
214 581
214 589
214 656
214 765
214 783
214 825
214 912
214 950
214 1172
214 1230
214 1290
214 1337
214 1360
214 1399
214 1497
214 1594
214 1663
214 1851
214 1943
214 2138
214 2172
214 2199
214 2448
214 2637
214 2731
214 2816
214 3038
214 3043
214 3262
214 3291
214 3770
214 3909
214 4050
214 4185
214 5983
214 6025
214 6086
214 6611
215 16
215 102
216 24
216 56
216 69
216 118
216 123
216 217
216 325
216 327
216 454
216 1844
216 2145
216 5660
216 6481
217 13
217 48
218 14
218 16
218 64
219 4
220 16
220 75
220 93
220 434
220 593
220 629
220 864
220 1044
220 1670
220 2332
220 4540
220 4551
220 5870
221 8
221 11
221 109
221 127
221 206
221 222
221 223
221 238
221 604
221 609
221 687
221 688
221 782
221 1272
221 1800
221 1966
221 1997
221 3008
221 4083
221 5125
222 4
222 10
222 24
222 26
222 56
222 223
222 297
222 300
222 301
222 305
222 340
222 460
222 520
222 540
222 596
222 803
222 842
222 860
222 963
222 1106
222 1211
222 1412
222 1695
222 1758
222 1889
222 2186
222 2627
222 2727
222 2854
222 3220
222 3340
222 3513
222 3719
222 3778
222 3801
222 3927
222 4339
222 4536
222 5531
223 16
223 26
223 301
223 439
224 70
224 87
224 123
224 213
224 266
224 756
224 1963
225 35
225 44
225 149
225 226
225 278
225 322
225 332
225 346
225 369
225 503
225 518
225 594
225 622
225 638
225 670
225 685
225 732
225 758
225 792
225 809
225 819
225 829
225 919
225 1037
225 1095
225 1116
225 1155
225 1295
225 1352
225 1520
225 1606
225 1711
225 1763
225 1790
225 1861
225 2083
225 2228
225 2280
225 2286
225 2699
225 2730
225 2937
225 3175
225 3502
225 3528
225 3537
225 3761
225 3941
225 4029
225 4719
225 5238
225 5343
225 5389
225 5409
225 6117
225 6290
225 6949
226 13
226 16
226 20
226 24
226 32
226 58
226 113
226 118
226 134
226 144
226 362
226 3790
227 13
227 32
227 43
227 144
227 453
227 463
228 43
228 102
229 13
229 14
229 16
229 20
229 23
229 24
229 40
229 41
229 56
229 57
229 69
229 72
229 87
229 92
229 106
229 119
229 123
229 134
229 144
229 206
229 230
229 244
229 251
229 286
229 306
229 321
229 327
229 416
229 458
229 463
229 504
229 588
229 595
229 600
229 624
229 659
229 664
229 684
229 706
229 711
229 717
229 750
229 767
229 783
229 789
229 811
229 812
229 818
229 842
229 859
229 860
229 862
229 905
229 917
229 1028
229 1034
229 1043
229 1106
229 1115
229 1180
229 1234
229 1242
229 1343
229 1603
229 1627
229 1634
229 1686
229 1925
229 2060
229 2162
229 2242
229 2263
229 2546
229 2753
229 2771
229 2898
229 3108
229 3217
229 3288
229 3304
229 3399
229 3441
229 3496
229 3564
229 3569
229 3618
229 3824
229 3858
229 3929
229 3993
229 4002
229 4011
229 4057
229 4085
229 4146
229 4260
229 4274
229 4523
229 4734
229 5548
229 5579
229 5809
229 6097
229 6183
230 14
230 16
230 23
230 28
230 40
230 41
230 43
230 56
230 69
230 87
230 102
230 109
230 113
230 123
230 134
230 168
230 171
230 200
230 209
230 231
230 285
230 306
230 463
230 464
230 624
230 644
230 767
230 977
230 1019
230 1043
230 1108
230 1382
230 2677
230 3628
230 4107
230 4573
230 4822
230 5907
231 12
231 14
231 24
232 14
232 121
232 233
232 343
232 471
232 573
232 651
232 1140
232 1304
232 1315
232 2242
232 5869
233 24
233 89
233 210
233 242
233 317
233 450
233 631
233 1024
233 2422
233 2497
233 4784
233 6281
233 6403
234 1
234 10
234 13
234 16
234 17
234 24
234 26
234 35
234 43
234 57
234 66
234 92
234 102
234 114
234 120
234 123
234 137
234 144
234 171
234 210
234 251
234 253
234 278
234 290
234 291
234 293
234 303
234 342
234 343
234 352
234 353
234 379
234 403
234 405
234 416
234 429
234 433
234 441
234 447
234 458
234 463
234 478
234 482
234 515
234 595
234 611
234 612
234 622
234 721
234 744
234 765
234 785
234 825
234 834
234 871
234 912
234 961
234 1027
234 1029
234 1038
234 1061
234 1159
234 1173
234 1218
234 1323
234 1491
234 1502
234 1626
234 1689
234 1721
234 2183
234 2353
234 2492
234 2601
234 2747
234 2844
234 3167
234 3413
234 4034
234 4114
234 4533
234 4546
234 4762
234 5084
234 5917
234 6725
235 236
235 3001
235 3691
235 3933
235 5909
236 7
236 16
236 20
236 40
236 43
236 66
236 87
236 92
236 113
236 181
236 205
237 13
237 115
237 206
237 334
237 584
238 4
238 20
238 24
238 43
238 202
238 239
238 327
238 540
238 592
238 609
238 617
238 644
238 800
238 1021
238 1073
238 1120
238 1144
238 1146
238 1179
238 1291
238 1302
238 1582
238 1829
238 2186
238 2300
238 2443
238 2823
238 3205
238 4339
238 5053
239 20
240 14
240 825
241 1
241 13
241 16
241 66
241 1822
241 3067
242 16
242 24
242 252
242 463
242 2430
242 2437
242 5352
243 13
243 16
243 20
243 21
243 24
243 27
243 35
243 40
243 41
243 55
243 60
243 87
243 93
243 100
243 113
243 118
243 120
243 123
243 144
243 149
243 171
243 203
243 225
243 226
243 238
243 269
243 278
243 284
243 288
243 309
243 338
243 346
243 354
243 361
243 369
243 371
243 378
243 396
243 441
243 443
243 445
243 446
243 478
243 479
243 488
243 489
243 493
243 494
243 496
243 497
243 500
243 503
243 506
243 507
243 519
243 525
243 545
243 555
243 597
243 618
243 638
243 667
243 708
243 718
243 724
243 736
243 829
243 835
243 836
243 849
243 999
243 1051
243 1061
243 1150
243 1155
243 1195
243 1238
243 1289
243 1317
243 1323
243 1352
243 1488
243 1741
243 1743
243 1846
243 2083
243 2137
243 2153
243 2416
243 2591
243 2666
243 2675
243 2784
243 2875
243 3175
243 3304
243 3589
243 3685
243 3817
243 3819
243 3928
243 4347
243 4431
243 4552
243 4585
243 4610
243 4627
243 4695
243 4719
243 4765
243 4805
243 4814
243 5048
243 5113
243 5343
243 5348
243 5371
243 5391
243 5506
243 5820
243 6035
243 6189
243 6325
243 6650
243 7177
244 10
244 13
244 102
244 122
244 224
244 296
244 306
244 334
244 712
245 16
245 24
246 6
246 14
246 16
246 20
246 67
246 185
246 247
246 325
246 463
246 849
246 6467
247 30
247 45
248 439
249 1
249 16
250 144
250 1289
250 6449
251 8
251 35
251 82
251 97
251 115
251 127
251 128
251 147
251 178
251 183
251 201
251 203
251 207
251 229
251 252
251 269
251 323
251 365
251 394
251 407
251 410
251 414
251 424
251 429
251 433
251 440
251 441
251 446
251 456
251 458
251 464
251 487
251 491
251 519
251 535
251 583
251 584
251 589
251 615
251 630
251 659
251 666
251 672
251 673
251 687
251 690
251 701
251 716
251 722
251 730
251 733
251 741
251 758
251 764
251 771
251 805
251 856
251 861
251 933
251 941
251 950
251 971
251 1032
251 1105
251 1111
251 1148
251 1155
251 1163
251 1217
251 1218
251 1230
251 1253
251 1293
251 1311
251 1316
251 1375
251 1382
251 1405
251 1470
251 1522
251 1537
251 1627
251 1633
251 1741
251 1763
251 1979
251 1989
251 2035
251 2037
251 2104
251 2195
251 2285
251 2312
251 2333
251 2430
251 2503
251 2630
251 2724
251 2799
251 2802
251 2871
251 3208
251 3250
251 3304
251 3677
251 3734
251 3802
251 3959
251 4141
251 4186
251 4531
251 4533
251 4550
251 4867
251 5082
251 5231
251 5299
251 5786
251 7084
252 1
252 4
252 12
252 16
252 20
252 25
252 35
252 54
252 67
252 69
252 87
252 114
252 118
252 123
252 124
252 139
252 181
252 189
252 203
252 210
252 251
252 253
252 255
252 269
252 278
252 284
252 285
252 293
252 295
252 305
252 342
252 345
252 352
252 353
252 365
252 375
252 395
252 403
252 404
252 405
252 440
252 445
252 446
252 447
252 458
252 463
252 478
252 482
252 494
252 506
252 511
252 515
252 529
252 583
252 586
252 612
252 614
252 616
252 622
252 630
252 631
252 638
252 692
252 701
252 721
252 723
252 726
252 733
252 741
252 759
252 760
252 772
252 849
252 865
252 889
252 893
252 912
252 913
252 931
252 943
252 966
252 1017
252 1018
252 1029
252 1039
252 1084
252 1108
252 1148
252 1151
252 1163
252 1167
252 1199
252 1224
252 1230
252 1238
252 1269
252 1315
252 1321
252 1323
252 1399
252 1407
252 1457
252 1516
252 1517
252 1528
252 1531
252 1560
252 1610
252 1627
252 1637
252 1689
252 1722
252 1744
252 1759
252 1764
252 1781
252 1830
252 1887
252 2093
252 2199
252 2249
252 2275
252 2306
252 2312
252 2353
252 2360
252 2364
252 2447
252 2488
252 2500
252 2503
252 2591
252 2596
252 2724
252 2828
252 2874
252 2918
252 3021
252 3192
252 3235
252 3279
252 3376
252 3514
252 3537
252 3573
252 3609
252 3658
252 3668
252 3723
252 3809
252 3813
252 3876
252 3896
252 3947
252 3994
252 4033
252 4131
252 4144
252 4145
252 4218
252 4306
252 4393
252 4563
252 4640
252 4882
252 5055
252 5876
252 5917
252 5925
252 6056
252 6329
252 6484
252 6660
252 6810
252 7092
253 4
253 13
253 16
253 20
253 24
253 26
253 69
253 113
253 118
253 134
253 137
253 154
253 171
253 205
253 251
253 286
253 314
253 343
253 452
253 463
253 532
253 554
253 592
253 601
253 624
253 633
253 757
253 1274
253 2292
254 255
255 13
255 24
255 321
255 374
255 395
255 464
255 511
255 521
255 598
255 1065
255 1155
255 1181
255 1218
255 3978
255 4029
255 4031
255 4223
255 5502
255 6254
256 8
256 183
256 207
256 440
256 446
256 491
256 630
256 1005
256 1537
256 1544
256 1627
256 1989
256 4335
257 14
257 24
257 39
257 59
257 70
257 87
257 107
257 120
257 284
257 579
257 1486
257 3807
258 2979
259 1
259 86
259 92
259 1392
259 2012
259 3631
259 6568
260 12
260 14
260 20
260 32
260 43
260 45
260 48
260 59
260 70
260 87
260 185
260 196
260 203
260 280
260 284
260 357
260 457
260 489
260 711
260 748
260 1040
260 1141
260 1562
260 2039
260 2211
260 3212
260 3626
260 3937
260 4435
260 4521
260 4797
260 5328
260 5475
260 6617
260 7312
261 268
262 278
262 735
262 1464
262 2341
262 4669
262 6098
263 13
263 124
263 612
263 1007
263 5503
264 13
264 30
264 43
264 55
264 495
264 597
265 5
265 21
265 27
265 35
265 44
265 94
265 114
265 139
265 149
265 218
265 225
265 266
265 267
265 275
265 278
265 284
265 316
265 322
265 324
265 346
265 371
265 441
265 446
265 479
265 489
265 494
265 500
265 507
265 518
265 594
265 693
265 708
265 718
265 721
265 732
265 823
265 991
265 1037
265 1055
265 1091
265 1150
265 1195
265 1315
265 1681
265 1759
265 1760
265 1846
265 2097
265 2266
265 2688
265 2748
265 3175
265 3202
265 3252
265 3546
265 3671
265 4001
265 4035
265 4669
265 4765
265 4851
265 5123
265 5400
265 5659
265 5795
265 5966
265 6598
265 6921
265 7030
265 7290
266 1
266 13
266 24
266 26
266 44
266 102
266 267
266 317
266 321
266 343
266 436
266 468
266 567
266 597
266 824
266 979
266 4534
266 5332
266 5758
267 4
267 16
267 24
267 26
267 43
267 66
267 214
267 493
267 573
267 696
267 1293
267 1357
267 1741
267 2242
267 2774
267 3484
268 0
268 75
268 79
268 140
268 147
268 171
268 177
268 188
268 209
268 252
268 269
268 287
268 288
268 350
268 398
268 402
268 407
268 423
268 433
268 441
268 442
268 444
268 473
268 508
268 529
268 555
268 559
268 618
268 638
268 639
268 718
268 765
268 794
268 923
268 988
268 1047
268 1055
268 1294
268 1389
268 1604
268 1696
268 1790
268 1834
268 1861
268 1898
268 1901
268 1955
268 1956
268 2183
268 2312
268 2408
268 2660
268 3142
268 3196
268 3223
268 3277
268 3369
268 3394
268 3395
268 3562
268 4193
268 4471
268 5565
268 5642
268 7348
269 4
269 13
269 14
269 20
269 87
269 121
269 214
269 270
269 316
269 324
269 335
269 345
269 350
269 352
269 354
269 374
269 436
269 473
269 561
269 588
269 612
269 708
269 863
269 878
269 989
269 1016
269 1095
269 1114
269 1123
269 1155
269 1222
269 1352
269 1466
269 1689
269 2190
269 2194
269 2199
269 2331
269 2352
269 2416
269 2875
269 2912
269 2960
269 3128
269 3257
269 3377
269 3469
269 3664
269 4291
269 4540
269 4561
269 4602
269 4879
269 5292
269 5678
269 6031
269 6165
269 6385
269 6917
270 16
270 39
271 16
271 20
271 113
271 977
272 16
272 20
272 238
272 325
272 428
272 1865
273 14
273 28
273 59
273 87
273 280
273 301
274 4
274 125
274 144
274 233
274 235
274 255
274 266
274 275
274 289
274 292
274 354
274 365
274 399
274 506
274 608
274 630
274 701
274 719
274 758
274 764
274 771
274 784
274 844
274 920
274 976
274 1097
274 1338
274 1444
274 1498
274 1515
274 1533
274 1599
274 1602
274 1603
274 1684
274 1859
274 1865
274 2013
274 2085
274 2219
274 2237
274 2282
274 2306
274 2431
274 2451
274 2586
274 2591
274 2641
274 2698
274 2728
274 3029
274 3045
274 3457
274 3584
274 3655
274 4066
274 4119
274 4338
274 4348
274 5338
274 5493
274 5540
274 6809
274 7009
274 7169
274 7361
275 26
275 979
275 1114
275 1195
276 20
276 22
276 277
276 710
276 2502
276 3931
276 5663
276 5828
277 16
277 20
277 24
277 43
277 54
277 66
277 120
277 463
277 549
277 6308
278 20
278 121
278 279
278 304
278 489
278 515
278 599
278 710
278 711
278 1016
278 4223
278 5858
279 1
279 13
279 16
279 20
279 24
279 64
279 66
279 69
279 100
279 109
279 113
279 144
279 154
279 171
279 181
279 205
279 209
279 274
279 382
279 435
279 463
279 469
279 490
279 711
279 857
279 1032
279 1319
279 2047
279 2166
279 2503
279 2616
280 15
280 17
280 21
280 23
280 25
280 34
280 35
280 75
280 109
280 120
280 123
280 139
280 140
280 145
280 147
280 171
280 188
280 194
280 251
280 252
280 276
280 277
280 278
280 281
280 282
280 284
280 293
280 305
280 309
280 317
280 335
280 350
280 355
280 360
280 365
280 366
280 367
280 380
280 384
280 386
280 396
280 408
280 417
280 424
280 433
280 441
280 442
280 447
280 448
280 450
280 458
280 467
280 478
280 489
280 502
280 506
280 512
280 513
280 515
280 521
280 527
280 548
280 559
280 582
280 584
280 588
280 591
280 599
280 606
280 614
280 622
280 628
280 636
280 643
280 655
280 673
280 690
280 692
280 694
280 708
280 710
280 721
280 723
280 724
280 726
280 758
280 759
280 764
280 765
280 769
280 771
280 786
280 787
280 788
280 819
280 824
280 827
280 837
280 838
280 861
280 863
280 893
280 912
280 916
280 919
280 923
280 925
280 937
280 947
280 948
280 949
280 967
280 979
280 1004
280 1016
280 1029
280 1039
280 1047
280 1060
280 1062
280 1066
280 1079
280 1080
280 1120
280 1157
280 1159
280 1162
280 1172
280 1181
280 1187
280 1195
280 1196
280 1206
280 1214
280 1218
280 1223
280 1230
280 1253
280 1265
280 1269
280 1271
280 1286
280 1293
280 1305
280 1314
280 1315
280 1317
280 1321
280 1332
280 1377
280 1387
280 1400
280 1401
280 1407
280 1422
280 1429
280 1432
280 1452
280 1459
280 1460
280 1466
280 1472
280 1474
280 1482
280 1527
280 1528
280 1538
280 1545
280 1557
280 1570
280 1585
280 1589
280 1604
280 1606
280 1620
280 1657
280 1681
280 1716
280 1720
280 1857
280 1892
280 1897
280 1898
280 1920
280 1927
280 1947
280 1949
280 1965
280 1979
280 2041
280 2046
280 2059
280 2066
280 2090
280 2194
280 2200
280 2213
280 2215
280 2236
280 2288
280 2292
280 2306
280 2359
280 2372
280 2425
280 2444
280 2493
280 2525
280 2535
280 2565
280 2651
280 2654
280 2688
280 2784
280 2901
280 3007
280 3017
280 3032
280 3033
280 3058
280 3089
280 3094
280 3126
280 3170
280 3192
280 3220
280 3272
280 3273
280 3286
280 3306
280 3312
280 3327
280 3423
280 3426
280 3428
280 3449
280 3453
280 3456
280 3459
280 3461
280 3468
280 3523
280 3619
280 3668
280 3738
280 3765
280 3821
280 3852
280 3876
280 3877
280 3920
280 3931
280 3972
280 4015
280 4029
280 4047
280 4064
280 4120
280 4128
280 4215
280 4216
280 4221
280 4234
280 4252
280 4275
280 4328
280 4338
280 4435
280 4540
280 4623
280 4668
280 4703
280 4835
280 4842
280 4849
280 4881
280 4882
280 4925
280 4965
280 5015
280 5086
280 5102
280 5107
280 5135
280 5165
280 5181
280 5195
280 5228
280 5234
280 5235
280 5254
280 5276
280 5295
280 5306
280 5335
280 5370
280 5389
280 5403
280 5432
280 5551
280 5659
280 5715
280 5720
280 5753
280 5762
280 5777
280 5899
280 6001
280 6063
280 6150
280 6197
280 6229
280 6259
280 6357
280 6544
280 6558
280 6562
280 6571
280 6576
280 6579
280 6608
280 6627
280 6629
280 6643
280 6645
280 6751
280 6824
280 6851
280 6902
280 6956
280 6968
280 7012
280 7069
280 7179
280 7204
280 7228
280 7325
280 7326
280 7333
281 22
281 518
281 674
281 1029
282 15
282 20
282 582
282 588
282 734
282 1084
282 1492
282 2572
282 4504
282 6482
283 13
283 16
283 43
283 113
283 469
284 4
284 8
284 12
284 13
284 17
284 20
284 26
284 27
284 35
284 43
284 54
284 66
284 69
284 73
284 75
284 92
284 93
284 102
284 113
284 121
284 123
284 127
284 209
284 210
284 214
284 226
284 253
284 255
284 267
284 269
284 278
284 279
284 285
284 293
284 309
284 317
284 342
284 345
284 346
284 352
284 353
284 362
284 386
284 395
284 403
284 405
284 414
284 431
284 440
284 441
284 447
284 478
284 479
284 482
284 506
284 511
284 513
284 515
284 520
284 536
284 539
284 545
284 586
284 594
284 605
284 612
284 616
284 622
284 631
284 639
284 708
284 711
284 718
284 724
284 734
284 751
284 765
284 766
284 792
284 796
284 824
284 834
284 861
284 865
284 889
284 911
284 912
284 913
284 925
284 934
284 937
284 967
284 1029
284 1035
284 1038
284 1039
284 1059
284 1084
284 1120
284 1130
284 1148
284 1151
284 1155
284 1156
284 1165
284 1181
284 1200
284 1222
284 1224
284 1250
284 1265
284 1289
284 1343
284 1496
284 1531
284 1539
284 1564
284 1627
284 1688
284 1689
284 1712
284 1846
284 1912
284 1984
284 2034
284 2083
284 2199
284 2251
284 2280
284 2357
284 2376
284 2416
284 2422
284 2430
284 2437
284 2441
284 2477
284 2497
284 2552
284 2654
284 2679
284 2724
284 2810
284 2827
284 3021
284 3058
284 3085
284 3126
284 3192
284 3193
284 3305
284 3376
284 3460
284 3469
284 3534
284 3573
284 3600
284 3615
284 3651
284 3733
284 3792
284 3793
284 3913
284 4077
284 4131
284 4218
284 4248
284 4280
284 4374
284 4540
284 4545
284 4570
284 4579
284 4617
284 4618
284 4642
284 4662
284 4770
284 4772
284 4788
284 4792
284 4884
284 5063
284 5084
284 5096
284 5192
284 5248
284 5731
284 5764
284 5882
284 6089
284 6142
284 6485
284 6827
284 6897
285 4
285 12
285 24
285 35
285 67
285 69
285 87
285 134
285 203
285 204
285 210
285 230
285 293
285 317
285 342
285 346
285 350
285 353
285 365
285 395
285 405
285 424
285 426
285 431
285 446
285 447
285 448
285 462
285 482
285 506
285 527
285 529
285 561
285 583
285 584
285 593
285 622
285 626
285 630
285 692
285 726
285 733
285 734
285 765
285 814
285 818
285 854
285 869
285 885
285 893
285 912
285 913
285 950
285 961
285 1029
285 1039
285 1111
285 1130
285 1174
285 1181
285 1253
285 1315
285 1331
285 1351
285 1375
285 1503
285 1528
285 1544
285 1722
285 1924
285 1936
285 1956
285 1979
285 2063
285 2132
285 2135
285 2189
285 2194
285 2199
285 2228
285 2311
285 2442
285 2503
285 2894
285 3180
285 3192
285 3280
285 3376
285 3636
285 3906
285 3909
285 3978
285 4042
285 4497
285 4550
285 4551
285 4552
285 4799
285 4802
285 5678
285 5846
285 5857
285 5882
285 6101
285 6449
285 6461
285 6479
285 6872
285 6953
286 1
286 13
286 16
286 24
286 58
286 86
286 92
286 251
286 549
286 1159
286 1989
287 1
287 7
287 13
287 24
287 26
287 549
288 1
288 13
288 14
288 24
288 32
288 41
288 51
288 57
288 59
288 64
288 87
288 90
288 92
288 109
288 122
288 123
288 144
288 195
288 200
288 206
288 229
288 243
288 246
288 280
288 286
288 291
288 295
288 334
288 377
288 400
288 416
288 428
288 435
288 497
288 537
288 555
288 561
288 597
288 628
288 656
288 657
288 731
288 755
288 765
288 882
288 922
288 970
288 975
288 1066
288 1096
288 1120
288 1168
288 1265
288 1330
288 1348
288 1510
288 1524
288 1527
288 1679
288 1742
288 1788
288 1816
288 1822
288 1905
288 1956
288 2094
288 2108
288 2129
288 2258
288 2309
288 2368
288 2373
288 2410
288 2516
288 2582
288 2776
288 2935
288 2983
288 3043
288 3062
288 3166
288 3389
288 3700
288 3851
288 4073
288 4107
288 4116
288 4252
288 4360
288 4830
288 4844
288 4885
288 5084
288 5303
288 5430
288 5552
288 6180
288 6273
288 6501
289 16
289 143
289 290
289 4897
290 1
290 4
290 10
290 13
290 20
290 24
290 36
290 71
290 102
290 144
290 185
290 289
290 486
290 515
290 726
290 1338
290 7217
291 1
291 92
292 13
292 14
292 24
292 26
292 44
292 45
292 87
292 113
292 234
292 243
292 265
292 279
292 280
292 284
292 293
292 334
292 407
292 441
292 482
292 492
292 561
292 791
292 850
292 970
292 1035
292 2558
292 3331
292 3727
293 1
293 4
293 10
293 13
293 16
293 20
293 24
293 40
293 54
293 56
293 66
293 67
293 69
293 100
293 102
293 113
293 117
293 118
293 121
293 134
293 154
293 171
293 205
293 209
293 214
293 229
293 232
293 288
293 307
293 314
293 379
293 415
293 428
293 463
293 489
293 549
293 615
293 624
293 738
293 783
293 825
293 849
293 928
293 975
293 1108
293 1118
293 1145
293 1224
293 1243
293 1315
293 2056
293 2166
293 2578
293 3864
293 4422
293 5837
293 6103
294 6
294 14
294 28
294 32
294 64
294 69
294 87
294 150
294 168
294 265
294 280
294 288
294 306
294 325
294 428
294 561
295 1
295 4
295 10
295 13
295 14
295 16
295 24
295 26
295 32
295 41
295 43
295 44
295 55
295 56
295 69
295 84
295 87
295 92
295 102
295 122
295 123
295 128
295 144
295 184
295 206
295 214
295 215
295 229
295 243
295 274
295 275
295 280
295 285
295 288
295 296
295 446
295 495
295 520
295 549
295 597
295 612
295 630
295 646
295 825
295 835
295 890
295 950
295 1066
295 1115
295 1149
295 1222
295 1252
295 1282
295 1289
295 1339
295 1414
295 1426
295 1436
295 1582
295 2326
295 2365
295 2395
295 2440
295 2490
295 2700
295 2911
295 2914
295 3029
295 3593
295 3913
295 3995
295 3998
295 4393
295 4635
295 5556
295 6522
295 6734
295 6775
296 1
296 6
296 13
296 14
296 16
296 26
296 28
296 32
296 35
296 39
296 43
296 44
296 45
296 48
296 59
296 64
296 67
296 70
296 87
296 90
296 102
296 109
296 120
296 127
296 139
296 150
296 168
296 188
296 195
296 222
296 243
296 251
296 252
296 264
296 265
296 268
296 280
296 284
296 285
296 293
296 300
296 306
296 325
296 328
296 334
296 343
296 349
296 396
296 416
296 428
296 443
296 444
296 447
296 453
296 477
296 485
296 486
296 497
296 561
296 584
296 672
296 719
296 722
296 811
296 1018
296 1154
296 1218
296 1282
296 1501
296 1545
296 1700
296 1736
296 1741
296 1825
296 1866
296 2582
296 2625
296 2799
296 2818
296 2844
296 3019
296 3201
296 3237
296 3250
296 3484
296 4051
296 5090
296 5324
296 5834
296 6194
296 6791
296 7340
297 1
297 268
299 6
299 14
299 26
299 32
299 39
299 43
299 64
299 72
299 87
299 144
299 252
299 280
299 325
299 428
299 464
299 561
299 1914
299 2839
299 5678
300 13
300 24
300 26
300 43
300 87
300 203
300 301
300 549
300 1486
301 6
301 8
301 14
301 24
301 32
301 35
301 39
301 40
301 44
301 59
301 67
301 69
301 82
301 87
301 113
301 127
301 128
301 134
301 139
301 183
301 205
301 207
301 229
301 243
301 251
301 252
301 253
301 269
301 285
301 306
301 328
301 371
301 387
301 428
301 429
301 440
301 441
301 446
301 458
301 487
301 519
301 535
301 561
301 583
301 615
301 630
301 637
301 701
301 730
301 733
301 742
301 761
301 818
301 823
301 832
301 844
301 950
301 956
301 961
301 962
301 1018
301 1111
301 1148
301 1311
301 1338
301 1408
301 1509
301 1522
301 1741
301 1989
301 2035
301 2128
301 2175
301 2221
301 2237
301 2344
301 2503
301 2586
301 2781
301 2802
301 2871
301 2915
301 2950
301 3174
301 3208
301 3488
301 3493
301 3547
301 3564
301 3572
301 3976
301 4200
301 4573
301 5082
301 5547
301 5875
301 5885
301 6830
302 17
302 35
302 279
302 284
302 405
302 446
302 616
302 776
302 913
302 1253
302 2199
302 4534
302 7050
303 14
303 32
303 39
303 59
303 70
303 87
303 251
303 506
303 561
303 575
303 630
303 684
303 960
303 1555
303 1627
303 2108
303 2360
303 2662
303 3651
304 1
304 7
304 10
304 13
304 16
304 20
304 24
304 28
304 40
304 66
304 67
304 69
304 86
304 100
304 113
304 118
304 144
304 154
304 342
304 428
304 597
304 849
304 1108
304 4200
304 5120
304 6148
304 6648
305 4
305 10
305 13
305 14
305 20
305 24
305 43
305 86
305 92
305 102
305 117
305 121
305 144
305 171
305 188
305 284
305 306
305 449
305 507
305 513
305 515
305 563
305 614
305 786
305 1230
305 1546
305 2012
305 2660
305 3838
305 4922
305 5412
305 6359
306 1
306 4
306 6
306 8
306 10
306 11
306 13
306 14
306 24
306 26
306 39
306 43
306 56
306 57
306 67
306 69
306 113
306 118
306 127
306 128
306 134
306 139
306 144
306 146
306 181
306 183
306 185
306 203
306 207
306 214
306 222
306 229
306 238
306 252
306 269
306 292
306 323
306 325
306 339
306 365
306 380
306 400
306 415
306 424
306 429
306 440
306 441
306 446
306 458
306 464
306 470
306 487
306 491
306 494
306 519
306 535
306 539
306 575
306 584
306 609
306 615
306 630
306 641
306 664
306 672
306 687
306 699
306 701
306 713
306 719
306 722
306 733
306 755
306 761
306 764
306 772
306 777
306 805
306 818
306 832
306 844
306 858
306 861
306 891
306 950
306 959
306 1005
306 1019
306 1032
306 1090
306 1097
306 1148
306 1157
306 1169
306 1293
306 1311
306 1319
306 1375
306 1408
306 1441
306 1524
306 1530
306 1544
306 1577
306 1627
306 1633
306 1692
306 1766
306 1899
306 1914
306 1994
306 2013
306 2035
306 2048
306 2071
306 2087
306 2271
306 2282
306 2344
306 2430
306 2521
306 2670
306 2687
306 2709
306 2719
306 2724
306 2804
306 2869
306 2927
306 2950
306 2955
306 2996
306 3031
306 3116
306 3123
306 3496
306 3564
306 3698
306 3723
306 3959
306 4161
306 4348
306 4531
306 5081
306 5093
306 5095
306 5103
306 5131
306 5587
306 5770
306 5821
306 6036
306 6616
307 26
307 28
307 92
308 13
308 16
308 56
308 69
308 118
308 121
308 2012
308 2088
308 4993
309 1
309 4
309 10
309 13
309 14
309 16
309 20
309 24
309 40
309 66
309 67
309 92
309 100
309 109
309 113
309 114
309 118
309 121
309 144
309 154
309 205
309 288
309 295
309 305
309 463
309 825
309 1040
309 1108
309 1148
309 1168
309 1252
309 1289
309 1822
309 1970
309 2099
309 2122
309 2780
309 2975
309 3167
309 3812
310 66
311 42
311 212
311 312
311 1696
312 45
314 20
314 41
314 56
314 62
314 119
314 138
314 315
314 327
314 377
314 500
314 504
314 1357
314 1421
314 1565
314 1786
314 2646
314 3661
314 6109
315 14
315 24
315 656
315 1524
316 20
316 309
316 317
316 450
316 912
316 1029
316 1062
316 1181
316 1380
316 1502
316 3094
316 3200
316 4106
316 5778
316 7120
317 10
317 13
317 16
317 20
317 24
317 39
317 40
317 41
317 66
317 69
317 102
317 118
317 121
317 209
317 288
317 343
317 463
317 464
317 797
317 847
317 849
317 857
317 860
317 1108
317 1293
317 1366
318 1
318 4
318 7
318 16
318 20
318 24
318 40
318 100
318 113
318 121
318 154
318 181
318 204
318 214
318 343
318 370
318 382
318 489
318 597
318 1366
318 1912
318 2975
318 3987
319 16
319 20
319 24
319 43
319 54
319 66
319 100
319 102
319 121
319 123
319 144
319 407
319 463
319 2012
320 306
320 706
320 951
321 14
321 16
321 26
321 39
321 44
321 66
321 70
321 87
321 100
321 102
321 204
321 284
321 288
321 568
321 780
321 1148
321 1486
321 2200
321 2617
321 2880
321 5006
322 4
322 13
322 20
322 24
322 40
322 66
322 69
322 87
322 92
322 100
322 113
322 118
322 121
322 154
322 343
322 370
322 433
322 549
322 595
322 597
322 706
322 756
322 3790
323 13
323 43
323 87
323 324
323 724
323 3433
324 14
324 16
324 56
324 150
324 463
325 13
325 24
325 54
325 55
325 56
325 64
325 67
325 69
325 70
325 100
325 109
325 114
325 118
325 127
325 134
325 144
325 145
325 169
325 181
325 184
325 185
325 195
325 196
325 200
325 205
325 206
325 222
325 229
325 230
325 237
325 245
325 286
325 288
325 314
325 326
325 327
325 363
325 373
325 415
325 425
325 435
325 452
325 463
325 495
325 497
325 499
325 554
325 567
325 571
325 592
325 596
325 615
325 620
325 625
325 699
325 717
325 731
325 744
325 750
325 755
325 781
325 790
325 849
325 872
325 894
325 909
325 1072
325 1087
325 1103
325 1108
325 1147
325 1148
325 1151
325 1179
325 1180
325 1205
325 1251
325 1259
325 1302
325 1345
325 1501
325 1582
325 1584
325 1612
325 1613
325 1653
325 1694
325 1831
325 1873
325 1891
325 1895
325 1943
325 2016
325 2048
325 2180
325 2392
325 2415
325 2420
325 2527
325 2553
325 2615
325 2642
325 2646
325 2716
325 2854
325 2865
325 2888
325 2974
325 3002
325 3003
325 3095
325 3106
325 3151
325 3220
325 3319
325 3358
325 3726
325 4161
325 4548
325 5049
325 5996
325 6186
325 6299
325 6378
325 7079
325 7299
325 7349
326 6
326 13
326 49
326 56
326 69
326 90
326 106
326 109
326 123
326 144
326 185
326 216
326 325
326 327
326 432
326 435
326 461
326 474
326 554
326 577
326 645
326 717
326 731
326 872
326 909
326 1177
326 1182
326 1185
326 1582
326 1831
326 2226
326 2673
326 2876
326 3319
327 1
327 8
327 13
327 14
327 24
327 26
327 28
327 32
327 39
327 44
327 53
327 59
327 70
327 87
327 107
327 114
327 115
327 144
327 188
327 195
327 301
327 302
327 306
327 334
327 402
327 428
327 439
327 463
327 482
327 561
327 578
327 581
327 671
327 712
327 755
327 825
327 889
327 1055
327 1290
327 1400
327 1425
327 1577
327 2615
327 2645
327 3236
327 3376
327 3937
327 4339
327 4440
327 5556
328 13
328 20
328 24
328 26
328 35
328 44
328 102
328 121
328 154
328 214
328 277
328 428
328 501
328 507
328 559
328 726
328 1295
328 1407
328 1478
328 2761
328 5720
328 6026
329 24
330 14
330 16
330 24
330 28
330 59
330 70
330 280
330 334
330 392
331 60
331 293
331 316
331 408
331 447
331 448
331 467
331 475
331 503
331 670
331 734
331 846
331 864
331 985
331 1037
331 1323
331 2192
331 2999
331 3952
331 4091
331 4106
331 4874
331 5556
331 5878
331 6127
331 6269
331 6987
331 6988
331 7014
332 6
332 13
332 14
332 16
332 24
332 40
332 87
332 92
332 428
332 849
332 1157
332 2301
333 20
333 66
333 102
334 15
334 17
334 22
334 23
334 25
334 34
334 35
334 50
334 75
334 139
334 140
334 147
334 188
334 209
334 251
334 277
334 278
334 282
334 293
334 305
334 309
334 316
334 317
334 318
334 319
334 322
334 328
334 335
334 336
334 349
334 350
334 353
334 387
334 392
334 397
334 399
334 408
334 441
334 447
334 450
334 467
334 473
334 474
334 478
334 491
334 492
334 494
334 496
334 502
334 506
334 513
334 514
334 524
334 537
334 562
334 584
334 591
334 613
334 614
334 639
334 655
334 672
334 674
334 675
334 710
334 722
334 723
334 728
334 756
334 759
334 771
334 786
334 787
334 819
334 827
334 829
334 835
334 845
334 863
334 867
334 870
334 874
334 884
334 912
334 916
334 919
334 923
334 961
334 985
334 993
334 1004
334 1011
334 1017
334 1029
334 1030
334 1063
334 1093
334 1123
334 1157
334 1159
334 1195
334 1223
334 1230
334 1236
334 1265
334 1266
334 1293
334 1317
334 1370
334 1384
334 1400
334 1407
334 1408
334 1409
334 1422
334 1423
334 1426
334 1446
334 1452
334 1460
334 1488
334 1521
334 1536
334 1547
334 1604
334 1677
334 1681
334 1747
334 1825
334 1857
334 1863
334 1897
334 1914
334 1919
334 1920
334 1928
334 2046
334 2175
334 2194
334 2200
334 2201
334 2215
334 2265
334 2422
334 2425
334 2502
334 2654
334 2660
334 2671
334 2744
334 2810
334 2845
334 2874
334 2912
334 2951
334 3028
334 3090
334 3121
334 3129
334 3145
334 3309
334 3346
334 3428
334 3445
334 3453
334 3507
334 3627
334 3648
334 3652
334 3703
334 3736
334 3738
334 3755
334 3782
334 3793
334 3845
334 3874
334 3962
334 4029
334 4047
334 4098
334 4120
334 4216
334 4222
334 4246
334 4333
334 4389
334 4534
334 4539
334 4540
334 4546
334 4567
334 4643
334 4666
334 4718
334 4931
334 4961
334 5083
334 5086
334 5112
334 5195
334 5203
334 5228
334 5318
334 5370
334 5589
334 5702
334 5753
334 5758
334 5999
334 6055
334 6204
334 6552
334 6658
334 6706
334 6829
334 7171
334 7250
335 13
335 16
335 20
335 43
335 66
335 69
335 154
335 195
335 424
335 458
335 524
335 1289
335 4550
335 5913
336 13
336 16
336 24
336 40
336 113
336 171
336 540
336 549
336 642
336 1418
336 1442
336 2335
337 13
337 16
337 20
337 292
337 1237
338 20
338 1469
339 227
339 340
340 13
340 24
340 102
340 107
340 405
340 515
340 796
340 1038
340 1160
340 2874
340 3567
341 268
341 342
341 3401
342 1
342 13
342 16
342 20
342 24
342 26
342 64
342 66
342 69
342 92
342 113
342 121
342 134
342 181
342 205
342 288
342 343
342 463
342 486
342 590
342 609
342 872
342 1108
342 3237
342 3450
342 3487
342 7371
343 11
343 14
343 25
343 35
343 44
343 45
343 48
343 59
343 64
343 66
343 70
343 87
343 107
343 109
343 115
343 123
343 145
343 252
343 255
343 262
343 280
343 285
343 293
343 317
343 334
343 417
343 441
343 450
343 464
343 506
343 513
343 537
343 561
343 595
343 612
343 628
343 630
343 642
343 661
343 682
343 703
343 735
343 840
343 850
343 1043
343 1122
343 1124
343 1206
343 1399
343 1689
343 2086
343 2440
343 3187
343 3206
343 3661
343 5788
343 6819
343 7203
344 16
345 16
345 20
345 24
345 43
345 66
345 69
345 87
345 114
345 121
345 154
345 161
345 181
345 184
345 205
345 288
345 611
345 637
345 928
345 2056
345 2070
345 2390
346 1
346 4
346 6
346 10
346 13
346 14
346 16
346 20
346 24
346 26
346 39
346 40
346 43
346 56
346 58
346 66
346 67
346 87
346 92
346 100
346 102
346 113
346 118
346 139
346 150
346 154
346 230
346 288
346 292
346 296
346 325
346 342
346 382
346 395
346 428
346 486
346 845
346 1252
346 1334
346 1495
346 1599
346 3308
346 5664
346 6833
348 209
348 334
349 92
349 4282
350 13
350 16
350 20
350 24
350 26
350 43
350 54
350 66
350 67
350 81
350 86
350 92
350 100
350 102
350 113
350 121
350 123
350 134
350 195
350 379
350 463
350 489
350 604
350 645
350 719
350 1334
350 1339
350 1626
350 1970
350 2313
350 2940
350 4873
350 6495
350 6501
351 24
351 43
351 92
351 127
351 350
351 1199
351 4492
352 10
352 13
352 14
352 16
352 20
352 24
352 43
352 54
352 66
352 67
352 69
352 72
352 92
352 100
352 113
352 121
352 150
352 214
352 303
352 458
352 463
352 511
352 549
352 721
352 769
352 1108
352 1289
352 2648
352 3208
352 6876
353 1
353 4
353 10
353 13
353 16
353 20
353 23
353 66
353 69
353 100
353 102
353 209
353 229
353 1185
354 20
354 35
354 45
354 86
354 102
354 355
354 536
354 570
354 622
354 718
354 829
354 2199
354 3175
354 4561
354 5486
354 5876
354 6982
355 16
355 20
355 121
355 123
355 154
355 356
355 463
356 4
356 357
356 365
356 380
356 764
356 1097
356 1498
356 1859
356 2214
356 2520
356 2530
356 2589
356 2636
356 2665
356 2677
356 2757
356 6986
357 4
357 8
357 14
357 87
358 13
358 14
358 16
358 100
358 113
359 1
359 32
359 50
359 87
359 155
359 253
359 350
359 360
360 1
360 7
360 16
360 20
360 43
360 58
360 67
360 92
360 113
360 118
360 181
360 205
360 489
360 761
360 1108
360 1404
360 1626
361 1
361 13
361 14
361 16
361 20
361 24
361 56
361 66
361 113
361 121
361 144
361 288
361 370
361 1108
361 3575
362 1
362 222
362 305
362 329
362 365
362 380
362 440
362 458
362 672
362 716
362 1206
362 1522
362 1859
362 1979
362 2630
362 2636
362 2724
362 2930
363 16
363 40
363 43
363 66
363 102
363 295
364 1
364 20
364 66
365 1
365 4
365 13
365 14
365 20
365 24
365 35
365 86
365 92
365 98
365 117
365 144
365 210
365 278
365 288
365 293
365 321
365 361
365 403
365 405
365 482
365 489
365 503
365 511
365 545
365 570
365 612
365 622
365 638
365 670
365 704
365 718
365 724
365 751
365 865
365 893
365 912
365 1039
365 1084
365 1098
365 1130
365 1155
365 1222
365 1305
365 1323
365 1352
365 1689
365 1723
365 1763
365 2017
365 2144
365 2352
365 2416
365 2948
365 3593
365 3793
365 3855
365 3896
365 3913
365 3998
365 4047
365 4425
365 4450
365 4570
365 4580
365 4860
365 5586
365 5797
365 6035
365 6867
365 7212
366 16
366 435
367 13
367 16
367 20
367 40
367 66
367 121
367 171
367 195
367 204
367 463
367 1115
367 1347
368 16
369 1
369 4
369 10
369 13
369 14
369 16
369 24
369 66
369 67
369 90
369 113
369 118
369 121
369 154
369 171
369 181
369 184
369 195
369 288
369 306
369 370
369 379
369 732
369 737
369 963
369 2677
369 3167
370 4
370 13
370 14
370 57
370 66
370 87
370 92
370 102
370 113
370 121
370 205
370 343
370 382
370 399
370 433
370 437
370 486
370 4289
371 20
371 40
371 72
371 137
371 572
371 1291
371 5855
372 26
372 113
373 24
373 26
373 87
373 301
373 439
373 581
373 671
373 890
373 1289
374 4
374 13
374 16
374 20
374 24
374 26
374 100
374 113
374 121
374 144
374 154
374 168
374 205
374 379
374 416
374 463
374 849
374 1205
374 1429
374 1454
374 2292
374 2699
375 10
375 14
375 16
375 24
375 32
375 57
375 66
375 69
375 92
375 243
375 274
375 343
375 463
375 561
375 825
375 1334
375 1627
376 4
376 13
376 16
376 24
376 26
376 40
376 66
376 92
376 102
376 171
376 288
376 1121
376 5202
376 6762
377 4
377 10
377 13
377 14
377 16
377 24
377 30
377 39
377 43
377 48
377 81
377 87
377 93
377 102
377 107
377 144
377 154
377 188
377 195
377 214
377 378
377 468
377 469
377 555
377 724
377 802
377 913
377 1387
377 1824
377 1858
377 1865
377 2012
377 2126
377 2371
377 3849
378 20
378 24
379 1
379 4
379 13
379 14
379 20
379 32
379 43
379 70
379 87
379 92
379 102
379 117
379 118
379 120
379 122
379 123
379 144
379 182
379 206
379 209
379 251
379 269
379 274
379 285
379 343
379 380
379 486
379 489
379 503
379 524
379 597
379 656
379 1289
379 1574
379 1841
379 2012
379 4336
379 5526
380 4
380 13
380 14
380 20
380 26
380 44
380 87
380 194
380 214
380 295
380 442
380 492
380 536
380 548
380 563
380 893
380 1074
380 1474
380 1482
380 1628
380 1657
380 2184
380 2275
380 2311
380 2518
380 2900
380 3462
380 4109
380 4449
380 5502
380 5858
380 7038
381 382
382 14
382 24
382 26
382 144
382 145
382 232
382 251
382 297
382 340
382 399
382 487
382 535
382 615
382 651
382 653
382 1148
382 1498
382 4509
383 1
383 16
383 66
383 67
383 113
383 205
383 382
383 2880
384 13
384 14
384 16
384 20
384 121
384 334
385 16
385 825
386 317
386 711
386 734
386 3736
386 5041
386 6531
387 1
387 4
387 7
387 10
387 13
387 16
387 20
387 24
387 40
387 43
387 64
387 66
387 69
387 70
387 87
387 92
387 109
387 113
387 118
387 134
387 144
387 145
387 154
387 171
387 181
387 205
387 229
387 230
387 306
387 343
387 370
387 463
387 469
387 549
387 600
387 669
387 711
387 825
387 849
387 899
387 1089
387 1108
387 1334
387 1392
387 1943
387 2525
387 2663
387 2677
387 3283
387 6298
388 20
388 43
389 529
390 4
390 6
390 13
390 14
390 16
390 24
390 28
390 39
390 67
390 69
390 109
390 134
390 184
390 325
390 343
390 581
390 592
390 597
390 635
390 847
390 1179
390 1252
390 6095
391 13
391 187
391 266
391 392
391 979
391 2116
391 2268
391 2307
391 2393
391 2408
391 6200
392 1
392 4
392 10
392 13
392 14
392 16
392 20
392 24
392 26
392 100
392 102
392 121
392 214
392 234
392 783
392 1856
393 14
393 24
393 32
393 43
393 87
393 280
393 306
393 334
393 561
393 1545
394 20
394 26
394 685
394 686
394 1130
394 3542
394 3985
394 6964
395 16
395 26
395 57
395 102
395 200
395 356
395 415
395 471
395 549
395 580
395 615
395 857
395 971
395 975
395 1036
395 1120
395 1179
395 1251
395 1470
395 1633
395 1962
395 2211
395 3741
395 3798
395 4027
396 13
396 14
396 16
396 20
396 24
396 40
396 43
396 45
396 56
396 66
396 69
396 100
396 113
396 118
396 144
396 154
396 171
396 181
396 214
396 232
396 463
396 486
396 489
396 597
396 835
396 1282
396 1546
396 2012
396 3219
396 3319
396 4358
396 6330
396 7323
397 14
397 16
397 20
397 171
398 1
398 16
398 39
398 56
398 66
398 69
398 1263
399 24
399 26
399 34
399 43
399 154
399 511
399 1382
399 1529
399 2714
399 3758
400 20
400 401
400 444
400 561
400 1888
400 1981
400 1998
400 2322
400 2552
400 4456
400 5633
401 14
401 16
401 20
401 102
401 214
401 428
401 586
402 13
402 102
402 403
402 639
402 1084
403 7
403 10
403 13
403 16
403 20
403 24
403 26
403 39
403 43
403 44
403 54
403 59
403 64
403 66
403 69
403 86
403 92
403 109
403 113
403 121
403 123
403 154
403 171
403 204
403 205
403 229
403 234
403 251
403 260
403 285
403 295
403 303
403 306
403 343
403 351
403 463
403 486
403 490
403 549
403 577
403 588
403 597
403 721
403 769
403 800
403 857
403 977
403 1072
403 1108
403 1148
403 1234
403 1289
403 1509
403 1626
403 2084
403 2730
403 4013
403 4107
403 4671
403 7065
403 7173
404 13
404 14
404 405
404 463
404 1759
405 1
405 7
405 10
405 13
405 14
405 16
405 20
405 24
405 26
405 39
405 40
405 43
405 57
405 66
405 69
405 81
405 87
405 92
405 102
405 109
405 113
405 114
405 121
405 154
405 184
405 204
405 209
405 288
405 290
405 303
405 343
405 356
405 379
405 435
405 463
405 469
405 486
405 489
405 549
405 611
405 615
405 624
405 644
405 721
405 727
405 785
405 803
405 847
405 857
405 1077
405 1108
405 1143
405 1218
405 1329
405 1469
405 2056
405 2506
405 3422
405 3744
405 6520
405 6595
406 13
406 14
406 16
406 195
406 561
406 585
406 701
406 754
406 1029
407 1
407 16
407 20
407 26
407 43
407 100
407 266
407 293
407 340
407 343
407 403
407 405
407 408
407 482
407 520
407 559
407 837
407 915
407 937
407 1130
407 1146
407 1323
407 1582
407 1744
407 1758
407 1864
407 1981
407 2055
407 2270
407 3078
407 3291
407 3326
407 6056
408 16
408 24
408 40
408 56
408 102
408 113
408 118
408 1259
408 1543
408 2614
409 14
409 20
409 58
409 59
409 87
409 280
409 306
409 334
409 354
409 561
409 574
409 579
409 1759
409 3671
409 5228
409 5348
409 5733
410 59
410 60
410 411
411 1158
412 14
412 67
412 69
412 70
412 113
412 118
412 134
412 154
412 181
412 205
412 251
412 257
412 326
412 463
412 548
412 567
412 783
412 849
412 937
412 1271
412 1689
412 2242
412 2896
412 3189
412 3664
412 6197
414 210
415 14
415 20
415 23
415 41
415 118
415 327
415 416
415 489
415 758
415 764
415 872
415 924
415 1844
415 2310
415 2537
415 3271
415 3696
415 3836
416 1
416 10
416 13
416 14
416 20
416 24
416 26
416 32
416 35
416 39
416 43
416 58
416 87
416 115
416 120
416 123
416 206
416 252
416 269
416 280
416 295
416 604
416 825
416 1289
416 1498
416 1621
416 2405
416 2447
416 2804
416 3043
416 3461
416 3898
416 5180
416 5233
416 6021
417 13
417 16
417 20
417 43
417 121
417 230
417 325
417 977
417 1608
418 14
418 43
418 120
418 561
418 579
419 420
420 13
421 24
421 2746
422 48
422 64
423 4
423 16
423 26
423 43
424 4
424 13
424 20
424 45
424 87
424 260
424 392
424 425
424 472
424 979
424 985
424 1051
424 1286
424 1362
424 1759
424 1898
424 2265
424 2268
424 2441
424 4333
424 5266
424 6968
425 11
425 13
425 16
425 20
425 24
425 66
425 70
425 107
425 113
425 123
425 214
425 825
425 1736
425 1905
425 2440
426 268
427 1
427 6
427 8
427 13
427 14
427 16
427 28
427 32
427 114
427 120
427 150
427 168
427 171
427 195
427 209
427 238
427 243
427 252
427 253
427 269
427 280
427 306
427 325
427 334
427 428
427 486
427 506
427 721
427 755
427 818
427 950
427 2768
427 3455
428 23
428 41
428 54
428 56
428 57
428 64
428 67
428 69
428 75
428 90
428 100
428 108
428 109
428 114
428 118
428 134
428 145
428 154
428 168
428 181
428 184
428 200
428 204
428 205
428 222
428 229
428 259
428 286
428 288
428 290
428 292
428 361
428 379
428 406
428 433
428 449
428 463
428 474
428 485
428 490
428 499
428 504
428 507
428 554
428 570
428 577
428 588
428 590
428 592
428 596
428 606
428 615
428 624
428 633
428 645
428 690
428 731
428 795
428 847
428 849
428 857
428 860
428 872
428 894
428 970
428 975
428 1040
428 1042
428 1103
428 1108
428 1127
428 1143
428 1148
428 1149
428 1168
428 1180
428 1234
428 1302
428 1348
428 1510
428 1524
428 1568
428 1607
428 1686
428 1702
428 1715
428 1717
428 1718
428 1728
428 1796
428 1873
428 1895
428 1943
428 1982
428 1995
428 2006
428 2048
428 2141
428 2166
428 2239
428 2261
428 2292
428 2300
428 2313
428 2390
428 2392
428 2399
428 2454
428 2463
428 2580
428 2686
428 2911
428 2975
428 2980
428 3169
428 3579
428 3616
428 3635
428 3735
428 3744
428 3747
428 3801
428 3888
428 3925
428 4227
428 4510
428 4566
428 4833
428 4865
428 4950
428 5062
428 5117
428 5269
428 5282
428 5344
428 5417
428 5431
428 5440
428 5459
428 5460
428 6078
428 6110
428 6245
428 6291
428 6495
428 6501
428 7115
429 13
429 20
429 42
429 56
429 117
429 206
429 380
429 430
429 835
429 1017
429 1143
429 1822
429 2527
429 2570
429 3067
429 5053
429 5962
430 20
430 43
431 4
431 6
431 13
431 20
431 69
431 200
431 204
432 14
433 8
433 13
433 16
433 20
433 24
433 41
433 42
433 44
433 59
433 66
433 67
433 69
433 86
433 87
433 92
433 129
433 143
433 144
433 154
433 205
433 206
433 207
433 229
433 251
433 257
433 274
433 346
433 353
433 377
433 379
433 384
433 397
433 399
433 434
433 441
433 483
433 500
433 523
433 555
433 615
433 618
433 622
433 706
433 773
433 836
433 847
433 859
433 898
433 993
433 1042
433 1051
433 1056
433 1061
433 1062
433 1066
433 1103
433 1164
433 1168
433 1237
433 1322
433 1331
433 1348
433 1476
433 1477
433 1488
433 1743
433 1822
433 1909
433 1937
433 2011
433 2113
433 2123
433 2145
433 2154
433 2316
433 2413
433 2418
433 2438
433 2582
433 2699
433 2728
433 2859
433 3304
433 3451
433 3636
433 3888
433 3974
433 4057
433 4268
433 4470
433 4554
433 4695
433 5342
433 5343
433 5456
433 5979
433 6064
433 6152
433 6256
433 6432
433 7331
434 1
434 6
434 14
434 16
434 24
434 26
434 40
434 117
434 134
434 227
434 1182
434 5575
435 6
435 13
435 14
435 16
435 24
435 35
435 39
435 40
435 41
435 43
435 45
435 56
435 58
435 69
435 87
435 106
435 156
435 168
435 205
435 206
435 229
435 252
435 286
435 306
435 325
435 327
435 334
435 340
435 350
435 352
435 363
435 379
435 393
435 428
435 460
435 486
435 504
435 506
435 512
435 605
435 615
435 620
435 630
435 640
435 645
435 651
435 664
435 670
435 696
435 717
435 720
435 860
435 862
435 885
435 921
435 934
435 954
435 975
435 1106
435 1115
435 1120
435 1145
435 1209
435 1220
435 1242
435 1319
435 1348
435 1515
435 1582
435 1714
435 1742
435 1843
435 1844
435 1874
435 1989
435 2137
435 2140
435 2141
435 2208
435 2211
435 2262
435 2289
435 2310
435 2313
435 2451
435 2495
435 2527
435 2529
435 2585
435 2588
435 2615
435 2637
435 2652
435 2682
435 2706
435 2716
435 2749
435 2844
435 2888
435 2914
435 2921
435 2924
435 2983
435 3166
435 3201
435 3290
435 3339
435 3406
435 3457
435 3461
435 3496
435 3564
435 3638
435 3683
435 3693
435 3757
435 3776
435 3854
435 3917
435 4012
435 4016
435 4175
435 4360
435 4378
435 4924
435 5159
435 5223
435 5453
435 5472
435 5792
435 6072
435 6272
435 6366
435 7272
436 16
436 20
436 40
436 121
436 2542
437 396
437 1052
437 3261
438 4
438 6
438 13
438 16
438 24
438 32
438 43
438 56
438 69
438 87
438 102
438 113
438 123
438 144
438 234
438 266
438 285
438 319
438 380
438 441
438 512
438 539
438 568
438 597
438 772
438 881
438 979
438 993
438 1148
438 1302
438 1323
438 1496
438 1825
438 2105
438 2799
438 3304
438 3655
438 5331
438 6019
438 6572
439 4
439 6
439 7
439 14
439 24
439 26
439 39
439 40
439 54
439 59
439 67
439 75
439 87
439 93
439 100
439 113
439 139
439 150
439 154
439 185
439 205
439 210
439 253
439 325
439 326
439 334
439 382
439 428
439 436
439 446
439 463
439 492
439 555
439 561
439 567
439 626
439 772
439 783
439 849
439 915
439 962
439 979
439 1029
439 1055
439 1088
439 1181
439 1382
439 1503
439 1730
439 1763
439 1993
439 2063
439 2292
439 2311
439 2371
439 2532
439 2829
439 2952
439 3064
439 3741
440 4
440 12
440 16
440 20
440 24
440 26
440 39
440 40
440 79
440 87
440 102
440 113
440 189
440 226
440 428
440 442
440 492
440 518
440 536
440 561
440 622
440 686
440 708
440 869
440 893
440 912
440 979
440 1024
440 1029
440 1037
440 1065
440 1156
440 1184
440 1334
440 1549
440 1763
440 2483
440 2539
440 3192
440 3235
440 3514
440 3895
440 4222
440 4344
440 4541
440 6311
440 6968
441 4
441 12
441 13
441 20
441 26
441 75
441 87
441 93
441 113
441 121
441 139
441 142
441 187
441 203
441 231
441 236
441 253
441 282
441 358
441 374
441 386
441 392
441 393
441 436
441 448
441 501
441 509
441 561
441 568
441 627
441 652
441 702
441 705
441 711
441 734
441 751
441 824
441 829
441 863
441 894
441 979
441 1037
441 1091
441 1098
441 1155
441 1181
441 1196
441 1222
441 1247
441 1269
441 1290
441 1349
441 1352
441 1387
441 1556
441 1628
441 1711
441 1723
441 1749
441 1767
441 1805
441 1871
441 1928
441 1965
441 2061
441 2083
441 2184
441 2192
441 2194
441 2268
441 2277
441 2278
441 2331
441 2416
441 2441
441 2496
441 2518
441 2690
441 2708
441 2767
441 2892
441 3058
441 3103
441 3121
441 3283
441 3286
441 3327
441 3469
441 3523
441 3556
441 3593
441 3658
441 3664
441 3746
441 3804
441 3942
441 4217
441 4334
441 4423
441 4552
441 4593
441 4792
441 4817
441 5793
441 5878
441 5920
441 5933
441 5953
441 5991
441 6037
441 6063
441 6076
441 6104
441 6111
441 6167
441 6474
441 6933
442 16
442 20
442 24
442 66
442 200
442 1392
442 2622
443 13
443 20
443 24
443 40
443 43
443 69
443 113
443 118
443 137
443 144
443 154
443 181
443 205
443 849
443 953
443 1042
443 1243
443 1540
443 1786
443 1788
443 1966
443 1969
443 2136
443 3204
443 3207
443 6252
444 1
444 4
444 6
444 10
444 13
444 14
444 16
444 20
444 24
444 32
444 40
444 43
444 54
444 56
444 62
444 66
444 67
444 81
444 86
444 92
444 100
444 102
444 113
444 118
444 121
444 145
444 154
444 171
444 182
444 184
444 200
444 205
444 264
444 288
444 325
444 343
444 382
444 409
444 445
444 463
444 489
444 532
444 630
444 849
444 862
444 1040
444 1801
444 1852
444 2039
444 2529
444 2637
444 2649
444 2860
444 3230
444 3697
444 4289
444 7246
445 20
445 21
445 93
445 124
445 375
445 396
445 446
445 447
445 493
445 515
445 629
445 734
445 828
445 836
445 1051
445 1253
445 1322
445 1323
445 1352
445 1689
445 1730
445 1838
445 3192
445 3909
445 5876
445 5913
445 6142
445 7092
446 4
446 13
446 20
446 24
446 26
446 87
446 113
446 117
446 280
446 293
446 322
446 396
446 436
446 442
446 445
446 447
446 464
446 711
446 734
446 894
446 979
446 983
446 993
446 999
446 1181
446 1322
446 1502
446 3121
446 3192
446 3376
446 3493
446 4474
446 4817
446 6063
446 7337
447 13
447 16
447 20
447 56
447 66
447 69
447 102
447 109
447 118
447 134
447 144
447 171
447 182
447 184
447 205
447 377
447 379
447 408
447 463
447 1143
447 1145
447 1569
447 1741
447 2160
447 3184
447 3814
447 6330
447 7174
448 1
448 13
448 16
448 20
448 24
448 56
448 92
448 100
448 113
448 118
448 154
448 168
448 343
448 382
448 463
448 489
448 5625
449 13
449 14
449 16
449 20
449 26
449 43
449 48
449 59
449 69
449 144
449 428
449 584
449 803
449 975
450 4
450 13
450 14
450 16
450 20
450 24
450 39
450 40
450 43
450 44
450 56
450 59
450 66
450 67
450 69
450 100
450 113
450 118
450 171
450 205
450 206
450 214
450 288
450 296
450 325
450 463
450 468
450 471
450 486
450 489
450 561
450 597
450 599
450 702
450 756
450 779
450 783
450 1103
450 1785
450 2101
450 2643
450 2860
450 3512
450 3541
450 3623
450 7288
451 24
452 14
452 16
452 35
452 59
452 612
453 8
453 207
453 252
453 446
453 454
453 458
453 535
453 941
453 950
453 2221
453 2802
453 4005
453 4796
453 4915
453 7269
454 4
454 6
454 13
454 20
454 106
454 131
454 273
454 377
454 461
454 906
454 7254
455 16
455 43
455 59
455 456
456 39
456 54
456 206
456 670
456 1329
456 7319
457 14
457 24
457 39
457 81
457 87
457 109
457 458
457 2126
457 4338
457 6504
458 4
458 20
458 25
458 41
458 56
458 93
458 102
458 121
458 144
458 181
458 283
458 337
458 343
458 459
458 555
458 600
458 629
458 685
458 804
458 916
458 943
458 948
458 949
458 1056
458 1060
458 1076
458 1168
458 1211
458 1239
458 1252
458 1253
458 1282
458 1337
458 1398
458 1400
458 1546
458 1628
458 1723
458 1838
458 1975
458 2224
458 2534
458 2849
458 3058
458 3133
458 3234
458 3657
458 4031
458 4154
458 4332
458 4360
458 4873
458 5579
458 5840
458 5918
458 5986
458 7092
459 16
460 13
460 24
460 144
460 280
461 13
461 14
461 32
461 59
461 64
461 87
461 671
462 20
462 69
462 87
462 154
462 209
462 230
462 280
462 325
462 327
462 849
463 1
463 4
463 8
463 10
463 11
463 13
463 14
463 16
463 23
463 24
463 28
463 32
463 35
463 42
463 64
463 66
463 70
463 76
463 79
463 90
463 102
463 109
463 114
463 115
463 122
463 123
463 127
463 144
463 145
463 147
463 182
463 183
463 185
463 188
463 200
463 203
463 206
463 207
463 209
463 223
463 229
463 230
463 234
463 238
463 243
463 251
463 252
463 255
463 266
463 273
463 274
463 280
463 291
463 293
463 302
463 305
463 306
463 314
463 323
463 328
463 356
463 362
463 365
463 377
463 379
463 380
463 390
463 405
463 407
463 409
463 415
463 416
463 428
463 429
463 433
463 435
463 438
463 440
463 451
463 453
463 460
463 469
463 483
463 487
463 489
463 495
463 499
463 506
463 513
463 520
463 537
463 539
463 542
463 573
463 583
463 584
463 589
463 595
463 604
463 609
463 613
463 615
463 617
463 634
463 636
463 637
463 644
463 645
463 651
463 656
463 659
463 666
463 684
463 687
463 696
463 754
463 755
463 756
463 761
463 765
463 770
463 772
463 789
463 800
463 815
463 818
463 835
463 840
463 847
463 862
463 885
463 891
463 909
463 933
463 941
463 961
463 962
463 970
463 1018
463 1019
463 1040
463 1061
463 1066
463 1072
463 1103
463 1115
463 1142
463 1144
463 1146
463 1148
463 1151
463 1157
463 1158
463 1159
463 1164
463 1178
463 1185
463 1205
463 1218
463 1235
463 1236
463 1242
463 1243
463 1282
463 1293
463 1315
463 1319
463 1338
463 1348
463 1351
463 1357
463 1363
463 1366
463 1476
463 1477
463 1479
463 1493
463 1502
463 1514
463 1544
463 1596
463 1599
463 1610
463 1626
463 1632
463 1638
463 1659
463 1692
463 1702
463 1721
463 1800
463 1833
463 1835
463 1841
463 1842
463 1850
463 1853
463 1876
463 1879
463 1912
463 1914
463 1937
463 1989
463 1991
463 2014
463 2035
463 2048
463 2067
463 2084
463 2087
463 2121
463 2123
463 2159
463 2167
463 2175
463 2186
463 2196
463 2216
463 2237
463 2260
463 2275
463 2303
463 2304
463 2335
463 2344
463 2361
463 2377
463 2381
463 2405
463 2438
463 2440
463 2456
463 2458
463 2463
463 2488
463 2489
463 2495
463 2503
463 2525
463 2527
463 2557
463 2567
463 2582
463 2586
463 2597
463 2622
463 2636
463 2647
463 2652
463 2666
463 2747
463 2749
463 2773
463 2783
463 2870
463 2903
463 2936
463 2955
463 2973
463 3008
463 3023
463 3093
463 3134
463 3166
463 3167
463 3168
463 3197
463 3208
463 3232
463 3249
463 3280
463 3294
463 3307
463 3376
463 3383
463 3415
463 3476
463 3532
463 3536
463 3570
463 3579
463 3590
463 3609
463 3652
463 3655
463 3683
463 3698
463 3700
463 3704
463 3768
463 3805
463 3820
463 3862
463 3929
463 3976
463 4023
463 4042
463 4051
463 4086
463 4131
463 4200
463 4204
463 4365
463 4373
463 4427
463 4444
463 4522
463 4531
463 4546
463 4553
463 4570
463 4644
463 4697
463 4725
463 4768
463 4771
463 4772
463 4783
463 4830
463 4879
463 4938
463 5156
463 5174
463 5199
463 5341
463 5367
463 5401
463 5435
463 5461
463 5462
463 5505
463 5547
463 5556
463 5566
463 5571
463 5577
463 5596
463 5776
463 5885
463 5892
463 5894
463 5897
463 5979
463 6061
463 6073
463 6147
463 6201
463 6376
463 6483
463 6701
463 6739
463 6848
463 6889
463 7023
463 7137
463 7166
463 7188
463 7270
463 7306
464 20
464 24
464 26
464 102
464 317
464 318
464 322
464 395
464 447
464 462
464 983
464 1112
464 1680
464 3633
465 13
465 120
465 149
465 434
465 525
465 1238
465 1594
465 1831
466 10
466 16
466 102
466 118
466 144
466 145
466 825
466 928
466 2039
467 16
467 20
467 26
467 67
467 113
467 121
467 144
467 463
467 468
467 470
467 2593
467 2677
467 6455
468 14
468 45
468 64
468 107
468 188
468 252
468 278
468 342
468 403
468 405
468 482
468 616
468 765
468 870
468 915
468 944
468 1148
468 1224
468 2447
468 3304
468 3793
468 4336
469 14
469 59
469 64
469 87
469 246
469 252
469 269
469 387
469 450
469 478
469 555
469 561
469 1288
470 56
470 92
470 181
470 471
470 511
470 516
470 2151
470 2451
470 3302
471 1
471 26
471 92
471 439
471 585
471 2154
472 473
472 993
472 2742
473 16
473 134
473 292
474 8
474 13
474 14
474 16
474 20
474 24
474 43
474 56
474 66
474 86
474 113
474 144
474 181
474 206
474 306
474 334
474 548
474 1624
474 2102
474 2687
475 16
475 26
475 40
475 113
476 477
477 10
477 24
477 1977
477 2454
478 6
478 14
478 16
478 21
478 27
478 40
478 75
478 79
478 93
478 113
478 140
478 142
478 304
478 346
478 361
478 369
478 387
478 436
478 441
478 479
478 489
478 509
478 530
478 555
478 559
478 612
478 655
478 685
478 702
478 709
478 718
478 724
478 751
478 879
478 974
478 1123
478 1155
478 1222
478 1323
478 1352
478 1689
478 2153
478 2199
478 2416
478 2639
478 2721
478 2737
478 2910
478 3203
478 3484
478 3593
478 3877
478 3913
478 4031
478 4177
478 4554
478 5377
478 5465
478 5562
478 5970
478 6025
478 6470
478 6698
479 10
479 13
479 16
479 20
479 40
479 66
479 67
479 69
479 92
479 100
479 113
479 118
479 121
479 171
479 205
479 230
479 288
479 292
479 343
479 481
479 1108
479 1301
479 2032
479 2137
479 2610
479 2975
479 4025
479 4444
479 6288
480 20
480 481
480 935
480 3784
480 4394
481 1301
482 10
482 13
482 16
482 20
482 43
482 56
482 66
482 75
482 113
482 118
482 121
482 154
482 168
482 171
482 181
482 206
482 209
482 214
482 407
482 435
482 463
482 489
482 495
482 496
482 597
482 640
482 644
482 756
482 770
482 784
482 1108
482 1148
482 1989
482 2770
482 3299
482 3512
482 5401
483 10
483 13
483 20
483 66
483 214
483 604
483 1148
484 20
485 13
485 14
485 24
485 26
485 39
485 41
485 56
485 69
485 102
485 118
485 154
485 181
485 200
485 280
485 301
485 325
485 428
485 506
485 555
485 561
485 597
485 1130
485 1211
485 1234
485 2451
485 2481
485 3569
485 4022
485 5606
485 5876
485 6437
486 7
486 13
486 40
486 54
486 56
486 67
486 69
486 87
486 100
486 102
486 113
486 114
486 118
486 144
486 154
486 181
486 205
486 214
486 229
486 288
486 327
486 382
486 463
486 489
486 606
486 756
486 849
486 857
486 871
486 872
486 975
486 1087
486 1108
486 1509
486 2770
486 3634
486 3771
486 3786
487 10
487 16
487 20
487 24
487 39
487 114
487 325
487 352
487 482
487 624
487 750
487 1537
487 2258
487 2934
487 3169
487 3263
487 3987
487 4086
487 4670
488 10
488 24
488 144
488 149
489 1
489 4
489 8
489 9
489 13
489 14
489 16
489 20
489 24
489 40
489 55
489 66
489 70
489 76
489 87
489 90
489 113
489 114
489 115
489 118
489 121
489 123
489 134
489 144
489 206
489 230
489 251
489 264
489 274
489 306
489 340
489 377
489 379
489 433
489 435
489 453
489 460
489 487
489 490
489 491
489 493
489 495
489 513
489 520
489 523
489 573
489 578
489 583
489 595
489 613
489 615
489 660
489 684
489 764
489 772
489 800
489 815
489 832
489 858
489 885
489 1066
489 1103
489 1146
489 1148
489 1151
489 1164
489 1197
489 1227
489 1242
489 1304
489 1357
489 1376
489 1392
489 1477
489 1515
489 1528
489 1569
489 1596
489 1607
489 1610
489 1626
489 1632
489 1741
489 1758
489 1833
489 1842
489 1843
489 1850
489 1873
489 1912
489 1914
489 1989
489 2047
489 2048
489 2309
489 2396
489 2440
489 2495
489 2527
489 2602
489 2665
489 2770
489 2804
489 2869
489 2881
489 2918
489 3107
489 3168
489 3176
489 3197
489 3280
489 3294
489 3484
489 3510
489 3544
489 3584
489 3698
489 3973
489 4051
489 4175
489 4298
489 4532
489 4546
489 4553
489 4670
489 4883
489 5141
489 5199
489 5278
489 5423
489 5522
489 5596
489 5732
489 5750
489 5763
489 5934
489 5979
489 6509
489 7117
489 7229
490 1
490 13
490 20
490 102
490 123
490 144
490 209
490 214
490 251
490 256
490 292
490 491
490 513
490 650
490 744
490 756
491 13
491 14
491 55
491 92
491 121
491 123
491 305
491 464
491 514
491 630
491 696
491 764
491 1527
491 1659
491 2108
491 3118
491 3138
491 3186
491 3420
491 3693
491 4008
491 4557
491 5447
492 1
492 4
492 10
492 13
492 14
492 16
492 20
492 24
492 26
492 32
492 39
492 43
492 66
492 120
492 144
492 204
492 251
492 252
492 305
492 325
492 469
492 493
492 539
492 975
492 2310
493 13
493 24
493 118
493 396
493 447
493 2213
493 3192
494 4
494 20
494 22
494 87
494 92
494 309
494 317
494 466
494 492
494 521
494 544
494 710
494 726
494 893
494 1322
494 1384
494 1547
494 1767
494 1861
494 2603
494 3286
494 4120
495 8
495 13
495 14
495 16
495 24
495 39
495 41
495 42
495 43
495 44
495 56
495 87
495 109
495 113
495 123
495 182
495 226
495 251
495 274
495 289
495 295
495 305
495 327
495 330
495 379
495 382
495 463
495 468
495 488
495 490
495 496
495 497
495 504
495 583
495 624
495 818
495 885
495 975
495 1042
495 1045
495 1126
495 1143
495 1331
495 1334
495 1568
495 1578
495 1687
495 1967
495 2162
495 2263
495 2289
495 2677
495 2896
495 3110
495 3185
495 3356
495 4198
495 4274
495 4469
495 4508
495 4873
495 5049
495 5401
495 5636
495 6215
495 6590
496 8
496 13
496 17
496 20
496 35
496 40
496 86
496 118
496 121
496 123
496 144
496 214
496 306
496 317
496 392
496 482
496 593
496 614
496 786
496 866
496 912
496 928
496 2685
497 4
497 10
497 13
497 20
497 24
497 56
497 102
497 118
497 214
497 296
497 340
497 408
497 460
497 492
497 520
497 596
497 1130
497 1735
497 1758
497 2322
497 3178
497 3181
497 3198
497 3513
497 3628
497 6192
498 13
498 20
498 92
499 14
499 56
499 300
499 379
499 500
499 504
499 975
499 1066
499 1203
499 1331
499 1831
499 2392
499 2489
499 2684
499 2865
499 3720
499 4149
500 4
500 20
500 66
500 87
500 102
500 503
500 507
500 518
500 711
500 3192
501 13
501 16
501 20
501 26
501 40
501 43
501 66
501 113
501 154
501 2163
501 3158
501 3741
502 10
502 13
502 14
502 16
502 20
502 24
502 45
502 66
502 92
502 121
502 144
502 154
502 214
502 334
502 428
502 595
503 10
503 13
503 16
503 20
503 24
503 40
503 54
503 56
503 100
503 102
503 113
503 117
503 118
503 121
503 171
503 205
503 296
503 463
503 549
503 640
503 849
503 909
503 1108
503 1524
503 2696
503 3822
503 3823
503 3826
504 13
504 24
504 1989
504 2615
505 280
505 334
506 17
506 20
506 22
506 35
506 50
506 117
506 144
506 154
506 278
506 293
506 304
506 317
506 449
506 489
506 503
506 507
506 515
506 518
506 570
506 612
506 665
506 718
506 726
506 865
506 889
506 1029
506 1039
506 1084
506 1098
506 1155
506 1172
506 1352
506 1361
506 1396
506 1528
506 1689
506 1960
506 1961
506 2038
506 2280
506 2368
506 2372
506 2391
506 2414
506 2555
506 2599
506 2653
506 2748
506 2800
506 2875
506 3595
506 3913
506 3918
506 4029
506 4127
506 4177
506 4221
506 4917
506 5195
506 5409
506 6031
506 6704
506 6824
506 6878
507 4
507 8
507 14
507 16
507 20
507 24
507 32
507 54
507 56
507 66
507 81
507 87
507 100
507 113
507 118
507 120
507 121
507 122
507 154
507 171
507 195
507 288
507 380
507 513
507 561
507 731
507 849
507 928
507 1040
507 2696
507 3043
508 686
508 824
508 995
508 2401
508 4106
508 4273
509 14
509 16
509 20
509 24
509 121
509 154
509 274
509 1876
510 7
510 434
510 526
511 4
511 8
511 14
511 16
511 20
511 66
511 121
511 123
511 274
511 448
511 463
511 504
511 683
511 770
511 1115
511 1144
511 7265
512 16
512 20
512 40
512 86
512 214
512 597
513 10
513 13
513 16
513 20
513 67
513 70
513 92
513 113
513 134
513 214
513 264
513 266
513 305
513 365
513 380
513 392
513 396
513 425
513 436
513 464
513 487
513 514
513 555
513 584
513 630
513 659
513 711
513 713
513 732
513 735
513 746
513 764
513 772
513 845
513 965
513 985
513 1018
513 1032
513 1114
513 1148
513 1152
513 1218
513 1244
513 1338
513 1357
513 1382
513 1419
513 1470
513 1521
513 1741
513 1758
513 1928
513 2048
513 2105
513 2184
513 2221
513 2304
513 2307
513 2371
513 2427
513 2488
513 2630
513 2695
513 2799
513 2836
513 3050
513 3129
513 3174
513 3250
513 3300
513 3461
513 3485
513 3564
513 3636
513 3813
513 3973
513 4005
513 4046
513 4052
513 4380
513 4840
513 5048
513 5206
513 6265
513 6490
513 6711
514 13
514 20
514 39
514 43
514 107
514 144
514 278
514 293
514 449
514 482
514 503
514 515
514 614
514 786
514 819
514 1689
514 1723
514 1760
514 2012
514 3469
514 3846
514 3918
514 4594
515 1
515 4
515 10
515 13
515 14
515 16
515 20
515 24
515 26
515 40
515 43
515 54
515 56
515 64
515 66
515 67
515 69
515 86
515 87
515 100
515 113
515 114
515 118
515 121
515 123
515 145
515 154
515 171
515 181
515 205
515 206
515 209
515 229
515 232
515 251
515 257
515 288
515 291
515 306
515 379
515 435
515 463
515 489
515 520
515 721
515 802
515 825
515 849
515 871
515 928
515 952
515 1108
515 1143
515 1224
515 1243
515 1289
515 1315
515 1329
515 1626
515 2321
515 2488
515 2560
515 2876
515 3898
515 4910
515 7036
516 439
516 512
516 5808
517 16
517 20
518 4
518 7
518 13
518 16
518 20
518 24
518 54
518 66
518 67
518 92
518 100
518 113
518 115
518 154
518 168
518 171
518 205
518 214
518 463
518 489
518 597
518 615
518 669
518 825
518 847
518 1304
518 2162
519 13
519 14
519 16
519 20
519 24
519 33
519 92
519 117
519 121
519 123
519 147
519 196
519 218
519 295
519 305
519 345
519 360
519 392
519 396
519 405
519 428
519 442
519 448
519 497
519 509
519 513
519 520
519 574
519 681
519 702
519 845
519 869
519 962
519 999
519 1045
519 1124
519 1130
519 1196
519 1428
519 1527
519 1545
519 1689
519 1768
519 1847
519 1956
519 2035
519 2105
519 2258
519 2312
519 2360
519 2522
519 2583
519 2691
519 2824
519 3175
519 3251
519 3262
519 3423
519 3669
519 3808
519 4324
519 4354
519 4549
519 4868
519 5065
519 5096
519 5333
519 5416
519 5417
519 5433
519 5436
519 5437
519 5512
519 6038
519 6425
519 6617
519 6745
519 6756
520 10
520 13
520 16
520 20
520 21
520 24
520 26
520 35
520 92
520 121
520 214
520 301
520 321
520 376
520 403
520 439
520 468
520 479
520 487
520 495
520 503
520 521
520 553
520 611
520 726
520 1103
520 1160
520 1227
520 3793
520 4552
520 6042
520 6152
521 1
521 10
521 13
521 16
521 66
521 463
521 780
521 1027
521 1042
521 1108
521 1714
521 5755
522 10
522 16
522 154
522 463
523 10
523 13
523 16
523 20
523 24
523 40
523 64
523 118
523 146
523 284
523 382
523 1338
524 13
524 35
524 121
524 284
524 353
524 525
524 540
524 934
524 948
524 1404
524 1407
524 2596
524 3447
524 5176
525 13
525 20
525 93
525 107
525 278
525 375
525 526
525 829
525 836
525 6037
527 20
527 392
527 395
527 748
527 754
527 911
527 1055
527 1318
527 4223
527 7056
528 20
528 450
528 529
529 1
529 13
529 20
529 66
529 69
529 118
529 127
529 214
529 463
529 600
529 1089
529 5571
530 16
530 24
530 28
530 40
530 56
530 69
530 92
530 102
530 118
530 154
530 181
530 195
530 285
530 302
530 325
530 637
530 1873
530 2174
531 6
531 532
532 1
532 13
532 14
532 16
532 26
532 45
532 92
532 135
532 671
532 3822
532 3827
532 4842
532 4843
532 5052
532 6059
534 14
534 301
535 4
535 13
535 87
535 113
535 225
535 322
535 383
535 489
535 536
535 726
535 912
535 923
535 1337
535 1342
535 1680
535 2522
535 3453
535 3480
535 4366
535 4652
535 5563
535 6834
536 4
536 13
536 16
536 40
536 54
536 56
536 100
536 113
536 118
536 121
536 144
536 171
536 181
536 205
536 489
536 540
536 597
536 783
536 859
536 1148
536 1218
536 1242
536 1289
536 1510
536 1822
536 4373
536 4822
537 13
537 20
537 72
537 145
537 260
537 317
537 515
537 597
537 1265
537 1289
537 1319
537 1989
537 3299
538 13
538 43
538 86
538 102
538 109
538 306
538 1121
538 3918
539 121
539 399
539 440
539 464
539 514
539 538
539 540
539 659
539 701
539 758
539 962
539 1105
539 1165
539 1293
539 1537
539 1741
539 2242
539 2303
539 2350
539 3023
539 3359
539 3484
539 4838
539 5570
539 6205
539 6466
539 6984
540 13
540 20
540 24
540 86
540 92
540 121
540 144
540 343
540 449
540 489
540 893
540 1040
540 1409
540 1711
540 2012
540 3235
540 5112
541 542
542 1
542 13
542 92
542 102
542 515
542 536
542 1747
542 3494
542 4538
542 7149
543 14
543 1113
544 4
544 7
544 13
544 16
544 20
544 24
544 40
544 54
544 67
544 100
544 200
544 204
544 463
544 489
544 1493
544 2313
544 5060
545 442
545 473
545 734
545 1265
545 1867
545 5058
545 7370
547 16
548 13
548 16
548 20
548 24
548 40
548 100
548 113
548 228
548 229
548 343
548 731
548 971
548 1392
548 4784
548 5625
548 5629
549 1
549 6
549 8
549 13
549 14
549 20
549 28
549 39
549 42
549 44
549 59
549 64
549 70
549 87
549 109
549 115
549 120
549 123
549 144
549 150
549 158
549 188
549 209
549 251
549 252
549 274
549 280
549 285
549 293
549 303
549 318
549 325
549 334
549 343
549 351
549 360
549 365
549 403
549 409
549 428
549 433
549 435
549 446
549 462
549 468
549 477
549 483
549 486
549 515
549 550
549 560
549 561
549 585
549 630
549 644
549 656
549 721
549 765
549 770
549 771
549 788
549 800
549 807
549 893
549 960
549 1023
549 1040
549 1064
549 1066
549 1076
549 1158
549 1242
549 1324
549 1348
549 1435
549 1438
549 1477
549 1545
549 1596
549 1625
549 1822
549 1833
549 1889
549 2056
549 2121
549 2123
549 2196
549 2197
549 2225
549 2507
549 2516
549 2553
549 2587
549 2823
549 2839
549 2889
549 2936
549 2965
549 3023
549 3166
549 3273
549 3376
549 3476
549 3510
549 4175
549 4300
549 4339
549 4549
549 4711
549 4734
549 4830
549 4987
549 5067
549 5649
549 5826
549 5979
549 6121
549 6208
549 6509
549 6538
549 6726
549 6772
549 6877
549 6993
549 7252
550 35
550 428
550 463
550 860
552 16
553 13
553 16
553 109
553 113
553 118
553 154
553 171
553 184
553 489
553 818
553 1785
554 4
554 14
554 32
554 45
554 87
554 206
554 548
554 671
554 844
554 7320
555 1
555 10
555 13
555 14
555 16
555 20
555 24
555 26
555 39
555 40
555 43
555 59
555 66
555 69
555 72
555 87
555 92
555 102
555 106
555 113
555 118
555 121
555 123
555 144
555 154
555 171
555 214
555 229
555 274
555 325
555 428
555 463
555 486
555 489
555 597
555 825
555 871
555 1115
555 1252
555 1425
555 1452
555 1546
555 1624
555 1741
555 1865
555 1876
555 2012
555 2865
555 2873
555 3146
555 3569
555 3700
555 3790
555 5196
555 5478
556 20
559 16
559 43
559 113
559 118
559 121
559 154
559 214
559 252
559 297
559 1040
559 5996
560 20
560 479
560 975
560 1044
560 2280
560 3411
561 98
561 142
561 145
561 146
561 177
561 183
561 233
561 255
561 278
561 332
561 362
561 363
561 371
561 383
561 436
561 437
561 440
561 474
561 479
561 536
561 544
561 562
561 574
561 586
561 608
561 610
561 616
561 617
561 652
561 672
561 675
561 676
561 682
561 702
561 710
561 748
561 818
561 823
561 826
561 844
561 885
561 901
561 918
561 947
561 967
561 973
561 1005
561 1026
561 1033
561 1044
561 1045
561 1065
561 1098
561 1117
561 1139
561 1157
561 1204
561 1212
561 1221
561 1223
561 1224
561 1225
561 1230
561 1283
561 1307
561 1315
561 1321
561 1323
561 1340
561 1364
561 1370
561 1385
561 1408
561 1422
561 1484
561 1503
561 1544
561 1602
561 1633
561 1737
561 1776
561 1851
561 1860
561 1925
561 1954
561 1980
561 2104
561 2106
561 2183
561 2190
561 2215
561 2253
561 2280
561 2285
561 2299
561 2306
561 2322
561 2354
561 2357
561 2373
561 2397
561 2401
561 2406
561 2444
561 2586
561 2691
561 2708
561 2721
561 2765
561 2804
561 2843
561 2875
561 2889
561 2916
561 2948
561 2955
561 3052
561 3121
561 3126
561 3175
561 3294
561 3376
561 3383
561 3397
561 3493
561 3524
561 3537
561 3545
561 3584
561 3645
561 3651
561 3652
561 3761
561 3874
561 3974
561 4046
561 4210
561 4329
561 4335
561 4366
561 4406
561 4433
561 4456
561 4474
561 4496
561 4511
561 4598
561 4607
561 4614
561 4644
561 4652
561 4713
561 4767
561 4790
561 4795
561 4912
561 4975
561 5008
561 5017
561 5030
561 5046
561 5110
561 5301
561 5348
561 5400
561 5477
561 5577
561 5703
561 5720
561 5758
561 5764
561 5804
561 5811
561 5877
561 6052
561 6116
561 6130
561 6220
561 6240
561 6258
561 6295
561 6496
561 6516
561 6716
561 6758
561 6768
561 6834
561 6903
561 6990
561 7052
561 7277
562 93
562 352
562 384
562 449
562 563
562 828
562 1029
562 1044
562 4106
562 4772
562 7189
562 7230
563 4
563 10
563 13
563 16
563 24
563 118
563 214
563 463
563 783
563 2048
564 16
565 26
565 566
567 13
567 24
567 109
567 144
567 206
567 325
567 615
567 1103
568 6
568 26
568 70
568 115
568 144
568 549
568 561
568 581
568 2060
569 14
569 2304
570 1
570 4
570 6
570 13
570 14
570 16
570 24
570 26
570 28
570 32
570 39
570 40
570 41
570 43
570 54
570 56
570 59
570 64
570 69
570 70
570 87
570 109
570 115
570 134
570 144
570 150
570 171
570 195
570 206
570 207
570 229
570 238
570 243
570 251
570 252
570 265
570 274
570 280
570 288
570 296
570 306
570 325
570 356
570 365
570 428
570 439
570 463
570 484
570 486
570 507
570 520
570 549
570 600
570 651
570 730
570 769
570 783
570 805
570 849
570 860
570 894
570 909
570 1029
570 1055
570 1072
570 1148
570 1302
570 1330
570 1344
570 1500
570 2036
570 2229
570 2320
570 2582
570 3208
570 3376
570 3722
570 3827
570 3921
570 3976
570 4200
570 4536
570 4873
570 6890
571 24
571 265
572 14
572 30
572 87
572 107
572 123
572 334
572 573
572 3187
573 1
573 18
573 24
573 555
573 574
573 878
573 1466
573 1853
573 2353
573 6946
574 102
575 113
575 576
575 3835
575 3983
575 4542
576 1
576 13
576 16
576 343
576 1895
577 1
577 13
577 20
577 43
577 113
577 144
577 185
577 206
577 486
577 578
577 722
577 1016
577 1036
577 2430
577 2510
577 4131
578 11
578 14
578 579
579 10
579 13
579 14
579 16
579 24
579 26
579 43
579 45
579 87
579 100
579 111
579 113
579 114
579 117
579 119
579 123
579 195
579 196
579 206
579 327
579 620
579 671
579 1072
579 1545
579 1613
579 2048
579 2167
579 2521
579 3187
579 3220
579 3502
579 3724
580 13
580 14
580 43
580 59
580 64
580 87
580 285
580 301
580 581
580 1607
581 4
581 11
581 13
581 14
581 28
581 39
581 44
581 59
581 64
581 87
581 90
581 113
581 120
581 123
581 134
581 139
581 234
581 243
581 280
581 281
581 285
581 325
581 428
581 450
581 463
581 478
581 486
581 549
581 561
581 585
581 783
581 849
581 1029
581 1230
581 1315
581 1425
581 2381
581 3201
581 3651
581 6965
582 20
582 43
582 86
582 252
582 583
582 615
582 1627
582 5478
583 13
583 20
583 39
583 92
583 118
583 121
583 351
583 365
583 469
583 630
583 684
583 962
583 1032
583 1289
583 1392
583 2141
583 2190
583 2421
583 2485
583 2506
583 2676
583 3123
583 3813
583 4358
583 4391
583 5669
583 6739
584 4
584 13
584 16
584 20
584 35
584 121
584 210
584 214
584 269
584 376
584 586
584 681
584 796
584 865
584 913
584 1029
584 1224
584 1315
584 1392
584 1798
584 2275
584 2311
584 3192
584 3578
584 3706
584 3788
584 4534
584 5228
584 5239
584 5564
584 5715
584 5869
585 1
585 4
585 10
585 13
585 14
585 16
585 20
585 27
585 35
585 43
585 75
585 94
585 102
585 113
585 121
585 171
585 205
585 234
585 267
585 269
585 331
585 332
585 346
585 358
585 361
585 362
585 369
585 376
585 395
585 489
585 503
585 586
585 708
585 718
585 724
585 981
585 1150
585 1155
585 1195
585 1316
585 1323
585 1343
585 1352
585 1703
585 1759
585 1763
585 1905
585 1960
585 2083
585 2153
585 2416
585 2464
585 2518
585 2833
585 3038
585 3175
585 3261
585 3298
585 3403
585 3908
585 4205
585 4355
585 5195
585 5221
585 5539
585 6745
586 13
586 20
586 24
586 35
586 43
586 121
586 199
586 214
586 403
586 515
586 570
586 612
586 751
586 765
586 928
586 1091
586 1352
586 1396
586 1689
586 2500
586 3336
586 4205
586 4772
586 6456
587 13
587 20
587 588
587 1315
587 4574
587 6295
588 1
588 13
588 16
588 20
588 86
588 92
588 100
588 118
588 127
588 154
588 214
588 251
588 306
588 463
588 583
588 1392
589 13
589 35
589 113
589 121
589 210
589 343
589 346
589 405
589 754
589 983
589 999
589 1669
589 1838
589 2212
589 4496
589 4919
589 5865
590 14
590 26
590 66
590 280
590 301
590 334
590 439
590 549
590 671
591 13
591 16
592 4
592 10
592 13
592 14
592 24
592 26
592 39
592 59
592 87
592 92
592 214
592 306
592 325
592 331
592 615
592 1227
592 1334
593 13
593 16
593 20
593 118
593 382
594 16
594 154
595 13
595 23
595 24
595 56
595 123
595 144
595 229
595 435
595 464
595 486
595 513
595 604
595 621
595 624
595 636
595 659
595 721
595 780
595 1045
595 1103
595 1186
595 1224
595 1227
595 1234
595 1509
595 1545
595 1989
595 2048
595 2108
595 2313
595 2352
595 2440
595 2491
595 2509
595 2513
595 2598
595 2704
595 2722
595 3740
595 3840
595 4008
595 4022
595 4199
595 4381
595 5284
595 5510
595 5579
595 6894
595 7142
596 14
596 16
596 24
596 26
596 43
596 53
596 59
596 64
596 70
596 92
596 107
596 109
596 301
596 439
596 505
596 712
597 11
597 14
597 26
597 28
597 32
597 44
597 59
597 64
597 66
597 70
597 73
597 87
597 100
597 115
597 120
597 188
597 243
597 251
597 252
597 280
597 285
597 334
597 445
597 458
597 478
597 537
597 561
597 626
597 630
597 672
597 734
597 1253
597 1346
597 1496
597 1497
597 1638
597 1918
597 1975
597 2033
597 2913
597 2973
597 3658
597 3684
597 3701
597 3953
597 4615
597 5659
597 6063
597 6497
597 6507
598 13
598 549
599 13
599 16
599 66
599 67
599 92
599 113
599 118
599 181
599 205
599 222
599 410
599 489
599 495
599 641
599 1236
599 1252
599 2261
600 4
600 14
600 24
600 102
600 274
600 365
600 410
600 651
600 659
600 772
600 1061
600 1262
600 3250
600 3981
600 6219
601 195
602 401
603 272
604 16
604 1166
605 1
605 14
605 16
605 24
605 26
605 28
605 56
605 59
605 64
605 66
605 69
605 86
605 100
605 113
605 154
605 168
605 181
605 185
605 206
605 232
605 243
605 252
605 325
605 463
605 607
605 647
605 835
605 898
605 909
605 4190
605 5604
606 7
606 14
606 16
606 51
606 56
606 69
606 123
606 209
606 274
606 288
606 351
606 435
606 607
606 630
606 651
606 800
606 842
606 905
606 1108
606 1144
606 1168
606 1943
606 2084
606 2335
606 2427
606 3304
606 3662
606 3744
606 3944
606 4007
606 4553
606 5931
606 6351
606 6602
606 6669
607 36
607 43
608 605
609 7
609 16
609 26
609 30
609 3299
610 13
610 639
610 3327
611 13
611 24
611 1040
612 1
612 8
612 10
612 13
612 14
612 16
612 20
612 23
612 24
612 32
612 40
612 64
612 66
612 69
612 118
612 121
612 145
612 171
612 204
612 214
612 230
612 291
612 343
612 406
612 428
612 435
612 447
612 463
612 489
612 490
612 588
612 595
612 611
612 645
612 740
612 825
612 1036
612 1108
612 1143
612 1289
612 1502
612 1607
612 1610
612 3678
612 3822
612 3879
612 4166
613 614
613 3972
614 10
614 16
614 24
614 66
614 69
614 92
614 117
614 118
614 154
614 288
614 463
614 595
614 975
614 2617
614 3737
615 1
615 4
615 13
615 14
615 16
615 23
615 24
615 32
615 40
615 41
615 43
615 56
615 69
615 87
615 127
615 134
615 144
615 251
615 255
615 286
615 306
615 321
615 328
615 377
615 433
615 486
615 504
615 549
615 572
615 573
615 587
615 616
615 617
615 624
615 630
615 658
615 670
615 691
615 711
615 764
615 775
615 789
615 815
615 825
615 835
615 872
615 905
615 917
615 927
615 1021
615 1106
615 1148
615 1149
615 1164
615 1168
615 1180
615 1218
615 1234
615 1302
615 1319
615 1449
615 1580
615 1603
615 1833
615 1991
615 2014
615 2036
615 2108
615 2166
615 2239
615 2245
615 2263
615 2311
615 2366
615 2379
615 2390
615 2527
615 2537
615 2557
615 2757
615 3154
615 3415
615 3552
615 3636
615 3700
615 3705
615 3812
615 3824
615 3851
615 3996
615 4339
615 4444
615 4924
615 5049
615 5721
615 5854
615 6330
616 13
616 17
616 20
616 35
616 118
616 121
616 204
616 278
616 279
616 489
616 507
616 515
616 599
616 612
616 928
616 1017
616 1084
616 1352
616 1361
616 1689
616 3522
616 3668
616 6237
617 13
617 24
617 293
617 501
617 1091
617 4606
618 12
618 321
618 358
618 708
618 718
618 2277
618 2518
618 3514
618 4273
619 203
619 1345
620 10
620 13
620 24
620 58
620 87
620 102
620 144
620 206
620 1036
620 1426
620 1545
621 20
621 35
621 87
621 214
621 293
621 515
621 612
621 1017
621 1269
621 3673
621 3998
621 4131
621 4135
621 5876
621 5882
621 6000
621 6282
621 6310
622 4
622 13
622 14
622 16
622 20
622 24
622 66
622 306
622 463
622 1108
622 2503
622 6551
623 579
624 8
624 13
624 24
624 43
624 92
624 123
624 144
624 206
624 209
624 251
624 306
624 491
624 513
624 519
624 583
624 818
624 832
624 840
624 1289
624 1319
624 1546
624 2456
625 1
625 26
625 102
625 301
626 20
626 69
626 93
626 246
626 282
626 374
626 436
626 627
626 734
626 824
626 1253
626 1838
626 1928
626 2194
626 2331
626 2357
626 2534
626 2960
626 3007
626 3804
626 4559
626 5878
626 5937
626 6681
627 13
627 16
627 20
628 13
628 20
628 92
628 121
628 209
628 270
628 343
628 395
628 462
628 489
628 597
628 1289
628 1546
628 2391
629 8
629 13
629 16
629 20
629 24
629 66
629 69
629 102
629 113
629 118
629 121
629 144
629 306
629 343
629 1239
629 1252
629 1289
629 2070
630 4
630 10
630 13
630 14
630 16
630 20
630 24
630 35
630 39
630 92
630 93
630 100
630 121
630 124
630 214
630 267
630 282
630 293
630 309
630 317
630 318
630 346
630 386
630 403
630 428
630 441
630 450
630 462
630 463
630 482
630 492
630 515
630 518
630 612
630 622
630 629
630 631
630 639
630 704
630 726
630 737
630 751
630 787
630 819
630 828
630 863
630 865
630 889
630 912
630 925
630 1017
630 1029
630 1039
630 1079
630 1084
630 1098
630 1112
630 1195
630 1200
630 1222
630 1253
630 1265
630 1361
630 1433
630 1528
630 1549
630 1614
630 1615
630 1689
630 1723
630 1744
630 1763
630 1764
630 1780
630 1781
630 1905
630 1984
630 2017
630 2031
630 2090
630 2199
630 2213
630 2352
630 2387
630 2389
630 2391
630 2394
630 2416
630 2441
630 2552
630 2654
630 2798
630 2810
630 2900
630 2939
630 3090
630 3235
630 3397
630 3469
630 3593
630 3752
630 3804
630 3913
630 3957
630 4150
630 4160
630 4602
630 4662
630 4754
630 4809
630 5628
630 5695
630 6032
630 6068
630 6088
630 6369
631 13
631 20
631 43
631 117
631 343
631 497
632 16
633 14
633 26
633 39
633 56
633 59
633 64
633 100
633 109
633 150
633 195
633 205
633 234
633 285
633 325
633 428
633 464
633 486
633 881
633 1243
633 2746
634 24
634 81
634 1252
634 1419
634 2794
635 26
635 92
635 181
635 260
636 13
636 20
636 121
636 181
636 214
636 374
636 408
636 436
636 448
636 509
636 548
636 734
636 824
636 863
636 979
636 1026
636 1091
636 1114
636 1181
636 1196
636 1322
636 1459
636 2194
636 2690
636 3048
636 3983
636 4552
636 5126
636 6969
637 24
637 56
637 87
637 113
637 463
637 502
637 573
637 1144
637 1840
637 2012
637 2076
637 5087
637 5596
637 6376
638 293
638 403
638 405
638 479
638 639
638 726
638 873
638 887
638 937
638 944
638 1039
638 1047
638 1084
638 1150
638 1281
638 1349
638 1733
638 2821
638 4019
638 4281
639 1
639 7
639 13
639 14
639 16
639 20
639 24
639 69
639 87
639 90
639 92
639 118
639 154
639 171
639 303
639 463
639 756
639 1108
639 1158
639 6721
639 6729
640 24
640 43
640 92
640 118
640 120
640 144
640 195
640 343
640 825
640 837
640 1108
640 2907
640 3586
641 4
641 13
641 43
641 102
641 450
641 518
641 563
641 1425
641 1518
641 2560
641 2889
641 3433
641 6814
642 16
642 84
642 123
642 494
642 506
642 621
642 630
642 636
642 1045
642 1162
642 1440
642 2104
642 2108
642 2285
642 3376
642 3916
642 4573
643 4
643 13
643 20
643 69
643 118
643 370
643 463
643 2211
643 3747
643 3807
643 4585
644 24
644 102
644 343
644 597
644 2199
644 4056
644 5902
645 8
645 13
645 16
645 24
645 41
645 56
645 69
645 87
645 92
645 106
645 118
645 139
645 154
645 209
645 251
645 274
645 300
645 439
645 464
645 477
645 504
645 624
645 701
645 835
645 905
645 1055
645 1160
645 1582
645 1632
645 1633
645 1648
645 1879
645 2048
645 2550
645 2652
645 2975
645 3304
646 13
646 16
646 69
646 87
646 113
646 291
647 43
648 649
650 13
650 43
650 343
650 651
650 958
650 1685
650 1742
650 1915
650 1964
650 2076
650 2186
650 3176
650 4365
651 10
651 14
651 43
651 64
651 144
651 928
651 2199
651 3673
652 16
652 1158
653 222
653 394
653 719
654 43
654 436
655 1
655 4
655 8
655 13
655 16
655 20
655 24
655 40
655 66
655 69
655 113
655 117
655 123
655 171
655 214
655 489
655 1343
655 3693
655 3976
656 10
656 13
656 41
656 43
656 56
656 121
656 238
656 286
656 327
656 425
656 435
656 468
656 483
656 580
656 651
656 653
656 657
656 722
656 1073
656 1115
656 1120
656 1144
656 1149
656 1164
656 1168
656 1524
656 1633
656 1829
656 2103
656 2121
656 2421
656 2536
656 2540
656 3675
656 3720
656 4059
656 4339
656 4510
656 4980
657 24
657 280
658 24
659 13
659 214
659 343
659 489
659 1029
660 24
661 40
661 92
662 20
662 402
662 404
662 520
662 3668
662 6852
663 56
663 69
663 121
664 24
664 123
664 144
664 280
664 506
664 732
664 772
664 786
664 2916
665 45
665 435
666 1
666 20
666 92
666 474
666 492
666 667
666 711
666 1286
666 3233
667 13
667 16
667 20
667 40
667 113
667 121
668 26
668 43
669 4
669 14
669 93
669 280
669 321
669 428
669 507
669 708
669 726
669 869
669 1044
669 1098
669 1100
669 1392
669 1763
669 2952
670 1
670 4
670 13
670 16
670 43
670 127
670 206
670 209
670 251
670 292
670 343
670 435
670 1912
670 2154
671 6
671 11
671 13
671 14
671 16
671 28
671 32
671 35
671 39
671 43
671 59
671 64
671 70
671 87
671 120
671 121
671 128
671 150
671 209
671 251
671 252
671 268
671 269
671 285
671 325
671 340
671 428
671 446
671 450
671 477
671 486
671 595
671 597
671 1098
671 1265
671 1288
671 2264
671 5247
671 5579
672 13
672 20
672 26
672 44
672 93
672 121
672 387
672 562
672 614
672 675
672 708
672 828
672 1044
672 1051
672 1181
672 1253
672 2009
672 3153
672 4029
672 4047
672 4534
672 4719
672 5713
672 6069
672 6449
673 13
673 21
673 93
673 124
673 998
673 1044
673 1051
673 3979
673 5025
673 5992
673 7129
674 13
674 16
674 20
674 40
675 4
675 16
675 20
675 24
675 109
675 113
675 121
675 144
675 145
675 146
675 154
675 230
675 280
675 463
675 511
675 783
675 849
675 1343
676 16
676 56
678 679
679 680
679 4224
680 441
680 681
681 1
681 14
681 57
681 66
681 69
681 100
681 108
681 161
681 171
681 463
681 1056
682 317
682 449
682 632
682 1314
683 184
683 229
684 13
684 43
684 92
684 120
684 206
684 214
684 355
684 622
684 889
684 1984
684 2352
684 2393
684 5876
684 5913
684 7073
685 13
685 14
685 16
685 24
685 40
685 100
685 113
685 118
685 154
685 507
685 3816
685 5978
686 13
686 40
686 92
686 113
686 825
686 1168
687 1
687 13
687 16
687 129
687 688
687 689
687 871
687 1140
687 1714
687 4057
687 4339
688 24
689 26
690 14
690 20
690 321
690 788
690 1100
690 1157
690 1460
690 1478
690 1919
690 2502
690 2922
690 4088
690 4147
690 5321
690 5806
691 24
691 43
692 20
692 113
692 204
692 353
692 376
692 405
692 561
692 786
692 893
692 1035
692 1065
692 1711
692 3329
692 3333
692 3334
692 3347
692 3793
692 4033
692 4242
692 4303
692 4446
692 4946
692 5582
693 24
693 123
693 352
693 353
693 361
693 694
693 695
693 720
693 893
693 944
693 1035
693 1711
693 3016
693 3306
693 5096
694 695
694 705
694 893
694 1065
694 5759
695 13
695 16
695 66
695 171
695 463
695 857
696 13
696 14
696 43
696 59
696 87
696 92
696 102
696 697
696 1252
696 1382
697 24
698 66
698 102
698 581
698 699
698 744
698 1151
698 1252
698 4604
699 14
699 30
699 32
699 44
699 58
699 64
699 81
699 87
699 102
699 123
699 195
699 206
699 252
699 280
699 334
699 441
699 561
699 573
699 928
699 1221
699 2879
699 3187
699 4540
700 44
700 98
700 521
700 622
700 708
700 894
701 20
701 39
701 87
701 92
701 210
701 214
701 301
701 346
701 442
701 492
701 544
701 627
701 702
701 748
701 1037
701 1075
701 1734
701 4338
701 6637
702 1
702 13
702 16
702 24
702 66
702 92
702 100
702 113
702 379
702 435
702 519
702 1392
703 13
703 121
703 222
704 16
705 7
705 10
705 13
705 16
705 20
705 24
705 40
705 113
705 306
705 463
705 489
705 706
706 13
706 20
706 24
706 306
706 549
706 673
706 4644
707 16
707 24
707 214
708 1
708 10
708 13
708 16
708 24
708 40
708 56
708 66
708 92
708 100
708 113
708 118
708 121
708 144
708 154
708 168
708 489
708 496
708 540
708 615
708 797
708 849
708 958
708 1143
708 1144
708 1449
708 1817
708 2012
708 2162
708 2451
708 3521
708 4924
708 5234
709 382
710 1
710 7
710 13
710 16
710 20
710 66
710 102
710 113
710 149
710 214
710 471
710 2677
711 4
711 6
711 7
711 13
711 16
711 20
711 24
711 39
711 40
711 43
711 44
711 66
711 92
711 100
711 102
711 113
711 118
711 121
711 123
711 144
711 145
711 209
711 334
711 433
711 513
711 825
711 835
711 928
711 2013
711 2130
711 3700
711 4573
712 1
712 13
712 16
712 24
712 92
712 102
712 113
712 144
712 205
712 299
712 513
712 610
712 669
712 1158
712 3820
713 4
713 24
713 102
713 214
714 13
714 214
714 561
714 798
715 10
715 13
715 69
715 100
715 123
716 24
716 144
716 214
716 295
717 20
717 39
717 58
717 86
717 87
717 115
717 206
717 319
717 351
717 561
717 732
717 845
717 1066
717 1497
717 1829
717 1865
717 3440
717 5324
718 7
718 13
718 16
718 39
718 40
718 43
718 45
718 54
718 66
718 87
718 92
718 102
718 107
718 118
718 144
718 154
718 203
718 209
718 328
718 343
718 486
718 719
718 755
718 800
718 812
718 1617
718 1632
718 2150
719 1
719 4
719 13
719 343
719 457
719 549
719 738
719 1021
719 1302
719 1331
719 1686
719 2123
719 2190
719 6741
720 10
720 20
720 102
720 365
721 1
721 13
721 20
721 32
721 35
721 121
721 144
721 251
721 253
721 278
721 279
721 343
721 403
721 449
721 458
721 479
721 486
721 515
721 573
721 612
721 614
721 639
721 715
721 1016
721 1124
721 2249
721 2251
721 2448
721 3223
721 3680
721 3788
721 4580
721 4695
721 4772
721 4790
721 6094
721 6149
721 6346
721 6552
721 7318
722 14
722 16
722 20
722 24
722 35
722 43
722 59
722 147
722 293
722 316
722 703
722 928
722 1315
722 1628
722 1724
722 2502
722 2560
722 2923
722 3094
722 4106
722 4474
722 4595
722 4703
722 5720
722 6034
722 7291
723 17
723 318
723 403
723 405
723 612
723 639
723 724
723 889
723 1261
723 2357
723 2814
723 2939
723 5606
724 4
724 10
724 14
724 20
724 24
724 40
724 43
724 54
724 64
724 66
724 67
724 69
724 102
724 109
724 139
724 154
724 188
724 205
724 206
724 214
724 463
724 464
724 486
724 650
724 653
724 825
724 857
724 862
724 890
724 896
724 1108
724 1160
724 2084
724 2145
724 2174
724 3167
725 726
726 4
726 10
726 13
726 16
726 20
726 56
726 69
726 117
726 134
726 144
726 145
726 171
726 184
726 463
726 489
726 490
726 849
726 909
726 1544
726 1700
726 2211
727 14
727 16
727 325
727 561
728 24
728 392
728 729
728 1345
728 2184
728 5479
729 20
730 13
730 24
730 40
730 56
730 69
730 87
730 121
730 327
730 406
730 561
730 860
730 1211
730 1259
730 2101
730 2842
730 3410
730 3539
730 3956
730 4072
730 4282
730 4746
730 4876
731 24
731 41
731 56
731 69
731 119
731 121
731 125
731 154
731 171
731 205
731 295
731 359
731 363
731 490
731 499
731 513
731 596
731 625
731 656
731 670
731 732
731 737
731 815
731 862
731 872
731 882
731 905
731 927
731 975
731 1008
731 1106
731 1143
731 1366
731 1674
731 1702
731 1771
731 1971
731 2036
731 2073
731 2103
731 2109
731 2646
731 2652
731 2743
731 2776
731 2911
731 3013
731 3055
731 3317
731 3618
731 4704
731 5459
732 16
732 24
732 54
732 56
732 58
732 66
732 90
732 92
732 113
732 121
732 379
732 463
732 513
732 719
732 740
732 1108
732 2430
732 2753
733 20
733 87
733 293
733 392
733 518
733 561
733 622
733 734
733 985
733 1029
733 1156
733 3255
734 13
734 16
734 20
734 51
734 66
734 118
734 123
734 154
734 171
734 357
734 463
734 1289
735 20
735 26
735 40
735 144
735 205
735 325
735 406
735 428
735 2430
735 2593
735 2729
735 5998
736 35
736 93
736 98
736 322
736 324
736 342
736 346
736 450
736 479
736 492
736 509
736 631
736 704
736 864
736 865
736 1044
736 1195
736 1450
736 1763
736 2371
736 3619
736 5124
736 6066
737 16
737 87
738 1
738 14
738 43
738 70
738 86
738 87
739 105
739 2912
740 1
740 16
740 20
740 43
740 66
740 87
740 92
740 210
740 306
741 16
741 20
741 24
741 79
741 208
741 214
741 332
741 395
741 913
741 1037
741 1735
741 1750
741 1764
741 3538
741 4879
742 12
742 14
742 20
742 214
742 492
742 544
742 1037
742 3090
743 16
743 306
744 4
744 13
744 24
744 41
744 69
744 266
744 287
744 292
744 377
744 439
744 549
744 657
744 745
744 905
744 1178
744 1477
744 4604
744 5461
745 26
746 403
746 479
746 2608
747 66
747 144
747 2770
748 16
748 24
748 26
748 2582
748 6460
749 121
750 1
750 7
750 13
750 14
750 59
750 64
750 206
750 306
750 353
750 380
750 583
750 751
750 1155
750 2400
750 3335
751 16
751 20
751 69
751 113
751 121
751 154
751 288
751 365
751 463
751 486
751 1115
752 1
752 10
752 13
752 14
752 32
752 35
752 39
752 109
752 135
752 209
752 293
752 296
752 585
752 818
753 754
754 24
754 463
754 818
754 1160
755 1
755 4
755 24
755 41
755 44
755 56
755 69
755 70
755 87
755 99
755 120
755 123
755 148
755 196
755 266
755 561
755 592
755 596
755 756
755 779
755 1022
755 1971
755 1993
755 2098
755 2895
755 4800
755 6213
756 24
756 39
756 41
756 56
756 69
756 205
756 266
756 288
756 306
756 327
756 757
756 885
756 975
756 1003
756 1028
756 1042
756 1076
756 1143
756 1168
756 1179
756 1546
756 1568
756 1691
756 1741
756 1959
756 2276
756 2776
756 3169
756 5969
757 14
757 251
757 280
757 433
757 453
757 758
757 3187
758 4
758 20
758 343
758 549
758 732
758 759
758 765
758 786
758 787
758 928
758 1017
758 1038
758 1482
758 1606
758 4166
758 5023
758 5711
759 1
759 13
759 16
759 20
759 43
759 113
759 121
759 299
759 463
759 490
759 934
759 2340
759 4876
760 405
760 3011
761 150
761 255
761 410
761 616
761 762
761 764
761 1444
761 1599
761 1859
761 2107
761 2586
761 3584
761 3655
761 4522
761 5236
761 5669
761 6241
761 6265
763 240
763 518
763 563
763 1231
763 1253
763 1488
763 1723
764 4
764 10
764 13
764 20
764 92
764 113
764 549
764 563
764 765
764 786
764 865
764 928
764 1017
764 1482
764 5016
764 5096
764 5229
765 13
765 20
765 24
765 41
765 66
765 67
765 92
765 100
765 109
765 113
765 118
765 121
765 134
765 181
765 214
765 379
765 428
765 435
765 463
765 489
765 640
765 731
765 732
765 785
765 825
765 849
765 1308
765 1607
765 5696
766 13
766 16
766 69
766 150
766 325
766 1392
766 4605
767 20
767 949
767 3367
769 1
769 16
769 92
769 121
769 144
769 274
769 719
769 1044
769 2102
769 2685
770 1
770 8
770 10
770 13
770 14
770 16
770 32
770 58
770 81
770 87
770 92
770 145
770 771
770 928
770 1975
770 2119
770 2713
770 3121
770 6361
771 13
771 16
771 20
771 24
771 44
771 69
771 92
771 118
771 121
771 154
771 214
771 279
771 288
771 345
771 352
771 403
771 405
771 435
771 463
771 479
771 944
771 1103
771 1108
771 1295
771 1752
771 1968
771 1990
771 2710
771 2958
771 3272
771 3793
771 4910
771 5022
771 5061
771 5102
771 5184
771 5187
771 6300
771 7139
772 4
772 10
772 14
772 26
772 139
772 203
772 214
772 222
772 292
772 328
772 340
772 540
772 758
772 773
772 775
772 800
772 962
772 1843
772 2310
772 2934
772 3402
772 3628
772 4119
772 4536
772 4641
772 5244
772 5365
772 5371
772 5448
772 5570
772 6884
773 561
775 20
776 24
777 69
777 696
777 2263
777 3173
777 3987
778 511
778 854
779 13
779 24
779 306
780 1
780 20
780 109
780 144
780 549
780 578
780 597
780 2560
781 106
781 109
781 212
781 5319
782 24
782 26
782 30
782 144
783 1
783 13
783 14
783 16
783 39
783 45
783 109
783 229
783 280
783 306
783 486
783 490
783 495
783 504
783 555
783 590
783 670
783 891
783 2098
783 2532
783 3158
783 3187
783 5097
784 92
784 121
784 720
784 860
784 1282
784 2006
785 14
785 87
785 120
785 206
785 350
785 732
785 764
785 765
785 786
785 925
785 1289
785 1339
786 1
786 7
786 16
786 20
786 24
786 26
786 66
786 87
786 92
786 109
786 113
786 144
786 146
786 214
786 463
786 489
786 549
786 772
786 811
786 849
786 1103
786 1235
786 2463
786 3929
787 16
787 20
787 24
787 66
787 69
787 92
787 100
787 117
787 121
787 205
787 463
787 606
787 624
787 628
787 659
787 1108
787 2396
787 2488
787 3807
788 4
788 13
788 16
788 24
788 56
788 66
788 113
788 168
788 325
788 412
788 435
788 489
788 549
788 783
788 825
788 3217
788 3308
788 5794
789 1
789 24
789 26
789 43
789 87
790 45
790 64
790 117
790 280
790 448
791 1
791 87
791 188
791 209
791 292
791 788
791 796
791 1153
792 16
792 121
792 1303
792 5625
793 639
794 4258
794 6570
795 24
795 26
795 81
796 16
796 66
796 86
796 114
796 118
796 274
796 469
796 624
796 1061
797 332
798 20
798 1703
799 800
800 13
800 39
800 43
800 81
800 102
800 115
800 265
800 328
800 343
800 365
800 597
800 714
800 928
800 1115
800 1332
800 1440
800 2722
802 26
802 301
802 328
802 579
802 1072
803 11
803 14
803 87
803 417
803 561
803 1206
803 6568
804 16
804 150
804 205
805 4
805 56
805 108
805 214
805 696
805 975
805 1066
805 1612
805 1682
805 1909
805 1926
805 2053
805 2196
805 2208
805 3280
805 3304
805 3476
805 3504
805 4829
805 4996
805 5452
806 16
806 35
806 39
806 188
806 503
806 807
806 2232
806 2234
806 2243
806 4457
806 7081
807 13
807 16
807 808
807 2180
808 14
808 43
808 87
809 20
809 121
811 1
811 20
811 24
811 41
811 290
811 379
811 540
811 812
811 1042
811 1056
811 1527
811 1742
811 2137
811 2867
811 2883
811 6755
811 6777
812 32
812 43
812 87
812 424
813 16
814 43
814 106
814 205
815 13
815 43
815 102
815 334
816 20
816 39
816 92
816 121
816 928
817 463
818 147
818 183
818 201
818 207
818 269
818 440
818 446
818 494
818 519
818 589
818 630
818 641
818 672
818 716
818 722
818 741
818 764
818 858
818 861
818 950
818 962
818 1032
818 1217
818 1218
818 1230
818 1338
818 1382
818 1979
818 2035
818 2296
818 2312
818 2916
818 2930
818 3802
818 3959
818 4531
818 4550
818 4867
818 5119
819 6
819 10
819 13
819 14
819 16
819 20
819 24
819 35
819 40
819 87
819 118
819 121
819 134
819 144
819 373
819 376
819 463
819 515
819 697
819 792
819 849
819 1490
819 2002
819 2171
819 3807
820 20
820 121
820 2844
821 16
822 26
822 592
822 1302
823 39
823 492
823 570
823 686
823 708
823 824
823 1549
823 6966
824 4
824 7
824 13
824 16
824 20
824 24
824 54
824 100
824 102
824 113
824 205
824 214
824 382
824 463
824 486
824 783
824 825
824 871
824 1507
824 2014
824 3280
825 14
825 19
825 26
825 28
825 32
825 35
825 44
825 45
825 64
825 70
825 87
825 107
825 120
825 123
825 139
825 168
825 188
825 234
825 243
825 251
825 252
825 268
825 274
825 278
825 279
825 280
825 293
825 334
825 342
825 365
825 424
825 445
825 482
825 513
825 515
825 561
825 586
825 612
825 630
825 638
825 721
825 726
825 765
825 818
825 856
825 922
825 1002
825 1017
825 1019
825 1038
825 1148
825 1162
825 1224
825 1319
825 1323
825 1436
825 1492
825 1575
825 1606
825 2280
825 2312
825 2332
825 2381
825 2500
825 2773
825 3126
825 3532
825 3603
825 3821
825 3860
825 3883
825 3906
825 4160
825 5673
825 5804
825 5964
825 6028
825 6300
826 13
827 520
827 563
827 828
827 1044
827 3668
827 6142
828 4
828 13
828 16
828 1108
828 2012
828 2438
829 1
829 13
829 16
829 20
829 40
829 106
829 113
829 118
829 121
829 154
829 171
829 205
829 285
829 463
829 469
829 486
829 489
829 4550
829 5100
829 5885
829 6073
831 14
831 16
831 48
831 59
831 87
831 950
832 1
832 4
832 13
832 14
832 20
832 24
832 28
832 92
832 134
832 264
832 305
832 512
832 540
832 590
832 628
832 691
832 869
832 1066
832 1146
832 1357
832 1802
832 2067
832 2214
832 2263
832 2379
832 2421
832 2665
832 2745
832 3339
832 3662
832 3798
832 4311
832 4314
832 5047
832 5441
833 56
833 108
834 4
834 24
834 26
834 69
834 137
834 463
834 495
834 592
834 620
834 825
834 857
834 894
834 1613
834 2291
834 2300
835 1
835 13
835 24
835 26
835 35
835 64
835 109
835 225
835 346
835 503
835 643
835 670
835 1079
835 1155
835 1521
835 3327
835 3532
835 3721
835 6864
836 6
836 10
836 13
836 14
836 16
836 24
836 40
836 43
836 87
836 118
836 121
836 154
836 463
836 486
836 1324
837 16
837 20
837 66
837 92
837 154
837 435
837 463
837 465
837 1056
838 4
838 16
838 20
838 66
838 67
838 118
838 325
838 345
838 370
838 6525
840 13
840 92
840 305
840 630
840 1362
841 40
842 1
842 10
842 13
842 26
842 43
843 26
843 59
843 301
843 579
844 14
844 102
844 450
844 671
844 912
844 1181
845 366
845 702
845 710
845 869
845 894
845 1130
845 1273
845 1315
845 1735
845 2481
845 2502
845 4975
846 10
846 13
846 16
846 1289
846 1785
847 1
847 10
847 13
847 14
847 24
847 41
847 43
847 56
847 64
847 67
847 69
847 87
847 92
847 118
847 127
847 134
847 154
847 195
847 229
847 234
847 250
847 286
847 291
847 293
847 433
847 463
847 573
847 595
847 636
847 731
847 860
847 1131
847 1304
847 1509
847 1742
847 2010
847 2094
847 2141
847 2145
847 2263
847 2491
847 2677
847 2781
847 2860
847 2979
847 3158
847 3169
847 3308
847 3592
847 3660
847 3744
847 3921
847 3970
847 4232
847 4381
847 4510
847 5049
847 5901
847 6097
847 6160
847 6228
848 16
848 301
848 5405
849 13
849 14
849 23
849 26
849 32
849 39
849 44
849 56
849 59
849 64
849 69
849 90
849 109
849 200
849 216
849 229
849 260
849 306
849 325
849 330
849 425
849 435
849 450
849 485
849 486
849 490
849 495
849 588
849 595
849 600
849 615
849 624
849 633
849 645
849 664
849 711
849 731
849 750
849 756
849 784
849 795
849 847
849 861
849 872
849 1042
849 1106
849 1143
849 1170
849 1234
849 1488
849 1831
849 1873
849 2048
849 2074
849 2757
849 2854
849 3637
849 3720
849 4873
849 4914
849 5049
850 16
850 20
850 121
852 39
852 48
853 113
854 69
854 102
854 463
855 856
856 20
856 21
856 34
856 70
856 93
856 121
856 279
856 403
856 448
856 474
856 515
856 681
856 1017
856 1054
856 1531
856 1689
856 2767
856 3668
856 4177
856 5678
857 4
857 24
857 195
857 399
857 615
857 818
857 1339
857 1632
857 1865
857 1912
857 2035
857 2489
857 3168
857 5577
858 16
858 206
858 293
858 2462
858 6555
859 13
859 24
859 26
859 87
859 92
859 109
860 14
860 32
860 39
860 43
860 70
860 87
860 117
860 123
860 195
860 251
860 252
860 284
860 285
860 308
860 441
860 446
860 506
860 513
860 519
860 584
860 764
860 765
860 786
860 788
860 818
860 825
860 861
860 912
860 1040
860 1084
860 1289
860 1323
860 1689
860 2121
860 2328
860 2332
860 2891
860 3235
860 3447
860 4335
860 5330
860 5518
861 12
861 13
861 24
861 210
861 255
861 287
861 317
861 318
861 386
861 395
861 398
861 446
861 492
861 562
861 695
861 734
861 787
861 874
861 885
861 913
861 1037
861 1265
861 1730
861 1747
861 3978
861 4128
861 4484
861 5714
861 6870
861 7170
862 13
862 14
862 24
862 43
862 86
862 729
862 788
862 863
862 1319
863 4
863 7
863 10
863 13
863 14
863 16
863 20
863 69
863 92
863 121
863 428
863 2096
863 2175
864 7
864 10
864 13
864 16
864 20
864 24
864 92
864 113
864 154
864 463
864 859
865 4
865 13
865 16
865 24
865 66
865 72
865 113
865 118
865 295
865 463
866 1
866 4
866 16
866 20
866 24
867 16
867 92
867 1392
868 671
869 1
869 6
869 13
869 14
869 16
869 66
869 92
869 100
869 118
869 214
869 1346
870 10
870 405
870 5634
871 14
871 20
871 43
871 64
871 102
871 292
871 293
871 686
871 702
871 754
871 1181
871 3860
871 3889
871 3893
871 3914
871 6314
872 1
872 13
872 14
872 24
872 26
872 32
872 39
872 40
872 44
872 53
872 58
872 72
872 87
872 107
872 115
872 117
872 123
872 195
872 206
872 209
872 251
872 280
872 295
872 301
872 441
872 561
872 630
872 788
872 893
872 912
872 1148
872 1315
872 1496
872 1932
872 2357
872 2514
872 4569
872 5546
872 5876
872 6362
873 16
873 20
873 26
873 121
873 811
873 882
873 4656
874 13
874 16
874 54
874 57
874 69
874 118
874 121
875 16
875 20
875 24
875 113
875 876
876 123
876 513
877 16
877 20
877 123
878 4
878 16
878 24
878 463
881 244
881 330
881 635
881 691
881 1836
881 1840
881 2014
881 2716
881 3720
882 8
882 24
882 92
882 144
882 342
882 352
882 549
882 4135
882 4337
882 4619
882 4627
882 6578
883 121
883 123
883 1392
884 13
884 35
884 121
884 352
884 369
884 449
884 798
884 819
884 873
884 1039
884 1047
884 1079
884 1080
884 1095
884 1261
884 1268
884 1285
884 1305
884 1312
884 1392
884 1490
884 1751
884 1941
884 2050
884 2055
884 4169
884 5165
884 5190
885 8
885 20
885 24
885 32
885 43
885 53
885 92
885 102
885 144
885 260
885 280
885 322
885 325
885 366
885 367
885 447
885 545
885 674
885 711
885 726
885 926
885 938
885 974
885 993
885 3192
885 5335
885 6259
886 13
886 16
887 14
887 16
887 20
888 6
888 13
889 20
889 24
889 26
889 66
889 67
889 92
889 109
889 134
889 209
889 229
889 251
889 463
889 890
889 1148
889 1225
889 2528
890 6
890 8
890 14
890 39
890 45
890 87
890 109
890 114
890 123
890 252
890 280
890 380
890 428
890 463
890 486
890 1569
890 3998
890 4549
890 6167
891 56
891 75
891 892
891 894
891 1599
891 1794
891 2699
891 2749
891 3719
891 4086
891 4187
893 1
893 13
893 16
893 20
893 24
893 44
893 54
893 66
893 69
893 100
893 102
893 113
893 118
893 171
893 288
893 380
893 463
893 489
893 495
893 731
893 975
893 1509
893 1607
893 3973
894 1
894 13
894 14
894 16
894 20
894 24
894 28
894 39
894 87
894 102
894 121
894 280
894 285
894 1724
894 3461
894 4320
895 1
895 13
895 66
896 113
896 897
898 43
899 1
899 13
899 14
899 16
899 20
899 40
899 43
899 69
899 118
899 121
899 857
899 3539
900 13
900 16
901 13
902 43
903 92
904 327
904 905
904 7332
905 1
905 10
905 13
905 14
905 16
905 20
905 24
905 26
905 28
905 39
905 43
905 87
905 113
905 121
905 168
905 343
905 441
905 521
905 561
905 2189
905 2718
905 2724
905 3330
905 3739
905 3944
906 26
906 43
907 24
908 16
908 24
908 118
908 843
909 1
909 13
909 14
909 23
909 24
909 41
909 51
909 56
909 69
909 87
909 109
909 113
909 134
909 184
909 205
909 206
909 229
909 251
909 291
909 365
909 382
909 428
909 520
909 539
909 561
909 624
909 731
909 860
909 910
909 956
909 975
909 1078
909 1235
909 1319
909 2145
909 2491
909 3172
909 4510
909 4553
909 5754
910 734
910 3153
911 16
911 825
912 4
912 13
912 16
912 20
912 66
912 100
912 109
912 121
912 171
912 214
912 252
912 463
912 489
912 495
912 504
912 542
912 818
912 857
912 890
912 962
912 975
912 2463
912 2731
913 4
913 16
913 56
913 67
913 134
913 182
913 463
913 1873
914 678
915 16
915 26
915 67
915 69
915 463
915 592
915 891
915 1959
916 13
916 16
916 20
916 92
916 463
916 469
916 542
916 1982
916 2495
917 10
917 43
918 875
918 919
918 1123
918 1379
918 1400
918 4637
919 13
919 16
919 20
919 43
919 92
919 113
919 154
919 379
919 1089
919 1392
919 1408
919 1736
921 10
921 26
922 20
922 35
922 121
922 353
922 864
922 923
922 4418
922 5621
923 16
923 20
923 40
923 113
923 181
923 463
923 2698
923 5550
925 20
925 473
925 824
925 926
925 1181
926 13
926 45
926 706
926 927
927 1
927 24
927 766
927 928
927 1392
927 1426
927 1545
927 2430
928 1
928 4
928 10
928 13
928 14
928 16
928 20
928 26
928 43
928 44
928 64
928 66
928 69
928 92
928 113
928 144
928 199
928 214
928 234
928 428
928 469
928 611
928 630
928 960
930 13
930 293
930 931
930 944
930 1212
930 1434
930 1551
930 1567
930 1572
930 2393
930 5148
931 10
931 16
931 20
931 24
931 113
931 463
931 800
931 1293
931 1501
931 1758
932 463
933 305
933 542
933 549
933 696
933 934
933 2089
934 10
934 13
934 20
934 214
934 293
934 343
934 353
934 482
934 1039
934 1564
934 1888
934 3080
934 3254
934 5333
934 6172
936 937
937 10
937 14
937 16
937 20
937 66
937 69
937 134
937 260
937 463
938 13
938 20
938 66
938 69
938 205
939 20
940 403
941 24
941 811
942 26
943 13
943 16
943 214
943 463
944 4
944 10
944 16
944 69
944 113
944 205
944 463
944 1108
945 335
946 1
946 20
946 56
946 825
946 1197
947 20
947 304
947 353
947 948
947 1418
947 1437
947 3810
947 4756
948 13
948 16
948 463
948 843
948 1758
948 4613
949 16
949 69
949 154
949 269
950 13
950 14
950 16
950 20
950 87
950 154
950 205
950 335
950 350
950 352
950 374
950 392
950 436
950 442
950 463
950 561
950 612
950 715
950 863
950 878
950 885
950 979
950 1181
950 1730
950 2168
950 2199
950 2331
950 2352
950 2435
950 2504
950 2810
950 2811
950 2875
950 2897
950 3042
950 3101
950 3175
950 3433
950 3633
950 3645
950 3674
950 3749
950 3793
950 3818
950 4131
950 4457
950 4474
950 4593
950 4603
950 4870
950 5286
950 5593
950 6557
951 6
951 13
951 14
951 39
951 59
951 64
951 123
951 150
951 243
951 251
951 265
951 325
951 345
951 428
951 486
951 549
951 561
951 597
951 765
951 847
952 1
952 10
952 24
953 20
953 39
953 206
953 243
953 285
953 306
953 447
955 13
955 113
955 433
955 849
956 20
956 43
956 252
956 305
956 957
956 1721
956 1822
956 1879
956 3439
957 14
957 20
957 39
957 44
957 64
957 70
957 209
957 278
957 284
958 24
959 87
959 511
959 521
960 17
960 20
960 35
960 277
960 279
960 342
960 403
960 462
960 515
960 521
960 622
960 889
960 893
960 912
960 1039
960 1200
960 1253
960 1361
960 1564
960 1589
960 1689
960 1764
960 2213
960 2227
960 2441
960 2810
960 3235
960 3279
960 3811
960 3957
960 4174
960 6063
960 6821
961 494
961 497
961 584
961 950
961 962
962 13
962 14
962 28
962 75
962 102
962 317
962 395
962 448
962 450
962 463
962 492
962 515
962 734
962 1265
962 1528
962 3906
963 964
963 1855
963 2086
963 2439
964 24
964 965
965 20
965 24
965 172
965 214
965 953
965 1146
965 1220
965 1693
965 2316
965 2469
965 2914
965 2977
965 4813
965 5256
965 5552
965 5630
965 6194
966 1
966 6
966 13
966 16
966 43
966 69
966 161
966 1792
967 10
967 17
967 20
967 35
967 288
967 304
967 352
967 376
967 404
967 515
967 612
967 937
967 1044
967 1155
967 1268
967 1271
967 1349
967 1652
967 1689
967 2038
967 2043
967 2936
967 2937
967 2957
967 4127
967 4552
967 4900
967 5070
967 5181
967 5195
967 5345
967 5882
967 6634
967 7181
969 92
970 16
970 41
970 127
970 293
970 306
970 592
970 741
970 975
970 1027
970 1577
970 4734
970 6108
970 6133
971 13
971 26
971 374
971 436
971 549
971 3320
972 13
972 301
973 284
973 374
973 436
973 515
973 913
973 3942
973 5607
974 10
974 16
974 20
974 92
974 100
975 13
975 14
975 16
975 87
975 123
975 222
975 238
975 251
975 295
975 305
975 306
975 340
975 453
975 491
975 513
975 540
975 561
975 583
975 589
975 595
975 616
975 636
975 644
975 761
975 764
975 772
975 818
975 884
975 976
975 1077
975 1115
975 1218
975 1243
975 1319
975 1339
975 1363
975 1515
975 1525
975 1530
975 1714
975 1758
975 1841
975 2012
975 2047
975 2048
975 2108
975 2193
975 2221
975 2242
975 2488
975 2495
975 2587
975 2698
975 2745
975 2867
975 3183
975 3280
975 3304
975 3307
975 3461
975 3572
975 3583
975 3584
975 3718
975 3839
975 4162
975 4288
975 4444
975 4546
975 4582
975 5017
975 5515
975 6376
975 6918
975 7364
976 563
977 24
978 13
978 92
978 583
979 1
979 4
979 10
979 13
979 14
979 16
979 20
979 24
979 32
979 43
979 48
979 66
979 92
979 121
979 123
979 154
979 214
979 305
979 343
979 365
979 380
979 399
979 493
979 513
979 586
979 589
979 630
979 641
979 659
979 764
979 885
979 976
979 1148
979 1315
979 1347
979 1357
979 1495
979 2242
979 3282
979 3461
979 3638
979 3693
979 3963
979 3990
979 4008
979 4355
979 5620
979 5791
979 6265
980 981
981 16
981 24
981 113
982 20
982 983
983 13
983 16
983 92
983 100
984 374
984 436
984 509
984 708
984 734
984 866
984 979
984 985
984 999
984 1123
984 2224
984 5778
984 5873
985 121
985 392
985 425
985 2518
986 987
986 5850
987 988
988 1
988 26
990 20
990 3550
991 16
991 952
991 992
991 3204
992 1
992 13
992 14
992 26
992 69
992 301
992 671
993 7
993 13
993 16
993 24
993 40
993 102
993 118
993 123
993 128
993 952
994 292
995 992
996 1
996 81
996 1419
997 998
998 204
999 13
999 16
999 859
1001 20
1001 121
1002 20
1002 24
1002 118
1002 214
1002 229
1002 292
1002 756
1002 849
1003 14
1003 280
1003 301
1003 671
1004 17
1004 35
1004 321
1004 448
1004 643
1004 792
1004 819
1004 1080
1004 1095
1004 1155
1004 1292
1004 3090
1004 3411
1004 6290
1004 7088
1005 20
1005 87
1005 214
1005 346
1005 436
1005 492
1005 863
1005 1006
1005 1037
1005 1091
1005 1875
1005 2640
1006 16
1007 121
1007 124
1007 375
1007 405
1007 482
1007 2723
1008 13
1008 72
1009 13
1009 145
1010 579
1011 1
1011 16
1011 24
1012 16
1012 26
1012 39
1014 946
1015 1016
1016 4
1016 16
1016 24
1016 92
1016 1339
1017 13
1017 16
1017 24
1017 69
1017 102
1017 171
1017 849
1017 1146
1018 12
1018 20
1018 22
1018 26
1018 39
1018 287
1018 367
1018 408
1018 463
1018 544
1018 926
1018 1026
1018 1037
1018 1091
1018 1265
1018 1547
1018 2034
1018 2311
1018 4695
1018 5758
1018 5793
1018 6034
1019 56
1019 129
1019 789
1019 884
1019 885
1019 1005
1019 1375
1019 1503
1019 3126
1019 4756
1020 35
1020 983
1021 4
1021 14
1021 24
1021 26
1021 43
1022 267
1022 268
1023 14
1023 5925
1024 13
1024 16
1024 24
1024 26
1024 40
1024 43
1024 113
1024 118
1024 145
1024 154
1024 325
1024 362
1024 382
1024 428
1024 463
1024 489
1024 783
1024 1236
1024 2537
1024 2636
1024 3741
1024 6291
1025 4
1026 13
1026 39
1026 4575
1027 14
1027 144
1027 317
1028 13
1028 24
1029 13
1029 16
1029 20
1029 24
1029 26
1029 56
1029 66
1029 69
1029 92
1029 109
1029 113
1029 118
1029 134
1029 145
1029 154
1029 214
1029 288
1029 435
1029 463
1029 489
1029 585
1029 624
1029 825
1029 849
1029 1143
1029 1218
1029 1289
1029 1304
1029 1689
1029 1741
1029 1897
1029 3271
1029 4420
1029 6981
1029 6985
1030 121
1031 121
1032 4
1032 13
1032 20
1032 21
1032 92
1032 93
1032 622
1032 1033
1032 2199
1032 3651
1032 3926
1032 3972
1032 4029
1032 5876
1032 6069
1033 16
1033 32
1034 13
1034 24
1034 28
1034 32
1034 43
1034 92
1034 102
1034 614
1034 786
1034 1040
1034 1601
1034 4910
1035 13
1035 24
1035 204
1035 214
1036 1
1036 10
1036 24
1036 102
1036 1061
1036 1758
1036 2677
1037 1
1037 6
1037 9
1037 10
1037 13
1037 14
1037 16
1037 20
1037 24
1037 26
1037 40
1037 54
1037 66
1037 71
1037 102
1037 113
1037 118
1037 154
1037 204
1037 205
1037 206
1037 296
1037 486
1037 684
1037 842
1037 843
1037 847
1037 1108
1037 1144
1037 1343
1037 1595
1037 1626
1037 2537
1038 14
1038 16
1038 20
1038 24
1038 69
1038 102
1038 121
1038 204
1039 4
1039 13
1039 14
1039 16
1039 20
1039 24
1039 40
1039 43
1039 54
1039 69
1039 92
1039 113
1039 123
1039 188
1039 200
1039 205
1039 306
1039 328
1039 379
1039 463
1039 549
1039 719
1039 1108
1039 1148
1039 1237
1039 1500
1040 1
1040 4
1040 13
1040 14
1040 16
1040 24
1040 26
1040 40
1040 43
1040 44
1040 64
1040 69
1040 86
1040 92
1040 102
1040 106
1040 109
1040 114
1040 120
1040 123
1040 134
1040 144
1040 171
1040 203
1040 207
1040 232
1040 280
1040 293
1040 346
1040 468
1040 491
1040 506
1040 595
1040 605
1040 721
1040 766
1040 784
1040 816
1040 819
1040 934
1040 1035
1040 1036
1040 1089
1040 1103
1040 1332
1040 1741
1040 1785
1040 2036
1040 2123
1040 2242
1040 2451
1040 2497
1040 2618
1040 2654
1040 3124
1040 3250
1040 3299
1040 3485
1040 3508
1040 3738
1040 3874
1040 4400
1040 4434
1040 4509
1040 4556
1040 5401
1040 6195
1042 1
1042 4
1042 8
1042 11
1042 13
1042 20
1042 24
1042 26
1042 92
1042 123
1042 144
1042 206
1042 399
1042 673
1042 928
1042 1684
1042 3299
1042 3366
1042 4963
1043 10
1043 13
1043 93
1043 109
1043 492
1043 560
1043 629
1043 631
1043 673
1043 711
1043 828
1043 979
1043 1044
1043 1049
1043 1181
1043 3811
1044 13
1044 14
1044 16
1044 24
1044 70
1044 113
1044 118
1044 121
1044 204
1044 206
1044 428
1045 13
1045 20
1045 93
1045 121
1045 144
1045 214
1045 293
1045 734
1045 828
1045 1044
1045 1155
1046 435
1047 4
1047 13
1047 16
1047 20
1047 43
1047 54
1047 67
1047 69
1047 154
1047 412
1047 463
1047 549
1047 1108
1047 1971
1048 463
1049 20
1049 66
1049 121
1049 637
1049 1108
1050 121
1050 828
1050 1051
1051 16
1051 69
1051 100
1051 113
1051 1989
1051 2437
1052 20
1053 20
1053 214
1053 299
1053 588
1053 1054
1053 2960
1054 16
1054 1392
1055 24
1055 102
1055 567
1055 581
1055 2321
1055 2533
1056 1
1056 13
1056 24
1056 92
1056 102
1056 144
1056 285
1056 642
1056 772
1056 811
1056 1045
1057 14
1058 118
1058 2150
1059 1
1059 6
1059 26
1059 325
1059 463
1059 927
1060 14
1060 16
1060 184
1060 329
1060 1061
1060 1633
1060 2012
1060 2560
1060 5049
1060 5750
1061 24
1061 121
1061 582
1061 588
1061 724
1061 1036
1061 2259
1061 2875
1062 4
1062 16
1062 20
1062 113
1062 118
1062 412
1062 1040
1062 1289
1063 321
1063 545
1063 875
1064 1
1064 13
1065 13
1065 16
1065 113
1065 2187
1065 3847
1066 10
1066 13
1066 14
1066 20
1066 32
1066 35
1066 43
1066 44
1066 100
1066 113
1066 144
1066 206
1066 214
1066 251
1066 293
1066 295
1066 343
1066 786
1066 862
1066 928
1066 5738
1067 1047
1067 1068
1068 24
1068 43
1069 1070
1072 14
1072 24
1072 26
1072 56
1072 108
1072 214
1072 300
1072 327
1072 365
1072 439
1072 549
1072 573
1072 905
1072 1582
1072 1610
1072 1844
1072 2011
1072 3700
1073 24
1073 3443
1074 20
1074 24
1074 113
1074 121
1074 288
1075 40
1075 113
1075 229
1075 4370
1076 13
1076 14
1076 24
1076 26
1076 87
1076 444
1076 504
1076 884
1076 2560
1076 5186
1077 117
1077 144
1077 2173
1077 2587
1077 2822
1077 2883
1077 3029
1077 4844
1077 6221
1077 7101
1078 13
1078 24
1079 17
1079 35
1079 405
1079 1080
1079 1095
1079 1490
1080 16
1080 43
1080 102
1080 181
1080 1108
1081 26
1082 205
1083 43
1083 81
1083 92
1083 825
1084 16
1084 20
1084 24
1084 43
1084 69
1084 100
1084 108
1084 113
1084 121
1084 134
1084 1154
1085 24
1085 469
1085 561
1085 890
1085 1086
1085 3479
1085 5946
1086 24
1086 454
1087 1
1087 13
1087 14
1087 20
1087 87
1087 232
1088 12
1089 14
1089 20
1089 44
1089 120
1089 121
1089 195
1089 227
1089 269
1089 501
1089 605
1089 702
1089 1073
1089 1075
1089 1091
1089 1171
1089 1183
1089 1445
1089 1564
1089 3383
1089 5976
1089 5983
1089 6497
1089 6515
1090 41
1091 1
1091 13
1091 16
1091 66
1091 92
1091 100
1091 102
1091 113
1091 127
1091 145
1091 205
1091 214
1091 343
1091 1143
1091 1469
1091 1865
1091 2880
1092 26
1092 334
1093 102
1093 325
1094 638
1094 1150
1095 7
1095 16
1095 56
1095 67
1095 92
1095 109
1095 121
1095 265
1095 606
1096 532
1097 4
1097 13
1097 24
1097 26
1097 102
1097 296
1097 436
1097 463
1097 492
1097 674
1097 979
1097 2212
1097 3284
1097 4122
1097 5042
1097 5339
1098 1
1098 6
1098 13
1098 16
1098 24
1098 26
1098 92
1098 113
1098 154
1098 238
1098 288
1098 365
1098 428
1098 463
1098 7219
1099 14
1099 107
1099 120
1099 280
1099 360
1099 444
1099 579
1099 3493
1100 1
1100 10
1100 16
1100 54
1100 118
1100 205
1100 325
1100 3635
1101 1102
1101 4827
1102 13
1102 144
1103 13
1103 14
1103 20
1103 24
1103 55
1103 56
1103 59
1103 69
1103 108
1103 121
1103 134
1103 148
1103 199
1103 286
1103 327
1103 379
1103 416
1103 490
1103 496
1103 706
1103 975
1103 1034
1103 1078
1103 1282
1103 1449
1103 2716
1103 2759
1103 3022
1103 3201
1103 3618
1103 4086
1103 4268
1103 4412
1103 5152
1103 6823
1104 507
1104 515
1104 1029
1105 13
1105 1586
1106 13
1106 43
1106 92
1106 407
1106 497
1108 4
1108 8
1108 13
1108 14
1108 16
1108 24
1108 39
1108 57
1108 62
1108 64
1108 66
1108 73
1108 76
1108 87
1108 90
1108 109
1108 114
1108 115
1108 123
1108 144
1108 209
1108 229
1108 251
1108 252
1108 306
1108 314
1108 328
1108 377
1108 379
1108 416
1108 428
1108 433
1108 435
1108 438
1108 458
1108 460
1108 487
1108 491
1108 520
1108 583
1108 586
1108 604
1108 606
1108 610
1108 645
1108 731
1108 756
1108 770
1108 772
1108 800
1108 811
1108 835
1108 847
1108 884
1108 905
1108 934
1108 1115
1108 1142
1108 1148
1108 1220
1108 1236
1108 1242
1108 1282
1108 1338
1108 1348
1108 1351
1108 1476
1108 1483
1108 1485
1108 1510
1108 1524
1108 1596
1108 1607
1108 1611
1108 1741
1108 1822
1108 1833
1108 1905
1108 1914
1108 1926
1108 2129
1108 2186
1108 2190
1108 2323
1108 2396
1108 2463
1108 2516
1108 2553
1108 2582
1108 2587
1108 2652
1108 2804
1108 2837
1108 2976
1108 3168
1108 3250
1108 3296
1108 3471
1108 3476
1108 3708
1108 3964
1108 3973
1108 4553
1108 5117
1108 5154
1108 5431
1108 5435
1108 5495
1108 5616
1108 5918
1108 6313
1108 6502
1108 6646
1110 134
1110 463
1111 87
1111 118
1111 408
1111 1112
1111 1637
1111 1752
1111 2064
1111 4035
1112 24
1112 121
1112 145
1112 1113
1113 14
1113 66
1114 10
1114 13
1114 14
1114 16
1114 20
1114 24
1114 26
1114 32
1114 43
1114 92
1114 280
1114 295
1114 580
1114 1234
1114 1546
1114 2306
1114 3197
1114 3593
1114 4355
1114 4536
1114 4771
1114 6265
1115 24
1115 43
1115 58
1115 121
1115 255
1115 365
1115 537
1115 573
1115 616
1115 630
1115 711
1115 1311
1115 1599
1115 1684
1115 2107
1115 2528
1115 2536
1115 2586
1115 2802
1115 2871
1115 2983
1115 3029
1115 3146
1115 3625
1115 4213
1115 4522
1115 4721
1115 5892
1116 26
1116 154
1116 184
1116 370
1116 597
1117 26
1117 1227
1117 2663
1118 87
1118 458
1119 280
1120 14
1120 20
1120 32
1120 43
1120 87
1120 102
1120 271
1120 280
1120 334
1120 824
1120 1029
1120 1045
1120 1181
1120 1265
1120 1454
1120 2012
1120 3192
1120 5517
1121 13
1121 14
1121 39
1121 59
1121 87
1121 144
1121 264
1121 280
1121 334
1121 561
1121 585
1121 800
1121 1289
1121 1399
1121 3065
1121 3134
1121 3237
1121 4342
1121 4557
1121 6207
1122 317
1123 16
1123 20
1123 66
1123 86
1123 87
1123 496
1123 928
1123 2495
1124 13
1124 92
1124 343
1124 450
1124 1100
1124 1391
1124 2148
1124 2924
1124 3182
1124 5234
1124 6908
1125 113
1125 121
1125 983
1125 2306
1125 3179
1126 13
1126 44
1126 120
1126 928
1127 8
1127 24
1127 26
1127 32
1127 561
1127 669
1128 712
1129 16
1130 1
1130 10
1130 13
1130 16
1130 24
1130 26
1130 92
1130 113
1130 377
1130 1304
1130 1339
1130 4190
1130 5862
1131 13
1131 14
1131 16
1131 630
1132 24
1132 325
1133 26
1133 306
1134 20
1135 3744
1136 16
1136 69
1137 20
1137 1138
1139 374
1139 627
1139 2992
1139 6012
1140 24
1140 529
1140 2497
1140 3669
1140 4540
1141 24
1141 43
1141 382
1141 843
1142 16
1142 24
1142 121
1143 1
1143 4
1143 10
1143 13
1143 24
1143 127
1143 144
1143 463
1143 928
1143 1089
1144 1
1144 10
1144 13
1144 20
1144 43
1144 296
1144 2012
1145 92
1145 326
1146 13
1146 14
1146 16
1146 20
1146 21
1146 24
1146 43
1146 121
1146 489
1146 597
1146 2102
1147 14
1147 28
1147 70
1147 107
1147 117
1147 269
1147 280
1147 334
1147 950
1148 4
1148 10
1148 13
1148 14
1148 20
1148 24
1148 39
1148 64
1148 214
1148 234
1148 292
1148 586
1148 651
1148 825
1148 861
1148 1040
1148 1043
1148 1158
1148 1234
1148 1308
1148 1338
1148 1610
1148 1693
1148 1879
1148 2310
1148 2404
1148 2749
1148 2820
1148 2934
1148 3376
1148 3667
1148 4354
1148 4640
1148 6028
1148 6192
1149 13
1149 14
1149 26
1149 549
1149 825
1150 16
1150 20
1150 66
1150 67
1150 100
1150 102
1150 171
1150 1454
1150 1733
1151 41
1151 57
1151 69
1151 116
1151 222
1151 229
1151 238
1151 244
1151 288
1151 306
1151 327
1151 628
1151 657
1151 783
1151 789
1151 818
1151 842
1151 1143
1151 1144
1151 1171
1151 1224
1151 1245
1151 1282
1151 1509
1151 1863
1151 2186
1151 2405
1151 2488
1151 2667
1151 2809
1151 3638
1151 3921
1151 4536
1151 4604
1151 6428
1151 6806
1151 7254
1152 13
1152 16
1153 4
1153 13
1153 405
1153 482
1153 7329
1154 92
1154 109
1154 117
1154 251
1154 274
1154 583
1154 1319
1155 4
1155 10
1155 13
1155 16
1155 23
1155 24
1155 69
1155 113
1155 118
1155 121
1155 154
1155 171
1155 269
1155 303
1155 463
1155 477
1155 513
1155 624
1155 849
1155 1108
1155 1234
1155 1491
1155 1785
1155 3888
1155 3890
1155 4526
1155 4586
1155 5247
1155 5648
1155 6016
1155 6018
1155 6146
1155 6227
1155 7208
1156 14
1156 24
1156 86
1156 92
1156 113
1156 428
1156 486
1156 539
1156 586
1157 13
1157 24
1157 35
1157 43
1157 87
1157 308
1157 436
1157 448
1157 515
1157 552
1157 622
1157 979
1157 1091
1157 1217
1157 1345
1157 2056
1157 2470
1157 2920
1157 3058
1157 3682
1157 3765
1157 4679
1157 5126
1157 5179
1157 5444
1158 10
1158 13
1158 14
1158 24
1158 44
1158 380
1158 771
1159 20
1159 22
1159 24
1159 27
1159 586
1159 792
1159 2358
1159 3706
1159 4389
1159 6204
1159 6773
1160 7
1160 10
1160 39
1160 59
1160 64
1160 150
1160 195
1162 20
1162 121
1162 293
1162 374
1162 436
1162 734
1162 824
1162 863
1162 979
1162 1091
1162 1181
1162 1459
1162 1499
1162 1689
1162 2194
1162 3469
1162 5397
1162 6649
1163 35
1163 515
1164 4
1164 10
1164 13
1164 14
1164 43
1164 144
1164 343
1164 468
1165 187
1165 1166
1165 2552
1166 4
1166 592
1167 4
1167 365
1167 1501
1168 1
1168 4
1168 10
1168 13
1168 20
1168 43
1168 66
1168 102
1168 123
1168 144
1168 232
1168 458
1168 486
1168 597
1168 719
1168 825
1168 890
1168 1289
1169 20
1169 1170
1169 2820
1170 24
1171 1
1171 13
1171 24
1171 26
1171 43
1171 1467
1172 392
1172 425
1172 518
1172 1029
1172 1181
1173 14
1173 439
1173 671
1174 489
1176 284
1176 549
1177 24
1177 69
1177 327
1178 20
1178 24
1178 766
1178 1858
1179 24
1179 26
1179 39
1179 59
1179 92
1179 144
1179 229
1179 595
1179 6051
1180 10
1180 13
1180 20
1180 144
1181 13
1181 16
1181 20
1181 24
1181 54
1181 56
1181 66
1181 69
1181 109
1181 154
1181 168
1181 181
1181 211
1181 306
1181 356
1181 463
1181 489
1181 615
1181 699
1181 825
1181 1502
1181 1721
1181 1989
1181 2432
1181 3280
1181 3857
1181 5740
1182 20
1182 24
1182 40
1183 4
1183 100
1183 154
1183 334
1184 1181
1185 4
1185 56
1185 69
1185 119
1185 125
1185 592
1185 609
1185 699
1185 1186
1185 3075
1185 5422
1185 6242
1186 13
1187 26
1187 102
1187 127
1187 195
1187 222
1187 671
1188 20
1188 81
1189 24
1189 75
1189 79
1189 492
1189 1723
1189 1965
1189 2058
1189 5280
1189 7083
1190 20
1190 40
1193 40
1194 40
1195 13
1195 16
1195 24
1195 66
1195 67
1195 69
1195 113
1195 118
1195 154
1195 181
1195 295
1195 306
1195 463
1195 825
1195 1457
1195 3643
1195 3741
1196 1
1196 13
1196 16
1196 20
1196 24
1196 1612
1197 4
1197 13
1197 14
1197 43
1197 44
1197 59
1197 87
1197 944
1197 1436
1197 1642
1197 5478
1197 5955
1197 5956
1197 6125
1197 6550
1197 6683
1197 6718
1198 16
1199 303
1200 16
1202 26
1202 32
1202 87
1202 109
1203 14
1203 20
1203 59
1203 102
1204 20
1204 788
1205 10
1205 13
1205 14
1205 16
1205 24
1205 32
1205 56
1205 87
1205 280
1205 350
1205 409
1205 549
1205 857
1205 1143
1205 1449
1205 1501
1205 1685
1205 2232
1205 2310
1205 3458
1205 3825
1205 4230
1205 5718
1205 6376
1206 20
1206 317
1206 386
1206 515
1206 631
1206 1222
1206 1265
1206 1589
1206 1781
1207 26
1208 69
1209 24
1209 87
1209 584
1209 832
1210 68
1210 1084
1210 4911
1210 5017
1211 4
1211 24
1211 45
1211 87
1211 102
1211 284
1211 458
1212 20
1212 40
1212 109
1212 121
1212 214
1212 3208
1214 16
1214 20
1214 113
1215 43
1215 862
1215 6103
1217 7
1217 20
1217 43
1217 93
1217 100
1217 121
1217 288
1217 318
1217 889
1217 1995
1218 6
1218 13
1218 16
1218 20
1218 24
1218 35
1218 92
1218 102
1218 117
1218 214
1218 236
1218 281
1218 295
1218 346
1218 367
1218 369
1218 469
1218 515
1218 562
1218 588
1218 605
1218 718
1218 787
1218 819
1218 821
1218 884
1218 1033
1218 1065
1218 1219
1218 1374
1218 1490
1218 1502
1218 1885
1218 1898
1218 2106
1218 2125
1218 2135
1218 2253
1218 2368
1218 2406
1218 3411
1218 3432
1218 4029
1218 4176
1218 4400
1218 4409
1218 4484
1218 4639
1218 5165
1218 5390
1218 5830
1218 6290
1218 7021
1218 7026
1220 92
1220 280
1220 597
1221 13
1221 14
1221 121
1221 374
1221 392
1221 866
1221 979
1221 1253
1221 1531
1221 1838
1221 2496
1221 2690
1221 2875
1221 2960
1221 3957
1221 4592
1221 4756
1221 5370
1221 7216
1222 13
1222 16
1222 20
1222 66
1222 92
1222 102
1222 134
1222 205
1222 463
1222 960
1222 1160
1223 4
1223 87
1223 102
1223 123
1223 206
1223 252
1223 374
1223 463
1223 509
1223 588
1223 1095
1223 1197
1223 1286
1223 1392
1223 2194
1223 3007
1224 1
1224 4
1224 13
1224 17
1224 20
1224 35
1224 121
1224 147
1224 293
1224 352
1224 402
1224 511
1224 515
1224 518
1224 612
1224 639
1224 718
1224 796
1224 1017
1224 1155
1224 1689
1224 1733
1224 1759
1224 2199
1224 2312
1224 3593
1224 3651
1224 3788
1224 3913
1224 3998
1224 4764
1224 6198
1224 6686
1224 7067
1225 402
1225 1224
1225 1983
1226 34
1226 43
1226 98
1226 287
1226 509
1226 521
1226 1029
1226 1197
1226 1787
1226 3007
1227 24
1227 573
1227 1228
1227 2186
1227 2263
1227 2340
1227 2352
1227 2677
1227 2880
1227 2983
1227 5829
1228 1
1229 34
1229 912
1230 20
1230 35
1230 70
1230 87
1230 93
1230 117
1230 387
1230 403
1230 449
1230 507
1230 515
1230 598
1230 1017
1230 1029
1230 1104
1230 1231
1230 1253
1230 1268
1230 1322
1230 1531
1230 1560
1230 1933
1230 2135
1230 2352
1230 2372
1230 3668
1230 3680
1230 4029
1230 4047
1230 4181
1230 5678
1230 6033
1230 6085
1230 6111
1230 6142
1230 6633
1230 7067
1231 69
1232 16
1234 13
1234 14
1234 24
1234 44
1234 139
1234 243
1234 293
1234 1148
1235 10
1235 20
1235 35
1235 214
1235 405
1235 507
1235 2821
1236 20
1236 56
1236 139
1236 323
1236 328
1236 340
1236 885
1236 1022
1236 1315
1236 1610
1236 1831
1236 1897
1236 1918
1236 2427
1236 2889
1236 3603
1236 3697
1236 4204
1236 4355
1236 5069
1236 5264
1236 5388
1236 5462
1236 5854
1236 6013
1236 6099
1236 6607
1236 7012
1237 6
1237 13
1237 92
1237 486
1237 1045
1238 40
1238 124
1238 335
1238 350
1238 375
1238 2791
1239 4
1239 143
1239 416
1239 842
1239 2258
1239 4568
1239 5164
1239 6019
1240 1241
1241 16
1241 69
1242 4
1242 13
1242 24
1242 39
1242 43
1242 251
1242 306
1242 399
1242 513
1242 539
1242 764
1242 961
1242 1040
1242 1226
1242 1243
1242 1347
1242 2440
1242 2930
1242 3250
1242 3461
1242 3485
1242 3584
1242 4312
1242 4761
1242 6394
1242 6440
1242 7245
1243 365
1243 440
1243 1230
1243 1244
1243 1338
1243 1693
1243 2195
1243 2332
1243 2955
1243 3250
1243 3322
1243 4550
1244 24
1244 889
1245 595
1245 1246
1245 5569
1246 1168
1247 16
1247 43
1248 1249
1249 20
1249 121
1249 353
1250 13
1250 121
1250 506
1250 1238
1250 1437
1250 3033
1250 3279
1250 3473
1251 24
1251 26
1252 14
1252 20
1252 26
1252 28
1252 39
1252 59
1252 70
1252 102
1252 150
1252 234
1252 268
1252 280
1252 378
1252 428
1252 489
1252 906
1252 1073
1252 1144
1252 1741
1253 13
1253 14
1253 16
1253 20
1253 43
1253 66
1253 117
1253 123
1253 135
1253 486
1253 549
1253 1679
1253 5901
1253 6248
1254 13
1254 114
1254 121
1254 134
1254 463
1255 1256
1256 1257
1257 20
1258 20
1258 40
1258 69
1258 121
1258 343
1259 13
1259 14
1259 16
1259 20
1259 44
1259 87
1259 123
1259 195
1259 206
1259 280
1259 630
1260 1039
1260 1261
1261 6
1261 13
1261 20
1261 24
1261 100
1261 499
1261 5164
1261 5407
1262 20
1262 324
1262 570
1262 5799
1263 24
1264 20
1265 4
1265 10
1265 13
1265 16
1265 20
1265 24
1265 39
1265 67
1265 69
1265 121
1265 214
1265 251
1265 292
1265 302
1265 615
1265 805
1266 20
1267 1268
1268 1047
1268 1277
1268 1492
1268 2199
1268 3057
1268 3070
1268 4466
1268 4669
1269 20
1269 27
1269 35
1269 403
1269 515
1269 612
1269 639
1269 937
1269 1047
1269 2448
1269 3958
1269 3995
1269 4104
1269 4105
1269 5061
1269 5096
1269 5678
1269 5876
1269 5954
1269 6392
1270 13
1270 24
1270 825
1270 2187
1271 13
1271 16
1271 43
1271 154
1271 343
1271 412
1271 4444
1272 688
1272 1164
1273 13
1273 24
1274 194
1274 358
1274 821
1274 966
1274 1480
1274 1720
1274 5163
1274 5195
1274 6057
1275 26
1276 92
1277 1278
1278 1279
1280 20
1281 20
1281 69
1282 1
1282 13
1282 24
1282 58
1282 92
1282 280
1282 306
1282 784
1282 1426
1282 3849
1282 6597
1283 13
1283 1157
1284 1029
1286 1
1286 16
1286 20
1286 24
1286 92
1286 144
1286 214
1286 486
1286 1243
1286 2099
1287 16
1288 13
1288 20
1288 41
1288 69
1288 92
1288 113
1288 121
1288 204
1288 295
1288 325
1288 537
1288 595
1288 597
1288 1205
1288 3616
1288 6280
1289 14
1289 26
1289 44
1289 59
1289 70
1289 87
1289 243
1289 280
1289 306
1289 334
1289 441
1289 520
1289 585
1289 856
1289 1221
1289 1438
1289 1767
1289 2859
1289 4158
1289 4363
1290 24
1290 40
1290 171
1290 684
1290 1108
1290 1292
1291 13
1291 24
1291 26
1291 59
1291 486
1292 35
1292 612
1292 884
1292 4570
1292 6142
1293 13
1293 20
1293 24
1293 35
1293 309
1293 376
1293 386
1293 492
1293 515
1293 545
1293 685
1293 1039
1293 1112
1293 1295
1293 1780
1293 2448
1293 2494
1293 4336
1293 4570
1293 4858
1293 5153
1293 6035
1294 10
1294 13
1294 14
1294 16
1294 26
1294 32
1294 39
1294 66
1294 113
1294 121
1294 145
1294 184
1294 301
1294 343
1294 435
1294 731
1294 3789
1295 40
1295 66
1295 121
1295 205
1295 303
1295 1218
1295 5618
1296 24
1296 117
1296 121
1297 20
1300 292
1301 8
1301 107
1301 120
1301 188
1302 4
1302 13
1302 14
1302 24
1302 26
1302 59
1302 69
1302 301
1302 322
1302 334
1302 6675
1303 6
1303 14
1303 39
1303 67
1303 6427
1303 6449
1304 92
1305 16
1305 1501
1306 7
1306 20
1306 209
1307 93
1307 436
1307 588
1307 863
1307 1655
1307 2352
1307 6031
1308 13
1308 14
1308 44
1308 243
1308 280
1309 1190
1310 1193
1311 14
1311 20
1311 26
1311 64
1311 234
1312 756
1313 789
1314 1
1314 10
1314 14
1314 16
1314 20
1314 87
1314 113
1314 120
1314 168
1314 285
1314 325
1314 365
1314 630
1314 719
1314 928
1314 3177
1315 10
1315 13
1315 20
1315 35
1315 121
1315 199
1315 206
1315 293
1315 309
1315 317
1315 503
1315 507
1315 515
1315 518
1315 563
1315 587
1315 825
1315 829
1315 863
1315 1029
1315 1689
1315 1722
1315 1730
1315 2083
1315 2311
1315 2336
1315 2441
1315 2578
1315 3991
1315 3994
1315 4015
1315 4173
1315 4174
1315 4221
1315 4597
1315 4600
1315 4610
1315 5340
1315 5379
1315 6066
1315 6165
1315 6372
1316 16
1316 40
1316 43
1316 54
1316 67
1316 102
1316 113
1316 118
1316 121
1316 214
1316 927
1317 17
1317 20
1317 35
1317 50
1317 93
1317 118
1317 123
1317 149
1317 322
1317 434
1317 449
1317 467
1317 704
1317 734
1317 836
1317 1054
1317 1116
1317 1217
1317 1253
1317 1531
1317 1733
1317 2253
1317 2372
1317 2503
1317 2602
1317 4177
1317 4221
1317 5234
1317 5321
1317 6063
1317 6427
1317 6441
1318 16
1319 9
1319 13
1319 40
1319 92
1319 196
1319 305
1319 537
1319 549
1319 918
1319 957
1319 1320
1319 1357
1319 1914
1319 2263
1319 2677
1319 2987
1319 3002
1319 3389
1319 3536
1319 3650
1319 3653
1319 3694
1319 3862
1319 3917
1319 4648
1319 5047
1321 20
1321 149
1321 367
1321 395
1321 869
1321 1062
1321 1100
1321 1322
1321 1331
1321 1382
1321 1928
1321 2046
1321 2151
1321 3179
1321 3441
1321 3618
1321 3640
1321 6209
1322 10
1322 13
1322 14
1322 16
1322 20
1322 113
1322 825
1323 10
1323 13
1323 16
1323 20
1323 35
1323 40
1323 102
1323 109
1323 113
1323 118
1323 121
1323 181
1323 205
1323 306
1323 326
1323 343
1323 353
1323 360
1323 361
1323 403
1323 405
1323 448
1323 479
1323 489
1323 506
1323 675
1323 1038
1323 1123
1323 1181
1323 1324
1323 1334
1323 2609
1323 2980
1323 3361
1323 4179
1323 4308
1323 4643
1323 5527
1324 20
1324 92
1324 205
1324 458
1324 463
1325 492
1325 518
1325 1858
1325 1867
1325 2422
1327 1328
1328 1021
1328 1329
1329 1
1329 102
1330 24
1331 10
1331 14
1331 20
1331 40
1331 56
1331 67
1331 113
1331 118
1331 121
1331 206
1331 280
1331 435
1331 489
1331 825
1331 1382
1332 20
1332 35
1332 479
1332 643
1332 735
1332 786
1332 787
1332 819
1332 837
1332 930
1332 1039
1332 1192
1332 1560
1332 1598
1332 3411
1332 4446
1332 5697
1333 20
1333 584
1333 1487
1334 6
1334 10
1334 13
1334 14
1334 32
1334 40
1334 100
1334 118
1334 300
1334 325
1334 842
1334 1736
1334 2316
1334 3130
1334 4016
1334 5747
1335 818
1336 382
1336 464
1337 24
1337 1426
1337 1838
1338 13
1338 14
1338 24
1339 4
1339 24
1339 87
1339 123
1339 214
1339 414
1339 504
1339 622
1339 673
1339 811
1339 825
1339 1340
1339 1382
1339 1920
1339 3186
1340 87
1340 512
1340 1341
1340 1521
1340 1928
1340 2662
1340 4535
1341 16
1342 1343
1343 13
1343 102
1343 123
1343 144
1343 206
1343 251
1343 269
1343 513
1343 527
1343 561
1343 659
1343 2745
1343 2867
1344 334
1344 438
1345 13
1345 16
1345 24
1345 56
1345 102
1345 109
1345 214
1346 20
1346 139
1346 366
1346 367
1346 401
1346 417
1346 436
1346 444
1346 710
1346 722
1346 894
1346 899
1346 1060
1346 1289
1346 1316
1346 1724
1346 2626
1346 3212
1346 3553
1347 43
1347 102
1347 293
1347 503
1347 1029
1347 1150
1348 1
1348 4
1348 13
1348 16
1348 43
1348 54
1348 66
1348 87
1348 102
1348 144
1348 260
1348 549
1348 597
1348 1392
1348 1853
1348 2012
1349 1
1349 10
1349 69
1349 121
1349 154
1349 171
1349 751
1349 966
1349 1108
1349 1369
1349 4503
1349 5164
1349 5171
1350 26
1350 39
1351 12
1351 318
1351 383
1351 395
1351 442
1351 670
1351 894
1351 912
1351 966
1351 1091
1351 1265
1351 1723
1351 1749
1351 1750
1351 1763
1351 2602
1351 2860
1351 3312
1351 3327
1351 3573
1351 5600
1351 7311
1352 13
1352 16
1352 24
1352 40
1352 43
1352 54
1352 67
1352 69
1352 86
1352 87
1352 113
1352 118
1352 121
1352 171
1352 184
1352 260
1352 288
1352 463
1352 486
1352 624
1352 746
1352 783
1352 843
1352 849
1352 928
1352 977
1352 1056
1352 1343
1352 2232
1352 2591
1352 3816
1354 121
1355 14
1355 32
1355 87
1355 334
1355 919
1356 172
1356 1357
1357 10
1357 13
1357 14
1357 20
1357 43
1357 121
1357 482
1357 507
1357 515
1357 1038
1358 92
1361 20
1361 69
1361 92
1361 114
1362 296
1363 10
1363 928
1364 5
1364 253
1364 721
1364 915
1364 991
1364 1365
1364 3781
1364 5917
1364 6056
1365 2098
1365 3295
1366 24
1366 280
1367 1
1367 120
1368 1349
1370 374
1370 442
1370 667
1370 1037
1370 2371
1370 6909
1370 7285
1371 140
1371 1372
1371 1756
1371 1990
1371 1999
1371 3986
1372 20
1372 69
1373 718
1373 1374
1373 1960
1373 7190
1374 40
1374 92
1374 944
1374 1349
1374 3744
1375 16
1375 20
1375 69
1375 214
1375 309
1375 374
1375 442
1375 544
1375 561
1375 674
1375 726
1375 824
1375 1037
1375 2062
1375 2906
1375 4035
1375 4128
1375 5044
1376 14
1376 512
1376 517
1376 1043
1377 16
1377 121
1378 946
1379 20
1380 24
1381 24
1382 15
1382 20
1382 214
1382 246
1382 582
1382 588
1382 824
1382 1141
1382 1273
1382 1337
1382 1383
1382 1464
1382 1838
1382 2191
1382 2324
1382 2371
1382 2744
1382 2875
1382 2960
1382 3182
1382 4176
1382 4275
1382 4634
1382 5234
1382 6030
1382 6476
1382 6489
1383 16
1384 1
1384 16
1384 36
1384 1348
1385 16
1385 145
1387 13
1387 16
1387 24
1387 121
1387 144
1387 343
1388 1389
1389 16
1389 39
1390 13
1391 13
1391 20
1391 24
1391 66
1391 292
1391 919
1391 1339
1391 4834
1392 14
1392 32
1392 43
1392 44
1392 59
1392 64
1392 66
1392 87
1392 107
1392 115
1392 209
1392 234
1392 251
1392 252
1392 265
1392 280
1392 284
1392 334
1392 439
1392 506
1392 585
1392 621
1392 626
1392 912
1392 1306
1392 1307
1392 1382
1392 1393
1392 1399
1392 1597
1392 2571
1392 2574
1392 2575
1392 3037
1392 3998
1392 4733
1392 6812
1394 113
1395 337
1396 10
1396 16
1396 54
1396 154
1397 69
1399 4
1399 10
1399 13
1399 16
1399 20
1399 24
1399 39
1399 42
1399 67
1399 69
1399 86
1399 102
1399 118
1399 251
1399 592
1399 600
1399 611
1399 730
1399 1147
1399 1402
1399 7020
1400 13
1400 16
1400 20
1400 24
1400 26
1400 66
1400 69
1400 109
1400 113
1400 171
1400 306
1400 343
1400 463
1400 513
1400 540
1400 1563
1400 3567
1400 3655
1401 206
1402 82
1403 7
1403 113
1404 16
1405 20
1405 44
1405 4624
1405 5427
1405 6690
1405 6691
1406 40
1406 56
1406 944
1406 2102
1407 1
1407 13
1407 16
1407 20
1407 69
1407 214
1407 292
1407 306
1407 463
1407 1108
1407 1580
1408 28
1408 269
1408 458
1408 540
1408 1032
1409 8
1409 16
1409 20
1409 292
1409 642
1410 13
1412 1413
1413 20
1415 40
1415 114
1416 337
1417 1418
1417 1425
1417 1858
1418 1
1418 13
1418 16
1418 292
1418 296
1418 306
1418 463
1418 1404
1418 1419
1418 1558
1419 1
1419 10
1419 13
1419 14
1419 16
1419 20
1419 24
1419 43
1419 343
1419 405
1419 967
1419 2221
1420 16
1421 491
1422 20
1422 121
1422 708
1422 766
1422 1453
1422 2422
1422 3286
1422 3438
1422 3817
1422 4784
1422 5351
1422 5678
1422 6122
1422 6124
1422 7095
1424 40
1425 11
1425 14
1425 59
1425 66
1425 87
1425 334
1426 4
1426 13
1426 16
1426 24
1426 86
1426 284
1426 1425
1426 1524
1426 1638
1427 16
1427 20
1427 26
1428 16
1429 10
1429 24
1429 1162
1430 20
1432 16
1432 422
1433 92
1434 20
1434 40
1434 154
1435 16
1435 121
1435 124
1436 20
1436 124
1436 1437
1436 2970
1437 13
1437 69
1437 292
1437 642
1438 24
1438 35
1438 121
1438 375
1438 3279
1439 309
1439 374
1439 3235
1440 10
1441 26
1442 14
1443 113
1444 102
1444 893
1445 188
1445 231
1445 671
1446 13
1446 16
1447 20
1448 20
1448 1449
1449 8
1449 13
1449 92
1449 117
1449 123
1449 251
1449 1408
1449 1479
1450 16
1450 20
1450 24
1450 66
1450 121
1451 16
1452 20
1452 403
1452 515
1452 639
1452 912
1452 1017
1452 1425
1452 1453
1452 2393
1452 2422
1452 3469
1452 4784
1452 5678
1452 5716
1453 24
1453 113
1454 13
1454 491
1454 1319
1455 20
1455 1418
1456 1457
1457 13
1457 71
1457 490
1457 2513
1459 392
1459 509
1459 863
1459 1447
1459 1466
1459 2213
1459 2371
1459 3090
1459 3804
1459 3950
1459 4221
1459 5488
1460 13
1460 16
1460 20
1460 24
1460 54
1460 1844
1461 20
1461 463
1462 13
1463 463
1464 16
1466 374
1466 509
1466 824
1466 1181
1466 1196
1466 1467
1466 2194
1466 3772
1467 16
1467 2511
1468 16
1469 26
1469 123
1469 200
1469 1491
1469 2943
1470 21
1470 522
1470 979
1470 3538
1472 16
1473 1
1474 16
1474 24
1474 113
1474 171
1475 352
1476 10
1476 14
1476 43
1476 549
1477 13
1477 43
1477 771
1477 1289
1477 2249
1477 6200
1478 20
1478 118
1478 154
1478 288
1478 463
1478 1036
1478 1449
1478 1848
1479 641
1479 764
1479 5069
1480 20
1480 2321
1482 13
1482 16
1482 20
1482 24
1482 66
1482 69
1482 123
1482 134
1482 288
1483 58
1483 2306
1483 6787
1485 26
1485 30
1485 43
1485 439
1486 4
1486 13
1486 24
1486 32
1486 43
1486 69
1486 144
1486 195
1486 1825
1486 2854
1487 20
1487 35
1487 3855
1487 4580
1488 1
1488 10
1488 13
1488 16
1488 20
1488 24
1488 66
1488 107
1488 154
1488 206
1488 370
1488 458
1488 489
1488 597
1488 825
1488 3628
1489 1396
1490 7
1490 13
1490 20
1490 113
1490 114
1490 382
1490 1108
1491 14
1491 73
1491 188
1491 234
1491 252
1491 334
1491 343
1491 616
1491 2447
1491 2482
1491 2658
1491 5914
1492 20
1492 121
1493 13
1493 14
1493 24
1493 30
1493 3187
1493 3567
1493 6623
1494 13
1494 16
1494 26
1494 56
1494 463
1494 468
1495 13
1495 24
1496 35
1496 121
1496 612
1496 1238
1496 2596
1496 6880
1497 35
1497 284
1497 291
1497 506
1497 614
1497 765
1497 1079
1497 1585
1497 3593
1498 24
1498 26
1498 185
1499 301
1500 39
1500 44
1500 144
1500 285
1500 325
1500 428
1500 464
1500 493
1500 1954
1501 14
1501 16
1501 43
1501 64
1501 87
1501 252
1501 343
1502 16
1502 622
1502 1181
1502 1334
1502 1503
1502 1734
1502 7078
1503 93
1503 282
1503 436
1503 555
1503 582
1503 588
1503 1196
1503 1253
1503 1409
1503 1838
1503 1928
1503 2504
1503 2721
1503 4551
1503 5918
1504 463
1505 1506
1506 1
1507 14
1507 165
1507 489
1508 10
1509 1
1509 13
1509 16
1509 24
1509 102
1509 117
1509 121
1509 171
1509 206
1509 252
1509 278
1509 928
1509 1252
1510 7
1510 69
1510 102
1510 340
1510 402
1510 542
1510 1168
1510 2310
1510 4865
1510 5017
1510 5220
1510 7331
1511 554
1514 24
1515 1
1515 13
1515 14
1515 20
1515 43
1515 214
1515 252
1515 295
1515 334
1515 597
1516 20
1516 27
1516 44
1516 612
1516 1517
1516 1689
1516 1830
1516 2194
1516 2500
1516 2821
1516 5229
1516 5549
1517 35
1517 342
1517 405
1517 515
1517 1518
1517 1744
1517 2368
1517 4559
1517 5096
1517 5247
1517 5581
1517 5898
1517 6869
1517 7338
1518 16
1519 16
1519 890
1520 20
1520 35
1521 16
1521 40
1521 468
1521 597
1522 13
1522 24
1522 39
1522 381
1523 122
1524 4
1524 10
1524 13
1524 14
1524 24
1524 56
1524 86
1524 154
1524 325
1524 468
1524 486
1524 500
1524 522
1524 549
1524 628
1524 717
1524 1029
1524 1066
1524 1073
1524 1355
1524 1543
1524 2149
1524 2469
1524 4358
1524 6883
1525 13
1525 403
1525 449
1527 8
1527 20
1527 92
1527 206
1527 317
1527 386
1527 449
1527 519
1527 563
1528 4
1528 13
1528 16
1528 20
1528 24
1528 66
1528 102
1528 114
1528 118
1528 144
1528 154
1528 428
1528 463
1528 3628
1529 16
1529 24
1529 113
1529 306
1529 377
1530 222
1530 402
1530 1541
1530 1566
1530 2638
1530 6327
1531 4
1531 7
1531 13
1531 16
1531 43
1531 144
1531 171
1531 325
1531 489
1531 561
1531 905
1531 2255
1531 2704
1531 4315
1531 6957
1532 443
1533 343
1534 1564
1535 615
1535 1148
1536 16
1537 13
1537 35
1537 39
1537 121
1537 210
1537 482
1537 518
1537 1029
1538 325
1539 102
1540 13
1540 39
1540 243
1540 407
1541 188
1542 121
1543 58
1543 81
1544 13
1544 39
1544 441
1544 458
1544 589
1544 666
1544 1537
1544 2630
1544 4776
1544 5537
1545 14
1545 18
1545 24
1545 56
1545 92
1545 105
1545 108
1545 214
1545 305
1545 322
1545 325
1545 383
1545 396
1545 421
1545 448
1545 464
1545 474
1545 514
1545 592
1545 842
1545 862
1545 1350
1545 1582
1545 1613
1545 1863
1545 2353
1545 2492
1545 2627
1545 2886
1545 3107
1545 3192
1545 3535
1545 5757
1545 5836
1545 5841
1545 6184
1545 6397
1546 14
1546 26
1546 39
1546 64
1546 66
1546 217
1546 280
1546 334
1546 428
1546 506
1546 975
1546 1230
1546 1242
1546 1679
1546 5700
1547 16
1547 118
1547 463
1547 857
1548 32
1548 87
1549 16
1549 92
1549 113
1549 214
1550 352
1551 1552
1552 724
1552 1268
1554 1555
1555 1556
1555 4092
1555 4104
1555 4137
1555 5337
1556 24
1556 144
1557 10
1557 16
1557 20
1557 1348
1558 306
1558 1559
1558 2100
1559 10
1559 2430
1560 20
1560 24
1560 352
1560 750
1560 1047
1560 1403
1560 1561
1560 1562
1560 1573
1560 1579
1560 4490
1561 32
1562 1
1562 20
1563 10
1564 14
1564 16
1564 24
1564 134
1564 306
1564 415
1564 463
1564 1103
1565 14
1565 24
1565 87
1565 1530
1565 2654
1565 3121
1566 352
1567 16
1568 13
1568 102
1568 206
1568 772
1569 14
1569 16
1569 225
1569 251
1569 788
1569 1047
1569 1258
1569 1332
1569 1741
1569 3222
1569 3998
1569 5234
1570 403
1570 405
1570 786
1570 5812
1571 20
1571 930
1571 1560
1572 10
1572 114
1572 288
1574 1575
1575 20
1575 40
1576 16
1577 4
1577 13
1577 20
1577 75
1577 87
1577 627
1577 1038
1577 1735
1577 1750
1577 2602
1577 2603
1577 3968
1578 14
1578 20
1578 121
1578 1560
1578 2221
1578 4430
1578 4432
1578 4773
1578 4805
1578 5347
1580 20
1580 214
1580 292
1580 1490
1580 4492
1581 1437
1582 1
1582 14
1582 28
1582 32
1582 59
1582 71
1582 87
1582 188
1582 301
1582 439
1582 581
1583 44
1583 293
1583 332
1583 475
1583 501
1583 521
1583 1037
1583 4128
1583 5073
1584 59
1585 12
1585 14
1585 58
1585 124
1585 146
1585 189
1585 210
1585 431
1585 434
1585 526
1585 539
1585 605
1585 1059
1585 1075
1585 1529
1585 1547
1585 1780
1585 1936
1585 4390
1585 6446
1587 86
1588 26
1588 1079
1589 20
1589 102
1589 463
1592 35
1592 121
1592 124
1592 375
1592 1029
1592 3673
1592 5102
1593 6
1594 35
1594 121
1594 124
1594 350
1594 353
1594 375
1594 405
1594 1531
1594 1599
1594 3279
1594 3473
1594 5898
1595 14
1596 39
1596 43
1596 64
1596 92
1596 2496
1596 5966
1597 360
1597 405
1597 718
1597 724
1597 1598
1597 1759
1597 6824
1598 16
1598 20
1598 24
1598 121
1599 13
1599 14
1599 20
1599 32
1599 43
1599 59
1599 64
1599 265
1599 515
1599 518
1599 597
1599 650
1599 672
1599 1104
1599 3469
1599 3793
1599 4440
1599 4832
1601 102
1602 93
1602 374
1602 3409
1603 13
1603 30
1603 928
1604 26
1604 35
1604 203
1604 319
1604 360
1604 398
1604 407
1604 513
1604 591
1604 721
1604 724
1604 758
1604 759
1604 771
1604 786
1604 787
1604 889
1604 894
1604 923
1604 934
1604 1293
1604 1294
1604 1323
1604 1488
1604 1528
1604 1825
1604 1872
1604 1897
1604 1978
1604 2083
1604 2119
1604 2198
1604 2288
1604 2372
1604 2416
1604 2497
1604 2621
1604 2654
1604 2852
1604 3033
1604 3153
1604 3175
1604 3283
1604 3305
1604 3341
1604 3456
1604 3576
1604 4035
1604 4064
1604 4143
1604 4184
1604 4395
1604 4975
1604 5009
1604 5195
1604 5203
1604 5218
1604 5313
1604 5321
1604 6429
1604 6912
1605 57
1606 20
1606 24
1606 34
1606 40
1606 57
1606 69
1606 92
1606 113
1606 291
1606 379
1606 403
1606 405
1606 450
1606 479
1606 503
1606 786
1606 825
1606 4153
1606 5676
1606 5789
1607 1
1607 13
1607 16
1607 69
1607 87
1607 92
1607 109
1607 181
1607 205
1607 463
1607 624
1607 656
1607 772
1607 1197
1607 2073
1607 2488
1607 2506
1608 59
1609 92
1610 13
1610 24
1610 35
1610 43
1610 44
1610 92
1610 612
1610 928
1610 1334
1610 1528
1610 2860
1610 5876
1611 43
1612 14
1612 59
1612 251
1612 428
1613 14
1613 24
1613 26
1613 39
1613 59
1613 87
1613 243
1613 265
1613 1040
1614 20
1614 66
1615 10
1615 439
1615 463
1617 1618
1619 13
1620 87
1620 491
1620 513
1620 642
1620 1621
1620 1989
1620 2745
1620 4151
1620 5853
1621 56
1621 1525
1621 2952
1622 1508
1623 13
1624 13
1624 458
1624 1032
1625 14
1626 10
1626 24
1626 50
1626 81
1626 92
1626 1289
1626 1724
1626 6605
1626 7045
1627 13
1627 18
1627 20
1627 21
1627 27
1627 92
1627 188
1627 220
1627 226
1627 622
1627 889
1627 912
1627 1044
1627 1200
1627 1759
1627 2199
1627 2393
1627 2441
1627 2572
1627 2811
1627 2959
1627 3651
1627 3759
1627 3926
1627 3995
1627 3998
1627 4164
1627 6069
1627 6485
1628 13
1628 16
1628 43
1628 113
1628 171
1628 325
1628 825
1628 2433
1629 16
1630 16
1630 20
1631 16
1632 604
1632 659
1632 707
1632 2035
1632 3126
1632 3359
1632 4444
1632 4761
1633 4
1633 13
1633 16
1633 20
1633 26
1633 215
1633 346
1633 383
1633 395
1633 549
1633 1055
1633 1091
1634 14
1634 87
1634 102
1634 107
1635 10
1635 14
1635 24
1636 43
1637 14
1638 1
1638 16
1638 463
1639 1051
1639 1640
1639 1917
1639 4411
1640 1641
1642 335
1642 1643
1644 58
1645 1646
1645 3612
1645 4016
1645 4101
1645 4125
1645 4321
1645 5385
1645 5910
1645 6106
1647 1648
1648 30
1649 16
1650 13
1651 1641
1651 5333
1653 1
1653 14
1653 16
1653 92
1655 1108
1656 81
1657 16
1657 20
1659 43
1660 1661
1661 13
1665 1666
1665 1918
1665 5653
1666 16
1667 20
1668 151
1670 118
1671 1672
1672 43
1673 7
1673 16
1674 253
1674 1252
1676 1108
1677 24
1677 267
1677 1197
1677 5147
1678 392
1679 8
1679 32
1679 87
1679 127
1679 561
1679 597
1679 6324
1680 4
1680 26
1680 40
1680 102
1680 181
1680 296
1680 906
1680 3069
1681 16
1681 20
1681 100
1681 102
1682 102
1684 24
1684 509
1685 11
1685 14
1685 39
1685 59
1685 64
1685 87
1685 280
1685 325
1685 428
1685 486
1685 506
1685 513
1685 561
1685 584
1685 586
1685 1218
1685 1545
1685 2320
1685 7222
1686 13
1686 92
1686 328
1686 928
1686 1617
1687 4
1687 8
1687 11
1687 13
1687 14
1687 28
1687 43
1687 44
1687 238
1687 486
1687 568
1687 2879
1689 4
1689 13
1689 16
1689 20
1689 24
1689 43
1689 66
1689 67
1689 69
1689 114
1689 118
1689 144
1689 154
1689 184
1689 229
1689 288
1689 291
1689 343
1689 435
1689 463
1689 504
1689 513
1689 1154
1689 1289
1689 2141
1689 2380
1689 2560
1689 2591
1689 2935
1689 3194
1690 6
1690 252
1690 428
1692 26
1692 609
1692 6595
1692 6835
1693 24
1694 13
1694 439
1694 890
1694 3151
1694 4441
1695 43
1695 77
1695 301
1696 1001
1696 1697
1696 2628
1697 16
1698 1047
1699 1700
1700 24
1700 359
1700 1796
1702 10
1702 87
1702 144
1703 113
1704 1705
1706 20
1708 26
1709 121
1711 7
1711 13
1711 16
1711 24
1711 92
1711 118
1711 121
1711 146
1711 205
1711 325
1711 4699
1712 16
1712 67
1713 92
1714 1
1714 10
1715 280
1716 43
1717 14
1717 64
1718 24
1719 81
1720 16
1720 446
1720 463
1721 13
1721 24
1721 43
1721 92
1721 118
1721 144
1721 206
1721 366
1721 597
1721 1252
1721 1392
1721 2012
1721 3567
1722 13
1722 16
1722 24
1722 66
1722 69
1722 118
1722 134
1722 184
1722 200
1722 325
1722 463
1722 513
1722 606
1722 756
1722 825
1723 16
1723 20
1723 24
1723 92
1723 100
1723 109
1723 121
1723 334
1723 2617
1723 3187
1723 3809
1724 10
1724 13
1724 20
1724 24
1724 32
1724 40
1724 43
1724 69
1724 86
1724 92
1724 113
1724 280
1724 288
1724 428
1724 489
1724 3809
1725 87
1725 92
1725 712
1726 16
1726 24
1728 14
1729 13
1729 16
1729 205
1730 4
1730 13
1730 28
1730 43
1730 102
1730 216
1730 231
1730 284
1731 443
1732 20
1733 13
1733 20
1733 41
1733 69
1733 92
1733 113
1733 154
1733 260
1733 325
1733 343
1733 595
1733 4546
1734 13
1734 16
1734 118
1735 13
1735 16
1735 24
1735 56
1735 102
1735 825
1736 4
1736 6
1736 14
1736 16
1736 24
1736 39
1736 69
1736 87
1736 109
1736 113
1736 134
1736 150
1736 224
1736 300
1736 325
1736 4025
1737 121
1737 478
1737 655
1738 1604
1739 358
1739 442
1739 444
1739 639
1739 894
1739 1872
1739 1915
1739 2625
1739 4646
1741 4
1741 13
1741 24
1741 102
1741 121
1741 206
1741 214
1741 280
1741 396
1741 405
1741 412
1741 447
1741 638
1741 1039
1741 1343
1741 1858
1742 13
1742 26
1742 92
1742 811
1742 2012
1743 13
1743 16
1743 54
1743 2437
1744 1
1744 4
1744 69
1744 463
1744 2292
1745 1746
1747 1
1747 2557
1748 43
1749 1750
1749 4898
1750 16
1750 24
1750 43
1750 102
1750 382
1752 2056
1752 2674
1752 3587
1752 4193
1753 1261
1754 931
1755 20
1756 20
1757 20
1758 13
1758 24
1758 43
1758 102
1758 1040
1759 7
1759 10
1759 13
1759 20
1759 40
1759 69
1759 92
1759 100
1759 102
1759 113
1759 121
1759 144
1759 145
1759 154
1759 181
1759 214
1759 288
1759 352
1759 376
1759 403
1759 489
1759 595
1759 746
1759 857
1759 1289
1759 2188
1759 3305
1759 3662
1760 20
1760 113
1760 121
1760 582
1760 1039
1760 1761
1760 2334
1760 2939
1760 6393
1762 16
1762 20
1762 24
1763 10
1763 14
1763 16
1763 39
1763 43
1763 204
1763 214
1763 428
1763 477
1764 14
1764 20
1764 59
1764 118
1766 13
1767 16
1767 102
1767 154
1767 181
1767 1289
1767 3328
1769 1770
1770 66
1771 24
1772 1
1773 306
1774 3368
1775 16
1776 405
1776 1801
1776 3713
1777 20
1779 1084
1780 16
1780 20
1780 121
1781 4
1781 13
1781 39
1782 113
1783 710
1783 1784
1784 435
1784 450
1785 4
1785 13
1785 14
1785 32
1785 87
1785 117
1785 206
1785 445
1785 729
1785 2126
1785 2346
1785 4381
1786 107
1786 5410
1787 1741
1788 16
1788 20
1788 87
1788 441
1788 1741
1788 6131
1790 24
1790 791
1791 439
1792 24
1792 280
1793 14
1794 16
1794 72
1794 92
1794 260
1794 2746
1794 7355
1795 145
1797 14
1797 87
1797 584
1798 13
1798 24
1799 1059
1800 10
1801 1
1801 16
1801 43
1801 144
1801 3567
1802 14
1802 16
1802 2746
1803 66
1804 14
1805 2163
1806 1807
1808 86
1809 150
1811 1812
1811 2007
1811 4486
1813 16
1814 1815
1815 154
1816 58
1817 14
1817 59
1817 87
1817 1029
1818 13
1818 16
1818 87
1818 92
1818 95
1818 113
1818 121
1818 1315
1820 5
1820 991
1820 1877
1820 5334
1820 5870
1820 5991
1821 1327
1822 4
1822 13
1822 24
1822 43
1822 102
1822 123
1822 206
1822 280
1822 1036
1822 1040
1822 2703
1823 154
1824 13
1825 121
1825 124
1825 242
1825 284
1825 506
1825 612
1825 614
1825 621
1825 1839
1825 2720
1825 2948
1825 3059
1825 3447
1825 3881
1827 14
1828 931
1829 4
1829 13
1829 43
1829 1500
1830 69
1830 137
1830 205
1830 1831
1831 1
1831 14
1831 24
1831 39
1831 43
1831 81
1831 92
1831 107
1831 115
1831 234
1831 280
1831 470
1831 549
1831 1265
1831 3821
1831 6106
1832 14
1833 1
1833 11
1833 13
1833 14
1833 144
1833 232
1833 306
1833 343
1834 20
1834 161
1834 1197
1835 14
1836 16
1836 24
1836 43
1838 6
1838 10
1838 13
1838 16
1838 36
1838 43
1838 69
1838 118
1838 458
1838 486
1838 825
1838 1168
1839 16
1840 4
1840 10
1840 13
1840 343
1840 561
1840 928
1840 1040
1841 1
1841 24
1841 43
1841 56
1841 86
1841 243
1841 975
1841 1599
1841 1995
1841 2587
1841 2754
1841 3220
1841 3836
1841 6222
1842 14
1842 41
1842 51
1842 56
1842 274
1842 327
1842 1097
1842 1515
1842 1840
1842 2006
1842 2242
1842 2530
1842 2587
1842 2652
1842 3635
1842 3753
1842 7178
1843 10
1843 13
1843 43
1843 59
1843 206
1843 251
1843 284
1843 597
1843 956
1843 2012
1844 14
1844 24
1844 26
1844 43
1844 328
1844 1741
1845 24
1846 16
1847 13
1847 144
1847 1876
1848 13
1848 14
1848 24
1848 43
1848 495
1848 549
1848 2430
1848 4726
1849 277
1849 444
1849 1956
1849 2481
1849 2502
1849 6074
1850 24
1850 102
1850 295
1851 210
1851 283
1851 309
1851 378
1851 384
1851 444
1851 447
1851 448
1851 449
1851 473
1851 475
1851 515
1851 605
1851 836
1851 2414
1851 3032
1851 4540
1851 5419
1851 6373
1852 13
1852 1853
1853 1
1853 4
1853 13
1853 14
1853 16
1853 24
1853 43
1853 87
1853 106
1853 109
1853 293
1853 927
1853 1042
1853 1685
1853 2691
1853 4768
1853 6960
1853 6965
1854 32
1854 107
1854 234
1854 561
1854 3998
1854 4580
1855 26
1856 13
1856 16
1857 13
1857 16
1858 16
1858 331
1858 1323
1859 43
1859 509
1860 1861
1861 16
1861 20
1861 24
1861 40
1861 67
1861 113
1861 599
1861 772
1861 783
1861 1181
1862 24
1862 1863
1863 24
1863 43
1863 5758
1864 14
1865 24
1865 102
1865 374
1865 436
1865 555
1865 744
1865 866
1865 1115
1865 1130
1865 1286
1865 1345
1865 3028
1866 10
1867 16
1867 20
1867 113
1867 121
1867 489
1868 268
1869 1870
1869 3320
1872 70
1872 121
1872 144
1873 14
1873 41
1873 56
1873 64
1873 69
1873 113
1873 134
1873 205
1873 325
1873 482
1873 779
1873 783
1873 849
1873 1895
1874 1
1874 56
1874 69
1874 214
1874 296
1874 393
1874 592
1874 717
1874 975
1874 1331
1874 1843
1874 3149
1874 3635
1874 4175
1875 4
1875 13
1875 16
1875 20
1875 43
1875 102
1875 113
1875 2634
1876 24
1876 102
1878 16
1878 286
1878 325
1878 532
1878 1148
1878 1879
1878 6049
1879 13
1879 20
1879 43
1879 81
1879 92
1879 145
1879 243
1880 2053
1881 492
1881 734
1881 1062
1882 26
1883 26
1884 863
1885 100
1886 24
1887 353
1888 16
1888 43
1888 57
1888 102
1888 377
1889 1
1890 134
1891 58
1893 81
1893 1419
1895 14
1895 28
1895 39
1895 139
1895 293
1895 408
1895 561
1895 630
1895 1956
1895 3306
1896 92
1897 24
1897 121
1897 726
1897 864
1897 878
1897 981
1897 1315
1897 1450
1897 1459
1897 1488
1897 1528
1897 1723
1897 1898
1897 2371
1897 3090
1897 3129
1897 3619
1897 4221
1897 5252
1897 5444
1898 16
1898 343
1899 4
1900 14
1900 16
1900 268
1901 403
1902 14
1903 1
1905 1
1905 16
1905 87
1905 102
1905 123
1905 1124
1905 1817
1906 20
1906 121
1906 463
1907 624
1909 26
1910 26
1910 32
1910 3020
1910 3553
1911 20
1911 24
1911 366
1911 444
1911 517
1911 597
1911 993
1911 1316
1911 1345
1911 2046
1911 2233
1911 3165
1912 13
1912 14
1912 16
1912 28
1912 43
1912 92
1912 121
1912 305
1912 330
1912 573
1912 670
1912 825
1912 1061
1912 1083
1912 1843
1912 2012
1912 2860
1912 2914
1912 3765
1913 24
1913 26
1914 13
1914 24
1914 43
1914 121
1914 449
1915 20
1915 444
1916 1517
1917 72
1917 102
1917 486
1918 253
1918 734
1918 1253
1918 1919
1918 2532
1918 3535
1918 4177
1918 4570
1918 5678
1919 16
1920 16
1920 366
1920 374
1920 383
1920 436
1920 473
1920 708
1920 1114
1920 1223
1920 1494
1920 1921
1920 2058
1920 2690
1920 2823
1920 2924
1920 3542
1920 3937
1921 16
1922 20
1922 979
1922 5358
1922 5457
1923 1253
1924 403
1925 92
1925 369
1926 24
1926 92
1926 107
1926 325
1926 343
1926 1392
1926 3631
1927 14
1928 16
1928 43
1928 144
1928 470
1928 597
1928 756
1928 859
1928 2753
1930 16
1931 200
1932 323
1932 377
1932 4536
1933 1934
1933 2209
1935 1936
1936 13
1936 20
1936 102
1936 463
1936 1027
1936 1879
1936 3158
1936 4665
1937 1
1937 154
1937 486
1937 561
1937 1419
1938 1939
1939 93
1939 998
1939 1531
1941 403
1942 14
1942 20
1942 121
1942 268
1942 280
1942 595
1943 13
1943 109
1943 144
1943 306
1943 503
1943 712
1943 1042
1943 1269
1943 1319
1943 2395
1943 2463
1944 43
1945 20
1945 121
1945 137
1945 214
1945 343
1945 1946
1946 280
1947 1047
1948 280
1949 16
1950 843
1951 16
1952 16
1954 15
1954 436
1954 444
1954 555
1954 1029
1954 1981
1954 2434
1954 3670
1954 3961
1954 4029
1954 4047
1954 4295
1954 4534
1954 5911
1955 520
1955 1017
1955 1254
1955 4610
1955 6142
1955 6159
1956 7
1956 24
1956 56
1956 109
1956 288
1956 849
1956 1040
1956 1957
1957 24
1957 712
1958 1867
1958 4071
1959 24
1959 39
1959 43
1960 121
1961 118
1961 463
1962 24
1963 13
1963 16
1963 43
1963 92
1963 1224
1964 20
1964 442
1964 444
1964 1316
1965 16
1965 43
1965 54
1965 92
1965 100
1965 1831
1966 10
1966 24
1967 16
1967 26
1967 102
1967 928
1968 3712
1969 24
1970 6
1970 549
1970 1039
1970 1115
1970 3645
1970 6495
1970 6520
1971 14
1971 24
1971 102
1971 121
1972 16
1973 1974
1973 2313
1974 14
1975 20
1975 121
1976 102
1977 20
1979 13
1979 20
1979 44
1979 396
1979 710
1979 734
1979 1316
1979 1521
1979 1730
1979 2213
1979 2281
1979 3058
1979 3233
1980 734
1980 1628
1980 1730
1980 2311
1981 57
1981 66
1981 121
1982 4
1982 24
1982 102
1983 443
1983 937
1984 16
1984 118
1985 1986
1986 1193
1988 113
1989 1
1989 13
1989 14
1989 20
1989 24
1989 56
1989 305
1989 489
1989 496
1989 514
1989 597
1989 780
1989 975
1989 1120
1989 1348
1989 1515
1989 1527
1989 1721
1989 1831
1989 1843
1989 2012
1989 2141
1989 2587
1989 3566
1989 3661
1989 3809
1989 3862
1989 3915
1989 4107
1989 4555
1989 5152
1989 5934
1989 6753
1990 40
1990 69
1990 205
1991 24
1991 26
1991 43
1991 109
1991 121
1993 579
1994 134
1994 684
1994 1099
1994 2977
1994 3267
1994 3476
1995 1
1995 24
1995 81
1995 1989
1995 4492
1996 40
1997 30
1997 43
1998 13
1998 87
1998 252
1999 69
1999 624
2000 13
2001 16
2001 20
2002 1095
2003 102
2004 1084
2005 428
2006 14
2006 87
2006 280
2006 350
2006 360
2006 3849
2007 20
2008 10
2008 14
2008 16
2008 20
2008 43
2008 69
2009 20
2010 102
2010 377
2011 13
2011 14
2011 16
2012 14
2012 20
2012 44
2012 66
2012 87
2012 139
2012 252
2012 295
2012 322
2012 395
2012 502
2012 522
2012 561
2012 899
2012 1321
2012 1346
2012 1724
2012 1739
2012 1851
2012 2184
2012 2280
2012 3192
2012 3306
2012 4177
2012 6135
2012 6653
2013 13
2013 86
2013 92
2013 292
2013 950
2013 1926
2013 2239
2013 3232
2013 3661
2014 4
2014 13
2014 43
2014 424
2014 1097
2014 2773
2015 1
2015 24
2015 26
2015 121
2016 13
2016 24
2017 121
2018 16
2019 931
2020 20
2022 41
2023 1686
2024 16
2024 92
2025 16
2025 35
2025 124
2026 1224
2027 16
2028 13
2029 1389
2030 113
2032 716
2032 941
2032 1693
2032 1741
2033 20
2034 16
2035 24
2035 325
2036 13
2036 14
2036 121
2036 123
2036 195
2036 209
2036 252
2036 579
2036 614
2037 13
2037 352
2037 403
2037 515
2037 865
2037 2038
2037 2059
2038 24
2038 43
2038 780
2038 975
2039 1
2039 24
2039 92
2039 919
2039 2882
2040 16
2041 20
2042 280
2042 4131
2044 24
2045 396
2045 474
2045 1316
2045 1857
2045 2744
2045 4078
2045 4557
2046 16
2046 20
2046 121
2047 10
2047 43
2047 86
2047 928
2048 13
2048 16
2048 26
2048 45
2048 56
2048 108
2048 327
2048 540
2048 586
2048 727
2048 750
2048 871
2048 1485
2048 1495
2048 1580
2048 1610
2048 1741
2048 2103
2048 2533
2048 2577
2048 3936
2048 4204
2048 5017
2048 5344
2048 5577
2048 6377
2049 13
2049 20
2049 24
2049 66
2050 121
2052 1906
2052 2054
2053 44
2053 87
2053 168
2053 209
2053 269
2053 334
2053 1332
2053 2907
2054 2055
2055 92
2055 119
2055 205
2055 428
2056 1
2056 10
2056 144
2056 562
2056 722
2056 771
2056 884
2056 2430
2056 2976
2056 3901
2056 3947
2056 4290
2056 4679
2056 5351
2056 5471
2056 6838
2058 16
2058 113
2059 16
2059 100
2059 1874
2060 13
2060 43
2061 271
2061 1801
2061 2062
2062 16
2062 24
2062 243
2063 838
2063 1965
2064 20
2064 102
2064 154
2064 2513
2064 3533
2066 236
2066 321
2066 511
2066 512
2066 1472
2066 7152
2067 10
2067 13
2067 206
2068 14
2069 145
2069 334
2070 24
2071 13
2072 4723
2073 16
2073 24
2073 26
2073 44
2073 251
2073 439
2073 963
2073 1108
2073 1160
2073 1865
2073 3820
2074 32
2074 86
2074 350
2075 56
2075 872
2076 14
2076 26
2076 439
2077 4
2077 14
2077 87
2077 280
2078 404
2078 943
2078 1723
2078 6559
2079 2080
2080 66
2081 24
2082 16
2082 24
2082 2479
2082 2740
2083 10
2083 20
2083 24
2083 40
2083 86
2083 113
2083 134
2083 144
2083 184
2083 204
2083 214
2083 229
2083 463
2083 549
2083 849
2083 890
2083 1303
2083 2084
2083 6292
2083 6433
2084 14
2084 43
2084 87
2084 168
2084 188
2084 575
2084 2875
2085 443
2086 20
2087 13
2087 1389
2088 10
2089 13
2089 1252
2089 1984
2090 121
2090 154
2090 171
2090 205
2090 407
2090 3183
2091 2092
2093 22
2093 695
2094 13
2094 87
2094 306
2094 561
2096 24
2096 306
2097 20
2097 536
2097 912
2097 1457
2098 14
2098 206
2098 280
2099 1
2099 13
2099 26
2099 102
2099 234
2099 285
2099 3886
2100 13
2100 3199
2101 102
2101 712
2102 14
2102 87
2102 150
2102 428
2102 2129
2102 2717
2103 13
2103 14
2103 24
2103 87
2103 2430
2103 5825
2104 70
2104 436
2104 450
2104 492
2104 863
2104 979
2104 1680
2104 2184
2104 3608
2104 6457
2105 13
2105 24
2105 26
2105 39
2105 595
2106 4
2106 16
2106 6274
2107 2106
2108 1
2108 20
2108 121
2108 336
2108 374
2108 612
2108 638
2108 724
2108 878
2108 1181
2108 1223
2108 1689
2108 2194
2108 2352
2108 2488
2108 2821
2108 3257
2108 3456
2108 3663
2108 4020
2108 4682
2108 4694
2108 5229
2108 5564
2109 439
2110 1434
2110 5672
2111 1437
2111 2275
2112 2971
2113 1943
2114 334
2115 43
2116 450
2116 1055
2116 4216
2116 4801
2116 7264
2118 1604
2119 16
2120 16
2121 4
2121 41
2121 56
2121 222
2121 455
2121 635
2121 758
2121 2332
2121 4365
2121 5682
2122 13
2122 92
2122 468
2123 4
2123 13
2123 14
2123 59
2123 243
2124 121
2125 20
2125 40
2125 100
2126 13
2126 24
2126 43
2126 433
2126 1624
2127 20
2128 16
2128 463
2129 41
2129 300
2129 428
2129 1263
2129 2084
2129 2776
2129 3178
2129 3662
2129 4057
2129 4190
2130 4
2130 43
2132 1
2132 4
2132 185
2132 377
2132 463
2133 13
2133 43
2133 5445
2134 16
2135 118
2135 145
2135 171
2135 206
2135 288
2136 20
2137 14
2137 72
2137 123
2137 1478
2137 1488
2137 3121
2137 3187
2138 13
2138 436
2138 1265
2139 268
2140 107
2141 10
2141 13
2141 20
2141 24
2141 58
2141 86
2141 92
2141 123
2141 209
2141 428
2141 469
2141 583
2141 1289
2141 1392
2141 2695
2142 787
2142 2143
2143 16
2144 16
2145 8
2145 32
2145 87
2145 92
2145 107
2145 195
2145 6427
2145 6449
2146 2144
2147 889
2148 66
2149 20
2149 86
2149 583
2149 595
2150 121
2150 391
2150 1319
2151 13
2151 1040
2153 13
2153 24
2153 54
2153 214
2153 890
2153 2677
2153 3628
2154 4
2154 24
2154 121
2155 16
2156 1
2156 14
2156 16
2158 69
2158 435
2158 464
2158 504
2158 624
2159 1865
2160 56
2160 87
2160 504
2160 1741
2161 24
2162 1
2162 13
2162 24
2162 26
2162 39
2162 86
2163 40
2163 3039
2165 296
2165 428
2166 24
2166 269
2166 588
2167 13
2167 365
2167 577
2167 630
2167 638
2170 121
2170 5228
2171 13
2171 214
2171 2874
2171 3311
2171 6258
2172 13
2173 70
2173 87
2173 506
2173 732
2173 758
2173 2867
2174 26
2175 12
2175 13
2175 45
2175 2194
2175 2494
2176 824
2176 999
2176 2307
2176 3121
2177 842
2178 26
2178 408
2179 288
2179 2180
2180 1
2180 24
2180 59
2180 1989
2181 1148
2182 92
2183 75
2183 152
2183 363
2183 492
2183 1726
2183 1888
2183 2518
2183 2552
2183 5412
2183 5602
2183 5991
2183 6672
2183 6703
2183 6868
2184 1
2184 10
2184 13
2184 16
2184 20
2185 14
2185 1322
2186 10
2186 14
2186 43
2186 92
2186 107
2186 724
2187 16
2187 113
2188 13
2188 87
2188 334
2189 35
2189 43
2189 403
2189 1254
2190 1
2190 20
2190 24
2190 92
2190 1384
2190 2191
2190 2434
2190 2875
2190 3670
2190 4669
2190 6167
2191 16
2191 20
2191 144
2191 730
2191 2430
2191 3191
2192 24
2192 2455
2193 10
2193 13
2193 3994
2194 13
2194 14
2194 16
2194 20
2194 26
2194 43
2194 69
2194 92
2194 102
2194 118
2194 121
2194 144
2194 154
2194 214
2194 463
2194 470
2194 1989
2194 2012
2195 24
2195 1286
2196 43
2196 428
2199 1
2199 4
2199 10
2199 13
2199 14
2199 16
2199 20
2199 24
2199 69
2199 92
2199 100
2199 109
2199 115
2199 118
2199 121
2199 123
2199 127
2199 134
2199 154
2199 171
2199 269
2199 288
2199 295
2199 326
2199 365
2199 463
2199 489
2199 684
2199 849
2199 1168
2199 1205
2199 1259
2199 3552
2199 3849
2199 4135
2199 5435
2199 5510
2200 113
2200 121
2200 971
2200 6246
2201 13
2201 16
2202 66
2202 1155
2202 4986
2202 7131
2204 7
2205 107
2208 20
2208 154
2208 343
2209 10
2209 20
2209 463
2209 4166
2210 171
2211 14
2211 32
2211 64
2211 87
2211 284
2211 448
2211 561
2211 1181
2211 4990
2212 16
2213 16
2213 20
2213 92
2214 14
2214 43
2215 13
2215 14
2215 16
2215 24
2215 181
2215 268
2215 579
2216 634
2216 815
2216 862
2218 185
2219 14
2221 214
2221 340
2221 506
2221 975
2221 1337
2221 1348
2221 2141
2221 2668
2222 10
2222 13
2223 442
2224 16
2225 12
2225 14
2225 318
2225 1759
2225 2968
2225 3743
2225 5504
2225 6591
2225 6782
2226 102
2227 43
2227 66
2228 16
2228 40
2228 43
2229 10
2229 64
2230 14
2230 16
2230 222
2230 301
2230 581
2230 712
2230 2231
2231 439
2232 4
2232 13
2232 14
2232 293
2232 6237
2233 16
2233 20
2233 44
2233 113
2233 214
2233 463
2233 581
2234 113
2235 14
2235 87
2235 1072
2236 10
2236 16
2236 26
2236 67
2236 102
2236 2776
2236 2946
2237 20
2237 56
2237 416
2237 1021
2237 1164
2237 1822
2237 2141
2237 2238
2237 3250
2237 3730
2237 5925
2238 43
2239 86
2239 2013
2239 3631
2240 6
2241 26
2241 32
2241 43
2242 24
2242 92
2242 102
2242 121
2242 154
2242 343
2242 447
2242 710
2242 869
2242 983
2243 13
2244 324
2245 87
2245 441
2246 13
2247 117
2248 405
2248 563
2249 7
2249 13
2249 16
2249 20
2249 54
2249 66
2249 92
2249 100
2249 114
2249 144
2249 288
2249 463
2249 1108
2249 5303
2249 6292
2250 2251
2251 16
2251 100
2251 3166
2251 4883
2253 17
2253 20
2253 35
2253 121
2253 405
2253 515
2253 639
2253 2254
2253 3240
2253 4077
2253 6923
2254 16
2255 214
2255 867
2257 24
2258 1
2258 13
2258 14
2258 20
2258 26
2258 31
2258 39
2258 43
2258 87
2258 301
2258 439
2258 825
2258 861
2258 1848
2258 6601
2260 13
2261 14
2261 87
2261 295
2261 2064
2261 2521
2262 1
2262 13
2262 64
2262 107
2262 144
2263 14
2263 121
2263 234
2263 252
2263 439
2263 912
2263 4519
2264 4
2264 43
2264 343
2265 226
2265 392
2265 425
2266 5
2266 13
2266 253
2266 1511
2266 2552
2266 6089
2267 1
2267 319
2267 732
2267 4299
2268 16
2268 26
2269 26
2269 301
2269 2478
2270 4
2270 13
2270 69
2270 118
2270 463
2271 14
2271 144
2272 13
2272 448
2272 2447
2273 2274
2274 14
2274 102
2274 107
2274 2097
2274 2768
2274 5678
2275 13
2275 16
2275 20
2275 69
2275 92
2275 102
2275 286
2275 463
2275 740
2275 770
2275 802
2276 16
2276 20
2276 58
2276 1723
2276 3799
2276 3849
2276 5858
2277 13
2277 20
2277 722
2278 19
2278 226
2278 353
2278 361
2278 912
2278 1288
2278 2279
2278 4242
2278 6680
2279 16
2280 4
2280 20
2280 24
2280 40
2280 43
2280 54
2280 154
2280 288
2280 358
2280 433
2280 611
2280 825
2280 1154
2280 1274
2280 1334
2280 3598
2281 570
2282 20
2282 41
2282 69
2282 135
2282 300
2282 628
2282 644
2282 842
2282 1168
2282 1687
2282 1997
2282 2141
2282 2258
2282 3888
2283 40
2283 57
2285 353
2285 2276
2285 4893
2285 5346
2286 16
2287 5
2288 4
2288 13
2288 16
2288 20
2288 24
2288 54
2288 121
2288 463
2288 975
2289 13
2289 26
2290 10
2290 486
2290 549
2291 24
2291 2292
2291 2490
2291 5329
2292 4
2292 10
2292 16
2292 26
2292 39
2292 44
2292 59
2292 66
2292 107
2292 168
2292 209
2292 2312
2293 1302
2293 2294
2294 66
2295 117
2296 6
2297 121
2299 436
2300 10
2300 13
2300 26
2300 66
2300 209
2302 2249
2303 13
2303 515
2303 612
2303 1689
2304 20
2304 43
2304 102
2304 121
2304 226
2304 293
2304 317
2304 518
2304 3327
2305 43
2305 92
2306 16
2306 35
2306 279
2306 321
2306 396
2306 2233
2306 2236
2306 2860
2306 6430
2307 24
2307 43
2307 92
2307 121
2308 24
2309 1
2309 14
2309 107
2310 14
2310 24
2310 928
2311 4
2311 13
2311 14
2311 16
2311 43
2311 66
2311 92
2311 171
2311 252
2311 463
2311 825
2311 1108
2312 13
2312 20
2312 35
2312 425
2312 515
2312 671
2312 2569
2312 3853
2313 13
2313 14
2313 43
2313 102
2313 115
2313 280
2313 334
2313 468
2313 2012
2313 3089
2314 14
2314 107
2315 14
2315 107
2315 515
2315 928
2316 4
2316 10
2316 13
2316 20
2316 43
2316 260
2316 301
2318 1606
2319 14
2319 252
2319 280
2320 10
2320 16
2320 26
2320 100
2320 154
2320 572
2320 671
2320 2321
2321 14
2321 24
2321 30
2321 252
2321 579
2321 1486
2322 4
2322 20
2322 24
2322 43
2322 135
2322 295
2322 2395
2323 69
2323 1509
2323 1721
2324 102
2325 16
2326 43
2326 113
2326 301
2327 1250
2328 272
2329 24
2329 87
2330 43
2330 1469
2331 1
2331 16
2331 6500
2332 20
2332 24
2332 35
2332 293
2332 332
2332 503
2332 1181
2333 10
2334 16
2334 123
2334 393
2334 970
2335 10
2335 24
2335 43
2335 86
2335 107
2335 145
2335 928
2335 1289
2335 2336
2335 3766
2336 16
2336 24
2336 26
2336 108
2336 154
2336 463
2336 592
2336 597
2337 4
2339 4
2339 40
2340 8
2340 13
2340 343
2340 825
2340 5212
2340 6335
2341 102
2342 1517
2343 188
2343 252
2344 24
2344 573
2344 844
2344 1262
2344 1893
2344 2300
2344 2343
2344 6973
2345 1785
2346 35
2347 20
2347 1785
2349 2312
2351 4
2352 13
2352 16
2352 20
2352 69
2352 100
2352 114
2352 118
2352 171
2352 463
2352 597
2352 847
2352 1121
2352 3564
2353 4
2353 16
2353 19
2353 20
2353 24
2353 121
2353 306
2353 343
2353 2082
2353 2357
2353 5951
2354 35
2355 26
2355 59
2355 301
2355 439
2355 1399
2356 20
2356 24
2356 142
2356 2199
2357 20
2357 24
2357 27
2357 35
2357 352
2357 403
2357 515
2357 639
2357 981
2357 1759
2357 2199
2357 2358
2357 3054
2357 3668
2357 3771
2357 3906
2357 3995
2357 4124
2357 5061
2357 5902
2357 6422
2357 6891
2358 214
2359 113
2359 292
2359 425
2360 14
2360 171
2360 230
2360 370
2360 783
2360 1352
2360 4034
2361 4
2362 2183
2363 26
2363 154
2363 671
2364 20
2365 20
2365 40
2366 4
2368 20
2368 350
2368 2369
2368 3025
2368 5814
2368 6114
2369 4
2370 35
2371 16
2371 24
2371 92
2371 463
2371 825
2372 4
2372 13
2372 16
2372 86
2372 118
2372 428
2373 102
2373 395
2373 555
2373 574
2373 2465
2373 5271
2376 1166
2377 42
2377 4510
2378 40
2378 100
2378 293
2378 612
2378 1822
2379 43
2380 14
2380 20
2381 15
2381 121
2381 322
2381 549
2381 6961
2382 20
2383 113
2384 2385
2385 20
2387 20
2388 87
2390 1
2390 13
2390 81
2391 16
2391 20
2391 118
2391 463
2391 2084
2392 14
2392 2393
2393 13
2393 16
2393 20
2393 24
2393 121
2393 154
2393 1252
2394 1
2394 16
2395 7
2395 14
2395 26
2395 109
2395 113
2395 154
2395 416
2395 800
2395 1108
2395 1291
2395 1545
2395 1785
2395 1943
2395 5836
2396 14
2396 365
2396 630
2397 436
2398 1130
2399 24
2399 92
2399 127
2401 13
2401 301
2402 43
2403 889
2404 43
2404 268
2405 4
2405 13
2405 35
2405 293
2406 1197
2407 371
2407 5815
2408 187
2408 1801
2408 2572
2409 1781
2409 1830
2409 5870
2410 20
2410 3615
2410 4301
2410 6010
2411 20
2411 2412
2411 3615
2412 463
2413 24
2413 30
2414 425
2414 507
2414 515
2414 518
2414 686
2414 1029
2414 1181
2414 1432
2414 1781
2414 2144
2415 45
2415 77
2415 268
2416 10
2416 16
2416 66
2416 69
2416 120
2416 121
2416 184
2416 252
2416 325
2416 463
2416 615
2416 1234
2416 1289
2417 1252
2419 14
2419 24
2419 102
2420 87
2420 195
2421 14
2421 24
2421 86
2421 92
2421 127
2421 280
2422 16
2422 489
2422 615
2423 16
2424 8
2424 70
2424 285
2424 630
2425 13
2425 16
2425 56
2425 463
2426 13
2426 16
2426 26
2426 118
2427 13
2427 20
2427 40
2427 181
2427 588
2427 597
2427 1519
2427 1759
2427 2352
2427 2875
2427 3670
2427 6379
2427 6392
2428 16
2429 205
2430 14
2430 24
2430 87
2430 243
2430 280
2430 928
2430 1759
2430 2199
2430 2953
2430 5173
2430 6866
2431 144
2432 86
2432 121
2432 890
2432 928
2433 14
2433 48
2434 16
2434 40
2434 92
2435 24
2437 14
2437 39
2437 66
2437 87
2437 251
2437 280
2437 285
2437 308
2437 512
2437 6267
2438 654
2438 2073
2438 6213
2439 13
2440 1
2440 4
2440 13
2440 14
2440 20
2440 121
2440 214
2440 279
2440 403
2440 515
2440 655
2440 979
2440 1051
2440 1183
2440 1352
2440 1689
2440 2393
2440 3226
2440 3327
2440 3534
2440 4764
2441 4
2441 14
2441 16
2441 24
2441 67
2441 69
2441 100
2441 121
2441 154
2441 205
2441 288
2441 299
2441 325
2441 597
2442 13
2443 1181
2444 35
2444 449
2444 893
2444 3020
2445 181
2446 10
2446 69
2446 102
2446 113
2446 4065
2447 13
2447 35
2447 113
2447 449
2447 563
2447 599
2447 874
2447 1722
2447 1733
2447 2249
2447 2410
2447 2448
2447 3793
2447 6654
2448 13
2448 16
2448 20
2448 463
2449 306
2450 13
2450 14
2451 14
2451 20
2451 39
2451 121
2451 252
2451 280
2451 561
2451 585
2452 13
2452 14
2452 107
2452 252
2452 280
2454 377
2454 2170
2454 4510
2455 6
2455 14
2455 16
2456 92
2456 624
2456 1338
2456 1610
2456 2357
2457 436
2457 515
2457 563
2457 1065
2458 43
2459 64
2460 2334
2461 102
2462 20
2462 377
2463 69
2463 166
2463 286
2463 305
2463 379
2463 416
2463 540
2463 770
2463 975
2463 1989
2463 2141
2463 2421
2463 2582
2463 3476
2463 3851
2463 4107
2463 5007
2463 7229
2464 20
2464 2038
2464 2378
2465 1
2465 16
2465 33
2466 108
2466 1072
2466 1545
2466 1607
2467 30
2469 10
2469 14
2469 102
2469 288
2469 2111
2471 184
2472 24
2473 102
2475 16
2477 1
2479 2480
2479 6226
2479 6797
2479 6892
2479 6992
2480 13
2480 20
2480 40
2480 297
2480 5836
2481 10
2481 16
2481 24
2481 43
2481 102
2481 118
2481 825
2481 849
2481 2482
2481 3146
2482 4
2482 113
2483 10
2484 209
2485 13
2485 20
2485 35
2485 43
2485 121
2485 1289
2487 20
2487 1689
2488 13
2488 35
2488 43
2488 118
2488 504
2488 515
2488 614
2488 643
2488 958
2488 1392
2488 1689
2488 4144
2489 13
2489 23
2489 69
2489 79
2489 106
2489 377
2489 490
2489 860
2489 1066
2489 3013
2489 3339
2490 14
2490 26
2490 92
2491 14
2491 87
2491 92
2491 234
2491 630
2492 16
2492 24
2492 26
2492 66
2494 7
2494 16
2494 154
2495 43
2495 86
2495 292
2495 441
2495 3511
2496 16
2496 205
2496 214
2497 4
2497 14
2497 16
2497 102
2497 171
2497 204
2497 428
2498 317
2498 5709
2500 20
2500 35
2500 342
2500 352
2500 403
2500 405
2500 639
2500 1352
2500 2249
2500 3305
2500 3669
2500 4131
2500 6778
2501 405
2502 1
2502 16
2502 24
2502 40
2502 205
2502 382
2502 615
2502 825
2502 890
2502 1334
2503 13
2503 121
2503 279
2503 515
2503 655
2503 1051
2503 1419
2503 1724
2503 6007
2503 6476
2504 13
2504 16
2505 405
2506 35
2506 583
2507 24
2507 109
2507 144
2507 595
2507 1148
2508 26
2509 23
2509 39
2509 1180
2509 2396
2509 2771
2510 13
2510 39
2510 188
2510 252
2510 258
2510 379
2510 4549
2510 6930
2512 69
2513 14
2513 70
2513 87
2513 120
2513 195
2513 519
2513 2556
2513 3896
2515 16
2515 59
2516 4
2516 13
2516 43
2516 107
2517 342
2518 16
2518 113
2518 428
2519 612
2520 92
2521 87
2521 718
2521 1130
2521 2522
2521 3225
2522 1
2522 16
2523 20
2523 39
2523 87
2523 252
2523 280
2523 325
2524 16
2524 595
2525 20
2525 473
2525 771
2525 1265
2525 6329
2526 506
2527 1
2527 144
2527 195
2528 14
2528 26
2528 59
2528 268
2529 13
2529 20
2529 1552
2529 3702
2530 24
2530 2481
2530 3591
2531 4
2532 16
2532 40
2532 144
2532 154
2532 843
2532 1873
2532 2048
2532 2533
2533 30
2533 579
2534 16
2536 14
2536 20
2536 39
2536 92
2536 1252
2537 203
2537 328
2538 2539
2539 13
2539 43
2540 14
2540 28
2540 35
2540 5300
2541 43
2542 24
2542 26
2543 671
2544 40
2545 13
2545 40
2546 950
2547 43
2547 214
2549 14
2550 32
2551 20
2552 1
2552 69
2552 137
2552 463
2552 592
2553 13
2553 14
2553 24
2553 39
2553 64
2553 86
2553 107
2553 825
2554 26
2555 20
2555 121
2556 16
2556 20
2557 13
2557 292
2557 578
2557 2560
2558 578
2558 1831
2559 1610
2560 1
2560 11
2560 14
2560 66
2560 70
2560 86
2560 87
2560 280
2560 284
2560 579
2560 622
2561 16
2561 51
2561 56
2561 59
2561 113
2561 144
2561 252
2561 296
2561 486
2562 24
2562 582
2562 2563
2563 59
2565 567
2566 2570
2567 872
2567 4265
2568 4
2568 107
2569 28
2570 24
2570 35
2570 293
2572 16
2572 86
2572 469
2573 617
2576 24
2576 90
2576 92
2576 504
2576 512
2576 616
2576 975
2576 2868
2577 13
2577 43
2577 92
2577 144
2578 120
2578 209
2578 515
2578 928
2579 16
2580 14
2580 24
2580 43
2580 107
2580 928
2581 14
2581 26
2581 59
2581 87
2581 285
2582 13
2582 43
2582 87
2582 144
2582 171
2582 188
2582 306
2582 825
2582 1040
2582 1089
2583 2560
2584 66
2584 463
2585 752
2586 1
2586 39
2586 210
2586 296
2586 529
2586 1680
2587 14
2587 20
2587 43
2587 86
2587 87
2588 14
2588 252
2588 614
2588 786
2588 2660
2588 5371
2588 5434
2589 81
2589 86
2589 1419
2590 975
2591 24
2591 392
2591 425
2591 515
2591 979
2591 1689
2591 2675
2592 1059
2592 1091
2593 1
2593 14
2593 489
2594 102
2595 16
2596 205
2596 335
2596 375
2596 1007
2596 1238
2596 1531
2596 2312
2596 2933
2596 5898
2597 24
2598 13
2598 14
2598 107
2598 203
2598 280
2598 5331
2599 102
2600 579
2601 309
2601 2602
2602 13
2602 16
2602 489
2602 2615
2603 16
2603 209
2604 113
2605 364
2606 24
2607 4
2607 16
2608 13
2608 67
2608 121
2609 16
2609 66
2610 102
2610 2012
2611 350
2611 732
2612 43
2612 1545
2613 2614
2614 1
2615 20
2615 24
2615 41
2615 113
2615 327
2615 416
2615 469
2615 504
2615 578
2615 634
2615 832
2615 975
2615 2129
2615 2642
2615 3197
2615 6642
2616 44
2616 87
2616 439
2617 24
2617 92
2617 595
2617 2886
2618 121
2619 14
2619 24
2619 87
2619 301
2619 334
2620 14
2620 87
2620 120
2620 278
2620 561
2622 2137
2622 2623
2622 4920
2622 7334
2623 24
2623 102
2623 1252
2624 1962
2624 6177
2625 443
2625 702
2625 2626
2626 16
2626 69
2627 1855
2627 1956
2627 7001
2628 2479
2628 5067
2629 300
2630 214
2630 318
2630 466
2630 825
2630 2481
2630 2857
2630 3689
2631 10
2631 20
2632 214
2633 10
2633 1485
2633 4483
2634 14
2634 109
2634 244
2634 2677
2634 3868
2635 214
2636 466
2636 548
2636 788
2636 824
2636 1024
2636 1494
2636 2579
2636 3327
2636 4294
2636 6989
2636 7078
2637 24
2637 504
2637 905
2637 977
2637 1966
2637 2215
2637 2649
2637 2873
2637 4315
2637 4744
2638 13
2639 16
2640 16
2642 14
2642 532
2643 10
2643 922
2643 1589
2645 16
2646 14
2646 26
2646 102
2646 301
2647 2648
2648 1
2648 14
2648 2560
2649 70
2649 387
2651 463
2652 13
2652 43
2652 64
2652 306
2652 2851
2652 4918
2653 16
2654 1
2654 16
2654 24
2654 102
2654 144
2654 288
2654 478
2654 3172
2657 7126
2658 1
2658 16
2659 109
2660 16
2660 24
2660 118
2661 16
2662 113
2662 2199
2663 14
2663 39
2663 48
2663 156
2663 439
2663 3180
2665 1
2666 123
2666 351
2666 483
2666 791
2666 1331
2666 2069
2666 2196
2666 2699
2666 2754
2666 3063
2666 3092
2667 14
2668 13
2668 20
2668 56
2668 86
2668 122
2668 123
2668 1151
2668 2154
2668 4697
2669 20
2670 324
2671 121
2671 2390
2672 20
2675 16
2675 20
2675 40
2675 58
2675 2962
2676 43
2677 1
2677 13
2677 24
2677 206
2677 1853
2677 3567
2678 56
2679 405
2680 352
2681 20
2682 334
2684 92
2684 127
2684 209
2684 441
2684 832
2684 1928
2685 16
2685 121
2686 14
2686 139
2686 154
2686 251
2686 2586
2687 13
2687 441
2688 14
2688 16
2689 2690
2690 16
2690 24
2690 92
2690 379
2691 395
2691 444
2691 474
2691 705
2691 3785
2691 6503
2691 7341
2692 2693
2693 92
2695 20
2695 24
2695 1095
2695 2039
2695 2056
2695 2141
2695 2457
2695 2790
2696 13
2696 448
2696 548
2696 2687
2697 10
2697 20
2697 40
2697 69
2697 92
2697 100
2697 113
2697 154
2697 171
2697 435
2697 463
2697 486
2697 495
2697 597
2697 1103
2697 1108
2697 6595
2698 10
2698 14
2698 43
2698 81
2699 16
2699 102
2699 928
2699 5685
2700 443
2700 1047
2700 2710
2701 13
2702 16
2702 35
2702 124
2702 2213
2702 2970
2703 6
2703 109
2704 1
2704 43
2704 115
2704 123
2704 144
2704 1392
2704 2705
2704 4556
2704 5510
2704 6077
2705 102
2706 40
2707 26
2708 20
2708 369
2708 5321
2709 4
2710 20
2710 113
2710 2844
2711 24
2712 991
2712 1730
2713 24
2714 1286
2715 39
2716 26
2716 32
2716 59
2716 87
2716 285
2717 124
2718 13
2718 50
2718 107
2718 796
2718 2064
2718 2719
2719 122
2720 16
2721 13
2721 16
2721 54
2721 70
2721 92
2721 825
2722 1
2722 7
2722 263
2724 20
2724 87
2724 113
2724 147
2724 210
2724 214
2724 332
2724 346
2724 396
2724 492
2724 869
2724 913
2724 1037
2724 1222
2724 2434
2724 2502
2724 3380
2724 3383
2724 3480
2724 5143
2724 5714
2725 296
2725 6859
2726 13
2728 26
2728 979
2729 210
2729 435
2729 4131
2730 43
2730 86
2730 87
2730 92
2730 405
2730 1711
2731 24
2731 121
2731 124
2731 210
2731 375
2731 1238
2731 2855
2732 2733
2733 14
2733 43
2734 561
2734 2735
2735 2736
2735 2811
2735 2969
2736 16
2737 7
2737 10
2737 16
2737 20
2737 100
2737 118
2737 145
2737 2430
2738 16
2739 13
2739 20
2739 40
2739 1648
2740 24
2741 1108
2742 16
2743 24
2744 16
2744 100
2744 154
2744 468
2745 1
2745 13
2745 20
2745 35
2745 43
2745 405
2745 639
2745 2012
2746 1
2746 24
2746 26
2746 286
2746 592
2746 1133
2746 5529
2747 13
2747 24
2747 2437
2748 13
2749 14
2749 43
2749 334
2749 597
2750 10
2750 26
2750 204
2751 2752
2752 325
2752 4726
2753 1
2753 13
2753 86
2753 1040
2754 43
2754 102
2755 24
2755 848
2756 16
2757 14
2757 24
2757 32
2757 87
2757 1141
2758 100
2758 2759
2759 87
2759 117
2759 334
2759 3187
2760 16
2761 87
2761 121
2761 288
2761 1736
2762 14
2763 2764
2764 849
2764 2759
2765 13
2765 16
2765 118
2765 121
2765 214
2766 24
2766 144
2766 2012
2766 2767
2766 3631
2766 3748
2766 4492
2767 16
2767 54
2767 67
2767 463
2767 1243
2767 1392
2767 2087
2767 2768
2768 16
2768 2970
2770 1
2770 4
2770 13
2770 43
2770 87
2770 1594
2771 1
2771 109
2772 39
2772 107
2773 20
2773 102
2773 277
2773 296
2773 392
2773 463
2773 1091
2773 1657
2773 2199
2773 3532
2774 278
2774 334
2775 14
2775 28
2775 81
2775 92
2775 95
2775 354
2775 930
2776 1
2776 13
2776 144
2776 458
2776 469
2776 486
2776 597
2776 1545
2776 1817
2777 13
2777 26
2777 87
2777 102
2777 107
2777 122
2777 243
2777 285
2777 3883
2777 5464
2778 24
2779 13
2779 20
2780 39
2780 492
2780 1488
2780 5335
2781 1
2781 14
2781 24
2781 1610
2781 2012
2782 189
2782 346
2782 431
2782 530
2782 1059
2782 2132
2782 3835
2782 6293
2782 6526
2783 24
2783 334
2783 597
2784 24
2784 43
2784 102
2785 1928
2785 4423
2785 4458
2785 4459
2786 1838
2787 70
2788 14
2789 474
2790 16
2790 280
2790 1252
2790 2737
2790 5526
2791 226
2791 2792
2792 2793
2793 722
2794 43
2795 466
2795 710
2795 2462
2795 2796
2795 6048
2796 1
2797 489
2798 144
2798 463
2798 670
2799 20
2799 35
2799 43
2799 405
2799 482
2799 523
2799 837
2799 1038
2799 1689
2800 13
2801 301
2802 13
2802 16
2802 24
2802 199
2802 325
2802 4512
2804 14
2804 123
2804 497
2804 513
2804 3186
2804 3420
2804 5512
2805 455
2805 1879
2806 14
2806 24
2807 1294
2808 13
2809 1476
2809 2186
2810 121
2811 16
2812 20
2812 81
2813 92
2814 4
2815 195
2816 1108
2817 20
2818 66
2818 1148
2818 2825
2820 43
2820 1419
2821 69
2821 463
2822 14
2823 81
2823 86
2823 7187
2824 16
2825 335
2826 2827
2827 35
2827 284
2827 1004
2828 16
2828 92
2828 144
2828 2344
2829 16
2829 24
2829 205
2830 319
2831 4
2831 102
2832 14
2833 20
2833 121
2834 16
2835 1108
2836 214
2836 403
2836 1108
2837 597
2838 1108
2839 10
2839 13
2839 16
2839 20
2839 67
2839 92
2839 123
2839 463
2840 295
2841 13
2842 24
2843 87
2843 284
2843 1136
2844 13
2844 20
2844 43
2844 92
2844 2748
2844 4308
2845 20
2846 710
2846 1780
2847 13
2847 16
2848 26
2849 16
2849 39
2850 2652
2851 16
2853 1928
2854 26
2854 171
2854 301
2854 439
2854 1392
2854 3515
2855 1917
2855 2856
2855 6533
2855 6536
2857 92
2858 10
2858 144
2858 1042
2859 16
2859 24
2859 382
2860 1
2860 13
2860 16
2860 43
2860 123
2860 232
2860 1571
2860 2012
2860 3567
2861 20
2861 319
2862 1
2863 1
2864 2849
2864 4994
2865 92
2865 127
2865 595
2865 1392
2865 2877
2865 2882
2866 10
2866 318
2866 1391
2866 2083
2866 2697
2867 1
2867 20
2867 35
2867 515
2867 2547
2868 343
2868 1252
2869 87
2870 24
2871 87
2871 605
2871 1132
2871 1564
2873 449
2873 1503
2874 13
2874 56
2874 102
2874 121
2874 1943
2875 4
2875 7
2875 10
2875 13
2875 14
2875 16
2875 20
2875 40
2875 56
2875 113
2875 118
2875 144
2875 154
2875 181
2875 204
2875 292
2875 463
2875 469
2875 597
2875 1158
2875 1303
2875 1392
2875 2084
2876 13
2876 16
2876 20
2876 90
2876 6051
2877 20
2877 24
2877 2437
2878 13
2878 14
2879 24
2879 26
2879 117
2880 1
2880 13
2880 144
2880 274
2880 615
2882 13
2882 14
2882 20
2882 121
2883 13
2883 2256
2884 87
2884 2393
2884 2440
2885 515
2886 4
2886 121
2886 214
2887 87
2887 2213
2888 14
2888 43
2888 87
2888 284
2888 1627
2889 20
2889 35
2889 121
2889 279
2889 318
2889 405
2889 515
2889 639
2889 2249
2889 2441
2889 3384
2889 3414
2889 3759
2889 6035
2890 2254
2891 308
2891 824
2891 2892
2891 5706
2892 20
2893 14
2893 6539
2894 282
2894 374
2894 436
2894 824
2894 2534
2894 3433
2894 6323
2895 10
2896 14
2896 59
2896 70
2896 220
2896 285
2896 441
2896 1928
2896 5659
2898 20
2899 1125
2900 365
2900 612
2900 882
2900 1172
2900 1570
2900 1606
2900 2414
2900 2858
2900 3493
2900 6047
2900 6150
2900 6202
2900 7062
2901 20
2901 1265
2901 1289
2901 2902
2901 4772
2902 7372
2903 403
2903 928
2904 2905
2905 20
2906 16
2907 16
2908 20
2910 16
2911 1
2911 832
2911 1607
2911 5322
2912 16
2912 1121
2913 117
2914 1
2914 14
2914 24
2914 32
2914 113
2914 123
2914 188
2914 214
2914 950
2914 6541
2915 39
2916 13
2916 20
2916 1130
2916 2912
2917 1
2917 890
2918 342
2918 403
2918 405
2918 2236
2918 4916
2919 10
2919 13
2920 16
2921 32
2921 243
2921 555
2922 340
2922 366
2923 113
2923 171
2923 1911
2923 3539
2923 5631
2924 10
2924 13
2924 16
2924 43
2924 206
2924 334
2924 561
2925 79
2926 121
2927 450
2928 30
2930 13
2930 16
2930 20
2930 226
2930 2199
2930 2931
2930 3175
2931 7
2931 1392
2932 43
2933 16
2934 13
2934 43
2934 1289
2934 2702
2934 5425
2935 20
2935 41
2935 1144
2935 1168
2935 1840
2935 2225
2935 3628
2936 10
2936 428
2936 708
2936 2430
2936 2957
2937 2938
2937 2958
2939 16
2939 108
2939 711
2939 3056
2940 92
2940 2012
2941 109
2941 435
2942 1108
2943 243
2943 2944
2944 14
2944 20
2944 624
2945 2946
2946 13
2946 549
2948 352
2948 2608
2949 43
2950 13
2950 40
2951 16
2951 43
2952 13
2952 113
2952 171
2954 20
2955 4
2955 20
2955 24
2955 26
2955 2956
2955 3412
2955 5876
2955 6042
2957 16
2958 1
2958 463
2959 1289
2960 13
2960 16
2960 32
2960 69
2960 597
2961 2958
2962 81
2962 92
2964 12
2964 26
2964 436
2965 1
2965 10
2965 13
2965 121
2965 928
2966 24
2967 2931
2968 16
2968 20
2968 463
2969 13
2970 92
2970 1627
2971 519
2972 16
2973 124
2973 1759
2974 16
2974 20
2974 26
2974 144
2974 1736
2975 305
2975 306
2975 340
2975 513
2975 595
2975 616
2975 659
2975 1115
2975 1758
2975 1989
2975 2100
2975 2809
2975 3655
2975 4006
2975 5700
2976 64
2976 2056
2976 5283
2977 14
2977 39
2978 16
2978 2979
2979 14
2979 87
2979 302
2979 306
2980 66
2980 2877
2981 20
2982 69
2983 14
2983 32
2983 43
2983 144
2983 280
2983 306
2983 334
2983 6385
2984 16
2985 154
2986 1
2986 20
2986 463
2987 14
2987 280
2987 1334
2988 14
2989 59
2990 2991
2991 16
2992 16
2993 10
2994 14
2994 154
2995 463
2996 2997
2997 2995
2998 2999
2998 4309
2999 154
3000 24
3000 118
3001 13
3001 113
3002 144
3002 296
3002 549
3002 1319
3003 3004
3004 24
3005 14
3006 521
3007 16
3007 51
3008 24
3008 284
3008 928
3009 16
3010 24
3010 2901
3011 2056
3011 3012
3013 43
3013 107
3014 405
3015 16
3015 56
3016 13
3016 24
3017 20
3018 107
3018 5738
3019 13
3019 123
3019 204
3019 1108
3019 2975
3020 16
3021 4
3021 13
3021 16
3021 24
3021 64
3021 67
3021 69
3021 102
3021 118
3021 134
3021 154
3021 181
3021 184
3021 205
3021 288
3021 463
3021 489
3021 597
3021 849
3021 1108
3021 3232
3021 3450
3021 3504
3021 4299
3021 5021
3021 5320
3021 5422
3022 14
3022 59
3022 107
3022 334
3022 1040
3022 6825
3023 24
3023 450
3024 3026
3025 24
3025 154
3025 406
3025 1319
3025 3026
3026 3027
3026 3500
3028 24
3028 58
3028 102
3028 144
3028 154
3028 181
3029 13
3029 92
3029 144
3029 549
3031 14
3031 64
3031 265
3031 280
3032 20
3032 39
3033 13
3033 16
3033 144
3033 3929
3034 3039
3035 214
3036 16
3038 20
3038 113
3039 14
3039 280
3040 3041
3041 20
3042 6
3043 24
3043 39
3043 41
3043 69
3043 124
3043 300
3043 1638
3043 2463
3043 2935
3043 3852
3043 3921
3043 3990
3045 26
3046 479
3047 433
3048 16
3049 13
3050 309
3050 1265
3050 2798
3051 20
3051 2734
3052 3053
3053 651
3054 113
3055 64
3055 1419
3055 2012
3055 3849
3056 81
3058 226
3058 515
3058 912
3058 1519
3058 2335
3058 2336
3058 2829
3058 3091
3058 3759
3058 3787
3058 3991
3058 3998
3058 4144
3058 5234
3058 5951
3058 5961
3058 6137
3058 6281
3058 6438
3058 6793
3059 20
3059 386
3059 724
3059 3060
3059 3133
3059 3414
3059 3456
3059 3603
3059 3670
3059 3759
3059 3947
3059 5370
3060 3061
3062 1
3062 2012
3062 7378
3063 334
3064 16
3064 113
3064 825
3065 1
3065 280
3065 334
3065 1289
3066 16
3067 1
3067 16
3067 24
3067 86
3067 1419
3067 3631
3068 16
3069 14
3069 92
3070 16
3071 20
3072 2821
3074 113
3074 825
3074 1185
3075 102
3076 13
3076 293
3076 732
3076 1095
3078 14
3079 934
3081 3082
3082 41
3082 290
3082 1348
3083 865
3083 5098
3084 39
3085 118
3086 58
3087 3088
3089 13
3089 24
3089 113
3089 1914
3090 13
3090 16
3090 6525
3091 7
3091 16
3091 87
3093 14
3093 41
3093 789
3093 1315
3093 1509
3093 2036
3093 2930
3094 13
3094 16
3094 43
3094 154
3094 412
3095 40
3095 171
3095 350
3096 13
3097 20
3097 40
3099 20
3099 1565
3100 14
3100 20
3101 3102
3102 40
3104 118
3105 14
3105 81
3105 107
3105 115
3106 373
3106 439
3107 13
3107 515
3107 1392
3108 4
3108 492
3108 4223
3109 2430
3110 43
3110 92
3110 352
3110 489
3110 903
3110 2831
3111 1
3111 292
3112 16
3113 16
3114 1
3114 13
3114 14
3114 16
3114 20
3114 121
3115 1123
3116 340
3116 542
3116 2611
3116 3181
3116 3346
3118 20
3119 1407
3120 16
3121 13
3121 16
3121 24
3121 43
3121 118
3121 171
3121 669
3121 1108
3121 1392
3122 1
3122 13
3123 20
3123 24
3123 26
3124 121
3124 1488
3124 1528
3124 2668
3125 4750
3126 4
3126 13
3126 16
3126 20
3126 34
3126 35
3126 214
3126 342
3126 403
3126 479
3126 1017
3126 1265
3127 102
3127 407
3127 630
3127 2833
3128 16
3128 319
3129 13
3129 92
3129 489
3129 4298
3130 20
3132 16
3133 113
3133 121
3133 154
3134 10
3134 928
3135 334
3136 121
3138 121
3138 214
3139 92
3139 214
3139 318
3140 121
3141 1984
3142 24
3142 39
3142 2620
3142 7255
3143 1
3144 16
3145 16
3146 24
3146 7295
3147 121
3147 2917
3148 2917
3149 70
3149 579
3149 1788
3149 2266
3150 3151
3151 10
3151 26
3151 581
3151 671
3151 849
3152 16
3152 113
3152 206
3153 16
3153 24
3153 113
3155 484
3156 107
3157 16
3158 10
3158 13
3158 14
3158 24
3158 39
3158 109
3158 206
3158 209
3158 469
3159 1
3159 13
3160 463
3161 26
3162 26
3163 280
3164 2652
3164 3031
3164 3228
3165 16
3166 1
3166 13
3166 14
3166 24
3166 43
3166 87
3166 102
3166 127
3166 195
3166 242
3166 280
3166 305
3166 388
3166 766
3166 825
3166 3645
3166 3849
3166 5434
3166 6355
3166 6538
3167 70
3167 396
3167 666
3167 711
3167 1545
3167 4551
3168 24
3168 29
3168 57
3168 1186
3168 2196
3168 3059
3168 3169
3168 4365
3168 4670
3168 5114
3169 87
3169 252
3169 280
3169 396
3169 1545
3169 1881
3170 20
3170 309
3171 3090
3171 5714
3173 14
3174 14
3174 20
3174 869
3174 3058
3175 1
3175 4
3175 7
3175 16
3175 20
3175 24
3175 40
3175 43
3175 66
3175 69
3175 92
3175 113
3175 118
3175 121
3175 144
3175 205
3175 214
3175 4585
3175 5435
3176 43
3176 109
3177 16
3177 20
3177 2162
3178 10
3178 43
3178 81
3179 16
3179 20
3179 118
3181 14
3181 107
3181 243
3182 102
3183 41
3183 290
3183 305
3183 696
3183 780
3183 1610
3183 1758
3183 5592
3184 13
3184 144
3184 469
3185 4
3185 24
3185 81
3185 87
3185 3671
3186 20
3186 55
3186 93
3186 121
3186 214
3186 337
3186 555
3186 620
3186 943
3186 949
3186 1509
3187 24
3187 350
3187 544
3187 721
3187 759
3187 967
3187 1604
3187 1673
3187 3188
3187 4534
3187 4539
3187 4540
3187 5021
3187 5023
3187 5195
3187 5364
3187 5365
3187 5370
3187 5406
3187 6947
3189 13
3189 20
3189 24
3189 118
3189 847
3190 14
3190 20
3190 561
3190 726
3190 960
3191 32
3191 43
3191 87
3191 280
3192 13
3192 16
3192 67
3192 69
3192 100
3192 109
3192 118
3192 144
3192 154
3192 205
3192 435
3192 463
3192 489
3192 1721
3192 3281
3193 16
3193 54
3193 69
3193 154
3194 14
3194 43
3195 24
3195 69
3196 1494
3196 2119
3196 4206
3197 13
3197 14
3197 20
3197 32
3197 58
3197 515
3198 285
3199 450
3200 463
3201 40
3201 75
3201 100
3201 113
3201 200
3201 205
3201 572
3201 783
3201 849
3201 977
3201 1108
3201 1151
3201 1937
3201 2759
3201 5407
3202 16
3203 16
3204 102
3204 206
3205 43
3206 317
3207 14
3208 4
3208 40
3208 41
3208 56
3208 99
3208 119
3208 232
3208 428
3208 460
3208 537
3208 640
3208 1653
3208 2263
3208 3209
3208 3824
3208 6242
3209 243
3210 87
3211 1349
3212 87
3212 121
3213 121
3214 2608
3215 278
3215 931
3216 597
3217 268
3218 507
3219 1337
3220 14
3220 24
3220 41
3220 45
3220 58
3220 118
3220 154
3220 860
3221 2504
3222 20
3222 24
3223 56
3224 442
3225 16
3227 2042
3228 14
3229 14
3229 26
3230 14
3230 20
3230 107
3231 20
3232 13
3232 20
3232 87
3232 102
3232 121
3232 144
3232 5096
3232 5110
3232 5440
3233 16
3233 24
3233 2437
3234 16
3235 1
3235 13
3235 20
3235 24
3235 66
3235 69
3235 102
3235 114
3235 463
3236 342
3237 20
3237 864
3237 4697
3237 6501
3238 3239
3240 930
3241 14
3243 26
3244 2697
3245 463
3246 35
3246 350
3246 375
3246 2194
3247 24
3248 463
3249 109
3250 13
3250 20
3250 43
3250 121
3250 466
3250 469
3250 993
3251 325
3252 10
3253 2011
3254 20
3254 204
3254 463
3255 570
3256 5528
3257 20
3257 66
3257 229
3257 975
3259 3260
3259 3270
3260 2684
3261 214
3261 3263
3262 20
3262 121
3262 350
3262 3260
3262 5096
3262 6793
3263 14
3263 16
3263 3264
3264 3265
3265 127
3266 102
3267 66
3268 121
3268 5425
3270 838
3271 13
3271 72
3271 92
3271 144
3271 549
3272 40
3272 69
3273 54
3273 100
3273 118
3273 449
3273 479
3273 515
3273 787
3273 1017
3273 1449
3274 14
3274 87
3275 13
3275 288
3275 463
3275 4053
3276 2529
3278 14
3279 10
3279 72
3279 188
3279 597
3279 967
3279 1970
3280 10
3280 13
3280 24
3280 109
3280 121
3280 236
3280 523
3280 3192
3281 1
3281 512
3281 993
3281 3550
3282 102
3283 16
3283 64
3283 113
3283 121
3283 489
3283 1304
3284 16
3284 24
3284 3285
3285 14
3285 43
3286 13
3286 16
3286 20
3286 66
3286 115
3286 171
3286 1501
3287 14
3288 350
3288 912
3288 3289
3288 3390
3288 5882
3289 24
3290 14
3290 107
3290 1419
3291 1615
3291 3292
3292 123
3293 13
3293 144
3293 5024
3294 24
3294 2291
3294 6452
3295 13
3296 54
3297 352
3297 403
3297 479
3297 1038
3297 1047
3298 5195
3299 8
3299 14
3299 121
3299 251
3299 290
3299 469
3299 585
3299 696
3299 3139
3299 3661
3299 4159
3300 444
3301 1
3301 949
3301 3390
3302 121
3303 20
3303 5348
3304 20
3304 81
3304 86
3304 121
3304 144
3304 563
3304 1689
3304 1723
3304 1759
3304 2249
3304 2765
3304 3469
3304 3849
3304 4603
3304 6439
3305 113
3305 121
3305 292
3305 489
3305 2975
3306 20
3306 444
3306 695
3306 1029
3306 1181
3307 20
3307 24
3308 13
3308 55
3308 343
3309 22
3309 1181
3310 3311
3312 121
3313 1039
3313 3314
3314 121
3315 3316
3316 154
3317 14
3318 24
3319 56
3319 106
3319 117
3319 567
3319 1179
3320 20
3322 13
3322 14
3322 579
3323 877
3324 3325
3326 16
3327 13
3327 16
3327 26
3327 66
3327 113
3327 216
3327 382
3327 2537
3329 69
3330 10
3330 64
3331 13
3333 69
3334 229
3335 92
3336 403
3336 874
3336 3337
3336 5292
3336 5896
3336 6237
3337 16
3338 2481
3338 3352
3338 5831
3339 10
3339 200
3339 2663
3341 20
3341 100
3342 24
3344 24
3346 350
3346 732
3346 1453
3346 3286
3348 1
3348 100
3349 121
3351 518
3352 825
3353 16
3356 64
3356 962
3356 3299
3358 14
3358 24
3358 234
3359 24
3359 353
3359 3360
3361 20
3362 435
3364 40
3364 54
3364 882
3365 865
3365 2204
3366 24
3367 6
3368 20
3370 121
3371 16
3372 3373
3373 13
3375 154
3376 10
3376 12
3376 24
3376 210
3376 322
3376 346
3376 398
3376 447
3376 492
3376 501
3376 521
3376 913
3376 1181
3376 1316
3376 1730
3376 2132
3376 2213
3376 3308
3376 4421
3376 6287
3377 16
3379 24
3380 92
3381 3382
3382 24
3383 208
3383 913
3383 3380
3383 3480
3383 5370
3383 5398
3384 113
3384 121
3384 5154
3385 32
3387 2654
3388 102
3389 13
3390 1
3390 24
3390 102
3390 306
3391 20
3392 3393
3393 154
3393 303
3394 280
3394 549
3395 43
3396 54
3397 993
3397 1181
3397 1382
3397 2090
3398 11
3398 280
3399 14
3399 26
3399 441
3400 16
3401 1339
3402 403
3402 2836
3403 1
3403 6
3404 2668
3405 3406
3406 3407
3407 121
3409 16
3410 10
3411 16
3411 87
3411 118
3412 724
3412 2083
3412 2153
3413 14
3413 735
3414 16
3414 24
3414 1108
3415 13
3415 24
3415 252
3415 324
3416 121
3417 507
3418 3388
3419 1271
3419 1337
3420 20
3420 93
3420 121
3420 214
3420 337
3420 949
3420 1407
3421 2018
3422 87
3422 102
3422 3784
3422 7237
3423 3424
3423 5104
3424 121
3425 53
3426 59
3427 121
3427 144
3428 16
3429 13
3431 16
3433 16
3433 24
3434 3435
3435 43
3435 343
3436 43
3436 87
3436 209
3437 20
3437 44
3437 353
3437 1557
3437 4242
3438 16
3438 495
3439 14
3439 102
3439 343
3440 10
3441 14
3441 40
3441 43
3441 87
3441 121
3441 154
3441 463
3441 4492
3442 16
3442 113
3442 2770
3442 3575
3444 442
3445 324
3445 3427
3445 4294
3445 7175
3447 10
3447 13
3447 20
3447 24
3447 204
3447 785
3448 13
3448 16
3448 204
3449 16
3449 43
3449 4492
3450 20
3450 353
3451 13
3451 64
3451 360
3451 5239
3452 98
3452 203
3453 16
3453 24
3453 1115
3453 2012
3454 342
3455 16
3456 16
3456 20
3456 3582
3457 1
3457 2186
3457 2208
3457 3215
3458 14
3458 44
3459 16
3459 43
3460 750
3461 13
3461 20
3461 102
3461 121
3461 144
3461 449
3461 536
3461 563
3461 708
3461 874
3461 893
3461 912
3461 938
3461 1103
3461 3235
3461 3462
3461 4242
3461 7193
3461 7197
3461 7207
3461 7234
3462 13
3462 16
3462 113
3462 453
3462 463
3462 615
3462 1856
3463 1400
3463 3462
3464 1400
3464 3456
3465 13
3465 16
3466 13
3466 440
3467 2970
3468 16
3468 238
3468 2907
3469 10
3469 13
3469 14
3469 16
3469 100
3469 109
3469 121
3469 2617
3470 5598
3472 16
3473 13
3473 20
3473 92
3473 2828
3474 288
3476 10
3476 43
3476 365
3476 597
3476 765
3476 2012
3477 3440
3478 10
3478 92
3479 16
3479 43
3479 102
3480 4
3480 6
3480 13
3481 87
3482 2518
3484 1
3484 13
3484 24
3484 121
3485 43
3485 121
3486 13
3486 67
3486 113
3487 1
3487 13
3488 3021
3489 39
3489 3490
3490 20
3491 14
3492 16
3492 24
3492 1607
3493 20
3493 395
3493 447
3493 999
3493 1322
3493 1521
3493 4814
3494 16
3495 4
3495 24
3495 54
3495 72
3495 100
3495 102
3495 121
3495 154
3495 2211
3496 13
3496 43
3496 118
3496 154
3497 16
3498 16
3499 3024
3499 3025
3500 20
3501 134
3502 86
3502 144
3502 301
3502 1042
3503 20
3503 24
3503 40
3503 67
3503 205
3503 409
3504 14
3505 3028
3505 7231
3506 912
3506 5496
3507 86
3508 14
3508 20
3509 2737
3510 1714
3510 2495
3510 5982
3511 24
3512 1
3512 14
3512 87
3512 276
3512 365
3512 446
3512 1545
3512 2311
3512 2332
3513 13
3513 43
3514 24
3514 66
3514 5848
3515 383
3515 575
3515 3516
3515 5872
3515 6024
3515 6119
3515 6187
3516 751
3516 2132
3517 16
3520 321
3521 16
3521 2188
3522 352
3522 1230
3522 3523
3522 4021
3522 5473
3522 5486
3522 6633
3522 6685
3522 7110
3523 121
3523 1108
3523 5430
3524 3525
3524 6539
3525 16
3525 206
3525 288
3525 463
3525 5346
3525 5964
3526 950
3527 285
3528 3529
3530 14
3531 111
3531 396
3531 492
3532 16
3532 20
3532 59
3532 87
3532 120
3532 134
3532 171
3533 102
3534 20
3534 403
3534 1222
3534 3600
3535 40
3536 14
3536 43
3536 121
3536 296
3536 4290
3536 4292
3537 35
3537 403
3537 479
3537 796
3537 3615
3538 10
3538 13
3539 107
3539 729
3540 30
3541 2802
3542 1
3542 16
3542 26
3543 26
3544 370
3545 16
3546 2230
3547 13
3547 317
3547 999
3547 3548
3548 24
3549 20
3549 113
3550 102
3551 16
3552 1
3552 13
3552 20
3552 24
3552 92
3552 102
3552 144
3552 306
3552 428
3552 825
3552 5150
3553 382
3553 927
3554 236
3554 2212
3554 3284
3555 1148
3556 121
3556 353
3558 561
3559 1604
3560 3561
3562 24
3562 43
3562 87
3563 442
3563 702
3563 1392
3564 43
3564 334
3564 548
3564 684
3564 1220
3564 1599
3564 2306
3564 2934
3564 3031
3564 3055
3564 3645
3564 5936
3564 6162
3564 6670
3565 155
3566 44
3567 1
3567 4
3567 24
3567 43
3567 92
3567 102
3567 379
3567 1685
3567 2012
3568 117
3569 24
3569 87
3569 102
3569 214
3569 492
3569 561
3569 5977
3570 20
3570 40
3570 416
3570 572
3570 2914
3572 13
3572 428
3572 2047
3573 13
3573 102
3573 463
3574 16
3575 334
3575 360
3576 102
3577 1750
3578 463
3579 58
3579 280
3579 3631
3580 3456
3581 360
3581 928
3582 1252
3583 340
3583 3584
3584 13
3584 24
3584 43
3584 121
3584 309
3584 343
3584 561
3584 893
3585 102
3586 1752
3587 92
3588 1108
3589 113
3591 24
3591 113
3592 1117
3593 16
3593 24
3593 69
3593 114
3594 13
3594 14
3595 13
3595 20
3595 849
3595 1108
3595 1301
3595 3522
3596 3597
3596 3763
3597 20
3597 40
3597 234
3597 1160
3598 13
3598 26
3598 87
3599 24
3599 43
3599 2560
3600 32
3600 951
3601 20
3603 4
3603 17
3603 20
3603 35
3603 279
3603 403
3603 405
3603 479
3603 639
3603 1265
3603 1295
3603 3793
3603 4720
3603 6449
3604 370
3605 10
3605 13
3605 14
3606 13
3606 507
3606 1898
3607 1065
3608 16
3609 3532
3610 13
3610 16
3610 113
3610 121
3610 5111
3611 10
3612 13
3612 16
3612 40
3613 92
3614 1498
3615 54
3615 69
3615 100
3615 205
3615 288
3615 458
3615 1168
3615 1856
3615 2261
3615 4345
3616 14
3616 26
3616 39
3616 334
3616 604
3616 6614
3617 35
3618 10
3618 6460
3619 13
3619 16
3619 24
3619 113
3619 144
3619 204
3619 463
3622 102
3623 626
3624 1
3625 14
3625 268
3625 280
3626 24
3627 16
3627 109
3628 4
3628 43
3629 14
3629 64
3629 234
3629 278
3629 387
3629 2447
3630 14
3630 43
3631 1
3631 13
3631 14
3631 20
3631 24
3631 43
3631 87
3631 92
3631 144
3631 274
3631 295
3631 306
3631 362
3631 2013
3631 2985
3631 5889
3632 8
3632 519
3633 1
3633 20
3633 43
3633 121
3633 597
3633 2430
3634 26
3634 370
3635 13
3635 24
3635 87
3635 1488
3635 5304
3636 20
3636 121
3636 293
3636 503
3637 1057
3637 2173
3638 43
3638 2194
3639 14
3640 13
3640 119
3641 139
3642 14
3642 630
3643 24
3644 14
3644 280
3645 1
3645 20
3645 92
3645 622
3645 724
3645 912
3645 2083
3645 2153
3645 2199
3645 2352
3645 2441
3645 2494
3645 2748
3645 2875
3645 4602
3645 5122
3645 5499
3645 6392
3646 14
3646 3179
3646 5234
3647 14
3647 16
3647 20
3648 374
3648 3453
3648 4115
3649 16
3650 14
3651 2199
3651 3175
3652 17
3652 20
3652 35
3652 121
3652 352
3652 405
3652 612
3652 639
3652 1759
3652 2253
3652 2448
3652 4336
3653 77
3653 3151
3654 14
3654 301
3654 671
3655 16
3656 16
3657 14
3657 87
3657 102
3658 16
3658 69
3659 13
3659 14
3659 16
3659 39
3659 69
3659 597
3659 4808
3660 13
3661 13
3661 43
3661 123
3661 140
3661 317
3661 386
3661 597
3661 1989
3661 2134
3661 6211
3661 7019
3662 24
3662 765
3662 5478
3663 2875
3664 515
3664 639
3664 2199
3664 2875
3664 3175
3664 6808
3665 3666
3667 14
3667 26
3667 209
3667 561
3667 1148
3668 17
3668 20
3668 35
3668 599
3668 828
3668 829
3668 1253
3668 1628
3668 2494
3668 2767
3668 3793
3668 4563
3668 4765
3668 5678
3668 5876
3668 6015
3668 6858
3669 1
3669 288
3669 2430
3669 5369
3670 1
3670 7
3670 10
3670 13
3670 20
3670 24
3670 69
3670 109
3670 113
3670 114
3670 118
3670 121
3670 144
3670 154
3670 429
3670 463
3670 735
3670 825
3670 1854
3670 3981
3670 3987
3670 4360
3670 6551
3671 735
3671 814
3671 2126
3671 2251
3671 3469
3671 3772
3671 4549
3671 5466
3672 3673
3673 10
3673 20
3673 154
3673 288
3673 406
3673 595
3673 604
3673 849
3673 1061
3674 16
3675 3676
3675 5234
3675 6070
3676 20
3677 515
3677 536
3677 1265
3677 4719
3677 6237
3678 20
3678 121
3678 288
3680 13
3680 16
3680 20
3680 69
3680 92
3680 100
3680 205
3680 288
3680 624
3680 4546
3681 24
3681 92
3681 102
3681 306
3682 16
3683 24
3683 195
3683 606
3684 20
3684 86
3684 113
3684 118
3684 154
3684 486
3685 1100
3686 72
3687 27
3688 86
3689 14
3690 486
3691 102
3692 10
3693 13
3693 20
3693 43
3693 92
3694 43
3695 26
3696 13
3696 553
3696 710
3696 1838
3697 10
3697 222
3697 497
3697 772
3698 651
3699 24
3700 4
3700 13
3700 43
3700 81
3700 825
3700 2731
3701 13
3702 13
3702 441
3702 659
3702 862
3702 2529
3703 16
3703 374
3703 674
3703 866
3704 13
3704 20
3704 24
3704 35
3704 346
3704 434
3704 1051
3704 1474
3704 1488
3704 2083
3704 4493
3705 3301
3706 16
3707 520
3708 43
3710 3579
3711 3712
3712 69
3712 1797
3713 2165
3714 3715
3716 43
3717 24
3717 529
3717 992
3718 86
3719 24
3719 26
3720 26
3720 59
3720 87
3720 92
3720 280
3720 645
3720 1963
3721 16
3721 20
3722 1181
3722 6374
3723 20
3723 5058
3723 5079
3724 33
3725 134
3726 10
3726 14
3726 87
3728 3729
3729 20
3731 1271
3732 4
3733 12
3733 20
3733 1084
3734 412
3735 13
3736 100
3736 206
3737 1
3737 342
3738 20
3738 121
3738 1016
3738 1123
3738 4131
3739 345
3739 3469
3740 4
3740 334
3741 10
3741 24
3741 123
3741 251
3742 416
3742 1844
3743 205
3744 4
3744 13
3744 92
3744 744
3744 832
3744 840
3744 1289
3744 1319
3745 14
3745 20
3746 13
3746 16
3747 24
3748 612
3748 5176
3749 16
3749 113
3750 20
3750 872
3751 16
3752 450
3753 1
3753 13
3753 469
3753 3751
3754 39
3756 1181
3757 243
3758 16
3759 13
3759 16
3759 20
3759 1108
3761 13
3761 4016
3761 5741
3762 16
3763 3764
3764 16
3765 20
3765 24
3765 121
3765 405
3765 515
3765 708
3765 912
3765 1306
3765 2335
3765 3091
3765 4144
3765 6281
3765 6297
3765 6632
3765 6647
3767 2745
3769 612
3770 612
3771 35
3771 638
3772 24
3772 113
3773 10
3773 928
3774 2895
3774 3773
3774 4067
3774 4579
3775 1729
3775 5070
3776 154
3776 561
3776 984
3777 24
3778 43
3779 3780
3780 20
3780 40
3781 992
3781 2010
3782 43
3782 87
3782 4828
3783 20
3783 480
3784 13
3784 43
3784 204
3786 370
3786 1607
3787 515
3787 3788
3787 3793
3787 3995
3787 4092
3788 13
3788 16
3788 36
3788 463
3788 849
3788 3888
3789 24
3789 3790
3790 14
3790 87
3790 209
3790 243
3790 405
3790 5876
3791 20
3791 40
3793 1
3793 7
3793 16
3793 20
3793 24
3793 69
3793 92
3793 121
3793 134
3793 463
3793 1042
3793 2012
3793 2581
3793 6113
3794 3593
3795 1051
3797 1
3798 10
3798 13
3798 847
3799 6
3799 13
3799 14
3799 24
3799 43
3799 113
3799 154
3799 243
3799 288
3799 306
3799 3458
3799 3856
3799 3912
3800 24
3800 3801
3801 13
3801 14
3801 87
3801 234
3801 243
3801 334
3801 445
3801 586
3801 612
3801 1224
3801 1292
3801 1400
3802 548
3802 985
3802 1253
3802 1838
3802 2213
3802 3804
3802 3811
3803 13
3803 87
3803 825
3803 2704
3803 3801
3803 3840
3803 3866
3804 92
3804 4492
3805 13
3805 20
3807 14
3807 20
3807 56
3807 113
3807 123
3807 214
3807 489
3807 1108
3808 16
3809 13
3809 92
3809 1723
3809 3810
3810 685
3810 1723
3810 3815
3811 16
3811 1334
3811 2617
3812 24
3812 30
3812 579
3813 13
3813 16
3813 293
3813 322
3813 396
3813 447
3813 515
3813 786
3813 993
3813 1787
3813 3469
3814 43
3815 489
3816 44
3816 334
3817 685
3817 1723
3818 3803
3818 3819
3819 1
3819 24
3819 3890
3820 16
3820 24
3821 75
3821 1801
3821 5681
3821 5720
3822 20
3822 24
3822 113
3823 113
3824 14
3824 20
3824 24
3824 1989
3824 3873
3825 16
3827 3828
3828 20
3830 24
3830 1689
3830 3593
3831 836
3832 20
3833 507
3833 3859
3834 836
3835 16
3835 26
3835 43
3835 113
3835 195
3835 382
3836 13
3836 20
3836 469
3837 87
3838 24
3839 13
3839 1838
3839 5364
3840 13
3840 14
3841 463
3842 2075
3843 13
3844 59
3845 13
3845 20
3845 21
3845 614
3845 829
3845 1531
3845 2336
3845 3668
3846 59
3847 14
3847 24
3848 13
3849 13
3849 14
3849 16
3849 43
3849 70
3849 92
3849 280
3849 5239
3851 8
3851 13
3851 92
3851 144
3851 513
3852 494
3852 584
3852 950
3852 1032
3852 3959
3852 5082
3853 16
3854 28
3854 39
3854 107
3855 14
3855 294
3855 435
3855 1524
3856 14
3857 35
3857 293
3857 825
3858 14
3858 24
3860 20
3860 24
3862 20
3862 43
3862 306
3862 1252
3863 20
3863 40
3863 118
3863 123
3863 3744
3864 20
3865 121
3866 24
3867 118
3868 115
3868 506
3869 951
3870 43
3871 3803
3871 3872
3872 16
3873 3874
3873 5753
3874 121
3874 563
3874 614
3874 5753
3875 20
3875 127
3876 20
3877 22
3877 614
3877 1723
3878 43
3879 24
3880 154
3881 24
3882 1
3882 506
3883 20
3885 428
3888 3849
3889 20
3890 87
3890 100
3890 114
3892 35
3893 24
3894 121
3896 20
3897 43
3898 14
3898 59
3898 87
3898 735
3898 6156
3899 13
3899 24
3900 3901
3901 306
3901 2437
3902 1
3902 14
3902 16
3902 26
3902 1251
3903 450
3903 1060
3903 1723
3904 756
3904 825
3905 118
3906 13
3906 16
3906 90
3906 849
3906 1289
3906 2166
3907 41
3907 2570
3908 16
3908 154
3908 6105
3909 16
3909 40
3909 66
3909 69
3909 181
3909 463
3909 1469
3909 3898
3909 5971
3910 140
3910 2737
3910 3911
3911 16
3911 40
3911 1491
3911 5935
3912 1
3912 33
3913 1
3913 16
3913 20
3913 24
3913 69
3913 121
3913 154
3913 463
3913 928
3913 4605
3914 24
3915 268
3915 585
3916 14
3916 39
3916 334
3916 561
3917 14
3917 334
3917 548
3918 13
3918 20
3918 118
3919 26
3919 671
3920 1060
3921 8
3921 13
3921 14
3921 20
3921 24
3921 127
3921 343
3921 438
3921 513
3921 7063
3922 540
3923 24
3924 444
3924 474
3925 24
3925 334
3925 614
3925 2660
3926 4
3927 10
3927 43
3928 1604
3929 542
3929 651
3929 696
3929 1061
3929 3496
3929 3987
3929 4265
3930 24
3931 10
3931 102
3932 20
3933 9
3933 16
3933 56
3933 118
3933 243
3934 512
3935 140
3936 26
3937 43
3938 35
3938 612
3939 24
3939 66
3940 92
3940 301
3941 5309
3942 16
3943 13
3943 121
3944 13
3944 43
3945 832
3946 3947
3947 20
3947 66
3947 69
3947 100
3948 1
3948 20
3949 284
3950 10
3950 13
3950 16
3950 66
3950 205
3951 3469
3953 21
3953 1253
3954 20
3954 54
3955 20
3956 43
3956 3849
3957 20
3957 100
3958 16
3959 20
3959 116
3959 519
3959 1818
3959 3960
3959 4805
3959 5678
3960 2675
3961 14
3961 2503
3962 16
3963 43
3964 4
3964 14
3964 43
3964 92
3964 260
3965 118
3965 1689
3965 2675
3966 10
3967 14
3969 16
3969 469
3970 4
3970 24
3971 26
3971 2048
3972 16
3972 69
3973 102
3973 183
3973 3485
3973 3693
3974 16
3974 113
3974 230
3974 825
3974 2137
3975 405
3976 305
3976 2802
3977 20
3978 43
3978 118
3978 184
3980 13
3980 20
3980 289
3980 463
3980 1802
3980 4057
3981 20
3981 735
3981 912
3981 3669
3981 3995
3981 4554
3981 6869
3981 6870
3982 934
3983 16
3983 92
3984 4
3984 1291
3986 16
3986 144
3986 2652
3987 14
3987 280
3987 405
3987 1332
3988 1785
3989 69
3990 384
3991 16
3991 2975
3992 16
3993 13
3994 20
3994 121
3994 318
3994 405
3994 639
3994 912
3994 3193
3994 3414
3994 3995
3995 16
3995 24
3995 114
3995 463
3995 2084
3996 214
3997 20
3997 3995
3997 4108
3997 6870
3998 1
3998 16
3998 20
3998 32
3998 39
3998 66
3998 69
3998 100
3998 114
3998 154
3998 214
3998 412
3998 463
3998 857
3998 928
3998 2352
3999 1061
4001 2230
4002 121
4004 463
4005 102
4005 3670
4005 5333
4006 43
4007 4
4007 86
4007 583
4007 6218
4008 24
4008 93
4008 121
4008 214
4008 318
4008 889
4008 1253
4008 2441
4008 4144
4009 2251
4010 482
4011 14
4011 43
4011 70
4012 448
4013 20
4014 11
4015 171
4015 299
4016 13
4016 16
4016 40
4016 1185
4017 873
4018 1425
4019 873
4020 352
4021 352
4021 563
4021 4034
4022 14
4022 19
4022 45
4022 87
4022 102
4022 120
4022 121
4022 251
4022 1627
4022 3651
4023 43
4024 16
4025 120
4025 262
4025 3998
4026 39
4027 280
4027 370
4027 1607
4028 26
4029 4
4029 10
4029 13
4029 16
4029 32
4029 69
4029 100
4029 118
4029 171
4029 214
4029 288
4029 435
4029 975
4029 1501
4029 5566
4031 20
4031 24
4031 93
4031 708
4031 916
4031 4032
4031 4306
4032 13
4032 113
4032 463
4033 4034
4034 13
4034 66
4034 113
4034 463
4034 721
4035 16
4035 57
4036 3166
4037 4038
4038 14
4039 121
4040 2609
4042 365
4042 630
4042 4043
4043 13
4044 579
4045 463
4046 20
4046 512
4046 548
4046 2201
4046 4880
4047 16
4047 20
4047 181
4048 35
4049 2970
4049 3652
4050 612
4051 24
4051 43
4051 58
4051 486
4051 4492
4052 507
4053 20
4054 4055
4056 214
4057 1
4057 26
4057 687
4058 690
4059 1
4059 438
4060 367
4061 4062
4062 20
4064 343
4066 10
4067 10
4069 4070
4070 2430
4071 296
4072 144
4072 595
4073 24
4074 114
4076 3792
4076 7287
4077 16
4077 20
4077 121
4078 13
4078 16
4078 92
4078 1108
4081 13
4081 1265
4082 102
4083 26
4083 43
4085 10
4085 107
4086 20
4086 403
4086 4124
4086 4131
4086 4133
4088 16
4089 4090
4090 113
4090 825
4090 5869
4091 16
4092 16
4092 121
4092 1108
4093 20
4094 4092
4095 14
4096 10
4096 102
4097 10
4097 113
4098 40
4100 139
4101 2073
4105 16
4105 463
4106 13
4106 16
4106 20
4106 24
4106 113
4106 121
4106 825
4107 13
4107 18
4107 32
4107 43
4107 86
4107 92
4107 597
4107 1392
4107 2877
4107 4492
4107 6442
4107 6448
4108 16
4109 13
4109 16
4109 20
4109 92
4109 205
4109 3912
4110 109
4111 14
4112 13
4112 16
4112 92
4112 463
4112 825
4114 102
4116 14
4116 121
4116 280
4116 334
4117 375
4117 1315
4117 4534
4118 4108
4119 43
4119 334
4120 1
4120 13
4120 121
4122 14
4122 102
4122 121
4123 16
4124 16
4124 24
4124 849
4126 383
4127 56
4127 118
4127 463
4127 849
4127 2776
4128 13
4128 16
4128 66
4128 113
4129 8
4129 14
4129 70
4130 20
4130 40
4130 1291
4130 3697
4131 1
4131 10
4131 13
4131 14
4131 20
4131 54
4131 66
4131 109
4131 113
4131 114
4131 205
4131 463
4131 588
4131 1227
4131 2074
4131 2166
4131 3095
4131 3184
4133 10
4134 24
4135 13
4135 14
4135 16
4135 20
4136 16
4137 118
4138 181
4138 184
4139 1876
4141 20
4141 889
4141 3414
4142 13
4142 24
4142 26
4142 301
4143 35
4144 17
4144 318
4144 405
4144 515
4144 639
4144 1258
4144 2083
4144 2353
4144 2441
4144 2939
4144 3414
4144 3759
4144 4160
4144 4174
4145 405
4147 24
4148 203
4149 24
4151 435
4152 20
4154 14
4154 1217
4154 5974
4155 1648
4157 210
4157 913
4158 121
4158 1531
4158 1834
4159 318
4159 4160
4160 16
4160 6387
4161 26
4161 596
4161 942
4161 1003
4162 24
4163 4164
4165 14
4166 127
4166 2500
4166 6009
4167 4168
4168 343
4169 14
4170 24
4170 184
4171 13
4172 13
4173 2441
4173 4174
4174 13
4174 16
4174 86
4175 1
4175 10
4175 121
4175 127
4175 928
4175 1080
4175 1108
4176 16
4177 93
4177 318
4177 358
4177 710
4177 6069
4177 6279
4178 13
4179 1143
4180 40
4181 16
4183 403
4184 14
4185 59
4186 300
4186 4339
4187 102
4188 4189
4190 4
4190 13
4190 43
4190 59
4190 102
4190 1044
4190 2012
4191 4
4193 306
4193 756
4197 32
4198 14
4198 43
4199 928
4200 154
4200 377
4200 520
4200 540
4200 800
4200 4201
4201 26
4202 26
4203 4011
4204 10
4204 322
4204 893
4204 912
4204 3235
4204 5086
4204 7089
4205 14
4205 20
4205 325
4206 20
4206 916
4206 1407
4206 2663
4207 916
4207 1407
4208 123
4209 656
4210 206
4212 708
4212 912
4212 4213
4212 4540
4212 5370
4212 6050
4213 4
4213 205
4213 912
4214 13
4214 20
4216 24
4216 3978
4217 14
4218 44
4218 486
4220 590
4221 13
4221 16
4221 20
4221 24
4221 26
4223 16
4223 66
4223 113
4224 40
4224 382
4225 842
4226 251
4227 24
4227 70
4227 573
4228 13
4229 864
4230 946
4230 4231
4230 6098
4231 1261
4232 2162
4233 66
4234 4235
4234 5480
4236 13
4236 16
4236 20
4237 4238
4239 16
4239 20
4239 121
4240 20
4241 405
4242 16
4242 260
4242 463
4244 121
4245 370
4246 912
4247 13
4248 486
4248 4249
4249 59
4250 28
4251 4252
4252 26
4252 524
4253 43
4254 16
4254 70
4254 349
4255 86
4255 121
4256 463
4259 229
4260 14
4260 123
4261 16
4262 864
4263 4264
4264 113
4265 13
4265 92
4265 144
4266 20
4267 353
4267 2737
4268 20
4269 570
4271 13
4272 13
4273 13
4273 16
4273 69
4274 527
4274 1042
4274 1164
4274 3720
4275 16
4275 154
4275 580
4276 16
4277 1098
4278 1
4279 1
4281 296
4281 549
4282 24
4283 20
4284 1874
4285 350
4285 4286
4286 20
4287 350
4288 893
4289 14
4289 561
4289 832
4290 4
4290 13
4290 16
4290 40
4290 260
4290 1426
4290 1702
4290 2056
4291 43
4293 14
4293 26
4293 43
4294 469
4295 16
4296 343
4298 13
4298 438
4298 759
4299 81
4299 87
4299 772
4299 2064
4300 14
4300 28
4300 252
4300 3615
4301 7
4301 113
4302 13
4304 102
4305 4031
4306 16
4307 10
4308 154
4309 16
4309 20
4309 3307
4310 893
4310 4120
4311 16
4311 265
4311 5331
4312 24
4312 43
4313 3121
4314 70
4314 87
4315 252
4315 463
4315 1322
4315 5686
4316 4317
4317 14
4318 4319
4321 1189
4321 2106
4322 16
4323 13
4324 102
4325 66
4326 102
4327 26
4329 57
4331 118
4331 260
4332 16
4333 16
4333 26
4334 13
4334 16
4334 24
4334 382
4335 269
4335 540
4335 758
4336 1
4336 20
4336 66
4336 69
4336 171
4336 205
4336 416
4337 288
4338 20
4338 93
4338 121
4338 511
4338 521
4338 829
4338 1253
4338 1628
4338 3306
4338 5876
4338 6035
4339 1
4339 13
4339 43
4341 3835
4342 59
4343 4344
4344 16
4344 214
4345 4346
4346 463
4347 13
4347 16
4347 503
4348 4
4348 492
4348 561
4348 1037
4349 24
4350 48
4350 1645
4351 4352
4352 121
4354 24
4354 102
4355 10
4355 24
4355 139
4355 283
4355 346
4355 1723
4355 4435
4355 4805
4355 4808
4356 14
4356 109
4356 716
4357 4
4358 13
4358 14
4358 109
4358 512
4358 561
4359 536
4359 708
4360 13
4360 14
4360 92
4360 102
4360 115
4360 2427
4360 3250
4360 3874
4360 4556
4360 5510
4361 540
4362 14
4363 82
4363 587
4363 856
4364 448
4365 4
4365 13
4365 343
4365 1289
4366 16
4366 439
4366 468
4366 1685
4367 43
4368 14
4368 269
4368 293
4368 612
4368 617
4368 665
4369 1130
4370 57
4370 2133
4371 13
4372 144
4373 524
4373 1449
4374 35
4375 262
4375 424
4375 458
4375 856
4375 1382
4375 3288
4376 13
4376 24
4376 26
4376 597
4377 352
4378 102
4380 13
4380 214
4381 20
4381 506
4381 612
4381 681
4381 786
4381 1222
4381 1407
4381 5228
4382 13
4384 4385
4386 16
4386 1449
4387 6
4388 14
4390 20
4390 184
4392 10
4392 343
4392 624
4393 335
4393 1437
4394 325
4395 4
4395 16
4396 20
4396 4397
4397 20
4398 4399
4400 102
4400 296
4401 4402
4402 13
4402 16
4403 13
4405 14
4405 786
4408 376
4409 4410
4410 87
4410 325
4411 306
4412 1142
4412 4440
4413 296
4414 121
4416 26
4416 59
4416 92
4417 7
4418 16
4418 20
4418 66
4418 859
4419 26
4419 1029
4420 92
4421 66
4423 13
4424 26
4424 48
4424 439
4425 1562
4426 39
4427 13
4427 492
4427 1130
4429 66
4430 1
4430 13
4430 16
4431 20
4431 24
4431 113
4431 4435
4432 113
4434 121
4434 4430
4435 1
4435 13
4435 113
4435 205
4435 463
4435 1143
4436 4437
4438 16
4439 113
4440 16
4441 4442
4442 26
4442 40
4442 671
4443 16
4444 1
4444 26
4444 121
4444 209
4444 292
4444 549
4444 4029
4444 4465
4445 1
4447 1392
4448 43
4448 44
4449 10
4449 16
4449 40
4450 1562
4450 4435
4452 20
4454 1733
4454 4465
4455 57
4456 16
4456 20
4457 87
4457 1095
4457 4418
4457 4458
4457 4462
4458 4459
4459 10
4461 190
4462 4463
4462 4480
4463 10
4464 16
4465 718
4465 1271
4468 113
4471 1
4471 13
4471 56
4471 377
4472 19
4472 20
4472 1519
4472 2199
4472 2497
4472 4182
4472 6179
4473 13
4474 13
4474 24
4476 16
4476 40
4476 1648
4477 1
4477 13
4477 1801
4477 7043
4478 3200
4479 24
4481 14
4481 20
4481 1620
4482 4483
4483 26
4483 4161
4484 10
4484 20
4484 92
4485 16
4486 4487
4487 44
4487 1606
4488 4489
4489 20
4489 43
4490 4491
4492 14
4492 87
4492 122
4492 1382
4492 3670
4492 4375
4492 6537
4493 92
4494 40
4496 121
4497 1
4497 756
4498 13
4498 26
4500 292
4501 24
4501 59
4502 428
4503 120
4504 16
4505 864
4505 4418
4506 1039
4507 518
4507 1029
4507 3235
4509 121
4509 214
4510 39
4510 48
4510 87
4510 92
4510 252
4510 2381
4513 306
4513 463
4513 3898
4514 14
4515 87
4517 20
4518 893
4519 20
4520 70
4520 87
4520 349
4521 24
4522 24
4522 295
4523 24
4523 3443
4525 144
4527 14
4528 32
4528 115
4529 627
4530 16
4531 4
4531 26
4531 87
4531 210
4531 992
4531 1337
4533 4
4533 35
4533 1315
4533 2311
4533 4534
4533 6793
4534 121
4534 293
4534 449
4534 515
4534 1265
4534 1722
4534 2311
4534 2336
4534 4610
4534 4662
4535 16
4535 1404
4536 20
4536 24
4536 35
4536 278
4536 4580
4536 5534
4537 20
4537 4911
4539 308
4539 3573
4539 5412
4540 1
4540 13
4540 16
4540 20
4540 40
4540 64
4540 118
4540 123
4540 463
4540 744
4540 1019
4540 2430
4540 5461
4540 5512
4541 16
4541 57
4542 26
4543 548
4544 724
4545 515
4546 10
4546 13
4546 20
4546 486
4546 599
4546 3680
4547 24
4548 26
4548 28
4548 43
4548 59
4548 113
4548 1227
4549 7
4549 16
4549 20
4549 40
4549 100
4549 113
4549 115
4549 171
4549 181
4549 1243
4549 1304
4549 1943
4550 13
4550 20
4550 44
4550 1337
4550 2767
4550 2931
4550 4090
4550 4552
4550 4805
4550 5311
4550 6885
4551 4
4551 16
4551 66
4551 113
4551 144
4552 121
4552 829
4552 2496
4552 3909
4552 4765
4552 5678
4552 5876
4552 5882
4553 1
4553 13
4553 43
4553 144
4553 597
4553 1392
4554 16
4554 113
4554 171
4556 1
4556 121
4556 3659
4557 16
4557 20
4557 92
4557 253
4557 2440
4557 3986
4557 6805
4558 13
4558 825
4560 69
4560 463
4560 1108
4561 825
4561 1897
4562 92
4562 1392
4563 35
4563 515
4563 612
4563 1269
4565 14
4567 2084
4568 20
4568 43
4568 243
4568 507
4569 1315
4570 17
4570 20
4570 352
4570 403
4570 639
4570 2249
4570 2352
4570 3610
4570 4719
4570 5876
4570 6035
4570 6037
4571 86
4571 92
4572 20
4573 286
4573 537
4573 2867
4574 4561
4575 1
4576 14
4578 4
4578 16
4578 144
4578 1197
4578 2239
4578 4362
4579 13
4579 35
4579 4077
4580 66
4580 123
4580 4581
4581 428
4583 4
4584 4536
4585 13
4585 43
4585 66
4587 454
4588 121
4588 214
4589 16
4590 14
4590 439
4591 2897
4592 20
4593 1
4594 13
4594 718
4595 10
4596 16
4598 992
4598 4599
4599 16
4600 1587
4601 1
4602 16
4603 16
4603 20
4603 515
4604 325
4604 698
4604 4605
4605 92
4607 16
4608 16
4610 16
4610 113
4610 489
4610 825
4611 4612
4612 16
4613 335
4613 4973
4614 13
4615 59
4615 818
4616 2251
4616 3793
4617 1
4619 69
4619 154
4620 293
4620 1224
4620 2311
4620 4109
4620 4640
4621 40
4622 708
4622 916
4623 16
4623 1339
4624 16
4625 20
4626 127
4626 2012
4627 7
4627 13
4627 113
4628 39
4629 14
4630 43
4630 343
4631 20
4631 4632
4633 10
4633 54
4635 86
4635 92
4636 16
4637 14
4638 4090
4640 278
4640 283
4640 293
4640 386
4640 492
4640 627
4640 1628
4640 1722
4640 1730
4641 2012
4641 4619
4644 43
4644 529
4644 1091
4645 4646
4646 20
4646 69
4647 16
4648 24
4648 43
4649 2421
4650 16
4652 16
4652 40
4652 66
4652 121
4652 1510
4653 24
4654 26
4656 16
4658 13
4662 16
4662 2012
4663 185
4664 92
4665 14
4665 26
4665 117
4666 24
4668 4658
4669 20
4669 154
4669 1108
4669 2419
4670 43
4670 87
4671 672
4672 13
4672 35
4672 302
4673 4674
4674 4675
4675 4676
4676 13
4677 1392
4679 16
4680 292
4681 144
4682 4683
4683 4684
4684 100
4687 950
4688 14
4689 1
4691 4692
4692 102
4692 2012
4693 24
4693 171
4693 751
4694 16
4694 20
4695 7
4695 24
4695 4974
4696 16
4697 66
4697 204
4697 890
4698 342
4700 4701
4701 16
4702 1478
4703 24
4703 825
4704 14
4704 87
4705 10
4706 3793
4706 4336
4707 4708
4708 16
4709 4710
4711 39
4712 43
4712 5026
4713 121
4715 2322
4716 154
4717 14
4717 26
4717 301
4717 334
4718 342
4718 1265
4719 16
4719 54
4719 611
4720 16
4720 751
4720 849
4720 1352
4721 43
4722 14
4723 1
4723 10
4723 102
4723 463
4723 489
4724 334
4725 2125
4725 2209
4726 40
4726 2336
4728 1
4729 20
4730 463
4731 43
4732 463
4733 20
4734 1
4734 352
4734 405
4734 3186
4734 4652
4734 6506
4735 113
4737 115
4738 121
4740 4090
4741 24
4741 463
4741 1801
4742 14
4743 2135
4744 24
4745 10
4746 1
4747 4748
4748 721
4749 1404
4752 14
4753 24
4754 16
4755 16
4755 102
4756 20
4756 4602
4756 4603
4756 4811
4756 5455
4757 4758
4758 16
4759 26
4760 100
4760 1853
4760 2162
4760 4761
4761 24
4761 4760
4762 4763
4763 16
4764 14
4764 1501
4765 7
4765 14
4765 24
4765 1920
4767 4760
4768 10
4768 43
4769 20
4771 630
4772 14
4772 20
4772 69
4772 144
4772 1334
4775 4776
4776 4723
4776 4777
4776 5486
4778 4090
4778 4779
4778 4806
4778 4808
4779 16
4779 66
4780 548
4780 4781
4781 4782
4782 16
4783 1
4783 144
4783 2497
4784 16
4784 20
4784 486
4786 4787
4788 13
4789 43
4790 4791
4791 4
4791 24
4791 40
4791 54
4792 403
4792 1222
4792 2416
4793 59
4794 24
4795 54
4796 24
4797 13
4797 7253
4798 14
4798 92
4798 127
4798 1392
4799 3811
4800 14
4800 1350
4800 5859
4800 7127
4802 56
4804 473
4805 16
4805 24
4805 1989
4808 16
4808 69
4808 121
4809 20
4811 13
4811 16
4811 154
4811 463
4812 4813
4813 66
4813 243
4814 13
4814 66
4815 4816
4817 16
4818 2062
4819 1
4819 16
4821 35
4822 144
4822 561
4823 4824
4824 4825
4827 20
4827 58
4830 10
4830 43
4830 120
4830 144
4830 260
4830 3299
4831 121
4832 13
4832 16
4832 20
4832 26
4832 54
4832 69
4833 14
4833 1124
4834 13
4834 43
4836 4837
4837 102
4838 4839
4840 10
4840 56
4841 40
4841 86
4841 113
4842 20
4843 69
4844 13
4844 86
4844 144
4844 513
4845 4652
4846 24
4847 4848
4849 16
4849 113
4849 121
4851 16
4851 67
4852 66
4854 16
4855 113
4856 20
4857 1
4857 20
4857 463
4858 1060
4859 595
4859 2430
4859 5111
4860 13
4861 4862
4862 16
4863 463
4864 16
4865 4
4865 102
4866 16
4866 92
4867 20
4867 105
4867 350
4867 4868
4867 7227
4867 7243
4868 16
4869 4870
4870 13
4871 4872
4871 4894
4872 16
4873 14
4873 24
4873 280
4873 469
4875 121
4876 102
4876 343
4876 1102
4877 16
4878 3305
4879 44
4879 331
4879 4832
4880 16
4881 3427
4882 16
4882 92
4882 463
4882 549
4883 58
4883 86
4883 280
4883 3631
4883 3849
4884 342
4884 2280
4885 893
4885 3673
4885 4652
4886 893
4887 69
4888 4483
4889 70
4891 321
4891 1351
4891 4334
4892 893
4893 16
4893 40
4893 549
4894 144
4895 20
4897 1
4898 4
4899 144
4899 301
4900 13
4900 16
4901 4902
4902 4903
4903 4904
4903 5099
4903 7258
4905 13
4906 13
4908 92
4909 20
4910 379
4910 496
4910 1120
4910 1477
4911 144
4911 292
4912 183
4912 542
4912 3476
4913 107
4913 3631
4914 1252
4915 295
4916 87
4916 306
4916 439
4917 20
4918 13
4919 24
4919 43
4920 20
4921 14
4921 121
4922 4923
4923 280
4924 102
4925 336
4925 449
4925 893
4925 938
4925 4832
4925 5551
4929 14
4930 1742
4931 1120
4932 109
4932 373
4933 45
4933 59
4934 376
4935 4936
4936 13
4936 100
4937 345
4937 2393
4938 340
4938 542
4939 14
4941 113
4942 13
4944 3784
4945 692
4946 113
4947 13
4947 1143
4948 4949
4949 16
4951 16
4951 118
4952 1039
4953 107
4954 16
4954 121
4955 4956
4956 536
4956 1097
4958 24
4959 43
4960 1
4960 567
4961 321
4961 1734
4962 154
4962 442
4962 473
4964 475
4966 1
4967 14
4968 16
4968 20
4969 51
4970 877
4971 16
4972 288
4973 10
4973 16
4973 54
4974 32
4975 16
4975 24
4976 16
4978 16
4980 39
4980 48
4981 40
4982 102
4983 113
4984 102
4985 14
4986 14
4987 24
4988 4170
4989 40
4990 121
4991 2983
4992 69
4993 343
4994 16
4995 87
4996 1
4996 13
4997 16
4997 849
4998 121
5000 5001
5002 58
5003 20
5004 4791
5005 229
5005 1510
5005 7206
5006 2463
5008 875
5008 1604
5009 102
5010 56
5011 64
5012 16
5013 43
5014 489
5015 20
5016 13
5016 69
5017 13
5017 710
5017 1265
5017 1763
5017 2059
5017 5018
5018 16
5020 3187
5021 24
5021 2180
5021 2309
5022 3187
5023 4
5024 13
5026 544
5026 5018
5026 5027
5027 16
5027 20
5027 121
5028 113
5029 501
5030 3573
5030 6452
5031 43
5032 16
5033 5034
5034 16
5035 100
5036 3745
5037 20
5037 515
5038 39
5039 70
5040 5041
5041 13
5042 16
5043 16
5044 13
5045 40
5045 382
5046 1295
5046 4850
5047 43
5047 533
5047 5234
5048 214
5048 724
5048 3175
5049 14
5049 64
5049 87
5049 207
5049 252
5049 350
5050 16
5051 5052
5051 6696
5052 1164
5052 1822
5052 1943
5053 43
5054 14
5054 87
5056 14
5056 48
5057 16
5058 463
5058 624
5058 5017
5059 439
5060 14
5061 24
5061 40
5061 67
5061 113
5061 288
5061 1103
5061 5588
5062 13
5062 20
5062 24
5062 144
5062 2886
5063 3033
5064 14
5064 579
5066 5067
5067 20
5067 24
5067 40
5067 90
5067 416
5067 5068
5067 5237
5068 39
5069 5070
5069 5563
5070 1
5070 16
5071 16
5072 87
5072 1963
5075 56
5076 13
5076 121
5076 283
5076 588
5078 14
5079 16
5080 306
5082 87
5082 5083
5083 57
5083 81
5083 5084
5084 81
5084 334
5084 428
5084 4540
5085 16
5085 1051
5086 13
5086 16
5086 123
5086 382
5087 14
5089 92
5091 14
5092 144
5093 13
5093 380
5093 494
5093 519
5093 1206
5093 3531
5094 10
5095 2704
5095 3422
5096 16
5096 75
5096 92
5096 117
5096 134
5096 288
5096 409
5096 435
5096 595
5096 624
5096 1154
5096 5294
5096 5544
5097 20
5097 309
5097 3235
5098 309
5098 893
5099 113
5099 3741
5100 10
5100 2698
5101 527
5101 913
5102 1
5102 24
5102 121
5102 134
5102 154
5102 5103
5102 5118
5103 2790
5103 5116
5104 16
5104 24
5104 113
5105 26
5107 597
5108 20
5109 107
5110 7
5110 10
5110 24
5110 113
5110 121
5110 325
5110 5561
5111 13
5111 123
5111 144
5111 1197
5111 2012
5112 20
5112 66
5112 433
5113 20
5114 81
5115 5116
5116 16
5116 3849
5117 20
5117 2309
5117 4670
5118 13
5119 5580
5120 561
5121 544
5122 1203
5123 7
5123 16
5124 13
5124 113
5125 13
5125 20
5125 43
5126 16
5126 24
5127 43
5128 2199
5129 214
5131 13
5132 5133
5133 13
5135 787
5135 912
5136 16
5138 5139
5140 16
5141 10
5141 24
5141 346
5142 39
5143 118
5144 113
5146 87
5147 43
5148 113
5148 2230
5149 334
5150 10
5150 292
5152 1
5152 155
5152 1392
5154 1197
5154 2560
5155 16
5156 127
5157 214
5158 16
5159 43
5160 5161
5161 5162
5162 87
5162 3187
5163 7
5164 26
5164 87
5164 144
5165 16
5165 206
5166 685
5166 5351
5167 367
5167 1998
5169 26
5169 109
5170 24
5173 486
5175 1648
5176 424
5177 24
5177 102
5178 214
5180 13
5181 92
5181 288
5181 3744
5183 43
5186 132
5187 92
5188 280
5188 1607
5191 40
5192 544
5192 5110
5192 5247
5192 5323
5193 442
5194 28
5195 10
5195 13
5195 16
5195 20
5195 24
5195 113
5195 326
5197 20
5197 87
5197 1419
5198 458
5199 20
5199 43
5201 87
5202 14
5202 43
5203 1345
5203 4954
5204 4
5205 771
5206 70
5206 288
5206 367
5206 515
5206 612
5206 1689
5207 280
5208 13
5208 107
5208 1040
5211 5197
5212 1392
5213 3403
5214 4652
5215 40
5216 5217
5217 615
5218 20
5218 1151
5219 2654
5220 4
5220 10
5220 43
5220 319
5223 5224
5225 5226
5225 5227
5225 5246
5225 5291
5226 5227
5227 43
5228 4
5228 13
5228 20
5228 66
5228 75
5228 212
5228 214
5228 463
5228 489
5228 857
5228 891
5228 1103
5228 2193
5229 13
5229 16
5229 20
5229 69
5229 121
5229 205
5229 214
5229 288
5229 463
5229 489
5229 1224
5230 20
5231 13
5232 5228
5234 4
5234 16
5234 20
5234 40
5234 43
5234 92
5234 102
5234 113
5234 118
5234 144
5234 154
5234 181
5234 412
5234 486
5234 597
5234 825
5234 4492
5234 6934
5235 13
5235 20
5235 75
5235 204
5235 463
5235 590
5235 965
5235 2006
5235 2588
5236 463
5237 81
5238 35
5238 1040
5238 5242
5239 16
5239 24
5239 463
5239 1510
5240 107
5244 12
5244 2579
5245 301
5246 23
5246 67
5246 1237
5246 5312
5247 1510
5249 14
5250 561
5251 463
5252 16
5253 20
5254 6
5254 168
5254 549
5255 10
5256 14
5256 87
5256 107
5258 20
5261 933
5264 5228
5265 1425
5266 24
5266 102
5267 121
5267 503
5267 5268
5269 928
5271 102
5272 14
5272 20
5272 214
5273 13
5274 20
5276 721
5276 5277
5277 16
5277 113
5278 13
5280 24
5281 3642
5282 20
5283 43
5284 24
5285 4
5285 32
5285 43
5286 16
5287 92
5287 1108
5287 5305
5288 1759
5288 3633
5288 6161
5290 26
5291 40
5291 343
5292 16
5292 3067
5293 2843
5294 280
5295 4
5295 5296
5296 10
5297 5247
5298 5229
5299 13
5299 26
5300 13
5300 102
5302 72
5303 1
5303 3631
5303 6888
5304 20
5305 26
5306 20
5306 92
5307 14
5308 1215
5308 3941
5309 10
5311 16
5313 13
5314 14
5314 5195
5316 5150
5316 5896
5317 16
5318 50
5319 43
5320 81
5320 102
5320 113
5320 5584
5321 16
5321 92
5322 39
5324 2430
5325 107
5325 506
5326 2665
5327 443
5328 313
5329 87
5330 20
5330 411
5331 13
5331 66
5331 113
5331 181
5332 16
5333 1
5333 7
5333 13
5333 16
5333 24
5333 40
5333 43
5333 102
5333 154
5333 171
5333 825
5333 1097
5333 1425
5333 2482
5333 2560
5333 3631
5335 20
5335 121
5337 16
5337 20
5337 102
5337 113
5338 301
5339 16
5339 20
5340 16
5340 121
5341 57
5341 1164
5342 64
5343 1
5343 16
5343 20
5343 144
5343 154
5343 182
5343 1856
5343 2039
5343 2102
5343 2162
5343 5374
5344 24
5344 59
5344 70
5344 87
5344 118
5344 1724
5345 24
5346 4540
5346 5896
5347 243
5348 4540
5348 5349
5348 5372
5348 5399
5349 7
5350 5351
5350 5433
5350 5437
5351 16
5352 306
5353 4
5354 20
5354 69
5354 144
5355 1557
5355 3428
5355 5378
5356 16
5356 1131
5357 16
5358 66
5358 1786
5359 5360
5359 5541
5360 24
5360 154
5360 288
5360 370
5360 5361
5360 5380
5362 3495
5363 39
5364 4290
5364 4540
5365 4540
5365 5402
5366 5331
5367 86
5367 1029
5368 24
5369 121
5370 13
5370 24
5370 56
5370 66
5370 121
5370 144
5370 288
5370 306
5371 2737
5371 4603
5371 4811
5371 5372
5371 5429
5371 5433
5372 16
5372 463
5372 825
5373 87
5373 832
5374 120
5375 5376
5376 16
5377 5353
5377 5355
5378 16
5378 489
5379 16
5379 4811
5380 5333
5381 13
5382 309
5383 6
5384 24
5386 40
5387 40
5388 296
5389 16
5389 1833
5390 16
5391 16
5391 144
5392 5393
5393 5394
5393 5395
5394 121
5396 144
5398 16
5398 43
5398 825
5399 20
5399 69
5399 118
5399 2335
5400 16
5400 5401
5401 14
5402 13
5403 13
5403 252
5404 3187
5405 144
5406 549
5407 14
5407 123
5408 14
5409 24
5409 489
5410 16
5411 4694
5412 473
5412 726
5413 26
5414 16
5415 14
5415 28
5415 519
5417 14
5417 28
5418 16
5420 16
5421 86
5422 24
5423 1392
5423 1817
5424 2661
5426 5427
5427 16
5428 5333
5429 16
5430 24
5430 453
5431 43
5431 280
5432 13
5433 16
5433 825
5435 1
5435 144
5435 306
5435 343
5435 1089
5435 1289
5437 5350
5437 5433
5437 5438
5438 66
5438 288
5439 4830
5440 4
5440 5441
5441 14
5441 3631
5442 75
5442 280
5443 549
5444 16
5445 5354
5446 4540
5446 5343
5447 1
5448 39
5449 3631
5450 14
5451 20
5452 86
5453 39
5454 144
5456 1818
5457 1818
5457 5458
5458 16
5458 64
5458 121
5459 86
5459 3631
5460 243
5461 20
5461 144
5462 10
5463 100
5464 200
5464 433
5465 16
5465 81
5467 144
5467 3489
5468 16
5468 3817
5469 81
5470 5466
5472 10
5472 43
5473 16
5474 20
5475 14
5476 16
5477 13
5477 2855
5478 4
5478 87
5478 121
5478 905
5478 1540
5479 2639
5480 14
5481 92
5481 5428
5482 4
5482 2485
5483 67
5484 16
5484 69
5485 1221
5485 4492
5486 13
5486 16
5487 13
5489 13
5489 16
5490 16
5491 2528
5492 3849
5493 16
5494 409
5495 1
5495 3549
5496 16
5497 5370
5498 1
5499 117
5501 56
5501 689
5501 1695
5502 16
5503 16
5504 463
5505 43
5506 16
5507 3028
5508 1
5508 14
5508 16
5509 486
5510 24
5510 428
5510 928
5511 2737
5512 144
5512 928
5512 979
5512 4106
5514 5333
5515 346
5515 549
5515 4694
5516 442
5517 544
5518 10
5518 16
5518 121
5518 229
5518 251
5518 1841
5519 14
5519 102
5521 20
5522 16
5523 1202
5523 5606
5524 59
5525 1474
5526 10
5526 16
5527 20
5527 121
5528 350
5529 24
5530 24
5531 928
5532 67
5533 485
5534 16
5536 5518
5537 13
5539 121
5539 204
5539 731
5540 13
5542 87
5543 14
5544 121
5546 16
5546 58
5547 14
5547 207
5548 13
5548 24
5548 26
5549 5229
5551 13
5551 3461
5552 92
5552 188
5553 26
5554 43
5555 69
5556 16
5556 205
5556 3801
5557 5558
5558 77
5559 406
5560 5110
5561 16
5562 1268
5562 1945
5562 3986
5562 6610
5563 14
5564 288
5564 4299
5565 16
5565 6625
5566 86
5566 343
5566 928
5567 5568
5568 16
5570 13
5570 102
5570 395
5570 6732
5571 1
5571 43
5572 26
5573 346
5574 433
5575 13
5577 1
5577 206
5577 2502
5578 14
5579 14
5579 115
5579 334
5579 584
5579 1152
5580 7
5580 16
5580 92
5580 292
5580 549
5581 301
5582 5583
5583 16
5585 13
5587 24
5587 87
5587 492
5587 1130
5587 4548
5588 334
5590 3065
5592 10
5592 121
5592 2059
5593 16
5594 16
5595 43
5596 1
5596 121
5597 16
5598 14
5599 1392
5600 20
5600 214
5601 16
5602 1
5602 20
5603 20
5604 14
5605 16
5606 20
5606 107
5607 14
5607 671
5608 2731
5609 965
5610 14
5611 11
5611 14
5612 87
5613 8
5613 181
5614 268
5615 13
5617 13
5618 64
5618 234
5618 402
5619 3091
5621 5622
5622 5623
5623 20
5625 92
5625 3631
5626 233
5627 24
5629 70
5629 87
5630 107
5631 548
5632 16
5633 13
5633 137
5634 951
5635 13
5636 2696
5637 13
5639 13
5640 441
5641 144
5643 5654
5644 379
5645 5646
5646 6
5648 5651
5649 10
5649 765
5650 16
5651 379
5652 923
5652 1606
5653 16
5654 43
5655 203
5656 5657
5658 20
5659 124
5659 375
5659 396
5659 2322
5659 3189
5659 3658
5659 4551
5659 5234
5660 43
5661 20
5662 23
5662 549
5664 20
5664 5665
5666 5667
5667 20
5669 13
5669 386
5670 370
5672 87
5672 1080
5674 20
5676 4
5678 4
5678 16
5678 23
5678 66
5678 87
5678 127
5678 206
5678 288
5678 463
5678 3898
5678 4553
5678 6082
5679 16
5680 43
5681 205
5682 102
5683 40
5685 20
5686 16
5687 5688
5688 20
5690 5691
5691 10
5692 20
5693 463
5696 16
5697 92
5698 403
5698 1047
5700 43
5700 597
5701 40
5701 382
5702 1
5703 1502
5704 2183
5705 16
5706 16
5706 24
5707 1385
5708 195
5710 87
5711 117
5712 1045
5713 16
5714 13
5714 16
5714 40
5714 113
5714 825
5714 1392
5714 2419
5715 849
5716 16
5716 24
5718 659
5719 20
5719 69
5719 121
5720 13
5720 16
5720 20
5720 24
5720 113
5720 121
5720 825
5720 5855
5721 10
5721 120
5722 10
5722 825
5724 2626
5725 69
5725 5832
5726 571
5727 1330
5728 518
5728 824
5730 405
5731 20
5732 20
5732 345
5733 1322
5733 1331
5734 489
5735 20
5736 10
5736 20
5736 214
5737 28
5738 1066
5738 3827
5739 266
5739 588
5739 4294
5739 4333
5739 6167
5740 43
5741 5742
5742 205
5743 10
5744 40
5745 121
5747 5748
5748 20
5749 26
5750 16
5750 86
5750 655
5751 532
5752 280
5752 334
5753 1
5753 24
5753 5111
5754 20
5754 210
5755 14
5756 87
5756 561
5757 43
5758 13
5758 16
5758 113
5758 154
5758 599
5759 13
5759 16
5759 171
5759 183
5759 380
5759 777
5759 849
5760 1
5761 16
5763 20
5764 369
5764 405
5764 515
5765 345
5767 20
5768 1
5770 1291
5771 118
5772 416
5774 8
5774 719
5776 43
5777 5759
5778 13
5778 16
5778 118
5778 825
5779 16
5780 24
5780 5783
5781 144
5782 586
5782 1610
5784 14
5785 681
5786 24
5787 549
5788 317
5789 16
5790 13
5790 20
5790 1289
5792 20
5793 144
5795 40
5797 171
5797 849
5798 3184
5800 1234
5801 16
5802 195
5803 16
5803 581
5804 20
5804 24
5804 113
5804 463
5804 489
5804 1115
5805 214
5806 16
5807 16
5808 20
5809 39
5809 59
5809 278
5810 77
5813 16
5813 1117
5815 1261
5817 788
5818 150
5819 268
5820 1604
5821 87
5822 5823
5823 16
5824 1195
5825 10
5825 40
5825 463
5825 2056
5826 10
5826 1249
5827 16
5827 134
5828 113
5829 268
5830 113
5833 14
5833 301
5834 13
5835 121
5836 14
5836 26
5836 59
5837 207
5838 24
5839 14
5840 66
5841 1
5841 26
5842 13
5842 5844
5843 123
5844 123
5846 13
5846 16
5846 118
5846 127
5846 325
5846 857
5847 4646
5848 24
5849 13
5851 928
5852 772
5853 13
5854 10
5854 13
5855 24
5856 16
5857 4640
5858 16
5859 24
5860 87
5861 20
5861 1130
5862 280
5863 20
5864 26
5868 441
5869 107
5869 515
5869 928
5869 1722
5870 118
5870 4300
5870 4672
5871 14
5871 1963
5872 75
5872 139
5872 231
5872 705
5872 1037
5873 13
5875 626
5876 10
5876 13
5876 16
5876 20
5876 64
5876 66
5876 67
5876 69
5876 102
5876 113
5876 154
5876 415
5876 458
5876 463
5876 465
5876 621
5876 699
5876 847
5876 961
5876 1040
5876 1089
5876 1108
5876 1627
5876 2087
5876 2340
5876 2677
5876 3594
5876 3898
5877 1729
5878 16
5879 3909
5879 5876
5880 14
5881 710
5881 1419
5882 1
5882 13
5882 20
5882 64
5882 66
5882 5957
5882 6629
5883 13
5884 20
5884 154
5884 2074
5885 10
5885 14
5886 121
5888 3631
5889 69
5890 16
5890 44
5890 113
5890 154
5890 5964
5892 43
5892 3631
5893 43
5894 1197
5895 3525
5896 1
5896 351
5897 20
5898 13
5898 16
5898 92
5898 561
5898 1627
5898 2855
5898 4391
5898 5510
5899 5678
5899 5902
5899 6603
5901 597
5901 825
5901 1546
5902 463
5903 5385
5904 4594
5906 252
5907 1286
5908 2767
5908 5876
5908 5882
5909 14
5909 16
5910 40
5912 335
5913 20
5913 93
5913 121
5913 403
5913 515
5913 3909
5913 5678
5913 5876
5913 6035
5914 5915
5915 5916
5917 13
5917 144
5917 1613
5917 2123
5918 13
5918 20
5918 1253
5918 1838
5918 2721
5919 20
5919 2393
5919 5465
5919 5890
5919 6416
5920 597
5920 5921
5921 144
5922 24
5922 335
5922 5898
5923 16
5923 20
5924 353
5924 3784
5925 450
5925 2199
5925 3175
5925 3784
5925 4779
5925 5356
5926 64
5927 3525
5928 5929
5929 16
5931 449
5932 113
5933 1425
5934 1
5934 20
5934 43
5936 1419
5937 113
5938 3473
5938 5898
5939 685
5939 5940
5940 16
5941 6816
5942 16
5945 3579
5946 24
5947 10
5948 40
5948 181
5948 1289
5949 5950
5950 152
5951 20
5951 113
5952 14
5953 16
5954 16
5954 93
5954 370
5954 829
5955 5898
5956 335
5957 14
5958 5908
5958 6021
5959 829
5959 2496
5960 18
5960 19
5960 242
5960 1288
5960 1519
5960 2497
5960 5961
5961 16
5962 3631
5963 14
5964 20
5964 335
5964 5898
5965 1426
5966 124
5966 5827
5967 16
5968 5292
5969 4551
5970 509
5971 5972
5972 4808
5973 20
5974 507
5975 144
5978 4557
5979 20
5979 118
5979 188
5979 615
5980 14
5980 1521
5980 2630
5981 549
5982 102
5982 3053
5983 1007
5983 5898
5984 16
5985 14
5986 16
5987 21
5987 520
5987 2441
5988 113
5989 727
5990 4560
5990 6138
5992 3980
5993 5994
5994 10
5995 20
5996 1302
5996 1491
5997 20
5998 334
6000 2767
6000 4554
6000 6142
6001 20
6003 121
6004 16
6006 825
6007 463
6008 4166
6009 16
6009 121
6010 6011
6011 14
6012 428
6013 403
6015 570
6016 1168
6017 1155
6018 2979
6019 843
6019 2186
6019 2313
6019 3376
6019 5934
6019 6955
6020 13
6021 3909
6021 5678
6022 35
6022 599
6023 24
6025 16
6025 67
6026 2767
6026 4554
6027 121
6028 553
6028 5876
6029 441
6030 486
6030 825
6031 13
6031 16
6032 5356
6033 16
6035 16
6035 20
6035 24
6035 43
6035 113
6035 121
6036 540
6037 1
6037 16
6037 20
6037 118
6037 463
6037 588
6038 118
6039 20
6040 335
6040 5351
6040 6041
6041 10
6041 103
6042 16
6045 6046
6045 6070
6046 16
6047 375
6047 1253
6049 43
6050 912
6051 13
6051 14
6053 2663
6054 3569
6055 40
6056 4
6056 382
6056 592
6057 463
6059 20
6060 40
6060 6216
6061 4
6062 685
6062 3817
6062 4808
6063 20
6063 734
6064 10
6064 86
6065 21
6065 2767
6065 4338
6066 14
6066 118
6066 181
6067 27
6067 2357
6067 2358
6067 3175
6067 3670
6069 7
6069 13
6069 24
6069 323
6070 4
6070 16
6070 69
6070 658
6071 13
6071 14
6072 14
6073 16
6074 16
6075 43
6076 345
6077 4
6078 72
6079 435
6080 158
6081 416
6082 335
6083 6084
6085 3909
6086 630
6088 16
6089 4
6089 463
6090 14
6090 252
6091 20
6092 14
6093 3151
6094 303
6095 64
6097 14
6098 2737
6098 5882
6098 6510
6099 13
6099 120
6099 1857
6099 5876
6100 597
6101 1253
6102 35
6103 24
6104 13
6104 16
6105 87
6106 13
6106 20
6106 40
6106 1785
6107 16
6108 86
6109 14
6110 14
6110 24
6111 16
6111 595
6112 16
6113 24
6114 144
6115 14
6115 26
6116 17
6116 1051
6116 2767
6116 3793
6116 6035
6117 16
6118 14
6121 13
6121 20
6121 463
6123 20
6123 144
6124 5716
6125 124
6125 6126
6126 13
6127 16
6128 205
6129 3492
6130 492
6130 979
6130 2410
6130 3225
6131 92
6133 3673
6133 4131
6134 463
6135 6136
6136 39
6136 857
6136 2048
6137 16
6138 1
6138 16
6139 1
6140 1
6142 93
6142 403
6142 515
6142 612
6142 705
6142 1044
6142 1689
6142 2767
6142 3909
6142 4765
6142 6069
6142 6143
6142 6146
6142 6200
6143 69
6143 144
6146 1449
6147 26
6148 10
6150 507
6150 819
6150 893
6150 3991
6151 144
6152 16
6153 40
6154 40
6155 5678
6156 2900
6157 5973
6158 3784
6159 5882
6160 14
6161 710
6161 5882
6161 6487
6162 384
6162 563
6162 597
6163 66
6165 16
6166 3670
6167 69
6167 100
6167 114
6167 285
6167 463
6167 1854
6168 10
6169 16
6170 597
6170 825
6171 93
6172 6173
6173 24
6174 121
6174 6175
6177 24
6178 13
6179 20
6179 86
6179 2199
6179 4669
6180 32
6181 735
6182 343
6184 6185
6185 4531
6186 8
6186 123
6186 7001
6188 206
6190 2135
6191 13
6192 10
6192 13
6193 705
6194 14
6194 43
6194 5993
6195 121
6196 13
6197 4
6197 16
6198 1363
6199 2767
6200 20
6201 199
6202 16
6203 1148
6203 6035
6204 1
6204 13
6204 16
6205 214
6205 639
6206 4552
6207 4554
6208 3696
6208 4776
6210 20
6212 1108
6213 92
6214 1434
6215 2102
6216 64
6216 3596
6217 1302
6218 4
6218 1168
6218 1392
6218 2335
6218 4553
6219 515
6219 819
6220 283
6221 2024
6222 58
6225 2479
6228 10
6228 1286
6228 1316
6229 296
6230 123
6231 144
6231 2437
6232 123
6233 13
6233 16
6234 20
6235 20
6236 288
6237 69
6237 6273
6238 10
6239 86
6240 1286
6241 7
6242 14
6242 26
6242 43
6243 16
6243 113
6244 387
6245 1064
6246 512
6247 10
6248 24
6249 13
6250 16
6251 443
6253 43
6253 58
6254 16
6256 14
6257 1047
6258 92
6259 13
6259 885
6260 100
6262 13
6263 666
6264 102
6266 5954
6267 18
6267 19
6267 4160
6267 4669
6268 16
6269 4244
6270 70
6270 280
6271 306
6272 296
6273 10
6274 24
6275 121
6276 149
6277 17
6277 20
6277 93
6278 1408
6280 209
6281 16
6281 43
6281 171
6281 325
6281 463
6282 93
6282 121
6283 14
6283 2447
6285 24
6286 9
6289 2089
6290 20
6291 469
6292 87
6292 224
6294 16
6295 16
6295 114
6295 684
6296 20
6298 24
6299 168
6300 20
6301 13
6302 10
6303 102
6304 43
6305 20
6307 26
6307 296
6308 2437
6309 20
6309 6842
6312 1108
6314 117
6315 1130
6316 20
6317 1051
6318 4
6319 20
6320 296
6321 5043
6321 5720
6322 40
6322 214
6323 16
6324 16
6325 248
6325 4561
6326 59
6327 486
6328 59
6329 16
6329 463
6330 144
6331 1017
6332 252
6333 292
6335 343
6335 486
6335 3898
6336 20
6337 13
6339 16
6341 1375
6343 24
6344 6345
6345 16
6346 2249
6347 3670
6348 92
6348 6663
6348 6664
6349 26
6350 1089
6351 687
6352 4541
6353 8
6354 16
6355 107
6357 614
6358 14
6360 374
6362 293
6363 14
6363 39
6364 13
6365 6
6366 6471
6367 16
6367 26
6367 382
6368 3998
6370 16
6371 13
6372 13
6372 16
6372 121
6372 825
6373 325
6373 967
6376 1
6376 13
6376 206
6376 296
6377 306
6378 14
6379 17
6379 1759
6380 20
6380 1984
6381 2892
6382 2191
6384 20
6385 24
6386 13
6387 20
6388 10
6390 24
6392 1
6392 16
6392 20
6392 4464
6393 16
6394 43
6394 3177
6394 6400
6395 121
6395 5579
6397 16
6397 92
6398 102
6400 16
6402 6037
6403 16
6405 243
6406 92
6407 280
6408 16
6409 463
6410 6411
6411 6412
6414 20
6415 24
6415 40
6415 113
6416 16
6417 16
6417 20
6417 343
6418 121
6420 20
6423 1
6423 6565
6424 469
6424 3610
6426 439
6426 671
6427 54
6427 92
6427 849
6427 1108
6428 1392
6429 2372
6431 144
6431 1546
6432 102
6433 14
6434 13
6436 86
6436 4492
6436 5510
6437 14
6440 14
6441 10
6441 16
6442 4
6443 6444
6444 24
6445 2199
6445 2441
6445 3759
6447 639
6447 4131
6448 396
6449 24
6449 43
6449 67
6449 92
6449 154
6449 171
6450 6451
6451 14
6452 43
6454 35
6455 168
6457 16
6457 150
6458 24
6459 5389
6460 14
6460 285
6462 45
6464 131
6465 87
6466 87
6467 120
6468 39
6469 890
6470 181
6470 3610
6470 4669
6471 1392
6472 5605
6473 252
6474 117
6475 13
6476 3651
6476 4141
6476 6165
6477 1528
6478 6167
6479 2199
6479 3998
6480 2704
6481 825
6482 1289
6483 13
6485 6648
6486 20
6488 16
6490 100
6491 2215
6492 20
6492 102
6492 597
6493 865
6494 6495
6495 72
6496 13
6496 16
6497 3473
6498 1
6498 486
6498 561
6499 3473
6500 13
6500 2221
6500 3168
6501 1
6501 8
6501 13
6501 43
6501 102
6501 4492
6502 43
6503 102
6503 4131
6504 16
6505 6506
6506 113
6506 4492
6507 54
6508 1419
6509 1
6509 39
6509 405
6509 428
6509 6501
6511 24
6511 56
6511 113
6512 405
6512 6509
6513 350
6513 838
6513 6514
6513 6517
6514 6500
6515 3473
6516 369
6517 6501
6518 3473
6519 3473
6520 6
6520 14
6521 6500
6522 3279
6522 6501
6523 350
6524 405
6525 109
6525 118
6526 6501
6527 405
6528 597
6529 16
6530 386
6532 5898
6533 6534
6534 3610
6535 5898
6537 5898
6538 100
6539 195
6540 13
6540 6073
6541 350
6543 252
6544 24
6545 16
6546 3473
6547 102
6548 6070
6549 24
6550 405
6551 5898
6552 1
6552 13
6552 6506
6553 13
6554 43
6554 345
6554 6506
6554 6596
6555 6556
6557 16
6558 20
6559 58
6560 405
6561 16
6561 54
6561 121
6562 3130
6564 6496
6565 16
6565 24
6566 5898
6567 16
6568 561
6568 2012
6569 893
6570 121
6570 865
6571 16
6573 102
6574 352
6575 16
6576 6561
6577 16
6578 92
6580 6581
6581 280
6582 6583
6583 121
6584 20
6586 6078
6587 16
6588 280
6590 13
6590 24
6591 2697
6592 274
6594 66
6595 24
6596 20
6596 606
6599 350
6599 5292
6600 24
6601 5896
6602 280
6603 1
6604 2199
6605 14
6606 16
6607 14
6608 16
6608 549
6610 24
6611 463
6612 206
6613 154
6615 3175
6616 24
6616 342
6617 16
6618 2441
6619 20
6619 121
6623 24
6624 1956
6625 43
6626 134
6627 123
6629 43
6629 4623
6630 4811
6631 6041
6634 69
6634 656
6635 20
6637 43
6638 4
6639 102
6640 20
6640 5481
6642 2877
6643 43
6643 2882
6644 2668
6645 16
6645 1108
6646 280
6648 1
6648 41
6649 20
6650 463
6651 1
6651 2882
6653 7
6653 24
6655 87
6656 24
6656 92
6657 491
6658 93
6659 2290
6659 2437
6659 2441
6660 20
6661 43
6662 6282
6665 24
6666 343
6667 3658
6671 2183
6675 605
6676 588
6678 6679
6679 16
6680 6
6681 16
6683 335
6687 24
6688 5961
6689 1130
6690 16
6691 6690
6692 708
6694 16
6695 14
6696 458
6698 912
6698 2393
6698 2441
6698 4669
6698 6731
6699 6416
6701 5324
6702 40
6703 24
6705 113
6708 331
6708 463
6709 6710
6710 92
6712 863
6712 3067
6713 14
6714 154
6715 1984
6716 24
6717 20
6718 13
6719 1
6721 20
6721 44
6721 4376
6723 2316
6724 2882
6725 515
6726 1
6726 13
6726 1607
6727 118
6728 442
6729 14
6731 195
6732 16
6733 121
6734 43
6735 14
6736 1759
6738 277
6738 1723
6739 24
6740 10
6740 597
6741 14
6742 384
6742 2150
6743 16
6744 20
6744 118
6745 20
6745 24
6745 121
6745 2698
6747 13
6748 16
6749 16
6750 6744
6752 117
6753 24
6755 92
6756 92
6757 87
6758 24
6759 6
6760 87
6761 335
6762 13
6763 24
6764 3849
6765 121
6767 40
6768 4166
6769 1692
6772 5898
6773 301
6774 39
6775 69
6776 352
6779 6
6780 122
6781 16
6782 206
6783 6784
6784 6785
6786 81
6787 13
6788 13
6789 6790
6791 1943
6792 107
6793 20
6793 6798
6795 20
6796 6799
6796 6804
6797 1059
6799 13
6800 3782
6801 6802
6802 16
6803 6283
6806 70
6807 107
6809 24
6810 639
6810 4034
6811 16
6812 5898
6813 13
6814 16
6815 405
6817 20
6818 1167
6819 870
6820 486
6821 127
6822 113
6823 72
6826 2183
6827 352
6827 2199
6827 2358
6828 113
6829 114
6830 463
6831 121
6833 195
6834 4
6835 928
6835 4864
6835 6836
6836 16
6837 10
6837 16
6838 20
6839 14
6840 679
6841 458
6843 59
6844 113
6845 343
6846 100
6847 20
6847 69
6848 222
6851 16
6851 463
6853 303
6854 2199
6855 6856
6857 4551
6858 486
6859 3175
6860 142
6861 2199
6862 20
6863 6111
6864 2690
6865 2430
6866 43
6867 17
6867 6037
6868 20
6869 92
6870 92
6870 463
6871 6126
6872 13
6874 771
6875 24
6876 1
6877 20
6878 44
6878 6879
6879 1392
6880 44
6881 6882
6883 6
6884 20
6885 6886
6887 39
6888 117
6889 1
6890 26
6891 13
6892 142
6892 2199
6892 6893
6893 117
6894 280
6895 363
6896 117
6897 20
6898 6679
6899 117
6900 13
6901 4334
6903 6726
6904 87
6905 2668
6906 2149
6907 243
6908 121
6909 1392
6910 16
6910 1293
6911 3175
6912 581
6913 370
6914 6915
6915 24
6915 3855
6916 16
6917 16
6918 43
6918 92
6919 40
6920 16
6921 20
6924 20
6925 20
6926 612
6927 352
6928 92
6929 792
6931 16
6933 6690
6934 16
6936 16
6938 13
6939 14
6940 306
6941 16
6941 35
6942 13
6944 69
6945 819
6946 16
6946 20
6947 16
6947 102
6948 147
6949 24
6952 20
6953 4
6954 16
6955 24
6956 16
6956 69
6956 118
6956 463
6957 26
6959 24
6960 121
6962 636
6963 251
6964 16
6965 102
6965 518
6965 1029
6965 5846
6967 118
6967 293
6968 121
6968 392
6968 893
6969 469
6969 2677
6970 1575
6972 26
6974 6975
6975 13
6978 121
6979 6980
6981 113
6982 92
6984 13
6984 214
6985 14
6985 328
6986 3673
6987 16
6988 1
6990 16
6992 40
6992 6997
6993 379
6994 306
6995 6996
6996 2103
6998 20
6998 87
6999 70
7000 2402
7001 425
7001 1855
7002 14
7003 39
7004 16
7005 20
7007 43
7008 611
7010 5841
7011 425
7012 13
7012 559
7012 605
7012 1711
7012 5758
7013 16
7014 928
7015 24
7016 979
7017 5247
7018 1628
7020 24
7021 288
7022 20
7024 928
7025 14
7026 928
7027 2968
7028 288
7029 1352
7030 224
7031 13
7032 16
7033 563
7033 828
7035 515
7038 288
7038 751
7038 1108
7039 7040
7040 7041
7042 66
7043 121
7044 14
7045 86
7046 612
7047 20
7048 916
7048 4031
7049 479
7050 435
7051 43
7052 2280
7054 113
7055 24
7057 2300
7058 40
7061 6956
7062 121
7063 92
7064 16
7065 561
7066 435
7067 35
7068 171
7068 3667
7069 43
7070 81
7072 14
7073 39
7074 14
7075 16
7076 59
7077 294
7078 13
7078 16
7079 4510
7080 975
7081 16
7083 16
7086 16
7088 13
7088 382
7088 4339
7089 14
7091 20
7092 3494
7092 7121
7096 16
7098 243
7099 912
7100 24
7101 13
7102 16
7103 570
7104 16
7105 4
7106 20
7107 928
7108 121
7109 16
7111 4772
7112 20
7112 463
7113 912
7113 5484
7115 16
7117 86
7118 56
7119 4548
7121 16
7122 16
7123 515
7124 861
7125 14
7126 428
7127 2135
7128 1051
7128 2288
7129 435
7130 13
7130 1418
7132 16
7133 121
7135 7136
7137 121
7138 4857
7140 102
7141 20
7141 100
7142 123
7143 295
7144 7
7145 14
7146 1384
7147 24
7148 1051
7149 1407
7150 5652
7151 280
7152 154
7153 280
7154 1384
7155 86
7156 6205
7157 7158
7158 20
7160 13
7161 58
7162 435
7163 20
7164 113
7165 518
7170 1051
7171 121
7173 59
7174 14
7175 66
7177 6
7178 14
7179 967
7180 967
7181 16
7182 69
7183 16
7184 20
7187 428
7188 671
7189 13
7189 118
7190 14
7193 16
7193 463
7194 6
7195 13
7196 13
7197 13
7198 16
7199 6121
7200 16
7201 7202
7205 59
7206 43
7206 4283
7207 13
7209 599
7211 14
7212 13
7213 4956
7214 14
7215 102
7216 26
7217 14
7219 125
7221 16
7222 7223
7223 13
7224 7225
7225 2560
7228 309
7228 4806
7229 86
7230 43
7230 121
7231 16
7234 1
7234 69
7234 495
7235 6
7236 16
7237 3784
7238 1108
7239 16
7240 1039
7241 16
7242 1039
7243 943
7245 20
7246 561
7247 14
7251 39
7252 118
7253 59
7254 14
7255 441
7256 43
7257 4902
7259 434
7260 24
7261 16
7262 26
7263 16
7265 14
7266 434
7267 20
7268 66
7269 597
7270 2802
7271 20
7271 309
7272 14
7272 403
7273 466
7274 395
7276 825
7277 1037
7279 114
7280 20
7281 1488
7282 24
7284 1604
7285 16
7286 3495
7288 43
7289 630
7291 16
7292 14
7293 7294
7295 144
7297 171
7298 260
7299 118
7300 16
7301 4
7302 16
7305 113
7306 118
7307 261
7308 16
7309 43
7310 56
7312 70
7313 821
7314 144
7315 670
7315 2860
7316 811
7317 86
7319 87
7320 7321
7322 1
7323 64
7324 2329
7325 5356
7326 7327
7328 791
7329 1
7331 86
7332 26
7333 4
7334 43
7335 196
7336 16
7336 87
7338 463
7339 671
7341 57
7342 7343
7344 92
7345 20
7346 7336
7349 265
7350 81
7351 16
7353 7354
7355 10
7356 56
7357 4559
7358 10
7359 24
7360 4
7361 43
7362 118
7363 1
7365 3502
7366 26
7367 35
7368 40
7369 220
7370 118
7371 1197
7372 2012
7373 515
7374 20
7375 98
7377 13
7378 1
7380 973
