# Supplementary material for: The role of nodes in controlling and observing complex networks
Source: PLoS One. 2025 Jun 12;20(6):e0325824. doi: 10.1371/journal.pone.0325824 (PMC12161543; doi:10.1371/journal.pone.0325824)
Supplement: S1 File — The 18 real-world network datasets used in this study (ZIP) [file pone.0325824.s001.zip › Real networks/17N8325_word_French.txt]

0 1
0 4
0 6
0 29
0 38
0 48
0 79
0 173
0 180
0 204
0 213
0 215
0 238
0 241
0 450
0 542
0 1313
0 1383
0 2276
0 2303
0 3183
0 4157
1 2
1 13
1 65
1 76
1 77
1 82
1 85
1 175
1 197
1 198
1 208
1 239
1 250
1 275
1 278
1 287
1 295
1 298
1 336
1 367
1 368
1 387
1 411
1 418
1 483
1 489
1 490
1 509
1 516
1 519
1 537
1 550
1 554
1 627
1 650
1 661
1 745
1 751
1 828
1 833
1 837
1 842
1 846
1 859
1 884
1 940
1 944
1 945
1 948
1 955
1 961
1 982
1 1001
1 1017
1 1026
1 1032
1 1050
1 1058
1 1062
1 1065
1 1079
1 1083
1 1114
1 1117
1 1128
1 1150
1 1160
1 1171
1 1221
1 1234
1 1255
1 1301
1 1306
1 1320
1 1361
1 1397
1 1419
1 1421
1 1442
1 1451
1 1469
1 1502
1 1506
1 1550
1 1580
1 1611
1 1613
1 1615
1 1646
1 1676
1 1677
1 1714
1 1719
1 1724
1 1735
1 1786
1 1811
1 1814
1 1816
1 1825
1 1830
1 1835
1 1870
1 1925
1 1926
1 1931
1 1934
1 1937
1 1938
1 1963
1 1964
1 1974
1 1981
1 2023
1 2057
1 2078
1 2081
1 2099
1 2105
1 2111
1 2118
1 2123
1 2124
1 2127
1 2128
1 2136
1 2161
1 2171
1 2180
1 2200
1 2203
1 2208
1 2209
1 2222
1 2225
1 2274
1 2293
1 2294
1 2304
1 2324
1 2340
1 2348
1 2392
1 2394
1 2416
1 2444
1 2455
1 2457
1 2458
1 2464
1 2483
1 2484
1 2494
1 2498
1 2530
1 2536
1 2550
1 2554
1 2561
1 2574
1 2586
1 2608
1 2624
1 2625
1 2654
1 2663
1 2679
1 2685
1 2717
1 2720
1 2729
1 2773
1 2775
1 2803
1 2813
1 2826
1 2827
1 2869
1 2874
1 2918
1 2927
1 2973
1 3018
1 3046
1 3074
1 3115
1 3120
1 3130
1 3149
1 3151
1 3189
1 3191
1 3212
1 3228
1 3236
1 3241
1 3272
1 3300
1 3315
1 3323
1 3324
1 3331
1 3355
1 3394
1 3395
1 3396
1 3411
1 3444
1 3487
1 3527
1 3529
1 3557
1 3582
1 3590
1 3600
1 3608
1 3625
1 3635
1 3638
1 3656
1 3666
1 3683
1 3686
1 3736
1 3748
1 3768
1 3796
1 3862
1 3873
1 3894
1 3906
1 3926
1 3936
1 3948
1 3952
1 4019
1 4042
1 4045
1 4061
1 4090
1 4098
1 4114
1 4123
1 4127
1 4174
1 4177
1 4181
1 4186
1 4218
1 4231
1 4232
1 4233
1 4241
1 4243
1 4245
1 4259
1 4274
1 4282
1 4290
1 4325
1 4338
1 4344
1 4411
1 4422
1 4447
1 4449
1 4465
1 4501
1 4507
1 4518
1 4560
1 4571
1 4584
1 4608
1 4611
1 4625
1 4629
1 4632
1 4653
1 4665
1 4666
1 4673
1 4707
1 4716
1 4741
1 4742
1 4761
1 4776
1 4787
1 4842
1 4848
1 4854
1 4860
1 4863
1 4870
1 4890
1 4923
1 4934
1 4935
1 4940
1 4959
1 5036
1 5058
1 5080
1 5082
1 5235
1 5249
1 5253
1 5255
1 5366
1 5427
1 5428
1 5494
1 5516
1 5552
1 5564
1 5580
1 5611
1 5638
1 5698
1 5702
1 5733
1 5751
1 5783
1 5797
1 5832
1 5839
1 5861
1 5868
1 5876
1 5904
1 5919
1 5942
1 5993
1 6002
1 6035
1 6077
1 6121
1 6122
1 6123
1 6157
1 6159
1 6169
1 6224
1 6228
1 6246
1 6287
1 6315
1 6316
1 6329
1 6343
1 6345
1 6387
1 6443
1 6457
1 6458
1 6468
1 6474
1 6496
1 6509
1 6529
1 6557
1 6566
1 6624
1 6639
1 6641
1 6679
1 6682
1 6718
1 6741
1 6765
1 6776
1 6781
1 6783
1 6784
1 6824
1 6853
1 6948
1 6977
1 7003
1 7023
1 7048
1 7119
1 7149
1 7236
1 7360
1 7364
1 7381
1 7398
1 7465
1 7482
1 7507
1 7543
1 7581
1 7763
1 7777
1 7821
1 7835
1 7861
1 7880
1 7914
1 7960
1 8027
1 8060
1 8112
1 8145
1 8161
1 8271
1 8285
2 3
2 26
2 64
2 195
2 221
2 258
2 308
2 702
2 3726
2 4080
3 115
4 5
4 34
4 63
4 67
4 68
4 69
4 72
4 80
4 82
4 88
4 92
4 101
4 111
4 116
4 119
4 127
4 129
4 148
4 150
4 158
4 176
4 177
4 182
4 213
4 244
4 247
4 268
4 281
4 290
4 309
4 311
4 314
4 328
4 335
4 340
4 383
4 385
4 452
4 465
4 493
4 499
4 502
4 505
4 514
4 524
4 526
4 528
4 576
4 586
4 589
4 599
4 606
4 633
4 668
4 694
4 732
4 766
4 770
4 776
4 788
4 796
4 819
4 828
4 830
4 831
4 853
4 867
4 899
4 913
4 960
4 978
4 986
4 1029
4 1039
4 1061
4 1068
4 1077
4 1086
4 1087
4 1088
4 1100
4 1139
4 1148
4 1158
4 1182
4 1218
4 1230
4 1289
4 1317
4 1363
4 1371
4 1381
4 1406
4 1432
4 1444
4 1452
4 1473
4 1483
4 1484
4 1507
4 1540
4 1542
4 1545
4 1547
4 1584
4 1605
4 1620
4 1625
4 1660
4 1683
4 1697
4 1729
4 1730
4 1748
4 1751
4 1756
4 1822
4 1865
4 1886
4 1889
4 1901
4 1920
4 1930
4 1940
4 2004
4 2008
4 2018
4 2019
4 2064
4 2070
4 2089
4 2095
4 2102
4 2108
4 2113
4 2183
4 2214
4 2246
4 2298
4 2331
4 2341
4 2361
4 2366
4 2372
4 2430
4 2470
4 2476
4 2480
4 2485
4 2487
4 2497
4 2509
4 2525
4 2599
4 2622
4 2699
4 2724
4 2765
4 2768
4 2777
4 2780
4 2814
4 2833
4 2836
4 2900
4 2997
4 3013
4 3019
4 3023
4 3045
4 3050
4 3087
4 3102
4 3105
4 3124
4 3143
4 3166
4 3168
4 3173
4 3177
4 3214
4 3258
4 3261
4 3264
4 3305
4 3308
4 3317
4 3343
4 3349
4 3370
4 3371
4 3401
4 3476
4 3552
4 3605
4 3623
4 3629
4 3676
4 3714
4 3741
4 3745
4 3785
4 3794
4 3802
4 3830
4 3846
4 3868
4 3888
4 3893
4 3940
4 3978
4 4007
4 4074
4 4107
4 4108
4 4247
4 4268
4 4319
4 4326
4 4335
4 4357
4 4414
4 4436
4 4464
4 4515
4 4566
4 4642
4 4670
4 4675
4 4680
4 4682
4 4750
4 4770
4 4779
4 4862
4 4876
4 4888
4 4896
4 4919
4 4922
4 4927
4 4960
4 4982
4 5020
4 5025
4 5046
4 5103
4 5104
4 5105
4 5106
4 5107
4 5108
4 5126
4 5145
4 5163
4 5172
4 5178
4 5198
4 5252
4 5284
4 5292
4 5316
4 5319
4 5330
4 5331
4 5353
4 5451
4 5505
4 5565
4 5578
4 5581
4 5583
4 5586
4 5602
4 5669
4 5710
4 5722
4 5727
4 5748
4 5749
4 5755
4 5814
4 5854
4 5859
4 5939
4 5964
4 5965
4 5966
4 5969
4 5978
4 6014
4 6060
4 6067
4 6084
4 6148
4 6167
4 6192
4 6203
4 6235
4 6256
4 6296
4 6302
4 6310
4 6346
4 6417
4 6425
4 6533
4 6546
4 6549
4 6561
4 6594
4 6604
4 6605
4 6606
4 6610
4 6729
4 6794
4 6915
4 6917
4 6918
4 6973
4 6979
4 7062
4 7112
4 7157
4 7163
4 7172
4 7204
4 7225
4 7239
4 7268
4 7309
4 7328
4 7330
4 7377
4 7378
4 7384
4 7424
4 7439
4 7441
4 7488
4 7598
4 7600
4 7691
4 7718
4 7719
4 7721
4 7723
4 7753
4 7786
4 7799
4 7949
4 7950
4 7951
4 7981
4 8123
4 8129
4 8146
4 8162
4 8197
4 8235
4 8283
4 8292
5 14
5 33
5 40
5 1688
5 1949
5 2925
5 4224
6 4
6 7
6 14
6 40
6 68
6 82
6 95
6 99
6 106
6 130
6 148
6 152
6 195
6 196
6 202
6 207
6 212
6 221
6 225
6 227
6 262
6 293
6 332
6 334
6 338
6 348
6 351
6 387
6 398
6 407
6 424
6 438
6 447
6 454
6 464
6 472
6 476
6 485
6 511
6 513
6 516
6 525
6 526
6 546
6 583
6 584
6 615
6 621
6 622
6 633
6 636
6 646
6 649
6 658
6 665
6 688
6 718
6 726
6 737
6 756
6 809
6 817
6 849
6 873
6 884
6 913
6 925
6 929
6 932
6 942
6 975
6 988
6 1011
6 1014
6 1044
6 1046
6 1075
6 1081
6 1117
6 1123
6 1144
6 1164
6 1170
6 1173
6 1201
6 1204
6 1208
6 1229
6 1236
6 1251
6 1274
6 1278
6 1281
6 1292
6 1337
6 1339
6 1345
6 1359
6 1371
6 1378
6 1379
6 1387
6 1389
6 1414
6 1418
6 1423
6 1424
6 1427
6 1443
6 1461
6 1462
6 1479
6 1501
6 1508
6 1514
6 1528
6 1564
6 1565
6 1576
6 1586
6 1609
6 1638
6 1643
6 1650
6 1657
6 1681
6 1686
6 1691
6 1693
6 1727
6 1736
6 1737
6 1795
6 1819
6 1827
6 1836
6 1850
6 1993
6 2048
6 2162
6 2174
6 2211
6 2237
6 2256
6 2264
6 2311
6 2320
6 2367
6 2423
6 2426
6 2440
6 2452
6 2487
6 2490
6 2587
6 2609
6 2614
6 2615
6 2676
6 2738
6 2865
6 2886
6 3036
6 3044
6 3092
6 3099
6 3144
6 3148
6 3165
6 3194
6 3217
6 3245
6 3320
6 3343
6 3360
6 3386
6 3457
6 3514
6 3555
6 3560
6 3728
6 3822
6 3877
6 3891
6 3955
6 4020
6 4065
6 4167
6 4169
6 4211
6 4216
6 4288
6 4320
6 4322
6 4382
6 4402
6 4439
6 4510
6 4563
6 4591
6 4656
6 4785
6 4822
6 4885
6 4922
6 4950
6 4984
6 5133
6 5155
6 5170
6 5217
6 5218
6 5222
6 5232
6 5244
6 5262
6 5336
6 5340
6 5343
6 5358
6 5402
6 5558
6 5575
6 5592
6 5604
6 5605
6 5620
6 5637
6 5696
6 5757
6 5774
6 5798
6 5801
6 5835
6 5853
6 5873
6 5893
6 5927
6 5929
6 5951
6 5952
6 5960
6 6003
6 6107
6 6115
6 6143
6 6173
6 6175
6 6196
6 6202
6 6204
6 6205
6 6208
6 6233
6 6234
6 6243
6 6278
6 6307
6 6439
6 6493
6 6630
6 6772
6 6795
6 6831
6 6835
6 6884
6 6914
6 6956
6 6966
6 6982
6 7038
6 7098
6 7101
6 7246
6 7319
6 7351
6 7407
6 7496
6 7497
6 7527
6 7567
6 7726
6 7729
6 7848
6 7997
6 8005
6 8009
6 8035
6 8040
6 8231
7 8
7 48
7 59
7 130
7 157
7 227
7 238
7 438
7 1443
7 2676
7 5589
7 6389
7 7684
8 9
8 221
8 251
9 10
9 275
9 281
9 293
9 380
9 421
9 444
9 704
9 990
9 1641
9 1747
9 1859
9 2905
9 3405
9 3631
9 3632
9 3725
9 3909
9 4908
9 5240
9 5258
9 5460
9 5880
9 6392
9 6421
9 7345
9 7640
9 7663
9 7883
10 11
11 12
12 1
12 4
12 6
12 14
12 22
12 29
12 38
12 48
12 55
12 128
12 173
12 180
12 204
12 238
12 241
12 242
12 247
12 252
12 267
12 301
12 319
12 450
12 467
12 479
12 625
12 758
12 838
12 866
12 894
12 966
12 1342
12 1349
12 1385
12 1538
12 1591
12 2224
12 2303
12 2315
12 2365
12 2370
12 2434
12 2602
12 2616
12 2678
12 2788
12 2885
12 3045
12 3077
12 3563
12 3833
12 4149
12 4561
12 4599
12 4898
12 4997
12 5242
12 6709
13 12
13 14
13 16
13 21
13 26
13 33
13 60
13 75
13 195
13 406
13 562
13 1031
13 1199
14 1
14 2
14 7
14 13
14 15
14 17
14 22
14 26
14 29
14 32
14 34
14 35
14 38
14 48
14 51
14 55
14 65
14 66
14 71
14 77
14 82
14 85
14 96
14 101
14 104
14 106
14 111
14 113
14 114
14 116
14 117
14 119
14 121
14 128
14 137
14 145
14 148
14 150
14 159
14 160
14 161
14 165
14 173
14 180
14 183
14 189
14 196
14 199
14 208
14 210
14 213
14 215
14 218
14 225
14 227
14 238
14 241
14 242
14 246
14 247
14 248
14 252
14 257
14 262
14 266
14 267
14 268
14 269
14 271
14 275
14 281
14 295
14 296
14 311
14 319
14 328
14 332
14 334
14 335
14 336
14 338
14 342
14 343
14 345
14 348
14 350
14 351
14 358
14 359
14 366
14 370
14 373
14 374
14 381
14 389
14 394
14 396
14 397
14 402
14 405
14 411
14 418
14 423
14 441
14 443
14 450
14 452
14 465
14 470
14 472
14 483
14 484
14 489
14 495
14 496
14 507
14 525
14 528
14 542
14 577
14 579
14 585
14 586
14 592
14 598
14 610
14 615
14 625
14 633
14 634
14 637
14 644
14 654
14 659
14 661
14 662
14 669
14 671
14 677
14 679
14 693
14 694
14 706
14 715
14 717
14 719
14 721
14 739
14 740
14 744
14 746
14 757
14 758
14 765
14 770
14 779
14 780
14 784
14 789
14 792
14 815
14 819
14 820
14 825
14 826
14 828
14 838
14 845
14 852
14 853
14 866
14 868
14 874
14 883
14 884
14 894
14 909
14 913
14 916
14 918
14 944
14 945
14 952
14 957
14 959
14 966
14 974
14 996
14 1016
14 1024
14 1032
14 1039
14 1040
14 1041
14 1043
14 1044
14 1051
14 1058
14 1064
14 1065
14 1070
14 1077
14 1083
14 1084
14 1089
14 1097
14 1100
14 1104
14 1110
14 1112
14 1116
14 1124
14 1128
14 1140
14 1141
14 1145
14 1149
14 1158
14 1160
14 1161
14 1189
14 1190
14 1197
14 1199
14 1200
14 1209
14 1219
14 1240
14 1255
14 1269
14 1271
14 1272
14 1282
14 1293
14 1302
14 1313
14 1317
14 1320
14 1333
14 1349
14 1367
14 1371
14 1375
14 1378
14 1383
14 1384
14 1385
14 1405
14 1423
14 1424
14 1434
14 1443
14 1449
14 1454
14 1462
14 1464
14 1490
14 1496
14 1501
14 1502
14 1516
14 1525
14 1531
14 1539
14 1540
14 1557
14 1574
14 1579
14 1582
14 1585
14 1586
14 1607
14 1616
14 1617
14 1623
14 1626
14 1642
14 1645
14 1676
14 1677
14 1687
14 1689
14 1693
14 1697
14 1698
14 1701
14 1716
14 1719
14 1730
14 1731
14 1732
14 1774
14 1808
14 1818
14 1820
14 1822
14 1828
14 1831
14 1865
14 1870
14 1871
14 1872
14 1877
14 1879
14 1880
14 1881
14 1883
14 1886
14 1888
14 1890
14 1903
14 1904
14 1905
14 1906
14 1916
14 1921
14 1922
14 1931
14 1944
14 1946
14 1950
14 1951
14 1963
14 1974
14 1980
14 2017
14 2021
14 2039
14 2046
14 2047
14 2058
14 2065
14 2091
14 2092
14 2093
14 2097
14 2101
14 2104
14 2127
14 2131
14 2132
14 2152
14 2186
14 2193
14 2206
14 2213
14 2221
14 2236
14 2246
14 2250
14 2256
14 2259
14 2262
14 2266
14 2270
14 2276
14 2293
14 2297
14 2298
14 2300
14 2326
14 2330
14 2331
14 2334
14 2336
14 2347
14 2365
14 2367
14 2370
14 2377
14 2388
14 2389
14 2392
14 2400
14 2403
14 2405
14 2416
14 2423
14 2434
14 2442
14 2455
14 2463
14 2464
14 2482
14 2503
14 2505
14 2510
14 2513
14 2514
14 2530
14 2550
14 2554
14 2566
14 2571
14 2576
14 2577
14 2591
14 2619
14 2622
14 2624
14 2639
14 2655
14 2663
14 2671
14 2683
14 2685
14 2686
14 2703
14 2708
14 2709
14 2714
14 2718
14 2724
14 2729
14 2750
14 2758
14 2773
14 2775
14 2785
14 2788
14 2791
14 2792
14 2795
14 2797
14 2798
14 2803
14 2811
14 2831
14 2833
14 2845
14 2847
14 2848
14 2861
14 2888
14 2891
14 2898
14 2928
14 2930
14 2931
14 2950
14 2954
14 2979
14 3005
14 3018
14 3035
14 3041
14 3046
14 3080
14 3115
14 3117
14 3118
14 3131
14 3132
14 3139
14 3171
14 3183
14 3184
14 3186
14 3189
14 3196
14 3214
14 3228
14 3258
14 3267
14 3288
14 3296
14 3301
14 3307
14 3310
14 3316
14 3331
14 3352
14 3355
14 3382
14 3384
14 3393
14 3410
14 3414
14 3456
14 3458
14 3460
14 3476
14 3483
14 3489
14 3496
14 3532
14 3541
14 3548
14 3557
14 3560
14 3563
14 3611
14 3621
14 3624
14 3629
14 3653
14 3666
14 3674
14 3675
14 3681
14 3687
14 3703
14 3721
14 3722
14 3736
14 3739
14 3742
14 3743
14 3745
14 3750
14 3762
14 3775
14 3780
14 3782
14 3785
14 3799
14 3805
14 3819
14 3820
14 3825
14 3861
14 3862
14 3901
14 3914
14 3918
14 3946
14 3991
14 3993
14 4018
14 4037
14 4055
14 4078
14 4083
14 4108
14 4143
14 4147
14 4150
14 4157
14 4158
14 4161
14 4181
14 4185
14 4191
14 4193
14 4196
14 4230
14 4239
14 4245
14 4253
14 4256
14 4258
14 4273
14 4282
14 4304
14 4313
14 4323
14 4325
14 4328
14 4331
14 4332
14 4339
14 4354
14 4355
14 4396
14 4405
14 4409
14 4413
14 4439
14 4444
14 4460
14 4472
14 4475
14 4478
14 4483
14 4484
14 4486
14 4487
14 4488
14 4489
14 4490
14 4491
14 4492
14 4493
14 4498
14 4523
14 4561
14 4562
14 4573
14 4577
14 4581
14 4582
14 4630
14 4655
14 4658
14 4679
14 4680
14 4691
14 4713
14 4719
14 4723
14 4730
14 4732
14 4734
14 4762
14 4779
14 4781
14 4784
14 4787
14 4801
14 4808
14 4849
14 4859
14 4874
14 4886
14 4887
14 4900
14 4901
14 4921
14 4923
14 4924
14 4932
14 4940
14 4956
14 4963
14 4964
14 4965
14 4967
14 4971
14 4972
14 4997
14 5004
14 5021
14 5046
14 5057
14 5081
14 5083
14 5124
14 5126
14 5127
14 5128
14 5172
14 5176
14 5201
14 5214
14 5216
14 5227
14 5242
14 5252
14 5255
14 5256
14 5259
14 5285
14 5293
14 5312
14 5316
14 5327
14 5334
14 5336
14 5342
14 5380
14 5438
14 5439
14 5461
14 5462
14 5475
14 5478
14 5481
14 5482
14 5489
14 5494
14 5507
14 5515
14 5528
14 5529
14 5533
14 5535
14 5562
14 5563
14 5583
14 5617
14 5625
14 5654
14 5660
14 5673
14 5682
14 5693
14 5706
14 5739
14 5749
14 5767
14 5772
14 5837
14 5885
14 5890
14 5912
14 5930
14 5934
14 5967
14 5989
14 6003
14 6016
14 6019
14 6022
14 6036
14 6055
14 6096
14 6101
14 6128
14 6130
14 6141
14 6157
14 6161
14 6185
14 6186
14 6192
14 6199
14 6209
14 6222
14 6226
14 6293
14 6337
14 6342
14 6355
14 6368
14 6379
14 6382
14 6394
14 6411
14 6424
14 6425
14 6473
14 6476
14 6500
14 6505
14 6519
14 6540
14 6563
14 6601
14 6631
14 6632
14 6694
14 6709
14 6716
14 6762
14 6774
14 6795
14 6797
14 6827
14 6842
14 6843
14 6866
14 6875
14 6876
14 6878
14 6902
14 6948
14 6957
14 6959
14 6960
14 6961
14 6963
14 6968
14 6990
14 6997
14 7006
14 7022
14 7035
14 7052
14 7066
14 7080
14 7082
14 7117
14 7118
14 7146
14 7183
14 7229
14 7250
14 7252
14 7301
14 7309
14 7346
14 7363
14 7365
14 7374
14 7405
14 7442
14 7444
14 7464
14 7525
14 7530
14 7532
14 7548
14 7577
14 7584
14 7594
14 7599
14 7600
14 7607
14 7611
14 7615
14 7621
14 7626
14 7627
14 7628
14 7631
14 7633
14 7636
14 7661
14 7672
14 7673
14 7678
14 7689
14 7698
14 7701
14 7703
14 7705
14 7710
14 7716
14 7755
14 7769
14 7771
14 7775
14 7788
14 7789
14 7792
14 7802
14 7842
14 7844
14 7845
14 7860
14 7878
14 7879
14 7908
14 7913
14 7927
14 7933
14 7941
14 7962
14 7966
14 7972
14 7973
14 7975
14 7978
14 7988
14 7993
14 7998
14 7999
14 8000
14 8003
14 8018
14 8022
14 8023
14 8024
14 8025
14 8050
14 8114
14 8117
14 8121
14 8122
14 8124
14 8127
14 8161
14 8184
14 8208
14 8209
14 8219
14 8221
14 8223
14 8275
14 8297
14 8318
15 1
15 40
15 47
15 166
15 258
15 968
15 976
15 1013
16 1
16 6
16 9
16 13
16 17
16 26
16 29
16 45
16 48
16 75
16 77
16 82
16 83
16 95
16 106
16 110
16 128
16 148
16 180
16 185
16 196
16 198
16 203
16 204
16 210
16 213
16 215
16 218
16 221
16 251
16 252
16 257
16 267
16 287
16 319
16 327
16 328
16 332
16 336
16 348
16 366
16 367
16 370
16 375
16 378
16 392
16 400
16 419
16 422
16 450
16 453
16 455
16 459
16 463
16 525
16 531
16 533
16 535
16 554
16 633
16 642
16 644
16 673
16 688
16 702
16 703
16 707
16 715
16 735
16 745
16 750
16 763
16 773
16 792
16 802
16 803
16 804
16 809
16 813
16 826
16 837
16 862
16 866
16 879
16 905
16 906
16 919
16 927
16 940
16 944
16 948
16 959
16 966
16 975
16 998
16 1016
16 1024
16 1065
16 1079
16 1083
16 1091
16 1150
16 1155
16 1184
16 1195
16 1196
16 1201
16 1256
16 1268
16 1279
16 1292
16 1301
16 1313
16 1320
16 1346
16 1352
16 1383
16 1385
16 1398
16 1421
16 1462
16 1485
16 1497
16 1502
16 1509
16 1558
16 1563
16 1640
16 1653
16 1676
16 1694
16 1701
16 1760
16 1764
16 1826
16 1835
16 1840
16 1892
16 1916
16 1918
16 1931
16 1938
16 1974
16 2027
16 2039
16 2164
16 2180
16 2194
16 2219
16 2242
16 2246
16 2275
16 2293
16 2346
16 2397
16 2401
16 2439
16 2464
16 2468
16 2470
16 2481
16 2499
16 2557
16 2598
16 2663
16 2685
16 2717
16 2746
16 2761
16 2773
16 2830
16 2840
16 2867
16 2935
16 2946
16 2949
16 2950
16 2953
16 3042
16 3105
16 3179
16 3189
16 3215
16 3235
16 3242
16 3246
16 3295
16 3312
16 3331
16 3355
16 3364
16 3390
16 3429
16 3468
16 3498
16 3521
16 3557
16 3571
16 3676
16 3754
16 3759
16 3776
16 3812
16 3815
16 3817
16 3838
16 3842
16 3870
16 3885
16 3899
16 3919
16 3989
16 4015
16 4027
16 4081
16 4105
16 4114
16 4174
16 4214
16 4259
16 4274
16 4297
16 4368
16 4376
16 4377
16 4559
16 4586
16 4753
16 4758
16 4759
16 4761
16 4784
16 4815
16 4818
16 4825
16 4828
16 4837
16 4842
16 4868
16 4875
16 4903
16 4914
16 4923
16 4938
16 4943
16 4988
16 5015
16 5044
16 5050
16 5069
16 5078
16 5147
16 5169
16 5295
16 5326
16 5347
16 5423
16 5437
16 5447
16 5465
16 5562
16 5573
16 5588
16 5694
16 5705
16 5706
16 5743
16 5769
16 5770
16 5901
16 5924
16 5991
16 6098
16 6106
16 6164
16 6173
16 6180
16 6221
16 6255
16 6259
16 6335
16 6336
16 6337
16 6338
16 6383
16 6384
16 6385
16 6386
16 6477
16 6596
16 6667
16 6703
16 6722
16 6723
16 6742
16 6804
16 6806
16 6807
16 6853
16 6943
16 6954
16 6969
16 7018
16 7093
16 7115
16 7202
16 7209
16 7211
16 7236
16 7242
16 7244
16 7295
16 7313
16 7487
16 7529
16 7561
16 7623
16 7665
16 7724
16 7755
16 7877
16 7904
16 7915
16 7920
16 7979
16 8095
16 8182
16 8265
16 8309
17 14
17 18
17 100
17 2174
19 1
19 16
19 20
19 26
19 38
19 48
19 75
19 95
19 114
19 124
19 156
19 180
19 203
19 221
19 240
19 251
19 253
19 363
19 419
19 485
19 541
19 634
19 644
19 648
19 652
19 656
19 681
19 684
19 686
19 702
19 720
19 860
19 869
19 906
19 979
19 1023
19 1120
19 1192
19 1195
19 1267
19 1301
19 1305
19 1500
19 1559
19 1618
19 1703
19 1761
19 1772
19 1843
19 2100
19 2107
19 2168
19 2240
19 2438
19 2608
19 2680
19 2731
19 2867
19 2914
19 2967
19 3304
19 3313
19 3368
19 3449
19 3707
19 3869
19 3938
19 4086
19 4124
19 4139
19 4401
19 4519
19 4733
19 4800
19 4981
19 4996
19 5115
19 5117
19 5123
19 5147
19 5171
19 5230
19 5261
19 5286
19 5662
19 5815
19 6273
19 6637
19 6642
19 7110
19 7221
19 7302
19 7318
19 7542
19 7630
19 7655
19 8069
19 8258
20 14
20 21
20 4714
21 1
21 4
21 6
21 22
21 48
21 55
21 57
21 61
21 82
21 128
21 147
21 148
21 173
21 180
21 186
21 204
21 238
21 257
21 357
21 397
21 450
21 585
21 625
21 644
21 721
21 726
21 779
21 784
21 828
21 880
21 957
21 1337
21 1385
21 1405
21 1460
21 1501
21 2096
21 2365
21 2370
21 2471
21 2831
21 3349
21 3536
21 3655
21 3805
21 3873
21 4216
21 4302
21 4552
21 4690
21 5090
21 5294
21 5766
21 5912
21 5944
21 6790
21 7580
22 23
22 79
22 550
22 630
22 885
22 1188
22 1676
22 1870
22 3358
22 3781
22 3936
22 3948
22 4260
22 5924
23 24
24 25
25 4
25 26
26 27
26 75
26 95
26 115
26 141
26 303
26 305
26 320
26 370
26 375
26 393
26 408
26 468
26 543
26 544
26 559
26 588
26 626
26 643
26 687
26 691
26 706
26 772
26 835
26 868
26 885
26 897
26 921
26 943
26 952
26 955
26 963
26 976
26 981
26 998
26 999
26 1035
26 1191
26 1243
26 1288
26 1299
26 1301
26 1305
26 1311
26 1343
26 1415
26 1482
26 1607
26 1611
26 1673
26 1784
26 1790
26 1846
26 1874
26 1897
26 1911
26 1938
26 1966
26 2024
26 2097
26 2121
26 2127
26 2215
26 2239
26 2249
26 2269
26 2290
26 2347
26 2369
26 2374
26 2378
26 2390
26 2404
26 2407
26 2419
26 2439
26 2458
26 2459
26 2536
26 2542
26 2617
26 2621
26 2701
26 2721
26 2790
26 2815
26 2830
26 2909
26 2912
26 2916
26 2945
26 2954
26 2963
26 2970
26 2978
26 2979
26 2989
26 2995
26 3030
26 3043
26 3046
26 3083
26 3140
26 3161
26 3368
26 3397
26 3416
26 3422
26 3433
26 3438
26 3441
26 3449
26 3474
26 3622
26 3644
26 3651
26 3653
26 3680
26 3712
26 3761
26 3787
26 3807
26 3840
26 3870
26 3872
26 3912
26 3950
26 3988
26 3997
26 3998
26 4006
26 4009
26 4012
26 4043
26 4049
26 4075
26 4130
26 4195
26 4214
26 4242
26 4251
26 4275
26 4287
26 4300
26 4384
26 4425
26 4428
26 4457
26 4482
26 4504
26 4507
26 4551
26 4553
26 4555
26 4612
26 4624
26 4657
26 4702
26 4748
26 4798
26 4996
26 5017
26 5023
26 5033
26 5073
26 5194
26 5278
26 5301
26 5357
26 5379
26 5407
26 5413
26 5467
26 5486
26 5545
26 5547
26 5551
26 5574
26 5615
26 5622
26 5633
26 5655
26 5657
26 5711
26 5762
26 5804
26 5869
26 5903
26 5932
26 5943
26 5980
26 5990
26 6030
26 6125
26 6136
26 6168
26 6195
26 6216
26 6272
26 6286
26 6313
26 6319
26 6462
26 6501
26 6545
26 6554
26 6657
26 6730
26 6754
26 6850
26 6869
26 6873
26 6885
26 6911
26 6913
26 6916
26 6931
26 6942
26 6952
26 6972
26 7012
26 7027
26 7039
26 7058
26 7067
26 7097
26 7179
26 7182
26 7280
26 7283
26 7291
26 7292
26 7315
26 7355
26 7361
26 7461
26 7503
26 7531
26 7549
26 7554
26 7578
26 7674
26 7709
26 7749
26 7805
26 7833
26 7864
26 7890
26 7906
26 7924
26 8039
26 8082
26 8084
26 8102
26 8165
26 8192
26 8216
26 8225
26 8238
26 8257
26 8269
26 8270
26 8278
26 8323
27 28
28 29
28 180
28 644
28 4522
28 4524
28 4527
28 4529
28 4530
28 4531
28 4532
28 4535
28 4536
28 4539
28 4540
28 4543
28 4544
29 7
29 30
29 75
29 79
29 95
29 106
29 114
29 115
29 130
29 157
29 188
29 195
29 196
29 225
29 227
29 279
29 326
29 334
29 367
29 377
29 378
29 390
29 424
29 447
29 464
29 485
29 534
29 622
29 633
29 636
29 638
29 665
29 688
29 696
29 701
29 710
29 737
29 756
29 775
29 856
29 881
29 975
29 976
29 990
29 1010
29 1046
29 1077
29 1093
29 1117
29 1129
29 1202
29 1253
29 1281
29 1298
29 1345
29 1357
29 1371
29 1372
29 1390
29 1414
29 1423
29 1462
29 1501
29 1528
29 1562
29 1571
29 1586
29 1640
29 1691
29 1743
29 1808
29 1876
29 1932
29 2021
29 2039
29 2067
29 2211
29 2301
29 2302
29 2322
29 2358
29 2426
29 2441
29 2452
29 2490
29 2539
29 2835
29 2848
29 2911
29 3029
29 3044
29 3099
29 3142
29 3167
29 3294
29 3383
29 3386
29 3591
29 3616
29 3730
29 3941
29 3993
29 4008
29 4382
29 4514
29 4580
29 4643
29 4650
29 4910
29 4922
29 5232
29 5245
29 5269
29 5408
29 5433
29 5438
29 5858
29 5868
29 5881
29 5893
29 6115
29 6378
29 6590
29 6733
29 6886
29 6947
29 7307
29 7367
29 7417
29 7808
29 8173
29 8240
29 8263
30 31
30 64
30 238
32 14
32 16
32 33
33 0
33 1
33 4
33 6
33 9
33 12
33 14
33 16
33 19
33 21
33 26
33 29
33 38
33 40
33 44
33 47
33 48
33 53
33 54
33 55
33 57
33 60
33 64
33 78
33 79
33 82
33 90
33 95
33 109
33 114
33 128
33 139
33 145
33 147
33 154
33 158
33 173
33 180
33 187
33 189
33 195
33 196
33 197
33 203
33 204
33 210
33 213
33 218
33 237
33 238
33 242
33 246
33 252
33 257
33 258
33 274
33 279
33 280
33 281
33 286
33 294
33 297
33 313
33 319
33 326
33 343
33 346
33 347
33 357
33 367
33 377
33 381
33 386
33 397
33 402
33 406
33 408
33 421
33 422
33 441
33 442
33 449
33 450
33 451
33 459
33 467
33 469
33 493
33 497
33 498
33 507
33 524
33 542
33 552
33 561
33 591
33 593
33 613
33 622
33 625
33 632
33 634
33 644
33 655
33 663
33 678
33 698
33 706
33 709
33 720
33 723
33 728
33 729
33 730
33 740
33 744
33 758
33 771
33 774
33 782
33 809
33 812
33 817
33 820
33 860
33 871
33 872
33 885
33 894
33 905
33 910
33 919
33 952
33 957
33 966
33 970
33 979
33 987
33 1024
33 1083
33 1105
33 1115
33 1126
33 1147
33 1228
33 1243
33 1249
33 1264
33 1291
33 1297
33 1301
33 1302
33 1305
33 1313
33 1340
33 1344
33 1346
33 1380
33 1392
33 1429
33 1449
33 1457
33 1522
33 1562
33 1583
33 1594
33 1625
33 1638
33 1648
33 1655
33 1672
33 1700
33 1704
33 1711
33 1716
33 1720
33 1723
33 1752
33 1767
33 1769
33 1822
33 1834
33 1843
33 1844
33 1962
33 1966
33 1987
33 2005
33 2011
33 2022
33 2032
33 2042
33 2073
33 2116
33 2139
33 2163
33 2170
33 2190
33 2199
33 2216
33 2246
33 2258
33 2297
33 2300
33 2308
33 2317
33 2322
33 2332
33 2344
33 2357
33 2378
33 2403
33 2409
33 2420
33 2422
33 2436
33 2467
33 2503
33 2534
33 2542
33 2556
33 2620
33 2670
33 2672
33 2698
33 2705
33 2707
33 2710
33 2713
33 2714
33 2736
33 2741
33 2753
33 2766
33 2788
33 2813
33 2854
33 2889
33 2890
33 2912
33 2917
33 2959
33 2978
33 3032
33 3044
33 3084
33 3088
33 3121
33 3140
33 3142
33 3185
33 3229
33 3234
33 3255
33 3262
33 3296
33 3299
33 3307
33 3313
33 3356
33 3368
33 3377
33 3379
33 3386
33 3405
33 3526
33 3543
33 3563
33 3566
33 3603
33 3726
33 3747
33 3750
33 3756
33 3767
33 3839
33 3858
33 3872
33 3935
33 3937
33 3946
33 3950
33 3983
33 4011
33 4033
33 4072
33 4101
33 4104
33 4136
33 4170
33 4187
33 4214
33 4269
33 4283
33 4293
33 4415
33 4435
33 4438
33 4455
33 4470
33 4478
33 4480
33 4528
33 4568
33 4620
33 4624
33 4660
33 4675
33 4713
33 4737
33 4738
33 4789
33 4811
33 4812
33 4829
33 4849
33 4879
33 4881
33 4924
33 4977
33 4997
33 4998
33 5055
33 5091
33 5098
33 5130
33 5137
33 5164
33 5180
33 5209
33 5224
33 5236
33 5246
33 5302
33 5325
33 5397
33 5401
33 5407
33 5431
33 5436
33 5488
33 5511
33 5540
33 5613
33 5676
33 5704
33 5780
33 5826
33 5869
33 5879
33 5890
33 5912
33 5913
33 5942
33 5950
33 5986
33 6105
33 6109
33 6129
33 6172
33 6210
33 6305
33 6347
33 6349
33 6360
33 6407
33 6412
33 6436
33 6452
33 6480
33 6522
33 6623
33 6644
33 6671
33 6690
33 6691
33 6714
33 6719
33 6746
33 6750
33 6796
33 6799
33 6907
33 6925
33 6930
33 6937
33 7036
33 7084
33 7104
33 7230
33 7234
33 7263
33 7291
33 7329
33 7350
33 7372
33 7457
33 7462
33 7473
33 7513
33 7516
33 7535
33 7580
33 7584
33 7606
33 7610
33 7686
33 7714
33 7784
33 7791
33 7800
33 7820
33 7832
33 7928
33 7971
33 8089
33 8188
33 8307
34 57
35 36
35 67
35 1044
35 3343
35 3895
35 5607
36 37
37 38
38 39
38 82
38 110
38 126
38 143
38 212
38 221
38 227
38 236
38 251
38 419
38 424
38 485
38 511
38 522
38 533
38 630
38 706
38 726
38 828
38 884
38 945
38 952
38 1113
38 1114
38 1117
38 1171
38 1301
38 1371
38 1498
38 1565
38 1586
38 1611
38 1633
38 1735
38 1786
38 1834
38 1931
38 1980
38 2035
38 2105
38 2139
38 2234
38 2580
38 2830
38 2875
38 2898
38 3034
38 3151
38 3228
38 3377
38 3443
38 3666
38 3822
38 3961
38 4114
38 4132
38 4554
38 4667
38 4676
38 4704
38 4754
38 5112
38 5226
38 5385
38 5389
38 5590
38 5628
38 5736
38 6141
38 6370
38 6402
38 6847
38 6922
38 6924
38 6985
38 7180
38 7236
38 7336
38 7506
38 7829
38 7830
38 8046
39 40
40 1
40 4
40 6
40 16
40 26
40 29
40 38
40 41
40 48
40 55
40 79
40 114
40 128
40 173
40 180
40 204
40 213
40 215
40 218
40 223
40 242
40 247
40 252
40 257
40 293
40 319
40 326
40 370
40 377
40 447
40 450
40 542
40 561
40 625
40 634
40 644
40 706
40 720
40 721
40 757
40 758
40 774
40 809
40 820
40 874
40 894
40 909
40 952
40 957
40 959
40 966
40 1037
40 1197
40 1219
40 1265
40 1316
40 1345
40 1346
40 1367
40 1400
40 1538
40 1568
40 1604
40 1705
40 1837
40 1856
40 2063
40 2110
40 2127
40 2165
40 2247
40 2303
40 2322
40 2791
40 2954
40 3157
40 3260
40 3335
40 3354
40 3739
40 3825
40 3837
40 3910
40 3918
40 3979
40 4018
40 4087
40 4258
40 4431
40 4458
40 4848
40 4925
40 5043
40 5151
40 5333
40 5469
40 5729
40 5912
40 5913
40 5925
40 6119
40 6242
40 6249
40 6444
40 6448
40 6507
40 6531
40 6791
40 6815
40 7013
40 7019
40 7105
40 7114
40 7145
40 7431
40 7433
40 7511
40 7523
40 7535
40 7591
40 7806
40 7875
40 8006
40 8026
40 8223
40 8255
40 8274
41 42
43 115
44 6
44 16
44 26
44 45
44 79
44 180
44 264
44 287
44 398
44 644
44 650
44 691
44 707
44 720
44 745
44 756
44 779
44 792
44 809
44 864
44 872
44 1400
44 1458
44 2334
44 2745
44 2855
44 2929
44 3001
44 3271
44 3296
44 3459
44 3532
44 3584
44 3666
44 3703
44 3730
44 3950
44 5035
44 5110
44 5148
44 5220
44 5343
44 5455
44 5617
44 5994
44 6062
44 6486
44 6666
44 6739
44 8073
45 1
45 6
45 46
45 180
45 204
45 213
45 287
45 341
45 365
45 665
45 703
45 866
45 1399
45 1476
45 2329
45 2606
45 3630
45 3652
45 4048
45 4474
45 4578
45 4755
45 5277
45 5720
45 6284
45 6312
45 6656
45 7016
45 7184
45 7551
45 8195
46 47
46 57
46 64
46 238
47 1
47 4
47 6
47 14
47 26
47 29
47 38
47 48
47 55
47 61
47 68
47 86
47 91
47 126
47 128
47 173
47 180
47 196
47 203
47 204
47 210
47 213
47 218
47 236
47 238
47 379
47 397
47 411
47 441
47 450
47 467
47 542
47 625
47 644
47 721
47 801
47 809
47 831
47 918
47 957
47 973
47 1220
47 1346
47 1449
47 1490
47 1522
47 1672
47 1719
47 1896
47 1938
47 2092
47 2127
47 2191
47 2330
47 2370
47 2510
47 2583
47 2616
47 2654
47 2683
47 2706
47 2712
47 2729
47 2749
47 2788
47 2962
47 3001
47 3033
47 3062
47 3165
47 3183
47 3194
47 3727
47 3750
47 3805
47 3837
47 3946
47 3980
47 4001
47 4100
47 4157
47 4318
47 4392
47 4709
47 4764
47 4775
47 4872
47 4924
47 5054
47 5521
47 5912
47 6219
47 6382
47 6433
47 6467
47 6471
47 6629
47 7584
47 7648
47 8293
48 5
48 43
48 45
48 49
48 67
48 68
48 69
48 72
48 80
48 82
48 88
48 101
48 105
48 106
48 107
48 111
48 112
48 113
48 120
48 125
48 127
48 129
48 131
48 132
48 134
48 141
48 148
48 150
48 158
48 162
48 163
48 164
48 178
48 182
48 210
48 213
48 215
48 242
48 244
48 246
48 265
48 268
48 277
48 281
48 309
48 311
48 314
48 317
48 323
48 324
48 328
48 338
48 363
48 383
48 387
48 394
48 419
48 452
48 492
48 493
48 499
48 514
48 521
48 525
48 526
48 528
48 532
48 556
48 557
48 566
48 567
48 570
48 573
48 576
48 580
48 586
48 589
48 598
48 599
48 602
48 604
48 606
48 607
48 618
48 668
48 711
48 720
48 732
48 746
48 752
48 788
48 796
48 819
48 830
48 832
48 850
48 853
48 867
48 892
48 899
48 913
48 915
48 917
48 920
48 949
48 959
48 960
48 964
48 971
48 972
48 974
48 992
48 1004
48 1025
48 1027
48 1039
48 1043
48 1044
48 1051
48 1060
48 1063
48 1074
48 1077
48 1095
48 1096
48 1098
48 1100
48 1103
48 1106
48 1107
48 1108
48 1109
48 1130
48 1132
48 1139
48 1158
48 1174
48 1182
48 1185
48 1194
48 1217
48 1230
48 1245
48 1248
48 1266
48 1270
48 1301
48 1317
48 1321
48 1329
48 1371
48 1409
48 1416
48 1426
48 1432
48 1446
48 1452
48 1466
48 1477
48 1483
48 1484
48 1507
48 1511
48 1540
48 1543
48 1547
48 1580
48 1587
48 1598
48 1607
48 1614
48 1616
48 1617
48 1625
48 1635
48 1660
48 1683
48 1689
48 1697
48 1698
48 1702
48 1716
48 1731
48 1738
48 1748
48 1788
48 1792
48 1793
48 1810
48 1822
48 1841
48 1848
48 1861
48 1863
48 1865
48 1867
48 1875
48 1889
48 1893
48 1894
48 1901
48 1920
48 1950
48 1951
48 1959
48 1985
48 1995
48 1996
48 1997
48 1998
48 2000
48 2004
48 2017
48 2036
48 2047
48 2088
48 2098
48 2102
48 2108
48 2113
48 2135
48 2230
48 2244
48 2248
48 2280
48 2291
48 2298
48 2310
48 2331
48 2350
48 2366
48 2372
48 2377
48 2382
48 2387
48 2430
48 2470
48 2476
48 2480
48 2487
48 2524
48 2529
48 2549
48 2558
48 2560
48 2563
48 2568
48 2569
48 2579
48 2589
48 2593
48 2605
48 2618
48 2622
48 2651
48 2660
48 2692
48 2697
48 2699
48 2714
48 2759
48 2768
48 2776
48 2779
48 2780
48 2791
48 2796
48 2798
48 2805
48 2825
48 2829
48 2833
48 2839
48 2844
48 2845
48 2849
48 2863
48 2864
48 2939
48 2968
48 2972
48 2994
48 3045
48 3056
48 3069
48 3071
48 3079
48 3087
48 3105
48 3124
48 3143
48 3166
48 3168
48 3173
48 3207
48 3258
48 3261
48 3264
48 3289
48 3305
48 3325
48 3327
48 3332
48 3344
48 3345
48 3349
48 3467
48 3533
48 3629
48 3670
48 3702
48 3739
48 3792
48 3831
48 3846
48 3892
48 3893
48 3895
48 3929
48 3940
48 3963
48 3964
48 3965
48 3966
48 3980
48 3982
48 3984
48 3990
48 3994
48 3996
48 4003
48 4036
48 4058
48 4074
48 4107
48 4120
48 4154
48 4238
48 4247
48 4249
48 4253
48 4257
48 4266
48 4267
48 4268
48 4269
48 4285
48 4296
48 4299
48 4304
48 4340
48 4355
48 4386
48 4395
48 4406
48 4407
48 4409
48 4430
48 4464
48 4481
48 4517
48 4568
48 4589
48 4596
48 4623
48 4624
48 4659
48 4664
48 4675
48 4678
48 4679
48 4683
48 4687
48 4705
48 4717
48 4742
48 4750
48 4770
48 4803
48 4839
48 4886
48 4913
48 4927
48 4929
48 4930
48 4968
48 4969
48 4975
48 4989
48 4999
48 5006
48 5007
48 5008
48 5015
48 5020
48 5046
48 5066
48 5071
48 5087
48 5106
48 5126
48 5140
48 5141
48 5143
48 5145
48 5162
48 5172
48 5198
48 5236
48 5271
48 5290
48 5298
48 5313
48 5319
48 5331
48 5363
48 5373
48 5383
48 5384
48 5392
48 5410
48 5432
48 5443
48 5447
48 5451
48 5505
48 5514
48 5571
48 5581
48 5583
48 5652
48 5680
48 5693
48 5710
48 5783
48 5795
48 5824
48 5836
48 5837
48 5851
48 5855
48 5969
48 5998
48 6001
48 6011
48 6044
48 6046
48 6050
48 6053
48 6054
48 6056
48 6063
48 6074
48 6093
48 6127
48 6154
48 6193
48 6200
48 6203
48 6231
48 6254
48 6275
48 6299
48 6340
48 6346
48 6367
48 6417
48 6425
48 6503
48 6521
48 6540
48 6543
48 6544
48 6546
48 6558
48 6579
48 6603
48 6618
48 6619
48 6685
48 6721
48 6744
48 6780
48 6834
48 6877
48 6901
48 6912
48 6936
48 6965
48 6971
48 6976
48 6983
48 7049
48 7055
48 7186
48 7190
48 7217
48 7219
48 7226
48 7235
48 7241
48 7247
48 7375
48 7387
48 7441
48 7590
48 7598
48 7599
48 7689
48 7694
48 7704
48 7706
48 7712
48 7753
48 7801
48 7850
48 7851
48 7926
48 7947
48 7949
48 7950
48 7958
48 7963
48 7965
48 7969
48 8029
48 8043
48 8051
48 8053
48 8056
48 8101
48 8111
48 8215
48 8220
48 8222
48 8229
48 8322
49 50
50 14
51 52
52 25
53 16
53 26
53 62
53 90
53 114
53 115
53 166
53 180
53 211
53 347
53 496
53 500
53 590
53 666
53 710
53 870
53 919
53 968
53 1033
53 1059
53 1260
53 1287
53 1290
53 1475
53 1562
53 1935
53 1941
53 1958
53 2030
53 2034
53 2551
53 2567
53 2596
53 2763
53 2799
53 2838
53 2843
53 2890
53 2937
53 2940
53 2957
53 3015
53 3053
53 3060
53 3152
53 3299
53 3378
53 3692
53 3878
53 3959
53 4442
53 4579
53 4647
53 4654
53 4745
53 5027
53 5281
53 5407
53 5458
53 5641
53 5708
53 6039
53 6306
53 6517
53 6998
53 6999
53 7020
53 7132
53 7338
53 7485
53 7782
53 7819
53 7990
53 8301
53 8321
54 4
54 6
54 19
54 48
54 64
54 180
54 187
54 204
54 297
54 422
54 625
54 966
54 1607
54 2846
54 6941
55 80
55 111
55 112
55 113
55 170
55 185
55 292
55 340
55 592
55 1036
55 1039
55 1089
55 1233
55 1483
55 1697
55 1701
55 1863
55 1867
55 2018
55 2331
55 2376
55 2460
55 2756
55 2864
55 3143
55 3917
55 4266
55 4446
55 4494
55 4568
55 4659
55 4904
55 5527
55 5538
55 5586
55 6145
55 6928
55 6965
55 7689
55 7984
55 7995
55 8004
55 8059
55 8067
56 12
56 44
56 57
56 2763
56 5933
57 7
57 18
57 46
57 58
57 59
57 82
57 83
57 106
57 130
57 148
57 157
57 181
57 196
57 212
57 216
57 227
57 233
57 236
57 257
57 260
57 262
57 289
57 334
57 348
57 417
57 424
57 431
57 434
57 450
57 485
57 525
57 546
57 621
57 628
57 633
57 636
57 665
57 669
57 688
57 704
57 714
57 715
57 756
57 821
57 823
57 856
57 875
57 881
57 932
57 937
57 941
57 988
57 1006
57 1008
57 1028
57 1045
57 1231
57 1248
57 1273
57 1278
57 1280
57 1281
57 1303
57 1345
57 1358
57 1371
57 1372
57 1378
57 1423
57 1443
57 1462
57 1499
57 1501
57 1516
57 1524
57 1527
57 1528
57 1586
57 1764
57 1808
57 1817
57 1836
57 1864
57 1888
57 1895
57 1909
57 1927
57 1929
57 1980
57 2039
57 2141
57 2162
57 2174
57 2211
57 2234
57 2262
57 2264
57 2288
57 2292
57 2301
57 2306
57 2426
57 2490
57 2693
57 2715
57 2719
57 2749
57 2812
57 2878
57 3092
57 3099
57 3164
57 3171
57 3382
57 3550
57 3560
57 3607
57 3705
57 3724
57 3742
57 3803
57 3819
57 3820
57 3905
57 3907
57 3945
57 3993
57 4052
57 4172
57 4235
57 4240
57 4248
57 4346
57 4394
57 4602
57 4609
57 4674
57 4691
57 4695
57 4764
57 4774
57 4784
57 4831
57 4853
57 4858
57 4894
57 4922
57 4936
57 4948
57 5133
57 5181
57 5202
57 5204
57 5210
57 5336
57 5365
57 5433
57 5464
57 5649
57 5682
57 5863
57 5906
57 5914
57 5920
57 6191
57 6318
57 6371
57 6454
57 6795
57 6798
57 6835
57 6889
57 6914
57 6940
57 6978
57 7022
57 7042
57 7353
57 7414
57 7525
57 7534
57 7703
57 7711
57 7742
57 7840
57 7863
57 7967
57 7968
57 8054
57 8057
57 8062
57 8063
57 8064
57 8065
57 8150
58 59
58 130
58 442
58 8137
59 4
59 2199
60 1
60 4
60 6
60 14
60 19
60 28
60 29
60 40
60 48
60 53
60 61
60 64
60 95
60 128
60 173
60 180
60 187
60 189
60 204
60 213
60 237
60 319
60 324
60 498
60 585
60 634
60 704
60 721
60 729
60 806
60 820
60 957
60 1066
60 1128
60 1264
60 1346
60 1385
60 1440
60 1549
60 2065
60 2153
60 2405
60 3197
60 3481
60 4097
60 5948
60 6153
60 6241
61 4
61 33
61 53
61 64
61 210
61 2596
61 3006
61 5111
62 4
63 64
64 1
64 4
64 6
64 7
64 14
64 15
64 16
64 26
64 29
64 38
64 48
64 55
64 61
64 65
64 66
64 71
64 82
64 95
64 110
64 114
64 128
64 148
64 151
64 159
64 173
64 180
64 183
64 195
64 196
64 204
64 210
64 213
64 215
64 218
64 238
64 241
64 242
64 247
64 248
64 252
64 257
64 260
64 262
64 264
64 267
64 268
64 273
64 275
64 293
64 301
64 319
64 332
64 345
64 350
64 366
64 367
64 370
64 373
64 374
64 381
64 391
64 394
64 397
64 399
64 402
64 407
64 411
64 441
64 450
64 454
64 457
64 467
64 507
64 526
64 529
64 542
64 591
64 625
64 629
64 634
64 644
64 650
64 661
64 691
64 706
64 719
64 731
64 744
64 751
64 758
64 764
64 768
64 779
64 784
64 809
64 817
64 820
64 824
64 866
64 872
64 874
64 881
64 887
64 894
64 908
64 909
64 928
64 953
64 957
64 959
64 966
64 985
64 993
64 1014
64 1016
64 1024
64 1040
64 1050
64 1067
64 1112
64 1116
64 1154
64 1171
64 1178
64 1199
64 1203
64 1262
64 1293
64 1313
64 1340
64 1361
64 1383
64 1385
64 1403
64 1405
64 1440
64 1454
64 1458
64 1497
64 1516
64 1549
64 1583
64 1604
64 1607
64 1634
64 1649
64 1656
64 1672
64 1701
64 1704
64 1716
64 1818
64 1821
64 1831
64 1837
64 1847
64 1879
64 1892
64 1898
64 1905
64 1916
64 1921
64 1931
64 1938
64 1943
64 1963
64 1969
64 1974
64 1989
64 2033
64 2046
64 2078
64 2092
64 2104
64 2126
64 2127
64 2130
64 2147
64 2152
64 2176
64 2179
64 2186
64 2193
64 2224
64 2226
64 2246
64 2247
64 2254
64 2259
64 2260
64 2273
64 2330
64 2332
64 2347
64 2363
64 2370
64 2388
64 2389
64 2400
64 2405
64 2434
64 2451
64 2455
64 2458
64 2487
64 2505
64 2533
64 2556
64 2571
64 2592
64 2624
64 2788
64 2821
64 2841
64 2848
64 2870
64 2888
64 2916
64 2931
64 2947
64 3000
64 3007
64 3021
64 3031
64 3041
64 3054
64 3196
64 3245
64 3260
64 3262
64 3276
64 3296
64 3307
64 3309
64 3328
64 3336
64 3338
64 3352
64 3374
64 3380
64 3456
64 3460
64 3496
64 3548
64 3554
64 3558
64 3563
64 3569
64 3594
64 3621
64 3660
64 3703
64 3719
64 3723
64 3828
64 3852
64 3867
64 3876
64 3946
64 3960
64 3968
64 3979
64 4025
64 4076
64 4087
64 4157
64 4175
64 4194
64 4258
64 4283
64 4380
64 4467
64 4509
64 4557
64 4588
64 4595
64 4648
64 4649
64 4713
64 4762
64 4781
64 4791
64 4801
64 4849
64 4894
64 4917
64 4921
64 4925
64 4941
64 4946
64 4961
64 4997
64 5002
64 5005
64 5047
64 5082
64 5134
64 5187
64 5212
64 5225
64 5335
64 5348
64 5399
64 5400
64 5440
64 5442
64 5469
64 5501
64 5509
64 5560
64 5617
64 5653
64 5663
64 5664
64 5689
64 5802
64 5823
64 5843
64 5874
64 5912
64 5941
64 5973
64 5980
64 6019
64 6165
64 6190
64 6216
64 6238
64 6261
64 6272
64 6334
64 6413
64 6420
64 6472
64 6474
64 6491
64 6513
64 6518
64 6560
64 6572
64 6574
64 6588
64 6649
64 6735
64 6856
64 6880
64 6898
64 7007
64 7046
64 7061
64 7108
64 7176
64 7188
64 7267
64 7281
64 7317
64 7422
64 7428
64 7429
64 7436
64 7505
64 7580
64 7591
64 7624
64 7627
64 7679
64 7744
64 7767
64 8013
64 8044
64 8128
64 8147
64 8239
64 8246
65 14
65 386
65 1678
65 1715
65 2446
65 2449
65 3127
65 5388
66 48
66 625
67 14
67 47
67 57
67 565
67 4013
68 14
68 33
68 64
68 114
68 210
68 213
68 218
68 243
68 350
68 4155
68 4307
68 8096
69 1
69 14
69 33
69 99
69 204
69 347
69 375
69 395
69 1033
69 1853
69 3682
69 4002
69 6837
69 6852
69 7727
70 1
70 6
70 9
70 14
70 16
70 17
70 19
70 22
70 29
70 44
70 47
70 48
70 53
70 54
70 55
70 60
70 64
70 78
70 79
70 86
70 109
70 114
70 128
70 152
70 173
70 180
70 187
70 189
70 201
70 257
70 258
70 293
70 319
70 346
70 357
70 377
70 421
70 441
70 450
70 469
70 497
70 644
70 647
70 663
70 704
70 733
70 740
70 758
70 804
70 812
70 820
70 898
70 909
70 910
70 939
70 957
70 970
70 1196
70 1214
70 1264
70 1313
70 1346
70 1395
70 1457
70 1467
70 1522
70 1571
70 1672
70 1987
70 2538
70 2620
70 2936
70 3203
70 3277
70 3391
70 3482
70 3543
70 5300
70 5504
70 5829
70 6178
70 6388
70 6423
70 7343
70 8259
70 8312
71 79
71 377
71 496
71 741
71 820
71 2959
71 4147
71 5215
71 6406
72 14
72 16
72 26
72 346
72 809
72 1456
72 1983
72 2034
72 2520
72 3229
72 5708
72 7690
73 4
73 16
73 48
73 779
73 2743
73 8266
75 1
75 6
75 9
75 12
75 14
75 29
75 40
75 54
75 82
75 172
75 180
75 204
75 223
75 257
75 273
75 293
75 297
75 367
75 421
75 471
75 555
75 647
75 651
75 709
75 755
75 837
75 1048
75 1149
75 1196
75 1319
75 1328
75 1537
75 1554
75 1571
75 1591
75 1639
75 1700
75 1701
75 1720
75 1762
75 2117
75 2189
75 2258
75 2339
75 2353
75 2383
75 2436
75 2620
75 2711
75 2846
75 2889
75 3093
75 3422
75 3564
75 3586
75 3688
75 3898
75 4388
75 4399
75 4404
75 4423
75 4506
75 4631
75 4689
75 4708
75 5157
75 5173
75 5296
75 5324
75 5431
75 5688
75 5709
75 5732
75 5768
75 6330
75 6373
75 6575
75 6628
75 6635
75 7106
75 7306
75 7455
75 7478
75 7558
75 7901
75 8135
75 8169
75 8199
75 8237
76 14
76 33
76 38
76 47
76 638
76 6757
77 38
77 114
77 258
77 1396
78 4
78 12
78 14
78 44
78 47
78 64
78 79
78 82
78 148
78 180
78 273
78 497
79 0
79 1
79 4
79 12
79 14
79 26
79 29
79 38
79 47
79 48
79 55
79 57
79 75
79 108
79 109
79 111
79 126
79 128
79 173
79 180
79 183
79 189
79 210
79 215
79 218
79 238
79 241
79 242
79 248
79 252
79 257
79 293
79 294
79 297
79 305
79 319
79 357
79 370
79 374
79 381
79 388
79 394
79 397
79 402
79 441
79 450
79 469
79 479
79 585
79 625
79 634
79 644
79 721
79 723
79 740
79 758
79 782
79 784
79 786
79 812
79 820
79 838
79 866
79 874
79 910
79 943
79 957
79 976
79 979
79 1018
79 1022
79 1119
79 1219
79 1297
79 1302
79 1405
79 1440
79 1520
79 1582
79 1600
79 1612
79 1685
79 1701
79 1716
79 2026
79 2104
79 2179
79 2186
79 2246
79 2253
79 2419
79 2505
79 2662
79 2677
79 2681
79 3045
79 3051
79 3093
79 3113
79 3139
79 3141
79 3176
79 3197
79 3199
79 3204
79 3273
79 3278
79 3410
79 3464
79 3483
79 3563
79 3606
79 4017
79 4295
79 4599
79 4690
79 4856
79 5062
79 5270
79 5551
79 5708
79 5809
79 5874
79 5912
79 6038
79 6118
79 6290
79 6430
79 6674
79 6732
79 7006
79 7010
79 7056
79 7214
79 7223
79 7305
79 7546
79 7672
79 8010
79 8070
79 8179
80 14
80 33
80 64
80 81
81 6
82 6
82 14
82 16
82 26
82 35
82 57
82 64
82 79
82 83
82 99
82 109
82 126
82 138
82 149
82 155
82 167
82 204
82 275
82 281
82 321
82 364
82 368
82 377
82 386
82 413
82 456
82 561
82 562
82 585
82 647
82 690
82 704
82 729
82 760
82 809
82 868
82 891
82 926
82 975
82 982
82 990
82 1005
82 1051
82 1118
82 1135
82 1158
82 1196
82 1199
82 1218
82 1390
82 1404
82 1471
82 1571
82 1581
82 1593
82 1641
82 1666
82 1747
82 1779
82 1804
82 1813
82 1950
82 1969
82 2032
82 2163
82 2186
82 2189
82 2217
82 2218
82 2223
82 2270
82 2279
82 2347
82 2402
82 2422
82 2473
82 2490
82 2500
82 2501
82 2508
82 2534
82 2743
82 2754
82 2802
82 2858
82 2889
82 2938
82 2974
82 3084
82 3153
82 3159
82 3163
82 3174
82 3185
82 3245
82 3254
82 3294
82 3295
82 3499
82 3555
82 3616
82 3922
82 3923
82 3928
82 4254
82 4256
82 4301
82 4322
82 4845
82 5148
82 5189
82 5193
82 5197
82 5259
82 5263
82 5315
82 5408
82 5415
82 5416
82 5656
82 5796
82 5830
82 5886
82 5887
82 6214
82 6239
82 6250
82 6274
82 6304
82 6358
82 6470
82 6536
82 6553
82 6576
82 6590
82 6618
82 6814
82 7047
82 7134
82 7186
82 7297
82 7388
82 7652
82 8049
82 8091
82 8221
82 8254
83 14
83 16
83 57
83 84
83 1014
83 2122
83 2719
84 14
85 14
85 195
86 48
86 87
86 108
86 115
86 919
86 1941
86 2034
86 4417
86 7646
87 4
87 6
88 14
88 64
88 79
88 89
88 146
88 310
88 377
88 3230
88 6170
90 40
90 47
90 64
90 79
90 180
91 4
92 64
92 93
93 94
94 48
94 386
94 4721
95 1
95 4
95 6
95 14
95 16
95 21
95 29
95 33
95 40
95 48
95 57
95 79
95 82
95 122
95 172
95 180
95 204
95 218
95 258
95 274
95 591
95 729
95 789
95 894
95 1396
95 2789
95 3029
95 3112
95 4385
95 4835
95 5925
96 97
98 99
99 1
99 6
99 12
99 14
99 40
99 43
99 48
99 53
99 57
99 64
99 78
99 105
99 148
99 180
99 204
99 215
99 238
99 249
99 257
99 274
99 367
99 415
99 535
99 690
99 715
99 758
99 820
99 864
99 1072
99 1231
99 1383
99 1528
99 1546
99 1625
99 1946
99 2002
99 2193
99 2250
99 2788
99 2956
99 3196
99 3491
99 3660
99 4013
99 4690
99 4791
99 5031
99 5771
99 6179
99 6918
99 7705
99 7854
99 8017
101 102
101 413
101 1806
101 3672
101 5166
101 6717
101 8143
103 99
105 0
105 108
105 114
105 6068
106 33
106 114
106 136
106 253
106 1241
106 1562
106 1633
106 2707
106 3246
106 5912
106 7616
108 82
108 273
108 1458
108 2889
108 6704
109 14
109 33
109 64
109 114
109 154
109 167
109 420
109 896
109 1399
109 6512
110 29
110 64
110 79
111 14
111 33
111 48
111 64
111 146
111 162
111 251
111 1054
111 1335
111 3593
112 560
113 26
113 40
113 114
113 1057
114 1
114 26
114 38
114 48
114 75
114 82
114 115
114 124
114 156
114 180
114 240
114 253
114 272
114 273
114 378
114 393
114 435
114 472
114 496
114 536
114 634
114 644
114 655
114 684
114 794
114 799
114 808
114 820
114 821
114 839
114 841
114 848
114 851
114 857
114 870
114 885
114 906
114 943
114 968
114 976
114 1023
114 1115
114 1120
114 1192
114 1267
114 1305
114 1321
114 1345
114 1350
114 1354
114 1376
114 1402
114 1439
114 1456
114 1618
114 1633
114 1640
114 1703
114 1761
114 1772
114 1798
114 1829
114 1845
114 1968
114 1978
114 1990
114 2024
114 2044
114 2094
114 2122
114 2196
114 2238
114 2239
114 2349
114 2438
114 2536
114 2551
114 2621
114 2680
114 2702
114 2746
114 2784
114 2799
114 2908
114 2912
114 2935
114 2978
114 2988
114 3039
114 3114
114 3154
114 3188
114 3214
114 3218
114 3359
114 3425
114 3427
114 3428
114 3464
114 3466
114 3511
114 3699
114 3706
114 3711
114 3729
114 3753
114 3758
114 3869
114 3938
114 3969
114 4028
114 4040
114 4070
114 4095
114 4102
114 4110
114 4127
114 4140
114 4146
114 4251
114 4298
114 4353
114 4371
114 4579
114 4607
114 4635
114 4718
114 4742
114 4748
114 4907
114 4928
114 5079
114 5192
114 5196
114 5390
114 5497
114 5690
114 5692
114 5831
114 5871
114 5872
114 5979
114 6033
114 6232
114 6245
114 6248
114 6305
114 6357
114 6364
114 6375
114 6405
114 6666
114 6678
114 6758
114 6769
114 6786
114 6796
114 6846
114 6879
114 7005
114 7077
114 7090
114 7095
114 7152
114 7154
114 7164
114 7270
114 7420
114 7452
114 7638
114 7812
114 7888
114 7892
114 7898
114 7922
114 8154
114 8267
114 8317
115 4
115 48
115 79
115 82
115 131
115 133
115 148
115 273
115 293
115 297
115 492
115 664
115 1088
115 1196
115 1429
115 1679
115 1722
115 1776
115 2156
115 2286
115 2381
115 2730
115 2986
115 3580
115 3613
115 3678
115 3690
115 3922
115 4685
115 5378
115 5587
115 6506
115 6515
115 6516
115 6701
115 6779
115 7258
115 7680
115 8300
115 8306
116 12
116 14
116 33
117 118
117 954
118 4
118 14
118 57
119 120
119 5298
120 14
120 195
121 0
121 122
121 221
121 325
121 619
122 4
122 40
122 496
123 638
123 6373
124 4
124 45
124 450
124 494
124 634
124 809
124 1634
124 2236
124 2425
124 4310
125 421
126 12
126 33
126 64
126 114
126 979
127 26
127 1807
127 7803
128 88
128 101
128 111
128 129
128 158
128 178
128 185
128 210
128 213
128 247
128 281
128 311
128 324
128 328
128 410
128 493
128 495
128 597
128 598
128 746
128 798
128 830
128 903
128 936
128 959
128 1004
128 1077
128 1088
128 1218
128 1225
128 1232
128 1245
128 1329
128 1466
128 1507
128 1587
128 1616
128 1617
128 1623
128 1683
128 1697
128 1716
128 1731
128 1733
128 1788
128 1813
128 1822
128 2004
128 2047
128 2102
128 2113
128 2214
128 2219
128 2298
128 2331
128 2332
128 2350
128 2372
128 2379
128 2430
128 2460
128 2476
128 2487
128 2509
128 2512
128 2513
128 2568
128 2593
128 2754
128 2758
128 2777
128 2798
128 2984
128 2993
128 3045
128 3073
128 3103
128 3230
128 3264
128 3298
128 3676
128 4109
128 4285
128 4568
128 4679
128 4770
128 4960
128 4975
128 4985
128 5009
128 5126
128 5287
128 5298
128 5331
128 5337
128 5368
128 5375
128 5376
128 5489
128 5528
128 5530
128 5578
128 5583
128 5587
128 5594
128 5601
128 5725
128 6082
128 6155
128 6279
128 6613
128 6716
128 6926
128 6980
128 7075
128 7175
128 7476
128 7600
128 7953
128 8002
128 8007
128 8029
128 8034
128 8203
129 34
129 64
129 633
129 994
129 1317
129 1584
129 2842
129 5132
130 14
130 20
130 26
130 33
130 180
130 195
130 297
130 433
130 753
130 1410
130 1428
130 1561
130 1654
130 1967
130 1977
130 2030
130 2199
130 4063
130 4341
130 4978
130 5152
130 6616
131 14
131 114
131 1635
132 115
133 33
134 135
136 6
136 14
136 16
136 19
136 33
136 70
136 128
136 180
136 187
136 201
136 273
136 335
136 402
136 451
136 750
136 812
136 910
136 937
136 958
136 1256
136 1717
136 2143
136 2228
136 2231
136 2268
136 2670
136 2750
136 2877
136 3192
136 3193
136 3195
136 3263
136 3538
136 3641
136 4214
136 5938
136 6024
136 7299
136 7612
136 7629
136 7639
136 8290
137 64
138 419
138 2386
139 79
139 140
139 180
139 279
139 377
139 4789
141 4
141 12
141 14
141 16
141 21
141 33
141 48
141 142
141 189
141 238
141 257
141 2150
142 12
143 144
143 3710
145 6
145 14
145 26
145 53
145 60
145 82
145 128
145 173
145 180
145 187
145 204
145 210
145 217
145 251
145 274
145 898
145 1716
145 5763
145 5813
145 6592
146 33
146 5596
147 14
147 148
147 297
147 422
147 512
147 2595
147 2996
147 5811
147 6626
147 6935
148 14
148 47
148 57
148 79
148 149
148 153
148 187
148 255
148 274
148 364
148 421
148 729
148 975
148 1046
148 1768
148 1835
148 1853
148 2187
148 2189
148 2250
148 2508
148 2519
148 2539
148 2857
148 2938
148 2964
148 2999
148 3245
148 3555
148 4311
148 4645
148 4846
148 5197
148 6042
148 6253
148 6350
148 6422
148 6523
148 6619
149 64
149 79
149 1562
150 33
150 64
150 710
150 1562
150 5345
152 1
152 26
152 48
152 64
152 126
152 128
152 153
152 187
152 204
152 273
152 281
152 293
152 360
152 421
152 439
152 553
152 612
152 957
152 975
152 983
152 1313
152 1608
152 2223
152 2490
152 4115
152 4330
152 4639
152 4762
152 6251
152 6352
152 7768
153 33
154 1
154 6
154 14
154 16
154 55
154 64
154 79
154 82
154 180
154 204
154 210
154 247
154 341
154 421
154 608
154 729
154 804
154 864
154 1400
154 1754
154 1779
154 2824
154 3307
154 3510
154 3863
154 3901
154 5166
154 5207
154 5220
154 5666
154 6859
154 7349
156 1
156 16
156 898
157 48
157 64
157 180
157 297
157 1177
157 6582
158 14
158 16
159 625
161 4
161 114
161 229
161 432
161 3740
162 33
162 2167
162 3698
163 33
164 14
165 166
166 82
167 1
167 4
167 14
167 168
167 180
167 204
167 238
167 241
167 357
167 822
167 966
167 1821
167 2046
167 3880
167 4057
167 4485
168 169
169 1
169 14
169 48
169 55
169 61
169 173
169 180
169 625
169 644
169 654
169 7916
170 4
170 171
170 204
171 4253
172 1
172 6
172 12
172 14
172 16
172 38
172 40
172 48
172 64
172 79
172 82
172 125
172 180
172 187
172 201
172 258
172 264
172 273
172 343
172 358
172 364
172 377
172 421
172 450
172 454
172 625
172 663
172 704
172 809
172 928
172 939
172 1024
172 1264
172 1362
172 1685
172 1750
172 2115
172 2150
172 2273
172 2738
172 3072
172 3095
172 3256
172 3262
172 3338
172 3431
172 3634
172 4131
172 4148
172 4229
172 4360
172 4421
172 5508
172 5688
172 6499
172 7511
172 7583
172 7592
173 2
173 13
173 65
173 76
173 143
173 174
173 175
173 205
173 219
173 261
173 275
173 303
173 336
173 368
173 371
173 411
173 481
173 550
173 846
173 884
173 929
173 948
173 961
173 1001
173 1128
173 1176
173 1179
173 1296
173 1356
173 1365
173 1368
173 1413
173 1421
173 1494
173 1498
173 1551
173 1580
173 1676
173 1714
173 1724
173 1735
173 1785
173 1835
173 1882
173 1917
173 1919
173 1974
173 1981
173 2023
173 2051
173 2053
173 2118
173 2168
173 2180
173 2185
173 2443
173 2464
173 2493
173 2530
173 2586
173 2663
173 2685
173 2732
173 2773
173 2813
173 2874
173 2897
173 2901
173 2949
173 2973
173 3014
173 3025
173 3027
173 3082
173 3169
173 3228
173 3272
173 3323
173 3355
173 3461
173 3472
173 3527
173 3656
173 3668
173 3708
173 3790
173 3808
173 3849
173 3871
173 3898
173 3930
173 3932
173 4042
173 4181
173 4382
173 4418
173 4696
173 4878
173 4923
173 4987
173 5036
173 5119
173 5121
173 5231
173 5472
173 5717
173 5844
173 5974
173 5988
173 6316
173 6342
173 6409
173 6446
173 6556
173 6612
173 6776
173 6821
173 7111
173 7547
173 7676
173 7828
173 7944
173 8227
174 33
174 175
174 368
174 8212
175 4
175 21
175 419
175 1344
175 5593
176 33
177 12
178 48
178 179
178 195
178 279
179 180
179 273
180 7
180 8
180 59
180 82
180 83
180 95
180 106
180 114
180 130
180 141
180 148
180 174
180 191
180 196
180 199
180 207
180 212
180 216
180 225
180 227
180 229
180 230
180 232
180 233
180 236
180 247
180 260
180 262
180 264
180 273
180 280
180 289
180 306
180 308
180 332
180 334
180 342
180 348
180 360
180 367
180 370
180 390
180 407
180 417
180 421
180 424
180 431
180 434
180 435
180 439
180 445
180 447
180 458
180 461
180 464
180 468
180 475
180 477
180 485
180 487
180 513
180 525
180 526
180 534
180 538
180 543
180 546
180 547
180 615
180 621
180 622
180 633
180 636
180 640
180 665
180 669
180 676
180 688
180 692
180 701
180 704
180 715
180 716
180 726
180 737
180 756
180 775
180 789
180 792
180 802
180 849
180 873
180 884
180 889
180 913
180 931
180 932
180 942
180 952
180 958
180 965
180 975
180 977
180 981
180 1008
180 1014
180 1023
180 1045
180 1077
180 1097
180 1102
180 1117
180 1165
180 1195
180 1203
180 1209
180 1212
180 1222
180 1224
180 1231
180 1236
180 1238
180 1240
180 1241
180 1242
180 1248
180 1253
180 1268
180 1278
180 1291
180 1301
180 1322
180 1343
180 1345
180 1357
180 1371
180 1372
180 1378
180 1381
180 1389
180 1393
180 1414
180 1423
180 1424
180 1427
180 1443
180 1462
180 1489
180 1499
180 1501
180 1516
180 1527
180 1528
180 1533
180 1534
180 1555
180 1568
180 1586
180 1609
180 1629
180 1634
180 1691
180 1693
180 1742
180 1807
180 1808
180 1836
180 1849
180 1850
180 1851
180 1852
180 1874
180 1879
180 1906
180 1909
180 1927
180 1928
180 1980
180 2039
180 2041
180 2066
180 2067
180 2074
180 2091
180 2148
180 2160
180 2162
180 2167
180 2174
180 2211
180 2234
180 2237
180 2262
180 2264
180 2288
180 2301
180 2334
180 2343
180 2358
180 2423
180 2426
180 2441
180 2490
180 2539
180 2546
180 2576
180 2581
180 2608
180 2612
180 2614
180 2644
180 2674
180 2676
180 2680
180 2715
180 2719
180 2749
180 2796
180 2830
180 2843
180 2848
180 2878
180 2941
180 2970
180 3058
180 3064
180 3080
180 3089
180 3098
180 3099
180 3105
180 3107
180 3111
180 3140
180 3162
180 3164
180 3171
180 3176
180 3201
180 3214
180 3217
180 3251
180 3290
180 3357
180 3367
180 3405
180 3418
180 3419
180 3427
180 3434
180 3450
180 3452
180 3516
180 3550
180 3551
180 3556
180 3560
180 3570
180 3607
180 3624
180 3642
180 3662
180 3730
180 3734
180 3742
180 3789
180 3801
180 3819
180 3820
180 3821
180 3829
180 3870
180 3872
180 3894
180 3900
180 3902
180 3905
180 3907
180 3908
180 3944
180 3945
180 3973
180 3985
180 4020
180 4052
180 4083
180 4124
180 4130
180 4135
180 4164
180 4172
180 4173
180 4182
180 4209
180 4216
180 4248
180 4262
180 4263
180 4279
180 4292
180 4314
180 4327
180 4328
180 4332
180 4371
180 4453
180 4569
180 4608
180 4628
180 4661
180 4662
180 4663
180 4669
180 4674
180 4695
180 4698
180 4738
180 4746
180 4764
180 4765
180 4774
180 4778
180 4781
180 4782
180 4783
180 4784
180 4792
180 4796
180 4804
180 4831
180 4838
180 4858
180 4882
180 4922
180 4933
180 4941
180 4949
180 4983
180 5051
180 5146
180 5176
180 5181
180 5205
180 5213
180 5226
180 5244
180 5269
180 5273
180 5282
180 5307
180 5308
180 5336
180 5346
180 5406
180 5493
180 5501
180 5552
180 5605
180 5609
180 5678
180 5682
180 5696
180 5739
180 5742
180 5774
180 5797
180 5816
180 5829
180 5868
180 5893
180 5895
180 5914
180 5920
180 5949
180 5959
180 6026
180 6094
180 6104
180 6150
180 6207
180 6237
180 6258
180 6318
180 6408
180 6434
180 6435
180 6577
180 6609
180 6640
180 6677
180 6795
180 6798
180 6829
180 6833
180 6858
180 6860
180 6872
180 6912
180 6940
180 7037
180 7043
180 7099
180 7158
180 7198
180 7307
180 7316
180 7353
180 7382
180 7401
180 7404
180 7408
180 7423
180 7442
180 7446
180 7625
180 7664
180 7668
180 7670
180 7684
180 7695
180 7707
180 7728
180 7738
180 7750
180 7774
180 7790
180 7818
180 7857
180 7907
180 7939
180 8031
180 8036
180 8061
180 8093
180 8205
180 8320
182 4
182 14
182 114
182 605
182 1956
182 2832
182 2879
182 4343
183 16
183 26
183 75
183 180
183 184
183 800
184 55
185 21
185 320
187 1
187 16
187 26
187 38
187 48
187 75
187 95
187 114
187 124
187 180
187 188
187 203
187 206
187 221
187 240
187 251
187 253
187 280
187 363
187 393
187 401
187 419
187 435
187 468
187 496
187 541
187 634
187 638
187 644
187 702
187 720
187 727
187 763
187 790
187 794
187 808
187 820
187 860
187 896
187 906
187 927
187 979
187 1013
187 1042
187 1120
187 1177
187 1246
187 1249
187 1275
187 1284
187 1301
187 1305
187 1344
187 1488
187 1500
187 1505
187 1611
187 1618
187 1640
187 1703
187 1712
187 1767
187 1798
187 1829
187 1843
187 1972
187 2024
187 2198
187 2252
187 2272
187 2354
187 2438
187 2447
187 2536
187 2608
187 2647
187 2680
187 2702
187 2737
187 2808
187 2912
187 2978
187 3135
187 3188
187 3218
187 3233
187 3243
187 3249
187 3252
187 3281
187 3365
187 3535
187 3587
187 3636
187 3643
187 3706
187 3760
187 3813
187 3844
187 3869
187 3894
187 3913
187 3927
187 3947
187 4014
187 4029
187 4044
187 4063
187 4072
187 4077
187 4091
187 4093
187 4096
187 4103
187 4104
187 4141
187 4166
187 4236
187 4502
187 4564
187 4651
187 4742
187 4786
187 4814
187 4907
187 4996
187 5153
187 5164
187 5364
187 5474
187 5619
187 5623
187 5900
187 5986
187 6004
187 6068
187 6069
187 6070
187 6158
187 6189
187 6210
187 6218
187 6314
187 6333
187 6380
187 6437
187 6475
187 6642
187 6654
187 6661
187 6668
187 6848
187 6879
187 6906
187 7008
187 7088
187 7169
187 7231
187 7264
187 7271
187 7272
187 7675
187 8315
188 79
188 145
188 189
188 273
188 368
189 1
189 19
189 29
189 47
189 48
189 64
189 128
189 149
189 173
189 180
189 190
189 192
189 213
189 275
189 321
189 350
189 357
189 367
189 374
189 381
189 397
189 421
189 422
189 561
189 612
189 634
189 782
189 820
189 894
189 909
189 910
189 926
189 957
189 975
189 1079
189 1129
189 1158
189 1226
189 1244
189 1313
189 1346
189 1458
189 2052
189 2137
189 2189
189 2315
189 2490
189 2607
189 2611
189 2786
189 2938
189 3165
189 3224
189 3247
189 3695
189 3800
189 3879
189 3923
189 4281
189 4322
189 4423
189 4633
189 5671
189 5912
189 6264
189 6282
189 6450
189 6470
189 6921
189 7078
190 191
190 4447
192 193
193 194
195 1
195 26
195 38
195 48
195 75
195 95
195 114
195 115
195 124
195 180
195 203
195 221
195 226
195 253
195 303
195 346
195 347
195 349
195 363
195 416
195 419
195 508
195 510
195 518
195 520
195 536
195 634
195 638
195 644
195 702
195 710
195 753
195 790
195 807
195 820
195 860
195 870
195 885
195 943
195 1023
195 1033
195 1172
195 1192
195 1260
195 1284
195 1301
195 1344
195 1369
195 1396
195 1417
195 1437
195 1438
195 1500
195 1562
195 1598
195 1618
195 1644
195 1692
195 1727
195 1734
195 1772
195 1829
195 1907
195 2030
195 2045
195 2125
195 2160
195 2263
195 2269
195 2314
195 2316
195 2321
195 2333
195 2360
195 2419
195 2428
195 2450
195 2551
195 2626
195 2632
195 2852
195 2890
195 2899
195 2912
195 3125
195 3156
195 3243
195 3246
195 3292
195 3314
195 3416
195 3423
195 3436
195 3450
195 3665
195 3715
195 3735
195 3738
195 3791
195 3839
195 4047
195 4113
195 4251
195 4417
195 4470
195 4608
195 4672
195 4711
195 4851
195 4902
195 4907
195 4952
195 5049
195 5116
195 5122
195 5185
195 5209
195 5219
195 5251
195 5457
195 5474
195 5480
195 5485
195 5531
195 5534
195 5603
195 5714
195 5840
195 5851
195 5940
195 6058
195 6083
195 6369
195 6374
195 6427
195 6584
195 6589
195 6650
195 6670
195 6673
195 6695
195 6700
195 6764
195 6811
195 6823
195 7014
195 7050
195 7142
195 7185
195 7207
195 7210
195 7273
195 7274
195 7275
195 7276
195 7282
195 7435
195 7563
195 7604
195 7637
195 7653
195 7656
195 7740
195 7837
195 8008
195 8079
195 8134
195 8228
195 8244
196 1
196 4
196 6
196 12
196 14
196 16
196 19
196 26
196 33
196 44
196 47
196 48
196 64
196 99
196 169
196 187
196 297
196 367
196 632
196 874
196 987
196 2227
196 5878
196 7773
196 7894
196 7921
196 8071
197 14
197 33
197 47
197 64
197 297
197 927
197 1948
197 3983
198 14
198 16
198 64
198 562
198 729
198 2187
198 2889
198 6211
199 1
199 180
200 99
201 1
201 6
201 19
201 53
201 86
201 180
201 187
201 367
201 442
201 450
201 740
201 820
201 874
201 957
201 1346
201 1385
201 2503
201 5045
202 195
202 203
202 352
202 1241
203 1
203 4
203 6
203 12
203 16
203 29
203 38
203 46
203 48
203 61
203 82
203 95
203 141
203 145
203 148
203 154
203 172
203 180
203 195
203 204
203 215
203 218
203 238
203 242
203 252
203 257
203 273
203 287
203 293
203 341
203 381
203 421
203 542
203 650
203 665
203 672
203 693
203 703
203 709
203 755
203 898
203 959
203 980
203 1034
203 1313
203 1315
203 1399
203 1431
203 1458
203 1571
203 1583
203 1648
203 1716
203 1769
203 1815
203 1938
203 2146
203 2186
203 2266
203 2511
203 2809
203 2889
203 2936
203 3095
203 3165
203 3238
203 3470
203 3696
203 4088
203 4373
203 4521
203 4570
203 4847
203 4973
203 5469
203 5852
203 6012
203 6381
203 6696
203 6894
203 7191
203 7644
204 4
204 13
204 14
204 65
204 79
204 82
204 85
204 152
204 175
204 189
204 205
204 250
204 261
204 275
204 287
204 295
204 303
204 336
204 361
204 367
204 368
204 371
204 398
204 473
204 474
204 480
204 550
204 554
204 660
204 670
204 696
204 707
204 716
204 725
204 744
204 817
204 828
204 833
204 842
204 930
204 934
204 944
204 945
204 948
204 950
204 961
204 1032
204 1093
204 1117
204 1128
204 1160
204 1188
204 1199
204 1211
204 1251
204 1312
204 1353
204 1356
204 1365
204 1368
204 1419
204 1438
204 1494
204 1560
204 1580
204 1613
204 1638
204 1658
204 1676
204 1714
204 1719
204 1737
204 1801
204 1824
204 1855
204 1912
204 1915
204 1919
204 1936
204 1947
204 1970
204 1974
204 1981
204 1994
204 2023
204 2068
204 2099
204 2105
204 2123
204 2165
204 2187
204 2210
204 2398
204 2416
204 2444
204 2464
204 2493
204 2516
204 2530
204 2550
204 2654
204 2669
204 2685
204 2720
204 2728
204 2729
204 2739
204 2762
204 2773
204 2775
204 2813
204 2855
204 2894
204 2918
204 2982
204 3002
204 3018
204 3024
204 3025
204 3027
204 3029
204 3055
204 3142
204 3189
204 3216
204 3300
204 3315
204 3323
204 3331
204 3355
204 3358
204 3487
204 3494
204 3527
204 3582
204 3596
204 3598
204 3618
204 3637
204 3683
204 3808
204 3871
204 3873
204 3883
204 3936
204 4065
204 4184
204 4203
204 4264
204 4411
204 4418
204 4434
204 4496
204 4576
204 4673
204 4696
204 4817
204 4905
204 4906
204 4923
204 5032
204 5037
204 5048
204 5075
204 5080
204 5088
204 5254
204 5276
204 5328
204 5385
204 5391
204 5517
204 5554
204 5590
204 5591
204 5618
204 5620
204 5703
204 5717
204 5724
204 5743
204 5777
204 5779
204 5786
204 5800
204 5819
204 5846
204 5876
204 5936
204 5958
204 5974
204 6061
204 6065
204 6087
204 6114
204 6164
204 6171
204 6217
204 6294
204 6295
204 6354
204 6581
204 6671
204 6853
204 6881
204 6939
204 6950
204 7032
204 7167
204 7170
204 7192
204 7327
204 7358
204 7379
204 7390
204 7393
204 7394
204 7395
204 7475
204 7547
204 7568
204 7575
204 7582
204 7693
204 7826
204 7828
204 8077
204 8103
204 8187
204 8189
204 8211
204 8230
204 8316
205 4
205 14
205 6633
206 6
206 346
207 202
207 280
207 2886
207 7622
209 172
209 210
209 6515
210 14
210 53
210 56
210 68
210 69
210 99
210 242
210 244
210 247
210 337
210 351
210 359
210 452
210 689
210 778
210 960
210 978
210 1158
210 1580
210 1738
210 2476
210 3143
210 3476
210 4150
210 4744
210 6279
210 6425
210 7241
211 6
212 14
212 33
212 40
212 57
212 195
212 203
212 253
212 957
212 1023
212 3525
212 3578
212 5450
212 6028
213 12
213 26
213 48
213 64
213 68
213 69
213 170
213 214
213 236
213 242
213 247
213 265
213 274
213 337
213 338
213 351
213 524
213 688
213 960
213 1142
213 1416
213 1426
213 1580
213 1584
213 1683
213 1702
213 2278
213 2291
213 2366
213 2476
213 2589
213 2686
213 2758
213 2798
213 2845
213 2886
213 3143
213 3953
213 4161
213 4247
213 4403
213 4446
213 4520
213 4744
213 4760
213 5463
213 6839
213 6928
213 7092
213 7481
213 7538
213 7599
213 7689
213 8291
215 14
215 68
215 214
215 242
215 244
215 247
215 337
215 338
215 452
215 607
215 892
215 960
215 1580
215 1584
215 1902
215 4744
215 4779
215 6192
215 7479
215 7823
216 14
216 217
216 1772
216 2103
217 1
218 40
218 68
218 242
218 247
218 337
218 351
218 960
218 1702
218 2244
218 3414
218 6432
221 1
221 6
221 9
221 12
221 14
221 16
221 17
221 40
221 60
221 64
221 79
221 82
221 109
221 154
221 172
221 180
221 189
221 204
221 210
221 222
221 223
221 238
221 257
221 273
221 274
221 283
221 332
221 421
221 426
221 454
221 467
221 471
221 478
221 497
221 498
221 542
221 591
221 613
221 672
221 704
221 709
221 729
221 778
221 833
221 864
221 954
221 990
221 1079
221 1196
221 1308
221 1310
221 1328
221 1357
221 1364
221 1407
221 1429
221 1589
221 1599
221 1641
221 1685
221 2120
221 2150
221 2165
221 2186
221 2205
221 2246
221 2266
221 2284
221 2342
221 2353
221 2421
221 2431
221 2489
221 2528
221 2540
221 2606
221 2637
221 2905
221 2964
221 3259
221 3398
221 3462
221 3475
221 3499
221 3503
221 3531
221 3567
221 3773
221 3851
221 4051
221 4939
221 5099
221 5424
221 5595
221 5983
221 6538
221 6586
221 6854
221 7137
221 7265
221 7649
223 1
223 4
223 64
223 79
223 82
223 172
223 187
223 224
223 264
223 377
223 954
223 957
223 1241
223 1571
223 1618
223 1647
223 2403
223 3008
223 5739
223 6010
223 7862
224 64
225 99
225 195
225 196
225 280
225 407
225 1102
225 1274
225 1337
225 2096
225 2275
225 2828
225 2886
226 6
227 14
227 33
227 57
227 124
227 161
227 162
227 221
227 228
227 251
227 274
227 404
227 427
227 634
227 729
227 730
227 811
227 885
227 896
227 1695
227 2163
227 2196
227 2281
227 2282
227 3126
227 3340
227 3450
227 3771
227 4700
228 21
229 33
229 297
229 450
231 75
231 79
231 4820
232 57
233 6
233 12
233 14
233 21
233 26
233 33
233 64
233 99
233 114
233 195
233 234
233 251
233 274
233 308
233 319
233 369
233 419
233 581
233 896
233 1023
233 1301
233 1562
233 1933
233 2281
233 2596
233 3368
233 3455
233 3977
233 4014
233 4072
233 5551
233 5627
233 5841
233 7602
234 235
236 1
236 14
236 82
236 195
236 297
236 497
236 2199
236 2925
237 1
237 6
237 14
237 29
237 45
237 48
237 147
237 173
237 180
237 204
237 257
237 397
237 450
237 754
237 1356
237 1583
237 2583
237 2788
237 3133
237 4465
237 5094
238 82
238 126
238 198
238 275
238 336
238 368
238 661
238 828
238 846
238 882
238 924
238 945
238 982
238 1050
238 1083
238 1114
238 1160
238 1239
238 1254
238 1365
238 1413
238 1421
238 1422
238 1425
238 1676
238 1714
238 1778
238 1786
238 1835
238 1917
238 1918
238 1931
238 1963
238 1974
238 2023
238 2105
238 2168
238 2171
238 2180
238 2203
238 2237
238 2293
238 2294
238 2494
238 2498
238 2522
238 2530
238 2538
238 2554
238 2654
238 2762
238 2773
238 2803
238 3120
238 3140
238 3153
238 3187
238 3300
238 3355
238 3411
238 3439
238 3461
238 3487
238 3582
238 3656
238 3666
238 3686
238 3777
238 3800
238 4136
238 4260
238 4411
238 4461
238 4608
238 4826
238 4841
238 4871
238 4994
238 5101
238 5253
238 5388
238 5533
238 5569
238 5789
238 5791
238 5876
238 5993
238 6138
238 6157
238 6224
238 6227
238 6229
238 6257
238 6287
238 6493
238 6528
238 6745
238 6813
238 6938
238 7023
238 7111
238 7324
238 7336
238 7582
238 7929
238 8122
239 14
239 729
240 44
240 82
240 241
240 501
240 647
240 4460
240 7509
241 242
241 247
241 338
241 689
241 3414
242 6
242 14
242 213
242 241
242 243
242 246
242 247
242 248
242 267
242 335
242 351
242 366
242 394
242 402
242 409
242 429
242 451
242 828
242 959
242 1531
242 1532
242 1580
242 1583
242 1701
242 1716
242 1944
242 1945
242 2226
242 2230
242 2246
242 2251
242 2266
242 2267
242 2317
242 2319
242 2330
242 2589
242 2748
242 2876
242 2885
242 2891
242 3196
242 3414
242 3421
242 3681
242 3785
242 4295
242 4603
242 4605
242 4619
242 4865
242 4954
242 4955
242 7639
243 244
243 247
243 351
243 3184
244 9
244 57
244 245
244 249
244 1021
244 1257
244 4271
244 5845
245 33
246 247
246 338
246 351
246 356
246 2686
246 4161
247 33
247 69
247 185
247 210
247 213
247 215
247 218
247 242
247 249
247 268
247 338
247 350
247 352
247 354
247 359
247 402
247 452
247 542
247 867
247 959
247 1039
247 1484
247 1532
247 1580
247 1689
247 2017
247 2186
247 2244
247 2280
247 2413
247 2686
247 3184
247 3414
247 3640
247 3681
247 3785
247 3996
247 4161
247 4574
247 4585
247 4592
247 4617
247 4622
247 4675
247 5448
247 5719
247 7243
248 69
248 244
248 2686
248 3184
249 57
250 14
250 255
250 2977
251 1
251 4
251 6
251 9
251 14
251 16
251 33
251 64
251 82
251 145
251 148
251 169
251 172
251 204
251 218
251 258
251 293
251 321
251 341
251 421
251 437
251 478
251 729
251 849
251 864
251 922
251 1019
251 1048
251 1143
251 1147
251 1328
251 1375
251 1429
251 1438
251 1479
251 1589
251 1601
251 1641
251 1746
251 1796
251 1823
251 2140
251 2159
251 2223
251 2414
251 2436
251 2489
251 2535
251 2637
251 2711
251 2806
251 3044
251 3112
251 3175
251 3254
251 3383
251 3422
251 3563
251 3616
251 3746
251 3934
251 4046
251 4330
251 4597
251 4884
251 5161
251 5265
251 6017
251 6689
251 6854
251 6862
251 7265
251 7438
251 7760
251 8052
251 8120
252 1
252 2
252 173
252 183
252 204
252 238
252 278
252 371
252 450
252 834
252 842
252 874
252 950
252 1083
252 1385
252 2728
252 3014
252 3748
252 4126
252 4282
252 4418
252 4799
252 5082
252 5936
252 7348
252 7765
253 16
253 26
253 141
253 154
253 273
253 1197
253 1400
253 3012
253 6265
253 6800
253 7362
253 8319
254 12
254 16
255 4
255 6
255 64
255 79
255 204
255 256
255 420
255 651
255 805
255 1203
256 99
257 6
257 16
257 26
257 29
257 64
257 95
257 157
257 180
257 187
257 221
257 258
257 264
257 280
257 301
257 345
257 349
257 357
257 398
257 424
257 458
257 503
257 506
257 729
257 1337
257 1378
257 1589
257 2258
257 2355
257 2422
257 2981
257 3105
257 3403
257 3750
257 4278
257 4341
257 5496
257 5744
257 7127
258 82
258 130
258 148
258 212
258 225
258 227
258 233
258 262
258 273
258 306
258 321
258 334
258 348
258 396
258 424
258 445
258 464
258 487
258 491
258 516
258 525
258 615
258 622
258 633
258 657
258 665
258 685
258 704
258 726
258 737
258 787
258 852
258 881
258 931
258 975
258 985
258 988
258 1014
258 1038
258 1102
258 1134
258 1206
258 1231
258 1263
258 1278
258 1345
258 1357
258 1371
258 1378
258 1414
258 1443
258 1478
258 1501
258 1524
258 1527
258 1586
258 1691
258 1909
258 1927
258 1928
258 1976
258 1980
258 2039
258 2056
258 2211
258 2221
258 2237
258 2262
258 2264
258 2358
258 2423
258 2426
258 2441
258 2452
258 2490
258 2535
258 2572
258 2658
258 2674
258 2719
258 2826
258 2848
258 2990
258 3098
258 3105
258 3107
258 3456
258 3550
258 3720
258 3730
258 3842
258 3887
258 4026
258 4052
258 4062
258 4209
258 4525
258 4627
258 4774
258 4948
258 5051
258 5182
258 5283
258 5365
258 5544
258 5691
258 5797
258 5868
258 6015
258 6018
258 6137
258 6183
258 6232
258 6812
258 6914
258 7173
258 7320
258 7347
258 7525
258 7577
258 7618
258 7697
258 7816
258 8250
259 6
260 14
260 64
260 2629
260 4067
261 14
261 64
261 3577
262 14
262 19
262 33
262 48
262 64
262 75
262 79
262 263
262 297
262 386
262 498
262 1071
262 1529
262 1618
262 5572
262 6177
262 8164
263 14
263 976
264 21
264 79
264 180
264 279
264 326
264 3507
264 4633
264 5498
265 14
265 3938
266 64
266 1082
267 64
267 68
267 177
267 242
267 247
267 268
267 337
267 338
267 351
267 1142
267 1584
268 14
268 64
268 2420
268 6883
269 270
270 99
271 114
272 273
273 0
273 1
273 4
273 6
273 9
273 12
273 14
273 16
273 21
273 26
273 29
273 33
273 40
273 44
273 48
273 64
273 78
273 79
273 82
273 95
273 106
273 136
273 148
273 154
273 167
273 180
273 189
273 204
273 213
273 218
273 257
273 258
273 260
273 264
273 274
273 297
273 326
273 364
273 367
273 373
273 397
273 398
273 450
273 460
273 478
273 497
273 542
273 591
273 596
273 625
273 693
273 703
273 730
273 749
273 755
273 793
273 809
273 820
273 836
273 864
273 866
273 877
273 897
273 908
273 996
273 1002
273 1012
273 1024
273 1196
273 1198
273 1286
273 1355
273 1377
273 1385
273 1404
273 1408
273 1410
273 1440
273 1456
273 1527
273 1607
273 1648
273 1685
273 1746
273 1899
273 1991
273 2186
273 2192
273 2345
273 2388
273 2515
273 2615
273 2733
273 2817
273 3068
273 3084
273 3115
273 3266
273 3280
273 3294
273 3302
273 3398
273 3417
273 3510
273 3532
273 3606
273 3709
273 3765
273 3858
273 3922
273 4018
273 4021
273 4041
273 4048
273 4122
273 4147
273 4229
273 4308
273 4379
273 4399
273 4689
273 4708
273 4946
273 5239
273 5259
273 5293
273 5626
273 5706
273 5739
273 5921
273 5922
273 5972
273 6289
273 6300
273 6422
273 6502
273 6658
273 6707
273 6738
273 6951
273 6988
273 7060
273 7085
273 7224
273 7333
273 7494
273 7502
273 7685
273 7751
273 7824
273 7859
274 13
274 65
274 152
274 197
274 261
274 275
274 336
274 361
274 411
274 418
274 661
274 707
274 828
274 842
274 846
274 923
274 945
274 961
274 1080
274 1160
274 1199
274 1251
274 1368
274 1419
274 1498
274 1649
274 1676
274 1714
274 1719
274 1881
274 1981
274 2038
274 2053
274 2099
274 2187
274 2208
274 2456
274 2464
274 2530
274 2762
274 2785
274 3014
274 3024
274 3189
274 3315
274 3625
274 3639
274 3683
274 3853
274 3936
274 3948
274 4136
274 4411
274 4701
274 4787
274 5000
274 5037
274 5048
274 5403
274 5468
274 5470
274 5510
274 5685
274 5777
274 5891
274 6092
274 6134
274 6328
274 6341
274 6708
274 6923
274 6950
274 7148
274 7410
274 7411
274 7412
274 7741
275 13
275 65
275 85
275 276
275 368
275 550
275 842
275 846
275 950
275 1017
275 1356
275 1368
275 1677
275 1825
275 1835
275 2762
275 3025
275 3394
275 3411
275 3600
275 3638
275 3849
275 4808
275 4923
275 5121
275 5385
275 7858
277 16
278 40
278 7418
279 26
279 114
279 347
279 375
279 500
279 710
279 1562
279 2034
279 2551
279 2778
279 3464
279 3986
279 4251
279 4567
279 6702
279 6984
279 7079
279 7484
279 7715
279 7881
280 1
280 6
280 14
280 29
280 64
280 79
280 180
280 258
280 441
280 442
280 647
280 957
280 2322
280 2620
280 3106
280 3108
280 3946
280 5912
280 6587
280 6663
280 6753
281 12
281 57
281 64
281 79
281 195
281 282
281 297
281 720
281 979
281 2034
281 2595
281 2755
281 6536
282 57
283 64
283 114
283 284
284 285
285 14
286 287
287 14
287 79
287 82
287 99
287 288
287 729
287 2182
287 7746
288 21
288 57
289 4
289 14
290 291
291 47
293 6
293 12
293 14
293 40
293 48
293 64
293 79
293 82
293 148
293 173
293 358
293 368
293 864
293 1212
293 1304
293 1608
293 2541
293 2733
293 2907
293 2964
293 2974
293 3253
293 3333
293 3538
293 3928
293 4616
293 4636
293 4644
293 4908
293 5142
293 5518
293 5643
293 5931
293 6100
293 6181
293 6372
293 6404
293 6426
293 6438
293 6590
293 6684
293 6755
293 7341
293 7366
293 7559
293 7632
294 1
294 6
294 38
294 64
294 145
294 180
294 204
294 238
294 293
294 344
294 780
294 1308
294 2870
294 5639
295 14
295 40
295 57
295 2368
296 297
297 1
297 4
297 6
297 14
297 29
297 38
297 48
297 55
297 128
297 173
297 180
297 204
297 213
297 238
297 247
297 319
297 397
297 450
297 625
297 644
297 719
297 721
297 758
297 779
297 909
297 966
297 1342
297 1346
297 1385
297 1405
297 1672
297 1701
297 2303
297 2370
297 2389
297 2616
297 2788
297 2913
297 2921
297 2965
297 3045
297 4475
297 4713
297 4784
297 4844
297 4847
297 5097
297 5806
297 6740
297 7337
297 7783
297 7942
298 299
299 300
300 12
300 64
301 57
301 138
301 302
303 273
303 304
303 613
303 1638
304 29
305 16
305 3733
306 4
306 307
306 595
306 1245
306 1593
306 3465
307 4
308 4
308 95
308 982
309 119
309 310
309 729
309 2508
309 3661
309 7945
311 4
311 57
311 274
311 312
311 347
311 360
311 551
311 3230
311 4004
313 4
313 14
313 57
314 4
314 14
314 33
314 57
314 315
314 704
314 8310
316 16
316 258
317 318
319 48
319 88
319 128
319 524
319 625
319 1191
319 1327
319 1549
319 4515
320 321
320 4125
321 1
321 4
321 6
321 14
321 57
321 154
321 322
321 377
321 632
322 6
322 86
322 180
322 204
323 324
324 14
324 33
324 82
324 919
324 2630
324 7555
324 7594
326 1
326 16
326 38
326 114
326 800
326 1192
326 2479
326 3707
326 3795
326 5426
326 5503
326 6482
327 14
327 47
327 647
328 115
328 329
328 2322
328 2337
328 3693
330 189
331 332
331 775
332 14
332 333
332 546
332 646
332 810
332 2749
332 2990
332 3194
332 4320
332 4781
334 12
334 14
334 17
334 33
334 64
334 79
334 161
334 180
334 195
334 221
334 274
334 302
334 322
334 360
334 417
334 700
334 730
334 2164
334 2188
334 2286
334 2327
334 2679
334 3158
334 3412
334 3435
334 5908
335 68
335 247
335 338
335 340
335 1416
336 4
336 14
336 16
336 188
336 195
336 210
336 221
336 258
336 347
336 632
336 638
336 1255
336 1438
336 2235
336 2868
336 3246
336 6466
336 7657
337 1
337 68
337 69
337 182
337 247
337 273
337 338
337 351
337 354
337 359
337 362
337 586
337 689
337 1146
337 1532
337 1584
337 2686
337 3184
337 3542
337 3681
337 3978
337 4161
337 4408
337 4679
337 5065
337 5476
337 5525
337 5571
337 6071
337 7756
338 12
338 14
338 16
338 33
338 258
338 360
338 377
338 378
338 386
338 469
338 729
338 1717
338 1741
338 2227
338 2752
338 3379
338 3779
338 3866
338 7761
339 335
340 14
340 33
340 48
340 341
340 5028
341 1
341 4
341 14
341 38
341 40
341 137
341 258
341 431
341 729
341 3663
341 6073
342 33
343 69
343 247
343 4680
344 14
345 14
345 6120
346 1
346 29
346 48
346 79
346 140
346 180
346 189
346 204
346 213
346 377
346 402
346 561
346 758
346 864
346 2254
346 4370
346 7948
347 82
347 95
347 180
347 204
347 341
347 672
347 703
347 1034
347 1578
347 1797
347 2415
347 2553
347 3095
347 3257
347 3333
347 4050
347 6559
347 7140
347 7205
347 7277
348 0
348 14
348 33
348 258
348 2322
349 6
349 64
349 79
349 204
349 297
350 68
350 242
350 247
350 337
350 351
350 960
350 1580
350 1920
350 3184
351 4
351 14
351 16
351 33
351 47
351 48
351 64
351 180
351 210
351 242
351 450
351 497
351 959
351 1717
351 2227
351 4250
352 6
352 353
352 789
352 3419
353 354
354 14
354 355
354 1717
354 3488
354 3779
355 356
356 12
356 14
357 19
357 64
357 95
357 114
357 201
357 203
357 221
357 258
357 297
357 352
357 634
357 638
357 644
357 1640
357 3197
357 3735
357 4918
357 5968
357 6288
357 6303
357 7068
358 4
358 14
358 48
358 257
358 297
358 350
358 369
358 1430
358 1516
358 2884
358 3667
358 4234
359 12
359 14
359 57
359 64
359 3478
360 48
360 114
360 204
360 213
360 258
360 644
360 2246
360 3183
360 7932
361 64
361 218
363 95
363 364
363 420
363 778
363 1034
363 1088
363 1315
363 2448
363 2472
363 2818
363 6322
363 8242
364 4
364 79
364 287
364 365
364 1512
364 1634
364 5417
365 48
365 242
366 40
366 64
366 99
366 247
366 340
366 351
366 1033
366 3184
366 4675
366 7886
367 14
367 16
367 21
367 26
367 48
367 57
367 64
367 79
367 114
367 180
367 189
367 203
367 258
367 273
367 368
367 498
367 632
367 633
367 780
367 793
367 805
367 866
367 1264
367 1274
367 1346
367 1494
367 1955
367 1974
367 1988
367 2105
367 2186
367 2398
367 2423
367 2487
367 2663
367 2911
367 3144
367 3300
367 3537
367 3594
367 4411
367 5299
367 6042
367 6217
367 7468
367 7483
368 14
368 21
368 57
368 64
368 79
368 189
368 195
368 221
368 258
368 386
368 2022
368 3042
368 3410
368 6006
369 45
369 370
369 1563
369 3041
369 4421
370 4
370 6
370 12
370 14
370 16
370 21
370 57
370 64
370 148
370 180
370 196
370 204
370 238
370 262
370 498
370 744
370 1239
370 1298
370 1375
370 1404
370 1704
370 2005
370 4212
370 4824
370 5912
370 7057
370 7260
370 7545
370 7811
370 7957
371 75
371 372
373 29
373 173
373 374
373 781
373 957
373 6429
374 26
374 60
374 114
374 221
374 297
374 419
374 4219
375 180
375 376
375 1656
375 2003
375 2377
376 260
377 16
377 26
377 38
377 114
377 203
377 221
377 240
377 251
377 378
377 419
377 435
377 634
377 702
377 720
377 790
377 1013
377 1500
377 1562
377 1633
377 1640
377 1703
377 1798
377 1829
377 1843
377 2168
377 2491
377 3243
377 3559
377 3706
377 3813
377 4014
377 5100
377 5236
377 5503
377 6163
377 6273
377 6377
377 6712
377 7076
377 7160
377 7161
377 7807
378 12
378 48
378 64
378 82
378 210
378 242
378 273
378 957
378 1535
378 1797
378 2091
378 2226
378 2245
378 2336
378 2427
378 2885
378 3480
378 3734
378 3946
379 4
379 14
379 57
379 75
379 204
379 849
381 30
381 196
381 236
381 273
381 382
381 407
381 443
381 636
381 834
381 1201
381 2168
381 2728
381 2872
381 3061
381 3062
381 3882
381 4362
381 4816
381 5217
381 5328
381 5519
381 6608
381 7759
381 7762
382 48
383 384
384 60
385 386
386 1
386 4
386 6
386 29
386 48
386 128
386 173
386 180
386 204
386 319
386 411
386 450
386 525
386 625
386 650
386 840
386 1083
386 1127
386 2179
386 3321
386 3960
386 5917
386 6335
386 7770
387 273
387 4683
389 79
389 311
389 3996
390 334
390 441
393 16
393 64
393 394
393 4784
394 68
394 69
394 338
394 1146
394 1532
394 1580
395 14
396 14
397 398
397 666
397 1201
397 1681
397 1993
397 2133
397 2295
397 2311
397 2587
397 2801
397 3180
397 3380
397 3658
397 3877
397 4034
397 4320
397 4419
397 5184
397 5343
397 5604
397 5620
397 5757
397 6149
397 6311
397 7809
397 7936
397 8098
397 8170
397 8178
398 79
398 106
398 139
398 195
398 287
398 406
398 541
398 729
398 780
398 950
398 1337
398 1371
398 1981
398 2389
398 2872
398 3294
398 3560
398 4922
398 6289
401 210
401 402
402 351
402 403
402 689
402 1146
402 1580
402 2244
402 3184
402 3640
402 4604
402 4866
404 14
406 1
406 6
406 19
406 26
406 48
406 53
406 75
406 109
406 115
406 180
406 187
406 381
406 542
406 758
406 820
406 910
406 1219
406 1346
406 2420
406 2636
406 3077
406 3356
406 6519
406 6574
406 6625
406 7584
407 14
407 174
407 274
407 408
407 3254
407 3921
408 48
408 198
408 409
409 247
409 410
409 1146
410 47
411 0
411 4
411 6
411 12
411 14
411 26
411 33
411 40
411 47
411 60
411 64
411 79
411 114
411 195
411 221
411 258
411 279
411 562
411 2164
411 2212
411 2281
411 2913
411 4137
411 4333
411 4463
411 5805
412 128
413 79
413 414
414 99
415 195
416 57
417 14
417 48
417 148
418 406
418 548
419 4
419 6
419 14
419 40
419 57
419 64
419 65
419 82
419 95
419 145
419 152
419 154
419 167
419 172
419 204
419 257
419 273
419 287
419 293
419 341
419 366
419 420
419 421
419 426
419 433
419 450
419 471
419 665
419 703
419 755
419 778
419 792
419 893
419 939
419 966
419 980
419 1034
419 1277
419 1315
419 1458
419 1599
419 2136
419 2145
419 2818
419 2892
419 2980
419 3257
419 3333
419 4221
419 4474
419 4692
419 4795
419 4991
419 5239
419 5456
419 5606
419 5674
419 5972
419 7030
419 7213
419 7257
419 7344
419 7564
419 7566
419 7677
419 7743
419 7745
419 7793
419 7795
420 1
420 4
420 14
420 48
420 254
420 421
420 2434
420 4276
421 4
421 12
421 14
421 48
421 79
421 82
421 154
421 167
421 180
421 204
421 279
421 280
421 357
421 358
421 377
421 406
421 422
421 448
421 561
421 647
421 690
421 901
421 990
421 1034
421 1324
421 1399
421 1578
421 1898
421 1963
421 2525
421 2787
421 2811
421 2818
421 3256
421 3616
421 4688
421 5225
421 5396
421 5695
421 5706
421 6113
421 6291
421 7897
422 0
422 26
422 44
422 244
422 2219
422 2487
422 2620
422 4680
424 0
424 4
424 6
424 12
424 14
424 26
424 33
424 64
424 114
424 152
424 180
424 195
424 204
424 221
424 223
424 251
424 252
424 274
424 297
424 360
424 419
424 425
424 700
424 817
424 1618
424 1713
424 2243
424 3342
424 3426
424 3479
424 4117
424 4646
424 5070
424 5811
424 5877
424 6431
424 7370
424 7454
424 7555
424 8167
424 8234
424 8296
425 426
426 6
426 12
426 47
426 64
426 2976
427 14
427 428
428 1
428 204
428 242
429 430
431 12
431 14
431 33
431 40
431 48
431 57
431 64
431 258
432 213
433 6
433 12
433 26
433 204
433 273
433 297
433 434
433 864
433 1773
433 2588
434 4
434 14
434 3609
434 4323
434 6271
434 6711
434 6945
434 7310
435 16
435 79
435 172
435 180
435 254
435 273
435 367
435 433
435 436
435 437
435 494
435 496
435 591
435 691
435 872
435 1197
435 2150
435 2258
435 3335
435 3617
435 3787
435 5183
435 6572
436 437
437 6
437 14
437 79
437 2323
437 4116
437 5434
438 14
438 195
438 297
438 439
438 730
438 3233
439 227
439 440
439 550
440 47
442 4
442 16
442 21
442 26
442 33
442 64
442 75
442 82
442 114
442 251
442 274
442 1388
442 1500
442 1647
442 3119
442 3959
442 4909
442 5551
442 6892
442 6987
442 7008
442 7130
442 8251
443 14
443 57
445 14
445 57
445 446
446 57
447 14
447 75
447 79
447 2150
447 5620
447 5756
447 6692
448 280
448 380
448 4995
449 1
449 48
449 128
449 180
449 258
449 357
449 450
449 634
449 784
449 820
449 1385
449 3400
449 7421
450 82
450 157
450 186
450 205
450 212
450 216
450 223
450 225
450 227
450 261
450 334
450 398
450 424
450 431
450 434
450 472
450 485
450 516
450 533
450 583
450 615
450 633
450 649
450 688
450 714
450 716
450 737
450 814
450 884
450 913
450 932
450 950
450 1038
450 1046
450 1134
450 1138
450 1170
450 1204
450 1229
450 1280
450 1295
450 1303
450 1336
450 1372
450 1393
450 1414
450 1423
450 1424
450 1427
450 1443
450 1462
450 1552
450 1565
450 1694
450 1804
450 1808
450 1836
450 1980
450 2021
450 2075
450 2194
450 2220
450 2221
450 2234
450 2237
450 2311
450 2358
450 2423
450 2440
450 2441
450 2471
450 2487
450 2516
450 2545
450 2580
450 2614
450 2690
450 2739
450 2848
450 2872
450 2922
450 2942
450 3076
450 3098
450 3236
450 3380
450 3408
450 3456
450 3572
450 3607
450 3716
450 3757
450 3766
450 3855
450 3908
450 3941
450 3993
450 4032
450 4062
450 4081
450 4111
450 4126
450 4132
450 4210
450 4362
450 4601
450 4606
450 4824
450 5037
450 5155
450 5181
450 5232
450 5238
450 5244
450 5350
450 5356
450 5385
450 5386
450 5408
450 5552
450 5568
450 5651
450 5682
450 5696
450 5975
450 6132
450 6133
450 6140
450 6376
450 6396
450 6435
450 6438
450 6493
450 6525
450 6527
450 6562
450 6646
450 6651
450 6851
450 6868
450 6933
450 6946
450 7071
450 7083
450 7259
450 7389
450 7496
450 7519
450 7572
450 7577
450 7729
450 7937
450 7939
450 8314
451 247
451 452
451 1580
452 26
452 2596
452 2784
452 4287
452 7065
452 7193
452 7215
452 7504
453 14
454 79
454 264
454 513
455 2337
456 79
457 3750
458 95
458 2177
459 1
459 14
459 48
459 55
459 173
459 204
459 238
459 450
459 625
459 721
459 957
459 2424
459 2616
459 2904
459 6298
459 6568
459 7248
460 47
460 162
461 462
462 16
463 180
464 4
464 14
464 180
464 203
464 2025
464 2410
464 6324
464 7249
465 466
465 549
466 386
467 4
467 14
467 57
467 406
468 79
468 213
468 2104
468 3004
468 6320
469 14
469 16
469 26
469 33
469 204
469 210
469 363
469 468
469 642
469 1023
469 1618
469 1873
469 1914
469 2680
469 3450
469 3576
469 3894
469 4086
469 5884
469 5946
469 6041
469 6262
469 6920
470 1
470 419
470 2799
470 5085
471 40
471 258
472 14
472 204
472 273
472 297
472 1207
472 1717
473 14
475 64
476 464
476 1586
476 4548
476 6884
477 251
478 40
478 79
479 480
479 485
480 14
480 7938
481 122
481 482
481 2006
481 2010
481 2012
482 75
483 14
484 12
484 16
484 885
485 14
485 64
485 82
485 258
485 486
485 2189
485 4466
487 4
488 60
490 6332
491 48
492 111
492 493
492 3305
492 4675
492 5856
493 14
493 57
493 1942
493 5915
494 79
494 128
495 56
495 64
495 127
495 178
495 853
495 5013
496 179
496 860
496 952
496 1024
496 2110
496 2323
496 2925
496 3706
496 5322
496 5626
496 7533
496 8232
497 14
497 47
497 64
497 79
497 173
497 187
497 213
497 218
497 273
497 498
497 910
497 2033
497 2227
497 2933
497 4255
497 6583
498 5
498 32
498 67
498 72
498 82
498 105
498 127
498 129
498 210
498 213
498 215
498 244
498 314
498 324
498 338
498 499
498 528
498 564
498 589
498 598
498 633
498 732
498 746
498 819
498 828
498 830
498 853
498 1004
498 1043
498 1077
498 1139
498 1152
498 1158
498 1227
498 1248
498 1266
498 1317
498 1363
498 1416
498 1466
498 1483
498 1540
498 1543
498 1625
498 1630
498 1635
498 1701
498 1787
498 1930
498 1945
498 2027
498 2028
498 2029
498 2070
498 2113
498 2280
498 2291
498 2331
498 2470
498 2480
498 2579
498 2597
498 2599
498 2742
498 2768
498 2772
498 3045
498 3102
498 3166
498 3334
498 3467
498 3524
498 3685
498 4083
498 4108
498 4120
498 4257
498 4269
498 4971
498 4979
498 4990
498 5063
498 5064
498 5126
498 5271
498 5363
498 5599
498 5905
498 6011
498 6090
498 6425
498 6488
498 6561
498 6598
498 6599
498 6600
498 6683
498 7113
498 7331
498 7596
498 8298
498 8311
499 21
499 33
499 1453
499 3366
500 14
501 48
501 61
501 173
501 507
502 14
504 99
505 14
507 4
507 14
507 195
507 377
507 7658
508 12
509 4
510 297
511 1136
512 297
513 4
513 14
513 57
513 195
513 498
514 14
514 16
514 515
515 258
516 4
516 14
516 517
516 2669
516 3412
517 12
517 57
517 4811
518 1
519 4
519 79
519 520
520 48
520 64
521 14
521 3407
522 523
524 14
524 40
524 48
525 6
525 14
525 26
525 148
525 419
525 2284
526 14
526 33
526 40
526 195
526 274
526 527
526 546
526 5370
526 6078
526 6111
526 6351
528 1
528 12
528 14
528 57
528 64
528 1740
528 5522
528 6147
530 16
532 16
532 72
533 16
533 40
533 99
534 16
534 251
534 2585
536 4
536 64
536 79
537 6252
538 539
539 540
540 437
541 203
541 419
541 1023
541 1500
541 2164
541 5976
542 115
542 242
542 247
542 337
542 338
542 351
542 960
542 1142
542 1163
542 1580
542 1584
542 2589
542 3785
543 60
543 450
543 729
544 545
545 64
546 4
546 14
546 33
546 40
546 48
546 64
546 79
546 258
546 406
546 6463
547 274
548 6
549 14
550 14
550 203
550 2165
550 2223
550 2736
550 3499
550 5550
550 5593
552 187
553 205
553 8247
554 75
554 616
554 1309
555 47
556 14
557 558
558 293
560 40
561 33
561 154
561 204
561 1308
561 1328
561 6908
562 64
562 7011
563 498
564 4850
565 12
567 568
568 569
570 571
571 6
571 572
572 297
573 14
573 574
573 4895
574 575
574 4349
574 5089
576 14
576 5400
576 7366
577 578
578 14
579 21
581 582
581 2258
581 6080
581 8243
582 12
583 584
584 195
584 615
584 3339
585 14
585 268
585 920
585 1371
585 1484
585 2214
585 2595
585 3078
585 3258
585 4108
585 4372
585 6124
586 90
586 587
588 421
589 14
589 57
589 64
589 1711
590 197
590 591
591 1
591 9
591 14
591 16
591 82
591 145
591 258
591 622
591 864
591 1196
591 1607
591 1746
591 1975
591 3210
591 3516
591 5157
591 6766
591 7059
591 8268
592 146
592 180
593 594
595 4
595 14
595 5158
596 14
596 29
596 128
596 634
596 910
596 1346
596 3204
596 6903
597 598
598 33
598 57
598 1330
598 6497
598 6676
599 600
599 984
600 601
600 7491
602 603
603 12
605 297
606 14
607 4
607 14
607 608
608 609
609 12
609 14
610 611
612 79
613 12
613 64
613 79
613 297
613 386
613 498
613 614
613 3440
614 64
614 258
615 26
615 47
615 75
615 802
615 3767
615 5635
617 12
618 14
620 172
620 778
621 64
621 180
621 238
621 367
622 195
622 212
622 441
622 442
622 623
622 1201
622 1379
622 1565
622 3520
622 3945
622 5912
622 6933
623 624
624 16
625 56
625 69
625 82
625 88
625 210
625 244
625 273
625 324
625 328
625 338
625 340
625 492
625 499
625 524
625 528
625 573
625 576
625 586
625 589
625 637
625 682
625 699
625 796
625 831
625 959
625 1043
625 1139
625 1217
625 1245
625 1258
625 1426
625 1466
625 1477
625 1483
625 1484
625 1512
625 1616
625 1617
625 1683
625 1697
625 1701
625 1707
625 1756
625 1765
625 1940
625 1950
625 1959
625 1985
625 2018
625 2070
625 2118
625 2280
625 2331
625 2382
625 2497
625 2524
625 2532
625 2568
625 2593
625 2699
625 2845
625 3047
625 3143
625 3184
625 3258
625 3349
625 3406
625 3589
625 3816
625 3826
625 3917
625 3929
625 3982
625 4074
625 4128
625 4238
625 4357
625 4623
625 4638
625 4744
625 4768
625 4810
625 4819
625 5013
625 5024
625 5084
625 5136
625 5138
625 5168
625 5178
625 5227
625 5578
625 5616
625 5939
625 5981
625 6014
625 6029
625 6145
625 6152
625 6213
625 6263
625 6323
625 6469
625 7232
625 7245
625 7256
625 7439
625 7550
625 7917
626 12
627 26
627 57
630 631
630 1196
632 1
632 14
632 19
632 26
632 29
632 48
632 75
632 180
632 187
632 221
632 257
632 782
632 820
632 838
632 1191
632 1346
632 1618
632 2193
632 2681
632 3946
632 4121
632 4321
632 4892
632 5019
632 6601
633 4
633 14
633 16
633 33
633 53
633 64
633 79
633 114
633 167
633 180
633 187
633 221
633 237
633 251
633 258
633 581
633 632
633 849
633 898
633 1072
633 2223
633 2884
633 2903
633 3852
633 4452
633 7752
633 7961
634 16
634 64
634 114
634 115
634 152
634 180
634 203
634 264
634 370
634 377
634 419
634 635
634 706
634 720
634 722
634 820
634 872
634 886
634 887
634 888
634 906
634 946
634 1401
634 1403
634 1412
634 1571
634 1598
634 1607
634 1669
634 1675
634 2087
634 2920
634 3140
634 3197
634 3226
634 3244
634 3287
634 3437
634 3515
634 3647
634 3648
634 3653
634 3697
634 3786
634 3789
634 3797
634 4147
634 4198
634 4217
634 4827
634 5495
634 6288
634 6400
634 6464
634 6492
634 6495
634 6585
634 6611
634 6664
634 6667
634 6698
634 6715
634 6759
634 6768
634 6792
634 6796
634 6808
634 6818
634 6822
634 6867
634 7069
634 7126
634 7279
634 7895
634 7918
635 381
636 47
636 180
636 204
636 258
636 441
637 557
637 7000
638 79
638 82
638 109
638 273
638 398
638 433
638 1345
638 1395
638 1571
638 2889
638 3696
638 4112
638 5962
638 6268
639 1
639 6
639 180
639 441
639 442
639 623
639 740
639 947
639 957
639 1302
639 1589
639 1706
639 3106
639 3108
639 3946
639 4924
639 5912
639 5913
639 6490
639 6663
639 7065
640 641
641 891
642 64
643 48
644 12
644 16
644 21
644 40
644 47
644 60
644 75
644 79
644 180
644 203
644 204
644 221
644 347
644 349
644 536
644 639
644 645
644 702
644 706
644 794
644 849
644 898
644 952
644 1057
644 1151
644 1301
644 1344
644 1345
644 1377
644 1500
644 1562
644 1618
644 1670
644 1829
644 1837
644 2076
644 2152
644 2322
644 2495
644 2746
644 2840
644 2912
644 3034
644 3040
644 3226
644 3364
644 3377
644 3437
644 3755
644 3788
644 3950
644 4029
644 4134
644 4306
644 4310
644 4635
644 4912
644 4993
644 5154
644 5280
644 5409
644 6004
644 6266
644 6511
644 6789
644 7169
644 7314
644 7352
645 2150
646 478
646 647
646 729
646 7266
647 1
647 6
647 14
647 21
647 47
647 48
647 64
647 79
647 180
647 204
647 381
647 420
647 441
647 957
647 2761
647 2791
647 2889
647 3338
647 3992
647 4924
647 5913
648 204
648 450
649 99
650 1
650 14
650 64
650 189
650 213
650 274
650 2106
650 6580
650 6981
651 180
652 653
652 1308
653 169
655 1
655 6
655 16
655 19
655 180
655 187
655 585
655 2620
655 2665
655 3128
655 3848
655 3850
656 258
657 21
658 14
659 99
660 14
661 4
661 14
661 21
661 33
661 57
661 195
661 450
661 885
661 7074
663 1
663 4
663 14
663 47
663 203
663 367
664 64
665 6
665 14
665 64
665 94
665 114
665 180
665 632
665 891
665 1196
665 1408
665 1701
666 667
667 668
668 12
668 14
668 57
669 12
669 14
669 33
669 582
669 3818
670 6648
671 14
671 8136
672 12
672 16
672 21
672 358
672 450
673 136
674 99
674 187
675 1
675 6
675 180
675 204
675 274
675 441
675 442
675 641
675 947
675 957
675 1302
675 1325
675 1342
675 5912
675 6574
675 6663
676 419
676 677
676 702
678 6
678 14
678 29
678 40
678 195
678 257
678 596
678 1385
678 3512
679 680
681 625
682 683
684 258
684 1700
684 5737
685 4
686 15
687 16
688 12
688 57
688 106
688 1993
689 33
689 64
689 82
689 804
689 2420
689 7255
689 7923
690 173
690 258
690 498
691 12
691 14
691 180
692 14
693 14
693 64
693 377
693 742
693 789
694 57
695 12
696 227
696 697
697 33
698 625
700 809
700 2388
700 5523
701 676
701 5191
701 6173
701 7287
702 95
702 273
702 280
702 341
702 647
702 672
702 703
702 705
702 789
702 980
702 1012
702 1662
702 1674
702 1797
702 3939
702 4187
702 4221
702 4222
702 4399
702 4505
702 5157
702 5444
702 7168
703 16
703 79
703 152
703 297
703 381
703 421
703 443
703 574
703 625
703 704
703 1242
703 1375
703 1429
703 1459
703 1537
703 1662
703 1685
703 1713
703 1722
703 2040
703 2155
703 2459
703 2889
703 3110
703 3402
703 3422
703 3470
703 3493
703 3664
703 3774
703 3836
703 3875
703 3939
703 4367
703 4372
703 5520
703 5850
703 6736
703 6816
703 6863
703 7004
703 7579
703 7754
703 7766
703 7940
704 4
704 14
704 16
704 33
704 40
704 705
704 889
704 990
704 1026
704 1157
704 2473
704 2539
704 2597
704 2892
704 3016
704 3026
704 3038
704 3232
704 3253
704 3318
704 3555
704 3616
704 4112
704 4766
704 5643
704 5658
704 6244
704 6361
704 7813
704 8276
705 14
705 252
706 1
706 4
706 6
706 64
706 137
706 204
706 258
706 1313
706 3569
707 278
707 708
707 1421
707 1498
707 3683
707 4813
708 14
709 14
709 29
709 187
709 257
709 273
709 450
709 585
709 957
709 2186
709 2493
709 3445
709 3659
710 79
710 273
711 14
711 195
712 6
713 842
713 3748
714 14
715 33
715 40
715 406
715 498
715 3553
715 3620
715 5416
716 4
716 14
716 205
718 64
719 14
719 33
720 16
720 75
720 115
720 203
720 363
720 370
720 419
720 981
720 1500
720 3220
720 3374
720 3497
720 3859
720 4441
720 5537
720 5783
720 5829
720 5847
720 5976
720 6547
720 6573
720 6595
720 6597
720 6803
720 7386
720 7585
720 7869
721 1
721 79
721 195
721 634
722 729
723 4
723 57
723 64
723 172
723 204
723 257
723 341
723 665
723 703
723 724
723 789
723 1012
723 1241
724 16
724 29
726 14
726 459
726 2281
727 6
727 33
729 7
729 14
729 30
729 106
729 130
729 202
729 227
729 231
729 262
729 273
729 306
729 334
729 407
729 424
729 438
729 476
729 849
729 901
729 975
729 1046
729 1077
729 1081
729 1117
729 1165
729 1167
729 1186
729 1201
729 1209
729 1210
729 1229
729 1278
729 1303
729 1389
729 1423
729 1462
729 1479
729 1501
729 1528
729 1576
729 1592
729 1638
729 1681
729 1694
729 1876
729 1887
729 1888
729 2287
729 2295
729 2423
729 2426
729 2490
729 2695
729 2812
729 2922
729 3144
729 3194
729 3380
729 3514
729 3555
729 3615
729 3624
729 3891
729 3945
729 4169
729 4885
729 4922
729 5133
729 5244
729 5336
729 5589
729 5597
729 5600
729 5682
729 5696
729 5927
729 6094
729 6103
729 6259
729 6772
729 6816
729 6857
729 6868
729 7025
729 7086
729 7316
729 7571
729 7729
729 7872
730 64
731 48
731 450
732 14
732 195
733 145
733 596
733 864
734 1
734 180
734 441
734 623
734 641
734 739
734 947
734 2213
734 3106
734 3633
734 6663
735 736
736 258
737 33
737 738
737 1691
737 2952
737 5155
737 5842
737 8212
738 14
739 441
739 445
740 26
740 114
740 251
740 2551
740 4012
740 5701
741 14
741 693
742 743
743 14
743 64
744 745
744 895
744 1580
744 2078
744 4066
744 6948
745 4
745 14
745 57
745 195
745 898
746 26
746 33
746 747
746 1215
746 1775
746 3464
746 5321
746 7641
746 7642
748 273
749 16
750 751
750 5936
751 14
752 57
753 754
753 2811
754 755
754 3967
754 6570
755 4
755 12
755 14
755 47
755 48
755 180
755 204
755 238
755 258
755 498
756 40
756 264
756 966
756 1436
756 1771
756 2149
756 2869
756 3202
756 6418
756 8125
757 12
757 16
757 258
758 212
758 216
758 227
758 306
758 424
758 630
758 759
758 1353
758 1356
758 1357
758 1368
758 1443
758 1567
758 1714
758 2074
758 2099
758 2211
758 2484
758 2676
758 3014
758 3147
758 3148
758 3228
758 3360
758 3424
758 3607
758 4947
758 6289
758 6389
758 7353
759 180
760 761
761 762
762 14
763 64
763 172
764 14
765 766
766 114
766 767
767 64
768 769
769 4
771 1
771 21
771 29
771 180
771 274
771 441
771 450
771 957
771 1302
771 2383
771 3106
771 3108
771 5912
771 5913
771 6574
771 6663
772 273
772 591
773 40
774 180
774 204
775 4
775 14
775 79
775 3970
777 421
778 48
778 287
778 367
778 779
778 795
778 1407
778 1753
778 3381
779 196
779 275
779 368
779 780
779 846
779 1345
779 1501
779 1565
779 3283
779 3730
779 4280
779 5180
779 5195
779 5838
779 6912
780 14
780 60
780 64
780 79
780 954
780 990
780 1782
782 95
782 114
782 327
782 419
782 472
782 496
782 702
782 720
782 783
782 896
782 1013
782 1192
782 1301
782 1500
782 2175
782 2178
782 2309
782 3252
782 3807
782 4014
782 4208
782 5503
782 5879
782 6459
782 6460
782 7335
782 7873
782 8148
783 784
784 82
784 111
784 150
784 311
784 528
784 785
784 850
784 854
784 1317
784 1483
784 1766
784 2070
784 2845
784 3230
784 3298
784 3334
784 3826
784 4200
784 4223
784 4675
784 5063
784 5064
784 5065
786 14
787 4
787 14
788 33
789 33
789 79
789 95
789 154
789 634
789 1420
789 1701
789 4652
789 7650
790 90
790 203
790 221
790 253
790 378
790 419
790 858
790 870
790 1398
790 2867
790 3885
791 180
791 623
791 6663
792 1
792 40
792 48
792 64
792 79
792 173
792 238
792 1196
792 1685
793 64
794 64
794 180
794 898
794 947
794 957
794 3106
794 3946
794 5912
794 6663
795 79
795 377
796 57
796 60
796 1039
796 1215
797 114
798 114
798 1503
799 273
800 16
800 801
800 3271
800 4192
801 802
801 833
802 16
802 33
802 79
802 3106
803 804
804 1
804 14
804 57
804 79
804 180
804 213
804 218
804 255
804 293
804 369
804 450
804 1408
804 1655
804 2246
804 2254
804 2634
804 2649
804 5352
805 1
805 38
805 60
805 64
807 64
808 125
808 377
808 706
808 809
808 1355
808 5315
809 6
809 57
809 64
809 79
809 152
809 180
809 258
809 274
809 332
809 341
809 426
809 448
809 561
809 724
809 954
809 1196
809 1198
809 1357
809 1628
809 1632
809 1648
809 1720
809 1722
809 1752
809 2120
809 2189
809 2283
809 2548
809 2711
809 2903
809 2943
809 2971
809 3009
809 3190
809 3434
809 3509
809 3618
809 3669
809 3827
809 3924
809 4219
809 4473
809 4508
809 4697
809 4793
809 5177
809 5471
809 5484
809 5487
809 5820
809 5927
809 5955
809 6419
809 6548
809 6697
809 6736
809 6777
809 7031
809 7470
809 7733
809 7778
809 8289
810 64
812 1
812 6
812 12
812 16
812 29
812 64
812 79
812 82
812 145
812 154
812 172
812 180
812 204
812 258
812 297
812 421
812 454
812 467
812 596
812 644
812 647
812 758
812 795
812 1752
812 1796
812 2315
812 2905
812 2924
812 4920
812 5067
812 5887
812 5912
812 6591
812 6895
813 48
814 64
815 816
816 64
817 14
817 498
817 513
817 818
817 1133
817 1931
817 5040
819 16
819 406
819 1250
819 5977
819 6126
819 7498
819 8248
820 1
820 16
820 48
820 114
820 180
820 203
820 221
820 435
820 678
820 720
820 741
820 790
820 821
820 844
820 855
820 861
820 863
820 907
820 1318
820 1323
820 1341
820 1360
820 1366
820 1647
820 1673
820 1837
820 3123
820 3146
820 3214
820 3223
820 3250
820 3285
820 3362
820 3404
820 3463
820 3484
820 3485
820 3505
820 3511
820 3573
820 3650
820 4202
820 4369
820 4429
820 4790
820 4918
820 4926
820 4942
820 4949
820 6391
820 6770
820 6773
820 6994
820 7017
820 7064
820 7105
820 7129
820 7288
820 7293
820 7294
820 7841
820 7889
820 7893
820 7896
821 82
821 1458
822 57
823 99
824 14
825 14
826 2037
827 4
827 19
827 29
827 173
827 357
827 379
827 720
827 4069
827 6793
827 6810
828 1
828 4
828 14
828 26
828 82
828 406
828 829
828 1342
828 1394
828 2187
828 3104
828 3129
828 3176
828 3769
828 6008
828 6620
828 6826
828 6855
828 7053
828 7562
830 314
830 831
830 2280
830 4003
830 8099
831 14
831 33
831 64
831 1334
831 7659
832 273
833 33
833 189
833 201
833 834
833 865
833 1017
833 1032
833 1160
833 1397
833 3948
834 14
834 114
834 561
835 273
836 1
836 909
837 14
837 64
838 14
838 47
838 55
838 79
838 114
838 1618
838 1972
838 1977
839 82
840 14
841 273
842 40
842 82
842 274
842 377
842 843
842 3100
843 195
844 14
845 1
846 4
846 14
846 33
846 114
846 847
846 1678
846 2392
846 2534
846 3127
846 7620
848 273
849 4
849 12
849 14
849 64
849 358
849 419
849 1023
849 1201
849 1238
849 1274
849 1418
849 2955
849 4142
851 273
852 40
852 57
853 14
853 26
853 47
853 57
853 60
853 64
853 114
853 195
853 293
853 1854
853 1857
853 2866
853 3447
853 5738
853 6431
855 79
855 273
856 16
857 1395
858 367
859 122
860 14
860 26
860 44
860 172
860 180
860 189
860 370
860 663
860 820
860 1723
860 3522
861 16
864 16
864 22
864 255
864 561
864 1203
864 1212
864 1769
864 2223
864 3185
864 3383
864 3408
864 3523
864 3691
864 3821
864 4131
864 5225
864 5441
864 6481
864 6887
864 6992
864 6993
864 7286
866 0
866 14
866 33
866 57
866 221
866 247
866 258
866 625
866 3373
866 3843
866 5225
866 5650
866 7490
866 7518
866 7536
867 14
867 115
868 33
868 5827
869 4
870 29
870 79
870 273
872 12
872 48
872 152
872 189
872 313
872 7041
873 14
874 57
874 79
874 257
874 1984
874 2355
875 33
875 99
875 258
875 876
875 3981
876 273
877 878
878 498
879 21
880 57
881 14
881 274
881 3468
883 1375
884 4
884 12
884 14
884 33
884 297
884 450
885 1
885 82
885 204
885 273
885 421
885 729
885 778
885 1196
885 2109
885 2445
885 3204
885 3493
885 4230
885 4743
885 4889
885 5223
885 6240
885 6410
886 706
887 48
888 279
889 16
889 33
889 805
889 2990
889 3194
889 7206
890 641
891 1
891 4
891 48
891 86
891 180
891 213
891 625
891 634
891 820
891 1383
891 1538
891 1625
891 1701
891 2296
891 2300
891 2502
891 5897
892 377
893 14
894 65
894 198
894 895
894 912
894 944
894 1128
894 1160
894 1585
894 1931
894 2023
894 3710
894 5876
894 5942
894 6679
896 79
896 109
896 273
896 703
896 1458
896 1571
896 1652
896 2818
896 2889
896 5422
897 297
898 1
898 6
898 14
898 48
898 57
898 64
898 180
898 204
898 238
898 644
898 755
898 957
898 975
898 1102
898 2213
898 2788
898 3386
898 4449
898 4593
898 5995
898 6485
898 6530
898 6535
898 6565
898 6989
898 6991
898 7159
900 48
900 729
900 1313
901 40
901 902
902 128
903 904
905 64
905 2254
906 115
906 264
906 907
906 1284
906 1350
906 1634
906 1644
906 3281
906 3286
906 3348
906 3517
906 3627
906 3653
906 4038
906 5060
906 6508
906 6511
906 6571
906 6681
906 6767
907 273
907 297
908 14
908 836
908 4992
909 7
909 58
909 434
909 472
909 622
909 701
909 789
909 1331
909 1357
909 1565
909 3408
909 3572
909 3668
909 4132
909 6376
909 6817
909 6861
910 1
910 48
910 114
910 180
910 206
910 472
910 634
910 644
910 906
910 911
910 913
910 1321
910 1350
910 1402
910 1708
910 2215
910 3140
910 3154
910 3155
910 3226
910 3275
910 3348
910 3429
910 3473
910 3540
910 3579
910 3662
910 3713
910 3718
910 3770
910 3797
910 4371
910 4951
910 5499
910 6374
910 6393
910 6399
910 6494
910 6510
910 6511
910 6524
910 6721
910 6743
910 6864
910 7105
910 7125
911 894
912 14
913 4
913 14
913 914
913 989
913 1909
913 2736
914 12
915 14
917 14
918 106
918 441
919 4
919 6
919 9
919 16
919 64
919 73
919 145
919 729
919 1183
919 2711
919 2910
919 3022
919 4415
919 4547
919 5003
919 5553
919 6710
919 6749
919 7463
919 7843
919 8041
920 26
920 5889
921 14
922 274
923 924
924 5916
925 926
926 927
927 1
927 26
927 54
927 64
927 154
927 498
927 928
927 5454
927 5679
927 5888
927 6882
927 8236
928 29
928 173
928 180
929 583
929 930
930 195
930 6267
931 203
931 204
931 469
931 621
932 4
932 14
932 933
932 967
932 2368
932 5311
933 4
933 204
934 57
934 274
934 817
934 935
934 1640
935 16
936 15
936 180
936 1307
936 4171
936 4188
936 4788
937 938
937 2751
937 4165
937 5326
938 4699
939 14
939 255
940 57
940 64
940 220
940 3121
940 3363
941 938
942 33
942 57
942 976
942 1338
943 0
943 21
943 273
943 2194
943 2325
943 6484
943 7103
944 21
944 57
944 204
944 288
944 957
945 14
945 44
945 57
945 64
945 221
945 496
945 820
945 2725
945 2726
945 3942
945 6726
947 180
947 441
947 2636
947 3544
947 6663
948 64
948 79
948 406
948 2431
948 6706
950 14
950 64
950 188
950 729
950 951
950 3934
952 1
952 6
952 29
952 64
952 189
952 472
952 5517
952 5779
953 14
953 195
954 16
954 21
954 47
954 128
955 12
955 16
955 386
955 591
955 613
955 625
956 957
957 14
957 16
957 21
957 26
957 33
957 64
957 75
957 114
957 189
957 204
957 221
957 237
957 251
957 386
957 419
957 771
957 896
957 933
957 979
957 1013
957 1249
957 1301
957 1611
957 1618
957 1703
957 2024
957 2045
957 2551
957 3135
957 3525
957 3537
957 3654
957 4005
957 4072
957 4183
957 4284
957 4660
957 4811
957 5131
957 5381
957 5826
958 938
958 2232
958 2502
958 5169
959 236
959 242
959 247
959 337
959 359
959 960
959 1142
959 1584
959 2470
959 3860
960 14
960 16
960 19
960 33
960 44
960 57
960 64
960 82
960 148
960 204
960 237
960 274
960 1717
960 1945
960 2250
960 2251
960 2332
960 4671
960 6932
960 7557
961 14
961 78
961 79
961 189
961 195
961 962
961 1869
961 1900
961 2030
961 2355
961 6785
961 8074
961 8090
962 26
963 12
964 57
965 5326
966 40
966 48
966 128
966 173
966 213
966 625
966 995
966 1979
966 1983
966 4176
967 64
968 273
968 969
968 1458
968 1648
968 4793
968 5728
969 64
969 3682
970 64
970 258
970 498
971 40
971 48
972 47
973 12
973 14
974 14
975 79
975 196
975 464
975 533
975 633
975 646
975 1202
975 1371
975 1681
975 2096
975 3972
975 3973
975 4190
975 4764
975 4794
975 5761
976 6
976 14
976 122
976 148
976 180
976 238
976 704
976 1012
976 1196
976 1419
976 1459
976 1661
976 1779
976 2408
976 3733
976 4157
976 5916
976 7304
976 8081
977 4
978 3101
979 82
979 109
979 172
979 273
979 703
979 980
979 1458
979 7357
980 26
980 199
980 720
980 1916
980 3787
980 4458
980 5802
981 6
981 16
981 33
981 64
981 258
981 982
981 2218
981 4083
981 5491
982 12
982 33
982 40
982 64
982 258
982 517
982 966
982 1020
983 12
984 14
984 57
985 4
985 14
985 57
986 33
987 937
987 985
987 988
987 1691
987 2174
987 3550
988 4
988 14
988 231
988 274
988 378
988 729
988 4797
988 4980
988 5502
988 6542
990 195
990 1424
990 2452
990 4447
990 5150
991 16
992 14
993 48
993 64
993 180
993 204
993 5118
994 4
995 14
995 8305
996 894
996 997
996 4597
997 944
998 4
998 6
998 7797
1000 21
1001 14
1001 1002
1002 1003
1002 2804
1003 258
1003 498
1004 14
1004 1005
1004 2733
1004 2925
1005 12
1005 47
1006 1007
1007 1008
1008 644
1008 1009
1008 2737
1008 4748
1011 195
1012 1
1012 64
1012 789
1013 273
1013 703
1013 1458
1014 14
1014 57
1014 1015
1014 2493
1014 8001
1016 12
1016 180
1016 966
1017 4
1017 14
1017 64
1018 114
1018 251
1018 1398
1018 3502
1018 3949
1019 1020
1020 498
1021 99
1022 398
1022 1298
1022 1527
1022 2557
1022 4320
1023 16
1023 26
1023 45
1023 82
1023 109
1023 141
1023 273
1023 370
1023 421
1023 433
1023 644
1023 809
1023 897
1023 1024
1023 1308
1023 2753
1023 2991
1023 3870
1023 4313
1023 5041
1023 5923
1023 6800
1023 7445
1024 1
1024 40
1024 64
1024 99
1024 180
1024 262
1024 431
1024 450
1024 625
1024 982
1024 1313
1024 1349
1024 3086
1024 3307
1025 14
1026 14
1026 40
1026 47
1027 14
1027 57
1027 7147
1028 4
1029 1030
1030 14
1031 47
1032 14
1032 47
1032 57
1032 1196
1033 1
1033 4
1033 180
1033 204
1033 421
1033 703
1033 755
1033 1034
1033 1285
1033 1399
1033 1578
1033 1797
1033 2818
1033 2938
1033 3049
1033 3257
1033 3266
1033 5643
1033 6736
1033 7131
1033 7539
1034 26
1034 64
1034 180
1034 258
1034 809
1034 3950
1034 4057
1034 7040
1035 64
1037 258
1038 48
1038 1512
1038 6487
1039 14
1039 33
1039 57
1039 1540
1039 2895
1039 4736
1040 47
1041 1281
1041 3082
1041 5682
1041 7684
1042 6
1042 14
1042 48
1042 64
1042 204
1043 4
1043 12
1043 14
1043 16
1043 195
1043 297
1043 1512
1043 4902
1043 8151
1044 195
1044 7796
1045 14
1045 1973
1045 2189
1045 5396
1046 1047
1046 1160
1046 2320
1046 2358
1046 2944
1046 6132
1046 6438
1046 6884
1047 251
1048 1049
1048 7459
1049 64
1050 251
1050 1561
1051 1052
1051 1540
1051 2689
1051 4913
1051 6965
1051 6971
1052 1053
1053 14
1054 1055
1055 109
1055 187
1055 204
1055 221
1055 1056
1056 113
1057 14
1058 14
1058 498
1058 1059
1059 48
1059 79
1060 1061
1061 14
1062 8262
1063 1064
1063 6193
1063 6403
1063 6693
1064 14
1064 1015
1065 14
1065 16
1065 33
1065 57
1065 75
1065 221
1065 347
1065 729
1065 812
1065 1033
1065 1066
1065 3044
1065 3281
1065 3412
1065 5414
1065 5546
1066 14
1066 64
1068 1069
1071 99
1072 1073
1073 297
1074 12
1075 1076
1077 14
1077 969
1077 1078
1077 1578
1077 1618
1077 2682
1077 2725
1077 3530
1077 3689
1077 3783
1077 4099
1077 7495
1077 7902
1078 6
1078 1079
1079 14
1079 33
1079 1080
1079 1314
1079 1397
1079 6186
1080 729
1080 2052
1081 14
1082 16
1083 1
1083 14
1083 33
1083 57
1083 274
1083 729
1083 2410
1083 5459
1083 5582
1083 7360
1083 7499
1085 79
1085 167
1085 377
1085 2889
1085 2959
1086 14
1087 1088
1088 14
1088 40
1088 57
1088 114
1088 258
1088 2820
1088 3693
1089 64
1089 1090
1090 4
1090 12
1090 16
1092 29
1092 173
1093 424
1093 805
1093 1094
1093 1122
1095 14
1096 14
1098 1099
1099 14
1100 14
1100 1101
1101 33
1101 258
1102 4
1102 64
1102 258
1102 1618
1103 14
1104 33
1106 14
1107 14
1108 593
1109 14
1109 57
1109 64
1109 114
1109 7846
1110 1111
1111 1112
1112 4
1112 14
1112 47
1112 1023
1112 6079
1112 6244
1112 8132
1113 1114
1114 14
1114 21
1114 33
1114 57
1114 64
1114 5947
1115 64
1115 273
1116 60
1116 79
1117 33
1117 884
1117 1050
1117 1236
1117 1443
1117 1508
1117 1786
1117 2640
1117 3457
1117 3891
1117 4189
1117 4552
1117 4983
1117 5113
1117 5449
1117 6085
1117 6089
1117 6184
1117 6318
1117 7437
1117 7500
1117 7814
1117 7912
1118 79
1120 6
1120 109
1120 257
1120 273
1120 889
1120 1345
1121 47
1121 386
1123 14
1125 16
1125 33
1126 386
1127 14
1128 14
1128 33
1128 40
1128 57
1128 64
1128 115
1128 195
1128 203
1128 221
1128 251
1128 360
1128 497
1128 896
1128 1640
1128 2164
1128 3499
1128 3501
1128 3704
1128 3732
1128 3763
1128 3857
1129 12
1129 424
1129 1130
1130 57
1130 2373
1131 14
1132 204
1134 14
1134 3628
1135 297
1137 12
1138 48
1139 114
1139 1140
1139 4030
1139 6283
1139 7371
1140 33
1140 729
1140 7317
1141 1142
1142 14
1142 246
1142 2227
1142 3346
1142 3350
1142 3379
1143 386
1144 14
1144 546
1145 1146
1146 16
1146 33
1146 64
1146 258
1146 402
1146 1701
1146 2319
1146 4836
1147 16
1147 64
1149 79
1149 1150
1149 1676
1149 2322
1150 6
1150 14
1150 79
1150 180
1151 14
1151 204
1152 1153
1153 64
1154 16
1155 498
1155 501
1156 57
1158 79
1158 154
1158 746
1158 766
1158 1920
1158 2113
1158 4253
1158 4862
1158 5369
1158 6763
1159 14
1160 14
1160 33
1160 64
1160 75
1160 3412
1160 3954
1160 8138
1161 1162
1162 47
1164 729
1165 180
1165 1166
1165 1561
1166 33
1167 1168
1168 1169
1170 21
1170 64
1170 1758
1171 4
1171 14
1171 195
1171 274
1171 5032
1174 57
1174 1175
1176 729
1177 14
1177 64
1177 172
1178 1
1179 1180
1179 5102
1180 1181
1182 33
1182 1183
1183 16
1183 47
1183 258
1185 729
1187 204
1188 14
1189 33
1190 632
1191 38
1191 64
1191 982
1192 1
1192 26
1192 33
1192 44
1192 82
1192 172
1192 180
1192 273
1192 497
1192 706
1192 809
1192 1458
1192 1750
1192 2259
1192 2958
1192 2960
1192 3856
1192 3870
1192 5961
1193 638
1193 720
1195 213
1195 1196
1196 14
1196 40
1196 180
1196 293
1196 321
1196 358
1196 975
1196 1245
1196 1804
1196 1838
1196 2513
1196 2695
1196 3163
1196 3185
1196 3353
1196 3381
1196 3616
1196 3782
1196 4201
1196 4505
1196 4568
1196 5367
1196 5425
1196 6162
1196 6756
1196 7956
1196 8299
1197 64
1197 79
1197 189
1197 377
1197 827
1198 12
1198 625
1199 828
1199 1083
1199 1200
1199 1825
1199 3283
1199 4189
1199 4704
1199 7708
1200 221
1201 60
1201 64
1201 195
1201 263
1201 297
1201 812
1201 849
1201 1429
1201 2694
1201 3042
1201 3254
1201 5763
1201 6162
1201 6647
1201 7021
1201 7380
1202 584
1203 4
1203 498
1204 9
1204 595
1204 1206
1205 3809
1205 3810
1205 3811
1205 5238
1205 6102
1207 14
1207 60
1209 64
1210 14
1210 1211
1211 12
1211 846
1212 40
1212 1993
1213 709
1214 4
1215 1216
1215 2030
1216 12
1217 33
1217 48
1217 5378
1217 5987
1217 6212
1218 34
1218 195
1219 47
1219 195
1219 203
1219 377
1219 1772
1219 7515
1220 14
1222 1223
1224 14
1225 189
1226 498
1228 1229
1229 4
1229 3236
1230 57
1231 33
1231 187
1231 386
1231 2619
1232 1233
1233 14
1234 1235
1236 114
1236 957
1236 1237
1236 8094
1237 729
1238 14
1239 64
1240 1147
1241 12
1241 1242
1241 1504
1241 1553
1241 1595
1241 5912
1242 4
1242 14
1242 64
1242 274
1243 54
1243 704
1243 1244
1243 1357
1243 2032
1244 16
1244 644
1245 4
1245 12
1245 33
1245 40
1245 56
1245 1833
1245 6425
1246 1247
1247 498
1248 14
1248 279
1249 1
1249 12
1249 204
1249 498
1249 709
1249 1583
1250 6
1251 1252
1251 1445
1251 3873
1253 1344
1253 1986
1253 6007
1253 6244
1254 114
1255 4
1255 14
1255 251
1255 2685
1256 4
1256 64
1256 204
1256 258
1256 2096
1256 2936
1256 3196
1256 4474
1258 1259
1259 1260
1260 809
1260 1261
1260 5829
1261 64
1262 33
1264 16
1264 38
1264 114
1264 221
1264 251
1264 485
1264 634
1264 702
1264 720
1264 1798
1264 3413
1264 3706
1264 5870
1264 5976
1264 7231
1264 7409
1265 48
1266 14
1266 729
1267 180
1267 273
1268 14
1268 180
1270 48
1272 33
1274 12
1274 48
1274 57
1274 60
1274 204
1274 258
1274 4713
1274 8166
1275 1276
1276 12
1277 1
1278 14
1278 16
1278 33
1278 48
1278 180
1278 3645
1280 14
1280 64
1280 425
1281 14
1281 75
1281 83
1282 1283
1283 195
1284 45
1284 79
1284 172
1284 1276
1284 1285
1285 297
1285 5833
1286 4
1286 14
1286 57
1286 1799
1286 2359
1287 33
1288 4
1288 12
1290 38
1291 16
1292 756
1292 3870
1293 1294
1293 3563
1294 14
1295 1296
1296 1205
1297 1
1297 4
1297 48
1297 180
1297 740
1297 779
1298 75
1298 114
1298 274
1299 238
1299 1300
1300 6830
1301 4
1301 6
1301 180
1301 189
1301 196
1301 204
1301 238
1301 262
1301 437
1301 441
1301 442
1301 450
1301 1313
1301 1497
1301 1634
1301 1699
1301 1931
1301 2346
1301 2538
1301 3041
1301 4025
1301 4438
1301 5478
1301 5912
1301 6891
1301 7284
1302 16
1302 203
1302 771
1303 6
1303 14
1303 180
1303 406
1303 8030
1305 1
1305 4
1305 54
1305 64
1305 204
1305 367
1305 625
1305 2828
1305 7082
1306 16
1306 114
1306 258
1307 56
1308 6
1308 14
1308 33
1308 48
1308 57
1308 204
1308 346
1308 864
1308 1196
1308 1835
1308 2335
1308 3190
1308 3259
1308 4549
1308 7839
1309 221
1310 1311
1311 12
1311 48
1312 14
1313 236
1313 244
1313 273
1313 281
1313 452
1313 495
1313 499
1313 831
1313 853
1313 960
1313 973
1313 1466
1313 1584
1313 1702
1313 2088
1313 2651
1313 2686
1313 3080
1313 3308
1313 3860
1313 3980
1313 4299
1313 4355
1313 4640
1313 5015
1313 5021
1313 6363
1313 6918
1313 7868
1315 6
1315 1316
1315 4415
1315 7635
1316 40
1316 450
1316 784
1317 14
1317 16
1317 33
1317 57
1317 274
1317 729
1317 4916
1317 5175
1317 5393
1317 6048
1318 1319
1319 33
1319 297
1320 14
1320 40
1320 57
1320 64
1320 919
1320 4270
1321 273
1321 421
1321 3469
1322 64
1323 48
1325 441
1326 33
1328 12
1328 14
1328 1408
1329 180
1329 1330
1329 3229
1330 14
1331 1565
1331 6525
1333 524
1333 831
1333 1174
1333 5030
1334 154
1335 297
1336 33
1336 64
1336 4412
1337 1
1337 12
1337 64
1337 1338
1337 3295
1337 8295
1338 6
1338 146
1338 2725
1339 64
1340 195
1342 251
1342 581
1342 1596
1343 421
1343 3210
1343 8174
1344 33
1344 173
1344 809
1344 3033
1344 3072
1344 3575
1344 3981
1344 4001
1344 4033
1344 4549
1345 1
1345 12
1345 14
1345 26
1345 57
1345 64
1345 180
1345 187
1345 263
1345 632
1345 634
1345 758
1345 1400
1345 2169
1345 2255
1345 2318
1345 2385
1345 3616
1345 5149
1345 5159
1345 5246
1345 6627
1346 14
1346 26
1346 48
1346 75
1346 95
1346 114
1346 203
1346 221
1346 240
1346 251
1346 257
1346 349
1346 363
1346 419
1346 702
1346 860
1346 896
1346 979
1346 1344
1346 1347
1346 1388
1346 1465
1346 1500
1346 1571
1346 1640
1346 1843
1346 2045
1346 2204
1346 2212
1346 2240
1346 2261
1346 2419
1346 2536
1346 2912
1346 3141
1346 3432
1346 3614
1346 3671
1346 4024
1346 4303
1346 5721
1346 7825
1346 8144
1346 8264
1347 1348
1349 495
1349 589
1349 1363
1349 1466
1349 2108
1349 3122
1349 3143
1349 4074
1349 4285
1349 6395
1350 6
1350 898
1350 1351
1350 1479
1350 4404
1350 6365
1350 7070
1350 7107
1351 6
1351 189
1352 12
1352 6049
1353 14
1354 273
1355 44
1355 779
1356 57
1356 114
1356 1357
1356 7296
1357 4
1357 14
1357 57
1357 212
1357 441
1357 445
1357 676
1357 1201
1357 1565
1357 3945
1358 1359
1360 273
1361 64
1363 221
1363 1526
1363 6479
1364 173
1365 79
1365 195
1366 1367
1366 3335
1367 12
1367 33
1368 152
1368 195
1368 1860
1368 4059
1369 1370
1370 64
1371 4
1371 14
1371 26
1371 79
1371 171
1371 189
1371 542
1371 632
1371 788
1371 804
1371 1618
1371 1752
1371 2620
1371 4205
1371 4312
1371 7177
1372 114
1372 957
1373 1374
1375 4
1375 14
1375 1624
1375 6738
1376 820
1376 1377
1377 14
1377 2254
1378 4
1378 12
1378 40
1378 1461
1378 1529
1379 221
1379 1380
1381 4469
1382 1383
1383 68
1383 828
1383 960
1383 1584
1383 2088
1383 2102
1383 2460
1383 2509
1383 2783
1383 3430
1383 4563
1383 4675
1383 4680
1383 4864
1383 6550
1384 252
1385 227
1385 424
1385 434
1385 1017
1385 1368
1385 1386
1385 1783
1385 2471
1385 2922
1385 3619
1385 3891
1385 4052
1385 4132
1385 4259
1385 4338
1385 5190
1385 7122
1387 4459
1388 64
1388 297
1388 501
1389 3239
1389 3756
1390 33
1390 79
1390 1569
1392 450
1393 14
1393 274
1393 1667
1394 1193
1395 14
1395 114
1395 447
1395 792
1395 1650
1395 3728
1395 3730
1396 273
1396 420
1396 3084
1397 6
1397 12
1397 14
1397 16
1397 26
1397 33
1397 44
1397 47
1397 48
1397 53
1397 64
1397 75
1397 99
1397 114
1397 136
1397 195
1397 221
1397 237
1397 251
1397 257
1397 258
1397 297
1397 406
1397 638
1397 804
1397 943
1397 955
1397 976
1397 1192
1397 1308
1397 1429
1397 1618
1397 1640
1397 1800
1397 1972
1397 2150
1397 2190
1397 2269
1397 2277
1397 2281
1397 2305
1397 2307
1397 2328
1397 2352
1397 2823
1397 2909
1397 2928
1397 3032
1397 3869
1397 4572
1397 7210
1398 147
1398 180
1398 280
1398 1399
1398 2448
1399 1
1399 79
1399 204
1399 264
1399 1400
1400 4
1400 14
1400 180
1400 2351
1400 4148
1401 273
1402 634
1402 1345
1403 1
1403 1404
1404 6
1404 14
1404 29
1404 40
1404 729
1405 4
1405 57
1405 2546
1405 2893
1406 203
1406 251
1406 297
1406 955
1406 1767
1407 64
1407 258
1407 1408
1408 6
1408 9
1408 48
1408 82
1408 189
1408 1777
1408 2357
1408 5431
1409 14
1410 64
1410 1286
1411 6414
1412 64
1413 57
1413 114
1414 4
1414 12
1414 14
1414 26
1414 57
1414 64
1414 7700
1415 64
1416 4
1416 14
1416 57
1416 195
1416 257
1416 919
1416 5759
1417 29
1418 40
1418 439
1419 12
1419 13
1419 16
1419 33
1419 480
1419 498
1419 828
1419 842
1419 2514
1419 3074
1419 3191
1419 4696
1419 5423
1420 1405
1421 14
1421 57
1421 152
1421 702
1421 864
1421 962
1421 1205
1421 2355
1421 2406
1421 5546
1423 4
1423 14
1423 57
1423 231
1423 433
1423 729
1423 1640
1423 2223
1423 2493
1423 3341
1423 7472
1424 14
1424 64
1424 386
1424 2393
1425 2679
1426 14
1426 919
1426 2652
1426 2882
1427 12
1427 14
1427 79
1427 4569
1427 7140
1428 114
1428 221
1428 919
1429 1430
1429 1566
1429 1603
1429 2106
1429 2169
1429 3265
1429 3531
1429 5502
1429 5683
1429 6236
1431 4
1432 57
1432 1433
1432 1441
1433 14
1434 1435
1436 195
1436 1434
1437 1397
1437 2418
1438 12
1438 64
1438 258
1438 1936
1439 273
1440 4
1440 14
1440 57
1440 195
1442 203
1443 4
1443 14
1443 33
1443 221
1443 498
1444 14
1444 274
1445 141
1446 1447
1446 4976
1447 14
1448 47
1448 114
1448 3998
1449 19
1450 14
1452 33
1452 1453
1454 2668
1455 1456
1456 16
1456 26
1456 809
1456 981
1456 6874
1456 6925
1457 1
1457 180
1457 187
1457 1395
1458 6
1458 16
1458 48
1458 55
1458 64
1458 82
1458 420
1458 440
1458 460
1458 703
1458 809
1458 906
1458 910
1458 980
1458 1203
1458 1411
1458 1652
1458 1788
1458 2023
1458 2818
1458 3451
1458 3522
1458 4222
1458 5160
1458 6905
1458 8303
1459 12
1459 14
1461 237
1461 927
1461 7015
1462 4
1462 12
1462 14
1462 26
1462 33
1462 79
1462 934
1462 1618
1462 8286
1463 1641
1464 33
1465 1
1465 128
1466 14
1466 16
1466 57
1466 64
1466 1562
1466 1939
1466 6643
1467 14
1467 497
1468 21
1468 1706
1469 1404
1470 14
1471 64
1472 40
1473 1474
1475 45
1475 2322
1476 48
1477 14
1477 114
1478 1359
1479 14
1479 227
1479 633
1479 1156
1479 1210
1479 1480
1479 1572
1480 1481
1481 26
1482 255
1483 4
1483 26
1483 33
1483 57
1483 180
1483 297
1483 995
1483 1512
1483 2213
1483 2337
1484 4
1484 14
1484 21
1484 2925
1484 3206
1486 14
1486 1487
1488 180
1488 464
1489 95
1490 1491
1490 2904
1492 1493
1494 632
1494 3204
1495 14
1496 1301
1497 148
1497 173
1497 2270
1498 1499
1498 2199
1498 7342
1499 8
1499 47
1499 114
1499 195
1499 2134
1499 7194
1500 4
1500 6
1500 12
1500 172
1500 287
1500 364
1500 367
1500 650
1500 665
1500 693
1500 1599
1500 1752
1500 6934
1501 14
1501 16
1501 460
1501 702
1501 1391
1501 2493
1501 6305
1502 33
1502 47
1502 5857
1503 147
1505 1
1505 64
1506 4
1507 115
1507 203
1507 209
1507 1685
1507 2488
1507 6532
1508 12
1508 16
1508 7824
1509 258
1509 338
1510 367
1512 1
1512 48
1512 128
1512 180
1512 213
1512 350
1512 450
1512 644
1512 719
1512 966
1512 1405
1512 1513
1512 2931
1512 4713
1514 1515
1515 16
1515 57
1516 1517
1517 33
1517 1518
1517 4289
1518 1519
1519 79
1520 1521
1521 1522
1522 26
1522 40
1522 2389
1523 258
1524 14
1525 40
1526 14
1527 4
1527 14
1527 57
1527 274
1527 729
1527 1655
1527 2359
1527 2627
1527 2629
1527 3303
1527 5234
1528 195
1528 203
1528 221
1528 297
1528 3044
1529 14
1529 7556
1530 1
1531 338
1531 351
1531 1532
1531 3414
1532 47
1532 57
1532 64
1532 180
1532 894
1532 1673
1532 1717
1533 352
1535 1536
1537 14
1537 2439
1538 1
1538 29
1538 187
1538 381
1538 1939
1538 3622
1538 5912
1539 1540
1540 14
1540 48
1540 114
1540 1541
1540 2684
1540 7565
1541 14
1542 498
1543 57
1543 1544
1545 1546
1547 14
1547 1548
1547 7026
1547 7397
1548 60
1549 14
1549 195
1549 406
1551 75
1552 729
1553 173
1554 16
1554 47
1555 1556
1557 16
1559 79
1559 1313
1560 1561
1560 5634
1561 4
1561 14
1562 48
1562 92
1562 148
1562 421
1562 2189
1562 2906
1562 3081
1562 3564
1562 3916
1562 4272
1562 5120
1562 5200
1562 5228
1562 5260
1562 5553
1562 5675
1562 6301
1562 6728
1562 7153
1562 7334
1562 7432
1562 7455
1562 7735
1562 7867
1562 7931
1564 4206
1565 14
1565 21
1565 253
1565 957
1565 1264
1565 4220
1565 6327
1565 6365
1566 14
1568 29
1568 47
1570 367
1570 1571
1571 196
1571 756
1571 809
1571 1196
1571 1201
1571 1336
1571 1371
1571 1379
1571 1443
1571 1479
1571 2379
1571 2490
1571 2614
1571 2848
1571 3036
1571 3097
1571 7121
1572 1573
1573 14
1575 12
1575 64
1576 1577
1577 729
1578 14
1578 247
1578 297
1579 7517
1580 1
1580 12
1580 16
1580 29
1580 47
1580 48
1580 79
1580 82
1580 148
1580 180
1580 258
1580 297
1580 426
1580 450
1580 467
1580 864
1580 1440
1580 1639
1580 1727
1580 1950
1580 2106
1580 2445
1580 3172
1580 3384
1580 3510
1580 3626
1580 3790
1580 3889
1580 4477
1580 5797
1580 6929
1581 79
1581 6705
1582 33
1583 247
1583 337
1583 338
1583 351
1583 1142
1583 1584
1583 2366
1584 1
1584 14
1584 29
1584 33
1584 40
1584 57
1584 64
1584 82
1584 187
1584 237
1584 804
1585 16
1585 6801
1586 14
1586 79
1586 114
1586 1562
1586 5887
1586 7321
1587 79
1587 1588
1589 1
1589 12
1589 14
1589 47
1589 57
1589 180
1589 957
1589 1590
1589 2643
1589 3744
1591 14
1591 122
1591 729
1592 991
1593 33
1593 3926
1596 47
1597 1350
1597 2479
1597 3737
1597 6292
1598 273
1598 1090
1598 1351
1598 3700
1599 47
1599 891
1600 1385
1600 1601
1601 1441
1601 1561
1601 1602
1601 3150
1601 4468
1602 99
1603 40
1604 4
1604 1619
1605 1606
1605 4634
1606 21
1607 4
1607 6
1607 14
1607 16
1607 40
1607 64
1607 180
1607 238
1607 3580
1607 5617
1608 2099
1609 1610
1610 1611
1611 14
1611 60
1611 75
1611 172
1611 1612
1612 6
1612 204
1612 1723
1613 14
1613 3225
1614 14
1616 576
1616 2510
1616 5747
1616 7599
1617 4891
1617 5018
1617 5304
1617 6555
1618 16
1618 26
1618 45
1618 54
1618 172
1618 254
1618 258
1618 273
1618 421
1618 809
1618 993
1618 1604
1618 1642
1618 1752
1618 2152
1618 2236
1618 2458
1618 3028
1618 3137
1618 4000
1618 5074
1618 5282
1618 5545
1618 6321
1618 7359
1618 7453
1619 1620
1619 7734
1620 1621
1621 297
1622 258
1623 115
1623 1624
1623 7595
1624 26
1624 64
1624 195
1624 6700
1624 6717
1625 1
1625 14
1625 180
1625 521
1625 1109
1625 1812
1625 2377
1625 2480
1625 2862
1625 3006
1625 3166
1625 4495
1625 4500
1625 4626
1625 6543
1625 6918
1627 1628
1628 64
1628 180
1628 2932
1629 498
1630 47
1631 809
1632 33
1633 45
1633 79
1633 109
1633 180
1633 441
1633 4635
1633 5912
1634 1
1634 79
1635 1484
1636 1033
1636 4417
1636 7692
1637 47
1638 64
1638 407
1638 1681
1638 2872
1638 5391
1639 47
1640 6
1640 12
1640 14
1640 82
1640 154
1640 172
1640 273
1640 293
1640 1404
1640 1641
1640 2283
1640 2289
1640 2473
1640 2919
1640 3422
1640 3501
1640 3510
1640 3564
1640 6760
1641 14
1641 33
1641 64
1641 258
1642 6
1642 204
1643 203
1644 14
1645 21
1647 180
1647 223
1647 3694
1648 16
1648 64
1648 2186
1649 82
1650 1651
1650 3063
1651 896
1652 891
1653 21
1653 2819
1655 1607
1655 1656
1655 2152
1655 7261
1655 7744
1656 55
1656 221
1656 258
1657 1737
1658 1659
1658 7141
1658 7544
1658 8097
1659 1465
1660 195
1662 47
1662 257
1662 459
1664 14
1665 6040
1666 450
1667 1668
1668 1669
1668 3244
1668 3697
1668 4225
1669 79
1669 421
1669 966
1669 1571
1670 6
1670 16
1670 64
1670 274
1670 729
1671 1697
1672 227
1672 464
1672 633
1672 1045
1672 1336
1672 1345
1672 1527
1672 1691
1672 2039
1672 2826
1672 3290
1672 5848
1673 1
1673 73
1673 172
1673 274
1673 2432
1673 2466
1675 273
1676 4
1676 14
1676 47
1676 64
1676 187
1676 220
1676 377
1676 406
1676 704
1676 1196
1676 1948
1676 2786
1676 7899
1677 4
1677 14
1677 40
1677 57
1677 1684
1678 14
1678 221
1680 14
1680 64
1681 14
1681 1332
1681 1682
1681 1973
1681 3398
1683 6
1683 14
1683 40
1683 167
1683 421
1683 3772
1683 5042
1683 5061
1683 5271
1683 5362
1683 6614
1683 7925
1685 1
1685 12
1685 14
1685 64
1685 297
1685 377
1685 1612
1687 1688
1688 14
1689 1562
1689 1690
1691 14
1691 29
1691 57
1691 251
1691 274
1691 632
1691 885
1691 2166
1691 2169
1692 48
1693 64
1693 1695
1693 1696
1694 26
1694 79
1694 128
1694 2392
1694 3254
1695 60
1695 5567
1697 204
1697 498
1697 919
1697 3407
1697 5016
1697 6281
1697 6282
1697 7028
1697 8019
1697 8092
1697 8217
1698 8086
1699 1
1700 367
1700 737
1700 881
1700 1691
1700 3268
1700 4054
1701 33
1701 247
1701 338
1701 359
1701 668
1701 960
1701 1580
1701 1584
1701 1702
1701 2244
1701 2686
1701 4640
1701 5849
1701 5855
1701 6285
1702 16
1702 33
1702 57
1702 114
1702 377
1702 634
1703 64
1704 79
1705 450
1706 180
1708 1709
1709 1710
1711 14
1711 187
1711 195
1712 79
1713 57
1713 274
1714 4
1714 14
1714 57
1714 60
1714 114
1714 221
1714 1715
1714 3237
1714 4016
1715 14
1715 2165
1715 2240
1716 242
1716 247
1716 337
1716 338
1716 351
1716 689
1716 1142
1716 1580
1716 2589
1716 4296
1716 4610
1717 6
1717 12
1717 64
1717 213
1717 257
1717 1716
1717 1718
1717 2227
1717 2332
1717 3415
1717 7887
1719 64
1719 940
1719 7568
1720 297
1720 1512
1720 2976
1721 1722
1722 12
1722 647
1722 1723
1722 2299
1722 2313
1722 6564
1723 1
1723 29
1723 204
1723 542
1723 1346
1723 4133
1723 4258
1723 4762
1723 5696
1724 13
1724 1725
1724 2053
1726 1665
1727 33
1727 180
1727 2265
1727 6120
1728 1729
1728 6298
1729 8020
1730 14
1731 8085
1733 195
1734 12
1735 14
1735 122
1735 1791
1737 4434
1737 8075
1738 64
1738 1739
1739 12
1741 180
1741 238
1742 4
1743 1744
1745 273
1746 14
1746 82
1747 48
1747 4085
1748 1749
1749 14
1750 739
1751 1752
1752 64
1752 152
1752 204
1752 2150
1752 2353
1752 3495
1752 3809
1752 4677
1752 4962
1753 154
1754 1313
1755 1
1755 6
1755 19
1755 48
1755 53
1755 82
1755 86
1755 128
1755 136
1755 173
1755 180
1755 187
1755 189
1755 238
1755 397
1755 625
1755 647
1755 723
1755 910
1755 2206
1755 2602
1755 4415
1755 6526
1756 1757
1756 5945
1757 180
1758 1759
1759 16
1760 557
1761 367
1761 6031
1762 14
1763 16
1763 64
1763 258
1765 1766
1766 14
1766 187
1767 1
1767 12
1767 60
1767 501
1767 4505
1767 7323
1769 48
1769 420
1769 450
1769 1400
1769 1770
1769 4082
1769 6727
1769 6927
1770 79
1771 188
1772 95
1772 180
1772 273
1772 433
1772 2144
1772 4388
1772 4397
1772 5937
1772 6662
1772 7570
1772 8287
1773 14
1775 64
1775 4583
1776 99
1776 804
1779 255
1779 1780
1780 1781
1781 274
1783 934
1784 48
1785 1917
1786 4
1786 14
1786 64
1786 498
1786 6280
1788 87
1788 1789
1788 5016
1789 406
1790 1
1790 729
1793 1794
1794 12
1795 1252
1796 297
1796 894
1796 3142
1797 1
1797 29
1797 47
1797 377
1797 891
1798 14
1798 79
1798 145
1798 273
1798 709
1798 729
1798 1612
1798 1799
1798 2205
1798 3093
1798 4992
1798 5479
1799 386
1800 274
1800 647
1800 8088
1801 1802
1803 14
1804 40
1804 1805
1805 48
1807 55
1807 1512
1808 1
1808 14
1808 33
1808 57
1808 60
1808 64
1808 453
1808 1428
1808 1809
1808 1926
1808 1986
1808 2022
1808 2199
1808 2722
1808 5263
1810 1
1810 237
1810 543
1810 2042
1811 14
1812 4
1812 2559
1813 514
1813 1483
1814 57
1815 1
1815 19
1815 114
1816 57
1816 369
1818 2170
1819 14
1820 1301
1821 4
1821 625
1822 1256
1822 1562
1822 4417
1822 7643
1823 60
1824 14
1825 258
1826 21
1827 14
1829 45
1829 48
1829 79
1829 180
1829 273
1829 498
1829 709
1829 1328
1829 1607
1829 2846
1829 4020
1829 5041
1830 1831
1831 1800
1831 1832
1832 64
1833 33
1834 1308
1835 14
1835 57
1835 64
1835 595
1835 2103
1835 3172
1835 4226
1835 5180
1835 7474
1835 7834
1836 14
1836 57
1836 4363
1837 4
1837 6
1837 38
1837 64
1838 1839
1839 16
1841 1842
1843 21
1843 26
1843 173
1843 180
1843 255
1843 370
1843 5359
1843 7368
1843 7662
1843 8213
1844 114
1844 1305
1845 273
1846 64
1847 1438
1848 14
1850 14
1850 60
1850 257
1850 885
1850 2794
1853 12
1853 152
1854 1855
1855 257
1855 3596
1856 4
1858 12
1858 33
1858 57
1858 126
1858 675
1861 14
1861 1862
1862 47
1863 57
1863 4897
1863 4944
1865 14
1865 21
1865 57
1865 64
1865 1866
1865 2345
1865 4350
1865 5741
1866 12
1867 14
1867 1868
1868 274
1869 14
1870 14
1871 33
1874 64
1875 99
1875 115
1876 14
1876 154
1877 1878
1879 33
1880 33
1882 14
1883 1884
1884 1885
1885 12
1886 258
1887 14
1888 14
1888 64
1888 7480
1889 14
1892 1014
1893 1894
1894 57
1894 8021
1896 26
1896 406
1898 12
1898 28
1900 293
1901 33
1901 1039
1902 14
1905 26
1905 33
1906 14
1907 64
1908 180
1909 26
1909 33
1909 114
1909 1910
1909 3654
1909 4672
1910 498
1911 12
1912 1913
1913 14
1913 33
1914 26
1914 48
1914 53
1914 180
1914 1346
1914 5912
1916 1
1916 64
1916 79
1916 258
1916 377
1917 1934
1917 2514
1918 64
1919 5032
1920 14
1920 115
1920 984
1922 204
1923 1924
1924 14
1926 64
1926 195
1927 33
1927 255
1927 258
1927 720
1927 4309
1927 4337
1929 498
1930 1968
1931 14
1931 16
1931 33
1931 64
1931 729
1931 3903
1931 4583
1933 1
1934 14
1934 57
1935 21
1936 1
1936 29
1936 5549
1937 944
1938 14
1938 47
1938 79
1938 213
1938 267
1938 297
1938 2266
1938 5058
1939 4
1940 14
1940 450
1940 2959
1940 5902
1941 14
1941 297
1942 57
1943 48
1943 180
1943 874
1943 1538
1943 2315
1943 2619
1943 5329
1944 247
1944 338
1944 4610
1945 68
1945 247
1945 351
1945 354
1945 1702
1945 2195
1946 6408
1947 1948
1948 1700
1948 2042
1949 14
1950 60
1950 1697
1950 2047
1950 3087
1950 3258
1950 4966
1950 5010
1950 8197
1951 48
1951 5314
1951 7934
1952 1953
1954 14
1957 14
1958 386
1959 1416
1959 1960
1959 4481
1960 1961
1963 12
1963 14
1963 562
1963 1601
1963 2103
1963 2575
1964 1965
1965 99
1966 64
1966 189
1967 16
1968 82
1968 204
1969 4
1969 287
1969 842
1969 1970
1969 3568
1969 3748
1969 4471
1969 8072
1970 3951
1971 64
1972 109
1972 273
1973 14
1973 173
1973 204
1974 14
1974 64
1974 195
1974 1975
1974 2279
1974 2747
1974 2893
1974 6771
1974 6841
1975 258
1976 1977
1977 33
1977 221
1977 896
1977 1723
1978 154
1979 145
1980 33
1980 57
1980 114
1980 173
1980 274
1980 1618
1980 4065
1981 4
1981 14
1981 1982
1981 6582
1983 421
1983 1571
1984 48
1985 1477
1985 1584
1985 4145
1985 5168
1985 5429
1986 33
1987 4
1987 14
1987 367
1987 2518
1988 1989
1989 14
1989 79
1990 1991
1991 33
1991 48
1991 1992
1992 57
1992 1993
1993 6
1993 704
1994 114
1998 1999
1999 47
2000 2001
2003 48
2004 297
2004 5784
2005 336
2005 481
2005 1835
2005 5698
2005 5724
2006 2007
2007 14
2008 2009
2010 33
2011 14
2012 2013
2013 14
2014 2015
2015 14
2016 12
2017 55
2017 79
2017 4408
2018 14
2018 64
2018 258
2019 2020
2020 14
2021 33
2021 790
2021 7434
2022 33
2023 6
2023 14
2023 57
2023 79
2023 114
2023 189
2023 954
2023 957
2023 2052
2023 5957
2023 6638
2023 7141
2024 6
2024 28
2024 40
2024 172
2024 625
2027 64
2029 195
2030 703
2030 705
2030 1026
2030 2031
2030 3095
2031 16
2032 4
2032 16
2032 2534
2032 3928
2033 729
2033 1612
2033 3886
2033 5773
2034 54
2034 703
2034 704
2034 1599
2034 3771
2034 5239
2036 261
2037 33
2038 14
2039 14
2039 16
2039 26
2039 64
2039 75
2039 221
2039 3337
2039 5175
2039 5608
2039 7392
2040 64
2041 2042
2042 1
2042 48
2042 180
2042 204
2042 252
2042 966
2042 2043
2042 2370
2042 2616
2042 2683
2042 3059
2042 6519
2043 220
2044 273
2045 14
2045 54
2045 64
2045 172
2045 4400
2046 14
2046 40
2046 1352
2047 4
2047 189
2047 195
2047 3682
2049 2050
2050 1344
2051 2052
2052 729
2053 419
2053 2054
2053 5114
2054 2055
2055 258
2056 14
2057 14
2058 2059
2059 2060
2060 2061
2061 2062
2062 14
2064 14
2066 12
2067 14
2067 204
2068 2069
2069 498
2070 33
2070 57
2070 195
2071 1
2072 48
2073 180
2074 957
2074 1242
2074 1976
2076 33
2077 169
2078 14
2078 297
2078 2079
2079 64
2080 1
2081 2082
2082 2083
2083 2084
2084 2085
2085 2086
2086 60
2088 82
2088 5624
2089 2090
2091 64
2091 354
2091 2229
2091 2275
2091 5169
2091 5907
2092 14
2093 4
2093 48
2093 75
2093 258
2093 419
2093 709
2093 1449
2094 12
2094 273
2095 406
2096 14
2096 40
2096 47
2096 75
2097 16
2097 82
2097 625
2098 14
2098 57
2099 14
2099 57
2099 75
2099 152
2099 189
2099 771
2099 820
2099 1772
2099 3599
2100 14
2101 48
2102 4
2102 14
2102 48
2102 297
2102 2412
2102 2704
2103 14
2104 33
2104 57
2104 75
2104 976
2104 2281
2104 5954
2105 26
2105 57
2105 204
2105 498
2105 7220
2106 663
2107 647
2108 48
2108 60
2108 1775
2108 3100
2108 6870
2108 7430
2109 40
2110 180
2110 2971
2111 14
2112 4
2113 14
2113 57
2113 195
2113 1215
2113 2114
2113 6020
2115 33
2116 64
2117 1
2118 33
2118 940
2118 1580
2118 1719
2118 2119
2118 7568
2119 4
2120 1407
2120 1499
2120 7369
2121 1090
2121 3663
2122 273
2123 2124
2123 7777
2124 14
2124 26
2124 99
2124 195
2124 221
2125 64
2125 258
2126 14
2127 1
2127 29
2127 64
2127 173
2127 274
2127 2711
2127 3094
2128 14
2128 64
2128 195
2128 2129
2129 33
2130 14
2131 12
2131 180
2132 64
2133 1499
2134 172
2135 1
2136 57
2137 2138
2138 1695
2139 223
2139 386
2139 891
2139 2213
2140 16
2141 938
2142 3206
2143 2232
2144 64
2144 79
2144 297
2144 2145
2145 16
2145 267
2146 64
2147 14
2147 187
2147 729
2148 180
2148 5935
2150 644
2150 827
2150 1328
2150 1975
2150 2151
2150 2202
2150 4473
2150 7057
2150 7874
2151 16
2152 60
2152 498
2152 3454
2153 2154
2154 2113
2154 3349
2155 115
2156 2157
2157 2158
2158 16
2158 1685
2159 258
2160 1
2160 14
2160 48
2161 14
2161 57
2162 14
2162 2265
2163 4
2163 19
2163 187
2163 441
2163 1704
2164 82
2164 180
2164 364
2164 591
2164 898
2164 1969
2164 2923
2164 6489
2165 14
2165 40
2165 64
2165 3784
2166 180
2167 4
2167 40
2167 64
2167 1512
2167 2253
2168 1
2168 21
2168 47
2168 48
2169 21
2169 4100
2170 14
2171 21
2171 2045
2172 64
2173 498
2173 1457
2174 4
2174 14
2174 33
2174 1562
2174 2284
2174 2669
2174 8224
2174 8256
2175 64
2176 29
2177 79
2178 14
2179 14
2179 57
2179 274
2179 729
2179 1612
2179 3604
2180 14
2180 57
2180 221
2180 2181
2180 2263
2180 7456
2181 16
2182 57
2184 0
2184 1
2184 4
2184 6
2184 12
2184 16
2184 57
2184 64
2184 79
2184 180
2184 204
2184 242
2184 360
2184 498
2184 1297
2184 1512
2184 1907
2184 2257
2184 2322
2184 2951
2185 14
2185 221
2186 242
2186 247
2186 328
2186 337
2186 338
2186 689
2186 960
2186 1580
2187 33
2187 3358
2187 3683
2188 2189
2189 4
2189 12
2189 14
2189 16
2189 180
2189 498
2189 729
2189 2523
2189 4474
2189 5543
2189 5668
2189 7332
2190 47
2191 2192
2192 180
2192 258
2192 3128
2193 14
2193 1977
2193 2199
2193 5992
2194 64
2195 57
2196 82
2196 343
2197 1
2197 48
2197 54
2197 7702
2198 297
2199 26
2199 64
2199 1723
2200 14
2200 57
2200 2201
2201 14
2203 14
2204 2205
2205 14
2205 274
2205 1034
2206 33
2206 64
2206 1023
2206 2207
2206 3537
2208 846
2208 5423
2209 258
2210 406
2211 40
2211 44
2211 195
2211 221
2211 293
2211 1512
2211 1977
2211 2212
2211 2299
2211 2624
2211 5371
2211 7900
2212 6
2212 180
2212 2213
2213 4
2213 14
2213 64
2213 99
2213 237
2213 297
2213 358
2213 898
2213 3956
2213 3974
2213 5700
2214 14
2214 5542
2215 1
2215 273
2215 891
2215 908
2215 2216
2216 12
2216 82
2217 12
2217 14
2218 14
2218 57
2219 33
2219 189
2220 26
2221 33
2221 64
2222 21
2223 14
2223 33
2223 124
2223 4587
2226 247
2226 351
2226 1146
2227 136
2230 247
2230 351
2230 2934
2232 258
2233 247
2234 57
2234 274
2234 987
2234 1618
2235 14
2236 14
2236 64
2236 258
2237 64
2237 940
2237 4163
2238 1395
2239 79
2239 169
2240 498
2240 591
2240 2241
2241 16
2243 210
2244 57
2244 79
2244 804
2245 960
2246 33
2246 64
2246 247
2246 351
2246 689
2246 1470
2246 1584
2246 1702
2246 2244
2246 2686
2246 2849
2247 1
2247 180
2247 804
2247 2505
2248 1977
2249 1717
2249 1769
2249 2194
2250 960
2250 1146
2250 1702
2251 247
2251 1702
2252 172
2253 960
2253 1723
2254 14
2254 57
2256 12
2256 1337
2257 26
2257 64
2258 6
2258 14
2258 79
2258 2259
2258 2415
2258 2526
2258 4071
2259 6
2259 40
2259 180
2259 204
2259 2260
2260 632
2260 2364
2261 16
2261 258
2262 33
2262 64
2262 79
2262 180
2262 221
2262 1723
2263 16
2263 154
2264 14
2264 1977
2264 2338
2265 14
2265 1640
2266 242
2266 247
2266 351
2266 359
2266 2895
2266 4161
2267 351
2267 1580
2267 2286
2269 64
2269 258
2269 6865
2269 7290
2270 14
2270 33
2270 60
2270 2271
2272 1
2272 172
2272 1383
2272 3338
2273 1
2273 48
2273 987
2273 4056
2274 57
2275 14
2275 64
2276 924
2276 7203
2277 128
2278 64
2279 336
2280 4
2280 14
2280 33
2280 600
2280 1033
2280 3022
2280 6720
2281 95
2281 258
2281 2145
2281 3657
2281 4363
2281 6289
2282 26
2282 809
2283 297
2283 386
2284 12
2284 64
2284 2285
2284 7580
2285 2286
2286 4
2286 14
2286 57
2288 33
2288 1618
2288 1640
2288 2312
2289 258
2290 82
2291 14
2291 57
2291 2396
2292 33
2293 12
2293 33
2293 57
2293 79
2293 875
2293 4252
2294 14
2294 638
2294 729
2295 221
2295 758
2295 1125
2295 2722
2296 33
2297 1
2297 14
2298 57
2298 2492
2298 4354
2298 7838
2298 7847
2298 8277
2299 891
2300 33
2301 84
2301 2302
2303 1
2303 6
2303 26
2303 48
2303 180
2304 14
2305 258
2306 84
2307 2308
2308 82
2308 148
2309 1512
2311 632
2311 704
2311 2172
2311 5045
2312 809
2314 64
2315 14
2315 47
2315 48
2315 64
2315 114
2315 195
2315 274
2315 319
2315 1407
2316 381
2317 64
2317 2244
2318 14
2319 351
2319 1702
2319 4161
2320 14
2320 195
2320 215
2320 3836
2320 4587
2321 258
2322 26
2322 114
2322 221
2322 496
2322 943
2322 976
2322 1618
2322 1800
2322 2881
2322 3246
2322 3896
2322 4213
2322 4450
2322 4451
2322 5500
2323 274
2323 472
2324 79
2324 898
2325 258
2326 14
2326 33
2326 148
2326 251
2326 297
2326 1286
2326 2391
2326 2395
2327 64
2328 45
2328 204
2328 7196
2328 7447
2329 274
2330 68
2330 242
2330 247
2330 337
2330 338
2330 2331
2330 3184
2331 1
2331 4
2331 48
2331 57
2331 729
2331 1441
2331 1624
2331 4403
2331 5039
2331 7574
2331 7589
2332 242
2332 960
2332 1146
2332 1584
2332 1702
2333 180
2334 14
2334 33
2336 1146
2337 6
2337 99
2338 2339
2339 64
2340 57
2341 40
2343 2275
2343 5169
2344 47
2344 48
2345 64
2346 180
2346 386
2347 14
2347 48
2347 64
2347 358
2347 2189
2347 6787
2348 5323
2349 1
2350 498
2350 746
2350 1683
2351 1253
2351 7178
2351 7198
2352 64
2353 48
2353 3067
2353 4697
2353 5355
2353 5546
2353 7451
2353 8139
2354 47
2355 26
2355 57
2355 75
2355 498
2356 33
2357 64
2358 14
2358 57
2358 367
2358 729
2358 1410
2359 19
2359 48
2359 2360
2360 64
2360 180
2361 2362
2362 2363
2363 966
2363 2315
2364 14
2365 26
2365 4341
2366 64
2366 237
2366 804
2367 26
2368 26
2370 1
2370 19
2370 48
2370 180
2370 187
2370 469
2370 625
2370 1346
2370 2371
2370 2551
2370 7573
2371 48
2372 16
2372 26
2372 2373
2373 94
2373 729
2374 2375
2375 459
2377 14
2377 33
2377 1512
2377 2387
2377 2437
2377 2453
2378 16
2378 128
2378 204
2379 14
2379 2380
2380 64
2380 406
2381 48
2382 14
2382 57
2383 180
2383 441
2383 450
2383 2445
2383 4821
2384 274
2386 14
2386 47
2387 14
2388 6
2388 16
2388 297
2389 14
2389 16
2389 33
2389 386
2389 896
2389 2005
2389 2899
2390 2391
2391 173
2391 2408
2392 99
2392 378
2392 2987
2393 47
2395 12
2397 204
2398 14
2398 2399
2399 258
2400 26
2400 2380
2401 1
2401 180
2402 1
2402 180
2403 702
2404 60
2404 64
2404 2473
2405 2399
2405 2406
2407 64
2408 21
2409 1286
2410 2411
2410 3869
2412 358
2414 14
2414 47
2415 1
2415 4877
2415 7572
2416 2417
2416 2736
2416 5765
2417 57
2419 1
2419 12
2419 14
2420 14
2420 221
2420 7776
2421 180
2422 1
2422 48
2423 14
2423 33
2423 57
2423 79
2423 221
2423 1529
2423 1938
2423 2884
2423 5267
2423 6713
2423 7619
2423 7736
2425 1716
2426 4
2426 6
2426 26
2426 33
2426 64
2426 195
2426 202
2426 221
2426 638
2426 1383
2426 2527
2426 2810
2426 4830
2426 5038
2426 8273
2428 1
2428 2429
2429 180
2430 14
2430 1055
2430 1601
2430 5594
2430 6731
2431 1
2431 498
2432 128
2432 169
2432 966
2432 2433
2433 64
2434 4
2434 14
2434 64
2434 2435
2434 4316
2434 4426
2434 4556
2434 4805
2434 6416
2435 33
2436 14
2436 729
2438 54
2438 154
2438 341
2438 1537
2438 6788
2439 297
2439 1512
2440 14
2440 40
2440 297
2441 14
2441 16
2441 75
2441 5360
2443 498
2443 2552
2444 12
2444 14
2444 283
2445 258
2445 632
2446 2447
2447 2448
2447 3874
2448 1
2448 47
2448 152
2448 297
2450 64
2451 48
2452 221
2452 704
2452 901
2452 2806
2452 3249
2453 12
2453 297
2453 4250
2454 47
2454 60
2455 33
2455 195
2455 274
2455 386
2455 5695
2456 406
2457 2257
2458 48
2458 1300
2458 2432
2459 64
2459 204
2459 1286
2460 14
2460 2461
2460 2474
2460 5229
2460 5542
2461 2462
2462 64
2462 498
2463 959
2464 9
2464 14
2464 2465
2464 3618
2464 3790
2464 3865
2464 7780
2466 33
2467 16
2468 2469
2470 57
2470 114
2470 152
2470 984
2470 2730
2470 4251
2470 6523
2471 297
2471 498
2472 26
2473 1
2473 29
2473 60
2473 1685
2473 2315
2475 14
2476 21
2476 115
2476 258
2476 729
2476 2477
2476 3170
2476 6390
2477 2478
2478 326
2478 2328
2479 172
2479 180
2479 2480
2480 14
2481 1
2481 14
2481 1512
2482 64
2483 64
2483 2733
2484 258
2484 498
2485 2486
2486 47
2487 148
2487 152
2487 251
2487 377
2487 433
2487 672
2487 2488
2487 3126
2487 3486
2487 5240
2488 346
2489 64
2490 79
2490 377
2490 464
2490 881
2490 913
2490 2614
2490 3882
2490 4774
2490 4855
2490 5764
2490 7025
2490 7038
2491 258
2493 40
2493 550
2493 7725
2494 57
2494 221
2495 959
2496 14
2497 57
2497 2350
2499 57
2500 14
2502 33
2502 2503
2502 4387
2503 215
2503 297
2503 2506
2504 16
2505 95
2505 210
2505 258
2505 498
2506 2507
2507 4
2507 422
2508 33
2509 14
2509 4307
2510 12
2510 57
2511 2253
2512 115
2513 40
2513 340
2513 6095
2513 6220
2514 16
2516 386
2516 638
2516 2517
2517 1286
2518 64
2519 57
2520 2521
2522 1913
2523 14
2524 14
2524 47
2524 2525
2525 6539
2525 6652
2525 7439
2526 21
2527 4
2528 258
2529 14
2530 14
2530 82
2530 99
2530 221
2530 258
2530 1196
2530 2531
2530 2643
2530 2682
2530 2807
2530 5306
2530 7593
2530 7781
2531 625
2532 64
2533 48
2534 258
2534 5389
2535 331
2536 14
2536 64
2536 82
2536 497
2536 2537
2536 2933
2537 141
2538 64
2538 258
2538 498
2538 2539
2538 5513
2539 14
2539 334
2540 64
2542 2543
2542 7368
2543 2544
2544 450
2546 33
2546 2547
2548 47
2549 347
2550 14
2550 279
2550 3531
2551 16
2551 26
2551 45
2551 64
2551 82
2551 154
2551 809
2551 1024
2551 1497
2551 3138
2551 3335
2551 5220
2551 7510
2552 14
2553 38
2554 1286
2554 2395
2554 2555
2554 2887
2554 2902
2555 1584
2556 64
2556 1717
2556 4351
2556 4354
2556 8282
2558 1812
2560 1
2561 2562
2563 2564
2564 386
2565 14
2566 33
2567 625
2568 14
2568 47
2568 114
2568 2961
2569 2570
2570 14
2571 258
2572 2573
2574 2575
2576 14
2577 2578
2578 48
2579 14
2579 4957
2580 64
2580 297
2581 2582
2583 7222
2584 12
2585 33
2586 14
2586 64
2586 2032
2586 2587
2586 6080
2587 106
2587 1201
2587 6271
2588 16
2588 47
2589 14
2589 57
2589 64
2589 427
2589 2590
2589 3610
2589 4693
2590 14
2591 2592
2593 2594
2593 6614
2593 7537
2594 14
2595 61
2596 64
2596 704
2596 7024
2596 8183
2597 14
2597 16
2599 14
2599 2600
2600 2601
2601 2602
2602 314
2602 2524
2602 2589
2602 2603
2602 2997
2602 3013
2602 4200
2602 6725
2603 2604
2604 663
2605 1475
2606 1
2607 1
2608 60
2608 374
2608 957
2608 6081
2609 2610
2610 57
2612 2613
2614 14
2614 195
2614 730
2614 817
2614 2330
2614 2615
2614 2964
2614 3269
2614 7587
2615 258
2615 297
2615 3295
2616 1
2616 4
2616 19
2616 26
2616 53
2616 180
2616 187
2616 381
2616 3971
2616 4847
2617 48
2618 14
2618 4251
2619 820
2619 5787
2619 6457
2620 1
2620 6
2620 12
2620 19
2620 64
2620 79
2620 114
2620 187
2620 195
2620 625
2620 1346
2620 2648
2620 3106
2620 3109
2620 5758
2621 16
2621 5781
2622 195
2622 2623
2622 5642
2622 8168
2623 47
2624 14
2624 262
2624 672
2624 2625
2625 8038
2626 297
2627 2628
2629 2630
2629 5687
2630 347
2630 7597
2630 7605
2631 1
2632 1405
2633 689
2635 2636
2636 14
2636 79
2636 419
2636 2079
2637 47
2637 203
2638 14
2639 1249
2640 14
2640 1685
2641 2642
2642 2322
2643 47
2644 2645
2645 2646
2646 79
2647 14
2647 48
2649 2650
2651 12
2651 79
2652 57
2653 29
2654 4
2654 729
2654 4756
2655 258
2655 1044
2655 4430
2656 2657
2659 48
2660 2661
2661 297
2662 1
2663 4
2663 221
2663 2664
2663 4180
2663 5404
2664 14
2665 2666
2666 2667
2667 14
2669 14
2669 33
2669 537
2669 6442
2671 14
2672 2673
2674 1359
2675 2192
2676 14
2676 57
2676 1428
2676 3066
2676 7688
2677 1
2677 180
2678 4
2679 19
2679 820
2680 79
2680 189
2680 293
2680 421
2680 864
2680 2322
2681 2647
2681 7603
2682 12
2682 47
2683 14
2683 274
2683 2737
2684 187
2685 14
2685 57
2685 632
2685 1255
2685 1313
2685 2966
2686 12
2686 14
2686 16
2686 497
2686 498
2686 2286
2686 5708
2687 106
2687 3360
2688 48
2689 64
2690 2691
2691 48
2692 64
2693 1359
2694 729
2695 40
2695 1528
2696 73
2697 797
2697 1588
2698 1
2699 1920
2699 2524
2699 2700
2700 64
2701 16
2701 154
2702 26
2702 48
2702 273
2702 421
2702 1151
2702 2347
2702 3072
2702 3338
2702 7362
2704 33
2705 347
2707 0
2707 12
2707 114
2707 507
2707 758
2708 3490
2709 33
2711 1
2711 2800
2711 3440
2711 3545
2711 8141
2712 4
2712 57
2714 247
2714 1625
2714 2286
2715 2716
2716 16
2716 64
2716 2286
2717 33
2717 47
2717 57
2717 180
2717 221
2717 6457
2718 354
2719 14
2719 26
2719 180
2719 896
2720 14
2720 57
2720 5681
2722 12
2722 2723
2723 14
2725 2726
2725 3976
2725 7522
2726 14
2726 2727
2727 64
2728 5386
2729 12
2729 2677
2730 47
2731 79
2732 2026
2732 2733
2733 12
2733 33
2733 64
2733 297
2733 2734
2734 2735
2735 14
2735 2736
2736 0
2736 64
2736 195
2736 347
2736 4106
2737 6
2737 172
2737 204
2737 3499
2738 79
2738 4511
2739 2740
2739 6277
2740 33
2741 73
2742 1039
2743 33
2743 2744
2744 1
2746 273
2746 319
2746 7120
2748 359
2749 14
2749 57
2749 6636
2750 68
2751 33
2752 64
2753 64
2753 223
2754 26
2754 281
2754 7758
2755 82
2756 2280
2757 2602
2758 2759
2758 2760
2758 2871
2758 3987
2759 5305
2761 16
2761 21
2762 195
2762 1561
2762 1948
2763 64
2764 4
2764 172
2765 2270
2767 891
2768 14
2768 57
2768 2769
2769 33
2769 2793
2770 2771
2771 498
2771 2322
2772 4
2773 14
2773 33
2773 57
2773 421
2773 729
2773 2774
2774 891
2775 14
2775 549
2775 1346
2776 4
2777 919
2778 370
2779 223
2780 72
2780 2781
2781 2782
2782 2783
2783 99
2784 1
2784 6
2784 2247
2785 64
2785 2786
2786 33
2788 0
2788 4
2788 47
2788 297
2788 1974
2788 2848
2788 3957
2788 3975
2788 6775
2790 437
2791 1
2791 173
2791 180
2792 2769
2793 64
2794 14
2796 60
2796 729
2797 1005
2798 4
2798 14
2798 57
2798 64
2798 1624
2799 26
2799 82
2799 367
2799 809
2799 1308
2799 3404
2800 2328
2802 12
2802 79
2803 33
2803 57
2803 64
2803 896
2803 1804
2804 297
2806 16
2806 386
2806 1457
2808 2809
2809 47
2809 210
2810 14
2811 64
2811 180
2811 625
2812 12
2812 1428
2813 1580
2813 1719
2813 2524
2813 3656
2813 8032
2814 3057
2815 14
2815 5997
2816 33
2817 6
2817 48
2818 1
2818 4
2818 180
2818 665
2818 891
2818 2033
2818 3084
2818 5706
2819 21
2820 64
2821 2822
2822 12
2823 40
2824 12
2826 14
2826 53
2827 57
2828 4
2828 501
2829 44
2830 48
2830 60
2830 82
2830 326
2830 3616
2830 5096
2832 48
2833 2834
2833 2859
2833 6909
2833 7254
2834 12
2835 4
2836 2837
2837 6
2838 48
2839 79
2839 5372
2840 2841
2841 4
2843 297
2843 2254
2845 720
2845 1470
2845 3143
2845 6533
2846 12
2846 14
2846 40
2846 47
2846 729
2846 874
2848 29
2848 57
2848 115
2848 180
2848 319
2848 595
2849 2850
2850 1033
2850 2851
2851 82
2852 64
2853 33
2854 44
2855 7884
2857 4
2858 4
2859 2860
2860 1
2860 154
2861 2862
2862 64
2863 47
2866 827
2867 14
2867 40
2867 273
2868 47
2869 14
2869 1829
2870 4
2870 2386
2871 743
2872 47
2872 57
2872 632
2872 3172
2872 7474
2873 14
2874 7671
2875 2144
2876 247
2878 5673
2879 2880
2880 2322
2881 213
2883 966
2884 258
2884 7520
2885 247
2885 338
2885 1584
2885 4161
2886 57
2886 812
2886 1023
2886 1120
2888 64
2888 274
2889 189
2889 190
2889 197
2889 780
2889 834
2889 990
2889 1419
2889 2444
2889 2685
2889 2773
2889 3590
2889 3781
2889 5075
2889 5647
2889 7828
2890 469
2890 809
2890 1716
2890 6059
2891 247
2891 338
2891 960
2892 1
2892 40
2892 5695
2893 1512
2894 1438
2895 3048
2896 497
2897 2898
2898 195
2899 4
2899 64
2901 79
2902 12
2903 377
2903 2713
2903 2884
2903 5684
2904 33
2904 64
2905 48
2905 64
2905 293
2905 795
2906 12
2906 21
2906 1286
2908 273
2909 704
2909 1345
2909 2910
2910 1
2910 47
2910 6146
2910 8252
2911 14
2912 6
2912 14
2912 154
2912 180
2912 204
2912 273
2912 959
2912 4512
2912 6198
2914 2915
2915 12
2916 898
2917 1286
2918 14
2918 3116
2920 95
2920 287
2922 21
2922 293
2922 2164
2922 5880
2922 7102
2923 2432
2925 154
2925 809
2925 1316
2925 2926
2925 4549
2926 14
2928 44
2929 1
2929 1400
2930 64
2931 450
2931 1628
2933 6
2933 48
2934 1717
2935 82
2935 864
2935 3044
2936 14
2936 79
2936 6037
2936 6325
2937 147
2938 44
2938 64
2938 79
2938 95
2938 279
2938 377
2940 64
2940 647
2942 2410
2943 60
2944 297
2945 16
2946 2947
2947 2227
2947 2948
2948 64
2949 21
2949 729
2950 21
2950 99
2951 26
2953 14
2954 4
2954 33
2954 2955
2954 3569
2955 2599
2955 3929
2957 421
2958 180
2959 95
2959 257
2959 1398
2959 2949
2959 3331
2959 4114
2959 7165
2960 64
2961 273
2963 1
2964 258
2964 297
2964 6591
2966 459
2967 21
2968 2969
2969 57
2970 258
2970 297
2970 2432
2970 2971
2971 1
2971 4
2971 64
2971 2286
2971 5199
2972 2769
2973 14
2973 2974
2974 14
2974 33
2974 154
2975 14
2975 79
2975 5077
2976 33
2976 258
2977 40
2978 82
2978 273
2978 370
2978 982
2978 1400
2978 1969
2978 2347
2979 6
2979 79
2979 947
2980 2981
2981 14
2982 2983
2982 7325
2984 2985
2985 115
2986 64
2986 498
2987 2988
2988 2903
2988 6356
2989 16
2989 82
2989 1752
2989 2284
2989 4432
2990 14
2990 889
2991 2992
2993 2994
2994 14
2994 26
2994 4092
2994 5382
2995 2189
2997 40
2997 64
2997 2998
2999 64
2999 6131
3001 891
3002 3003
3004 12
3004 64
3005 3006
3006 79
3006 1400
3006 3007
3007 223
3008 3009
3009 12
3009 14
3010 3011
3011 406
3012 2389
3014 64
3014 203
3014 221
3014 1286
3014 2199
3015 172
3015 704
3016 14
3017 64
3017 258
3018 4
3018 4807
3018 7262
3020 2602
3021 14
3022 14
3022 258
3024 550
3024 1001
3024 1312
3024 3014
3024 3025
3024 3375
3024 6688
3025 14
3025 3709
3025 4152
3026 1914
3027 14
3028 204
3029 33
3029 630
3029 1694
3030 64
3032 6
3032 47
3033 57
3033 64
3033 297
3034 48
3034 79
3036 3037
3036 3386
3037 106
3039 273
3041 6
3041 16
3041 293
3041 498
3042 1
3042 16
3042 64
3042 154
3042 1196
3043 273
3044 14
3044 2021
3044 5682
3045 244
3045 1416
3045 2487
3045 2798
3045 4975
3045 6551
3046 21
3046 625
3046 2959
3049 4
3050 1025
3052 70
3053 172
3054 14
3054 3055
3055 14
3055 3076
3056 3057
3057 33
3058 2042
3059 14
3060 79
3061 251
3062 14
3064 3065
3065 722
3066 644
3069 3070
3070 2707
3071 0
3072 64
3073 2862
3074 221
3075 14
3076 297
3077 14
3077 7400
3078 14
3080 644
3082 26
3082 114
3083 40
3084 447
3084 1694
3084 2640
3084 3085
3084 8207
3085 79
3086 14
3087 33
3087 274
3087 450
3087 5310
3088 64
3089 3090
3090 4
3091 26
3092 1
3092 12
3092 75
3092 349
3093 14
3093 180
3095 79
3095 634
3095 3096
3095 4636
3095 7209
3096 16
3098 14
3098 57
3099 16
3099 26
3099 419
3099 1618
3099 1744
3099 3100
3100 14
3101 48
3102 0
3102 258
3103 957
3104 16
3105 14
3105 173
3105 632
3105 4336
3106 1376
3107 16
3107 33
3107 114
3107 161
3107 729
3107 3108
3108 729
3108 3764
3109 441
3111 938
3112 79
3113 114
3114 64
3114 273
3115 12
3115 47
3115 252
3116 14
3117 33
3118 2508
3119 238
3120 4
3120 64
3120 99
3121 64
3122 56
3123 6
3123 95
3124 14
3125 57
3126 12
3126 47
3126 64
3127 195
3127 263
3127 406
3127 3588
3128 14
3128 64
3131 173
3133 3134
3135 280
3135 3136
3136 79
3137 1440
3138 4
3139 221
3139 730
3140 1
3140 6
3140 79
3140 180
3140 1264
3140 2322
3140 6449
3141 180
3141 293
3142 16
3142 1045
3142 3527
3142 4184
3142 4240
3143 14
3143 114
3143 3995
3143 6900
3143 6904
3143 6955
3144 14
3144 1319
3144 2163
3144 3145
3146 172
3146 693
3146 820
3146 2167
3146 7138
3148 3209
3149 14
3151 14
3151 60
3151 2079
3152 172
3153 1936
3153 2471
3153 6498
3154 79
3154 2856
3154 5688
3155 14
3157 79
3159 3160
3160 14
3161 257
3162 79
3163 14
3163 57
3164 6156
3165 1
3165 40
3165 203
3165 498
3166 33
3166 64
3166 115
3167 4
3168 82
3168 1441
3168 3222
3169 4
3170 12
3170 313
3171 297
3171 812
3171 1398
3172 14
3172 40
3172 57
3172 64
3172 204
3172 1346
3172 2359
3173 14
3173 33
3173 57
3175 64
3176 1
3176 4
3176 48
3177 3178
3178 16
3179 397
3180 3181
3181 57
3182 1589
3183 406
3183 960
3183 2184
3183 3184
3184 14
3184 33
3184 497
3185 14
3185 16
3185 40
3185 64
3186 1286
3187 14
3188 1
3188 273
3189 4
3189 14
3189 57
3189 8288
3190 47
3190 274
3191 2227
3192 2232
3194 64
3194 237
3194 889
3194 2227
3194 5731
3196 64
3196 247
3196 338
3196 351
3196 689
3196 3184
3196 4161
3196 6550
3197 29
3197 204
3197 542
3197 646
3198 14
3199 6
3199 172
3200 173
3201 21
3202 33
3203 64
3203 789
3203 2936
3204 47
3204 114
3204 820
3204 3205
3204 7285
3204 7413
3204 7415
3204 7425
3205 2142
3206 21
3207 57
3207 3208
3208 64
3211 258
3213 2971
3214 64
3214 79
3214 195
3214 1404
3214 3512
3214 3580
3214 4155
3215 469
3216 14
3217 26
3217 1752
3217 6109
3218 14
3218 82
3218 172
3218 273
3218 3219
3218 7483
3219 64
3221 48
3221 128
3222 1457
3223 64
3224 443
3224 3386
3224 6530
3224 6535
3226 79
3226 172
3226 367
3227 64
3228 12
3228 14
3228 33
3228 48
3228 64
3228 75
3228 114
3228 161
3228 180
3228 885
3228 2637
3228 2737
3228 3581
3228 7452
3228 8131
3229 1
3229 4
3229 64
3229 180
3230 120
3230 3332
3231 258
3233 4
3233 6
3233 16
3233 64
3233 204
3234 16
3236 12
3236 714
3236 1171
3236 1843
3237 2173
3240 172
3242 4
3243 14
3243 64
3244 421
3245 60
3245 111
3245 477
3245 3723
3245 5014
3245 6094
3246 297
3246 3247
3246 3567
3247 187
3248 996
3249 14
3249 40
3250 14
3251 0
3252 180
3253 14
3253 57
3254 14
3254 2322
3255 172
3255 421
3255 6366
3257 6
3257 204
3258 19
3258 57
3259 64
3260 4
3260 29
3260 223
3260 3384
3261 14
3261 82
3261 221
3261 313
3261 1448
3262 1
3263 359
3263 2232
3264 26
3264 114
3264 1256
3264 3293
3264 4155
3264 7732
3264 7846
3266 82
3266 297
3267 4
3268 14
3270 273
3271 48
3271 64
3271 2173
3272 4
3273 647
3274 64
3275 64
3276 3277
3277 4
3277 14
3277 79
3278 1
3279 273
3280 173
3281 14
3281 172
3281 3282
3282 6
3282 7636
3283 3284
3287 6
3287 204
3287 287
3287 421
3287 779
3287 950
3288 48
3290 3291
3291 3260
3292 1
3293 82
3294 14
3294 33
3294 255
3295 8110
3296 1
3296 180
3296 450
3297 721
3298 3299
3299 4
3299 14
3299 57
3299 64
3299 966
3299 7994
3300 14
3300 1612
3300 4686
3301 79
3303 7376
3304 4
3304 82
3305 33
3305 115
3305 413
3305 1446
3305 1448
3305 3613
3306 494
3307 56
3307 120
3307 3143
3307 3406
3307 4357
3307 4358
3307 4359
3307 5227
3307 6488
3307 6825
3308 64
3308 6537
3309 14
3310 3311
3313 4
3313 7775
3314 1583
3315 21
3315 33
3315 834
3315 1254
3317 14
3318 3233
3319 6
3319 48
3320 106
3321 3322
3323 14
3323 114
3323 7303
3323 7339
3325 3326
3326 48
3327 3329
3329 48
3330 420
3331 14
3331 2493
3331 2974
3332 161
3333 16
3333 180
3333 213
3334 40
3334 57
3335 12
3335 21
3335 180
3335 498
3336 180
3337 172
3338 1
3338 4
3338 29
3338 40
3338 180
3338 204
3339 40
3339 57
3340 246
3340 2186
3342 75
3343 14
3343 16
3343 5745
3344 14
3344 2940
3345 4893
3346 82
3347 1
3348 14
3348 40
3348 172
3349 14
3349 33
3349 57
3349 115
3349 1196
3349 3378
3349 7311
3350 4
3351 421
3352 4
3352 180
3352 1018
3353 40
3353 247
3354 64
3355 4
3355 14
3355 57
3355 4011
3356 1
3356 29
3356 172
3356 180
3356 827
3356 1313
3356 2434
3357 22
3358 14
3358 57
3358 124
3358 706
3359 79
3360 33
3360 2687
3360 3361
3362 64
3362 940
3364 326
3364 377
3365 1313
3366 297
3368 16
3368 145
3368 421
3368 729
3368 1300
3368 3369
3368 8181
3369 386
3370 33
3371 3372
3372 64
3372 2042
3374 238
3375 3376
3377 1668
3377 2154
3377 4823
3377 5053
3377 6669
3378 4
3378 64
3378 2096
3379 64
3379 3346
3380 14
3380 1196
3380 1640
3380 2169
3380 5012
3380 5332
3380 6766
3380 7544
3381 1655
3382 33
3383 33
3383 615
3384 16
3384 638
3385 4
3385 48
3385 180
3385 647
3386 106
3386 444
3387 3388
3388 3389
3391 114
3391 5707
3392 14
3394 57
3395 57
3396 57
3397 364
3398 1135
3398 3399
3398 5535
3398 7727
3399 12
3400 1083
3402 257
3403 40
3404 1
3404 457
3404 908
3405 12
3405 445
3406 40
3406 3407
3407 644
3408 33
3408 212
3408 957
3408 3107
3408 3520
3408 5913
3409 79
3409 377
3410 14
3410 172
3410 939
3411 47
3411 729
3412 498
3412 3413
3413 213
3413 497
3414 1
3414 6
3414 47
3414 210
3414 213
3414 218
3414 2227
3414 2246
3414 4160
3414 4381
3416 9
3416 273
3418 202
3419 3420
3419 5673
3421 247
3421 4864
3422 64
3423 12
3425 29
3425 273
3425 421
3425 1672
3427 109
3427 273
3427 733
3428 109
3429 21
3430 4
3431 1
3431 613
3432 293
3433 12
3434 33
3434 3903
3434 4067
3436 297
3437 33
3438 64
3441 704
3442 195
3442 227
3443 204
3445 203
3446 16
3447 3448
3448 6
3449 64
3449 204
3449 1672
3450 273
3450 1458
3450 5828
3450 7292
3451 204
3452 3453
3453 14
3454 64
3454 866
3455 169
3456 6
3456 729
3456 8172
3457 14
3460 6
3460 187
3461 33
3461 203
3462 79
3463 64
3464 9
3464 48
3464 273
3464 1088
3464 4456
3465 4
3465 16
3466 273
3467 64
3467 1728
3468 1
3468 625
3470 3471
3470 5394
3472 1151
3473 204
3475 47
3476 644
3476 3057
3476 3477
3479 1585
3480 60
3482 647
3483 114
3484 79
3485 201
3486 64
3487 64
3487 114
3487 195
3487 221
3487 274
3487 885
3487 976
3487 1685
3487 1891
3488 356
3489 2708
3491 3492
3492 14
3493 64
3494 1717
3496 397
3496 2391
3499 40
3499 64
3499 75
3499 498
3499 3500
3499 5233
3500 14
3501 64
3501 188
3502 3503
3503 79
3504 172
3505 3506
3505 4925
3506 12
3508 541
3508 638
3508 820
3508 1640
3508 2272
3508 3583
3510 394
3510 779
3510 6166
3511 273
3511 421
3511 3512
3511 7383
3511 7919
3512 14
3512 2860
3512 3513
3514 258
3516 386
3516 441
3516 445
3517 3518
3519 1571
3520 957
3521 1
3521 625
3521 2365
3522 64
3522 864
3524 2816
3526 6
3527 14
3527 419
3527 3528
3527 3562
3527 7403
3528 1
3529 4
3530 12
3530 386
3531 14
3532 48
3532 73
3532 180
3532 2602
3533 14
3534 1
3535 213
3537 273
3537 980
3537 2889
3539 441
3540 14
3540 79
3540 172
3540 377
3541 173
3543 173
3543 5043
3544 47
3546 79
3547 258
3548 6
3548 758
3550 14
3550 33
3550 47
3550 57
3550 60
3550 99
3550 251
3550 3299
3550 4005
3550 4782
3550 5576
3550 5623
3551 21
3552 14
3553 79
3553 5224
3554 729
3555 14
3555 3556
3555 5532
3555 7307
3556 14
3556 3340
3556 5289
3557 26
3557 40
3557 64
3557 83
3557 1562
3557 1618
3557 5357
3559 14
3560 57
3560 2284
3560 3561
3560 4883
3560 5646
3563 4
3563 14
3563 57
3563 114
3563 1640
3564 3565
3564 5248
3564 7312
3564 7871
3565 33
3567 891
3567 1779
3567 6473
3568 14
3571 14
3572 1565
3573 273
3574 180
3575 21
3576 450
3578 1319
3579 172
3579 634
3579 720
3579 1607
3579 2344
3579 6362
3580 21
3580 297
3581 14
3582 14
3582 33
3583 6
3584 1685
3585 3586
3586 64
3586 258
3587 258
3588 12
3589 180
3590 258
3590 297
3591 3592
3592 427
3593 79
3594 40
3594 3595
3596 3999
3597 441
3598 14
3598 7870
3600 21
3600 386
3601 64
3602 33
3603 64
3604 4
3606 57
3607 57
3607 221
3608 14
3609 2806
3610 33
3612 79
3614 864
3615 293
3615 704
3616 12
3616 14
3616 33
3616 64
3616 204
3616 3217
3616 7483
3617 204
3618 4184
3618 7866
3620 1701
3621 71
3622 29
3622 1589
3623 14
3624 33
3624 745
3624 1033
3625 274
3625 1390
3626 2022
3627 79
3629 14
3629 16
3629 119
3629 5129
3629 7717
3632 152
3633 441
3634 758
3635 406
3636 625
3637 3638
3638 4
3639 3442
3640 14
3640 2227
3642 5351
3646 421
3647 29
3648 3471
3649 683
3649 3769
3650 3469
3652 258
3653 48
3653 64
3653 223
3653 663
3654 1
3654 21
3654 625
3655 173
3656 64
3656 1618
3658 174
3659 48
3660 4
3660 450
3662 21
3663 4
3663 40
3664 47
3665 14
3666 12
3666 33
3666 48
3666 64
3666 238
3666 258
3666 720
3666 2328
3666 4251
3667 79
3667 613
3668 124
3668 204
3669 501
3669 1286
3670 57
3671 2971
3673 60
3674 33
3676 3677
3676 3679
3678 16
3680 472
3681 14
3681 2733
3681 5541
3682 12
3683 14
3683 837
3683 3172
3683 6348
3684 2315
3685 4
3686 14
3686 57
3686 60
3686 221
3687 3688
3688 14
3688 498
3689 115
3690 12
3692 12
3693 195
3694 739
3696 14
3696 48
3697 6
3697 9
3697 853
3697 4229
3698 79
3699 79
3700 3701
3701 12
3702 57
3703 6
3703 14
3703 6752
3704 273
3705 16
3706 16
3706 26
3706 40
3706 64
3706 141
3706 172
3706 273
3706 2259
3706 2273
3706 2330
3706 3347
3706 3532
3706 5802
3706 5928
3707 180
3707 204
3708 638
3711 82
3713 14
3713 54
3714 14
3715 450
3716 3717
3718 64
3719 79
3720 57
3721 1
3722 297
3723 3245
3725 33
3726 47
3726 64
3726 180
3727 3563
3728 40
3729 1395
3730 33
3730 3731
3730 3864
3732 3733
3733 6575
3734 7450
3735 1
3735 180
3736 14
3736 82
3736 3499
3737 172
3738 128
3739 1
3739 14
3739 55
3739 180
3740 204
3742 14
3742 33
3743 1589
3744 12
3745 14
3745 64
3746 33
3748 57
3748 297
3749 12
3750 14
3750 33
3750 377
3750 1277
3750 3145
3750 3499
3750 7490
3751 3733
3752 9
3752 1641
3752 2384
3752 5788
3753 273
3755 6
3756 40
3756 57
3756 4445
3757 1565
3758 273
3758 421
3758 5361
3758 5435
3758 5715
3758 6899
3759 14
3759 57
3761 1589
3762 3546
3764 273
3765 450
3766 3518
3767 1
3767 172
3768 2023
3770 14
3771 6
3771 12
3771 47
3771 118
3772 221
3774 12
3775 625
3776 297
3778 6
3779 6
3779 47
3779 213
3780 354
3781 14
3781 4405
3782 40
3782 2161
3783 258
3785 14
3785 4307
3786 421
3787 173
3787 258
3787 625
3788 173
3789 625
3789 966
3790 33
3790 195
3790 1356
3791 48
3792 3793
3793 4
3795 3796
3797 450
3798 64
3799 3800
3800 12
3800 1649
3800 2732
3801 4
3802 48
3802 57
3804 21
3805 3806
3805 7521
3806 64
3806 3841
3807 1
3807 16
3808 114
3808 1205
3811 7748
3813 64
3813 3814
3819 64
3819 221
3819 1033
3819 3832
3819 4159
3819 7747
3820 2042
3821 14
3822 4
3822 14
3822 1463
3822 4067
3822 8078
3823 1346
3824 4
3825 14
3825 38
3825 223
3825 442
3826 1456
3827 64
3828 14
3829 251
3829 258
3830 244
3830 564
3830 3831
3831 14
3831 1775
3832 12
3833 3834
3834 14
3834 3835
3836 47
3836 274
3837 33
3838 64
3839 820
3839 7586
3840 21
3841 223
3842 4
3842 14
3842 21
3844 3845
3845 3846
3846 3847
3846 5309
3848 64
3849 16
3851 64
3852 57
3853 3172
3853 3854
3854 64
3855 203
3856 297
3859 48
3860 14
3861 14
3862 33
3862 7526
3863 12
3864 218
3865 2889
3866 64
3867 386
3869 26
3869 647
3869 809
3869 1024
3869 2753
3870 12
3870 48
3870 358
3870 1701
3870 6075
3871 64
3872 12
3872 297
3872 450
3873 4
3873 14
3873 48
3873 729
3873 8160
3875 64
3876 14
3877 2045
3878 14
3878 26
3878 1308
3878 7798
3879 57
3881 1201
3881 6196
3882 14
3882 2103
3884 297
3885 258
3886 180
3887 4
3890 33
3891 14
3891 136
3891 4459
3891 6451
3892 101
3892 3893
3893 14
3893 406
3893 2170
3894 6
3894 196
3894 729
3894 2822
3895 14
3897 3898
3898 16
3898 64
3900 258
3901 12
3901 804
3902 4
3903 5640
3904 14
3904 64
3905 82
3905 1392
3906 4
3906 14
3906 16
3906 57
3906 274
3906 729
3907 33
3907 419
3907 1529
3908 9
3908 75
3910 1
3911 498
3912 12
3913 1
3914 3915
3915 3916
3916 14
3916 33
3916 64
3917 1483
3917 6269
3918 16
3918 57
3919 647
3920 1601
3921 47
3922 12
3922 33
3923 2322
3925 2042
3926 4
3926 57
3927 21
3928 64
3928 498
3929 14
3929 8087
3930 21
3931 1078
3931 1843
3932 251
3932 3933
3934 33
3934 919
3935 2348
3936 14
3936 44
3936 1149
3936 3823
3936 4427
3938 1458
3938 1967
3938 2448
3938 5775
3939 82
3939 2169
3940 16
3940 115
3940 4281
3941 251
3943 14
3944 180
3945 1
3945 14
3945 16
3945 26
3945 47
3945 57
3945 64
3945 75
3945 114
3945 3946
3945 4014
3945 5810
3946 14
3946 16
3946 21
3946 26
3946 33
3946 75
3946 114
3946 251
3946 419
3946 581
3946 648
3946 1935
3946 2722
3946 3938
3946 4022
3946 4086
3946 7133
3947 1905
3948 1618
3948 3983
3948 4023
3948 4070
3949 64
3950 14
3950 141
3950 180
3950 450
3950 625
3950 3352
3950 7469
3951 14
3952 3
3952 12
3952 122
3954 21
3955 44
3957 12
3958 14
3959 16
3959 258
3959 2213
3960 4
3960 14
3961 3962
3966 1865
3967 2042
3968 29
3969 273
3970 297
3971 257
3972 14
3972 26
3973 14
3974 197
3975 196
3977 238
3978 14
3979 928
3979 6308
3980 195
3980 204
3981 452
3981 830
3981 1159
3981 2825
3981 4750
3981 7237
3982 14
3983 33
3983 2042
3983 5532
3984 14
3985 14
3986 213
3989 14
3990 14
3992 703
3993 33
3993 174
3993 891
3994 2213
3995 1
3996 279
3996 6805
3997 1458
3998 273
3998 3616
4000 47
4001 169
4001 258
4001 498
4003 14
4004 14
4005 26
4005 64
4005 180
4006 60
4007 297
4009 4010
4010 33
4011 82
4011 172
4011 273
4011 3084
4011 5793
4012 64
4012 82
4013 14
4014 16
4014 26
4014 48
4014 172
4014 809
4014 3271
4014 4001
4014 6832
4016 180
4017 57
4018 64
4018 297
4019 1829
4019 4391
4020 14
4020 4021
4020 4715
4021 16
4021 258
4022 204
4023 3553
4024 966
4025 64
4025 258
4026 14
4027 180
4028 273
4028 373
4028 4803
4028 5812
4029 6
4029 369
4031 14
4031 33
4032 57
4033 273
4034 4035
4036 14
4036 16
4036 274
4037 12
4038 4039
4040 273
4042 498
4043 82
4044 79
4045 251
4047 14
4048 14
4049 29
4049 613
4050 4051
4051 47
4051 180
4052 12
4052 33
4052 2936
4052 4053
4053 47
4054 187
4055 64
4056 6
4056 625
4056 8066
4057 12
4057 47
4058 273
4059 2353
4060 3218
4061 57
4062 8245
4063 3233
4063 4064
4063 7959
4064 204
4065 1618
4065 3339
4065 4066
4066 33
4066 2054
4067 2733
4067 4068
4069 779
4070 273
4070 1458
4072 14
4072 369
4072 3282
4072 4073
4073 1
4074 14
4074 2042
4074 5672
4074 6187
4075 273
4077 14
4077 4361
4078 4079
4079 1591
4081 4
4081 64
4082 33
4083 79
4083 1165
4083 1584
4083 4084
4085 12
4086 64
4087 47
4087 79
4088 4089
4089 1
4090 14
4091 2817
4092 14
4094 64
4095 48
4096 497
4098 40
4098 450
4099 47
4100 14
4100 57
4101 64
4102 29
4102 273
4103 64
4104 16
4104 433
4105 4106
4106 33
4106 297
4107 1055
4107 4108
4108 4
4108 14
4108 26
4108 702
4108 7946
4108 8045
4110 273
4111 64
4112 40
4113 14
4114 4
4114 6
4114 14
4114 274
4115 1045
4116 79
4117 273
4118 47
4119 73
4120 4
4120 14
4121 14
4121 57
4122 1
4123 14
4124 377
4125 498
4126 14
4127 16
4127 472
4128 4129
4130 172
4130 4228
4131 64
4132 12
4132 173
4132 180
4135 274
4136 40
4136 4137
4137 258
4137 4138
4140 273
4141 273
4142 258
4143 48
4144 12
4146 367
4146 7885
4147 14
4147 238
4147 4953
4148 0
4148 12
4149 14
4150 14
4150 221
4150 4151
4151 16
4153 7523
4154 4155
4155 64
4155 258
4155 4706
4156 7524
4157 14
4157 21
4157 251
4157 419
4157 1023
4157 1033
4158 6602
4159 262
4160 247
4161 14
4161 1944
4161 4546
4162 48
4162 128
4162 625
4162 909
4163 57
4164 4165
4166 6
4167 14
4167 4168
4169 1357
4169 3202
4170 16
4172 938
4172 5492
4174 12
4174 26
4174 33
4174 790
4174 979
4174 1023
4174 2355
4174 2406
4174 4077
4174 4226
4174 4298
4174 4366
4175 187
4177 4178
4179 4180
4180 16
4181 221
4181 5056
4183 204
4184 4
4184 14
4187 16
4187 64
4188 56
4189 1860
4190 14
4193 12
4194 1349
4195 12
4196 4197
4198 2150
4199 2620
4200 4
4200 114
4202 204
4203 4204
4205 29
4206 4207
4208 1
4210 64
4211 26
4211 771
4211 898
4212 99
4213 663
4214 1
4214 258
4214 262
4214 2273
4214 2347
4214 4215
4214 6026
4215 450
4216 4
4216 3341
4217 1
4219 47
4219 79
4219 180
4220 4221
4221 370
4221 891
4221 1400
4221 2636
4222 48
4222 297
4222 891
4224 313
4225 172
4227 180
4229 64
4229 79
4230 5570
4231 57
4231 122
4231 7699
4231 8214
4232 14
4233 16
4235 4
4235 33
4235 60
4236 4237
4237 2386
4238 14
4238 797
4238 4880
4240 33
4240 79
4241 64
4241 4751
4241 7964
4242 64
4244 1
4245 2348
4245 4246
4246 33
4247 26
4247 57
4249 57
4249 1776
4250 14
4251 12
4251 789
4251 4443
4251 6502
4251 6520
4251 6996
4251 7794
4252 47
4253 14
4253 40
4253 2453
4253 4254
4255 14
4255 60
4256 3261
4256 3372
4257 4
4257 2373
4258 21
4258 33
4258 64
4258 968
4258 1618
4258 4011
4259 4
4259 14
4259 57
4260 7034
4261 12
4264 4265
4265 2042
4266 14
4266 47
4267 57
4267 64
4267 4268
4267 4269
4268 33
4268 47
4268 201
4268 332
4269 21
4269 4270
4270 64
4271 57
4272 196
4273 119
4273 4583
4274 26
4275 939
4276 4277
4278 1816
4279 14
4279 2389
4280 251
4281 12
4282 33
4283 57
4284 29
4285 4286
4285 5034
4286 4287
4287 6
4287 982
4287 3916
4288 12
4289 33
4290 4291
4291 180
4292 33
4292 4044
4293 4294
4294 308
4295 247
4296 14
4296 2799
4298 64
4298 79
4298 180
4299 26
4300 1408
4301 21
4302 247
4303 180
4304 1
4304 4305
4304 7218
4305 195
4307 79
4309 6
4309 2959
4310 128
4311 14
4313 33
4313 180
4313 450
4314 4315
4315 64
4317 48
4318 57
4319 64
4320 195
4320 221
4320 367
4320 632
4321 180
4322 94
4322 196
4322 669
4323 4324
4324 40
4325 64
4325 3202
4326 14
4327 221
4328 14
4328 4329
4330 14
4331 1683
4332 33
4333 33
4334 48
4337 1
4338 14
4338 33
4338 4348
4338 4751
4339 4345
4340 57
4341 6
4341 33
4341 40
4341 64
4341 386
4342 48
4343 498
4344 3315
4345 2286
4346 2302
4347 273
4348 21
4348 4857
4349 12
4349 258
4349 1796
4350 2971
4352 1
4352 5912
4353 273
4354 4
4354 12
4354 1484
4355 4356
4355 5026
4355 5314
4356 154
4357 601
4357 4899
4358 33
4359 209
4361 450
4362 297
4362 6871
4363 2013
4363 4364
4365 2620
4366 273
4367 966
4369 498
4371 172
4371 273
4371 326
4372 99
4373 498
4374 48
4375 16
4378 273
4379 1
4380 258
4381 68
4382 1123
4382 2211
4382 4447
4383 26
4384 258
4385 2389
4386 180
4388 4389
4388 5818
4389 4390
4390 237
4391 47
4392 4393
4393 498
4394 297
4395 14
4397 4398
4398 498
4399 29
4401 64
4402 4
4403 12
4403 14
4403 180
4404 14
4404 6398
4405 48
4405 2213
4408 14
4408 7756
4409 4410
4409 6782
4410 12
4411 14
4411 406
4411 4739
4412 1024
4413 57
4415 180
4415 634
4415 2323
4415 4416
4417 79
4417 273
4419 4420
4420 6
4420 1308
4421 64
4422 377
4423 4424
4423 8106
4425 891
4427 57
4428 939
4429 14
4430 14
4432 64
4432 2079
4433 48
4434 33
4435 4
4436 4437
4437 498
4438 6
4438 29
4439 180
4439 971
4439 4440
4440 386
4441 48
4442 1
4444 6
4445 64
4446 26
4446 114
4447 4448
4447 4752
4447 4852
4448 891
4449 57
4449 258
4450 258
4453 2275
4453 5169
4454 33
4457 14
4457 180
4457 204
4458 4
4458 48
4459 33
4460 14
4460 64
4461 4462
4463 12
4464 14
4464 684
4465 4
4465 419
4465 4349
4465 4558
4466 14
4466 297
4468 12
4469 57
4470 1395
4470 1969
4471 14
4473 47
4474 4
4474 204
4474 215
4474 838
4474 4475
4475 33
4475 64
4476 64
4477 33
4478 5807
4479 33
4481 4
4481 14
4481 74
4481 4594
4482 16
4494 258
4495 204
4496 4497
4499 47
4500 1526
4502 4503
4503 1
4504 498
4505 64
4505 3667
4505 6010
4506 12
4507 40
4508 64
4509 6
4510 2223
4510 5095
4511 3407
4512 4513
4513 966
4513 1038
4516 147
4517 4550
4518 14
4518 4534
4518 4541
4518 4542
4519 12
4520 203
4523 33
4523 2389
4524 33
4525 4526
4525 4538
4527 33
4530 33
4533 33
4536 4537
4539 33
4543 1
4544 4545
4545 33
4547 12
4549 64
4549 3580
4550 26
4551 21
4552 40
4553 47
4555 148
4556 4
4557 57
4560 297
4561 550
4561 1281
4561 1421
4561 3549
4562 7614
4563 40
4563 210
4563 542
4563 5370
4564 64
4564 172
4564 433
4564 809
4564 4565
4565 180
4566 33
4567 498
4568 16
4568 1865
4568 4481
4568 5808
4568 5860
4569 203
4570 213
4570 7613
4571 14
4572 14
4573 64
4574 4575
4575 33
4576 14
4579 40
4579 367
4581 6
4583 12
4583 14
4583 60
4583 1286
4583 1991
4584 2079
4585 218
4587 258
4587 4616
4588 16
4589 4590
4590 273
4591 14
4592 2186
4593 898
4594 21
4595 180
4596 5086
4597 909
4597 4598
4598 12
4599 221
4600 180
4601 57
4603 247
4604 210
4604 3353
4605 247
4607 16
4608 64
4608 585
4609 5156
4610 47
4611 99
4612 189
4613 4614
4614 4615
4615 48
4616 12
4617 4618
4618 242
4619 247
4620 14
4621 468
4622 12
4623 6223
4624 421
4624 891
4624 6051
4626 8190
4627 14
4628 14
4630 247
4630 4604
4631 2539
4632 12
4632 114
4632 419
4633 1
4633 6686
4634 21
4635 293
4635 990
4635 6356
4636 14
4636 4637
4637 625
4638 12
4640 358
4640 4641
4641 4161
4642 14
4646 64
4647 377
4648 450
4649 48
4649 238
4651 789
4653 3930
4654 64
4657 14
4657 6578
4658 48
4659 33
4660 64
4664 14
4667 4668
4668 891
4669 4465
4671 1702
4672 12
4673 57
4673 517
4674 4
4674 702
4675 26
4675 1033
4675 1509
4675 5186
4675 5241
4675 5548
4676 12
4678 14
4679 33
4679 64
4679 1023
4679 1042
4680 14
4680 57
4681 4
4681 5125
4683 14
4684 64
4685 64
4686 12
4687 14
4687 1526
4688 218
4689 14
4689 21
4690 14
4691 33
4691 4694
4691 4952
4692 64
4694 64
4695 33
4695 3499
4696 9
4696 1618
4696 1859
4696 3042
4698 938
4698 5630
4700 16
4701 14
4702 12
4703 4
4705 57
4705 4155
4706 64
4707 57
4708 47
4708 180
4710 26
4710 33
4710 419
4710 4011
4711 4712
4712 14
4713 6
4713 47
4713 64
4713 114
4713 419
4715 1
4716 14
4717 114
4718 693
4719 4720
4720 4721
4721 4722
4721 4727
4721 7540
4723 4724
4724 4725
4725 4726
4726 4722
4726 4727
4726 4733
4727 4722
4727 4728
4728 4729
4728 4740
4728 6034
4729 4722
4730 4731
4731 4726
4732 19
4733 4734
4733 4735
4734 4726
4735 4721
4737 3904
4738 14
4738 21
4739 4728
4741 4
4741 57
4742 15
4742 273
4742 1700
4742 4258
4743 4
4743 14
4744 14
4744 5072
4744 6984
4745 2144
4746 40
4746 1249
4746 3654
4746 5079
4747 14
4748 12
4748 16
4748 64
4748 273
4749 16
4750 14
4750 72
4751 54
4751 322
4752 4843
4754 48
4755 204
4756 4757
4757 16
4758 33
4760 14
4761 14
4761 4348
4761 4763
4761 4777
4762 33
4762 3758
4762 4771
4762 5999
4762 7943
4764 251
4764 2197
4764 5566
4764 5911
4764 6066
4766 12
4766 4767
4767 625
4768 4769
4769 2286
4770 14
4770 57
4772 4773
4773 258
4774 14
4774 40
4774 138
4774 204
4774 4757
4775 14
4776 4777
4777 64
4778 938
4778 5630
4778 5673
4779 386
4779 4780
4780 2144
4781 14
4781 33
4781 64
4781 1319
4783 57
4784 64
4784 180
4784 6300
4784 6845
4785 274
4786 1
4787 64
4789 820
4789 910
4790 64
4791 40
4793 21
4793 64
4793 297
4794 258
4794 421
4794 2163
4795 14
4796 258
4797 119
4798 64
4800 204
4800 213
4800 6849
4801 4802
4802 33
4803 126
4803 332
4804 4805
4805 1499
4806 938
4808 33
4809 386
4811 180
4811 987
4811 1512
4812 257
4814 16
4815 79
4816 349
4817 16
4818 33
4820 14
4821 47
4822 4782
4824 4840
4825 48
4825 238
4827 14
4830 33
4830 1308
4831 4832
4831 4834
4832 4833
4833 57
4835 1146
4837 4258
4838 2490
4840 238
4841 4180
4842 4583
4842 4752
4843 1419
4844 4
4844 64
4847 26
4847 40
4848 4
4848 33
4850 4
4851 14
4852 47
4854 14
4854 4752
4856 4857
4857 48
4857 57
4857 6052
4858 14
4859 6064
4860 4861
4861 57
4862 4
4863 14
4864 267
4865 247
4869 2402
4870 57
4871 1003
4872 4873
4873 14
4878 4879
4879 297
4880 33
4882 14
4883 293
4883 1300
4884 729
4885 14
4888 33
4889 12
4892 319
4893 57
4894 8272
4895 406
4896 33
4897 12
4898 57
4901 64
4902 64
4902 297
4903 55
4904 21
4905 4906
4906 8119
4907 180
4907 273
4907 1607
4907 5445
4907 6658
4908 1
4908 14
4909 64
4910 4911
4911 1357
4913 258
4915 1313
4916 82
4917 21
4917 2042
4918 4
4919 2270
4920 475
4921 6
4921 180
4922 14
4922 57
4922 419
4922 817
4922 2385
4922 4931
4922 5211
4923 14
4923 33
4923 75
4923 5323
4923 7609
4924 4710
4925 48
4925 128
4925 204
4926 4
4927 2736
4929 21
4931 19
4937 16
4938 12
4939 64
4939 297
4940 75
4940 99
4941 33
4941 64
4942 2189
4945 172
4946 238
4946 758
4947 12
4948 14
4948 367
4949 804
4950 221
4950 4867
4951 809
4952 273
4952 703
4953 14
4954 247
4955 247
4957 4958
4958 647
4959 4
4960 1752
4960 4962
4961 0
4962 919
4966 14
4968 33
4969 4970
4970 14
4971 33
4971 7989
4973 4974
4974 14
4975 12
4975 148
4975 1446
4975 6964
4976 33
4977 257
4978 498
4979 4971
4980 19
4981 82
4983 1618
4983 3564
4985 4986
4987 945
4988 48
4989 4990
4990 14
4991 4992
4992 16
4992 64
4992 370
4993 47
4993 273
4994 367
4996 79
4996 341
4996 4997
4996 6440
4997 40
4997 377
4997 386
4997 990
4997 6951
4997 7460
4999 274
5000 5001
5002 1383
5003 14
5004 2270
5005 79
5010 5011
5011 180
5013 204
5014 12
5015 26
5015 48
5015 5016
5016 26
5016 8155
5017 258
5018 632
5019 4
5020 14
5020 6537
5021 5022
5022 7002
5023 297
5026 64
5028 33
5029 14
5030 99
5031 55
5032 5636
5033 64
5035 957
5036 79
5037 14
5037 2223
5038 14
5040 57
5041 4
5041 498
5042 40
5043 14
5043 729
5045 6
5045 6023
5046 21
5046 3230
5047 238
5048 2762
5048 3189
5048 3600
5048 4787
5049 16
5050 6
5051 14
5052 2189
5053 4950
5054 14
5055 14
5056 258
5058 5059
5060 3616
5061 14
5062 784
5065 14
5065 48
5066 14
5067 367
5068 16
5069 57
5070 1512
5071 57
5071 5875
5071 6415
5071 7486
5071 7608
5072 64
5073 297
5074 204
5075 14
5075 16
5075 5076
5076 33
5077 48
5078 4
5079 12
5079 64
5080 14
5081 64
5082 419
5082 5167
5082 5317
5085 5086
5086 632
5087 204
5088 574
5090 2508
5092 5093
5093 40
5094 4
5095 16
5096 297
5097 33
5098 14
5099 64
5100 12
5101 1179
5102 4
5106 5280
5107 33
5108 14
5109 99
5110 14
5111 38
5114 297
5115 180
5115 5610
5116 12
5117 16
5117 625
5118 64
5119 57
5120 2144
5121 14
5122 293
5123 14
5124 4681
5125 47
5126 40
5126 7876
5127 14
5127 1775
5128 3022
5129 33
5131 48
5132 729
5133 1723
5133 3044
5133 5760
5134 4713
5135 12
5137 12
5139 48
5140 33
5141 5142
5142 12
5144 48
5146 14
5146 3185
5147 33
5147 204
5148 14
5152 64
5154 450
5155 12
5155 14
5155 57
5156 33
5157 14
5157 40
5157 273
5158 64
5159 5320
5162 33
5163 40
5164 21
5164 5165
5165 21
5166 79
5167 16
5168 12
5169 33
5170 14
5171 14
5172 14
5173 5174
5175 12
5175 64
5176 3431
5176 3869
5177 139
5178 14
5178 33
5178 5179
5179 33
5180 14
5181 14
5182 6
5183 64
5184 2223
5185 1969
5186 64
5187 5188
5188 1640
5189 12
5191 114
5192 6
5192 82
5192 1211
5192 6751
5193 6
5194 44
5194 47
5195 79
5196 1345
5197 33
5198 57
5198 2890
5200 64
5201 29
5202 5203
5204 47
5205 5206
5207 14
5207 5208
5208 1
5209 258
5209 5237
5211 47
5211 64
5212 47
5213 1486
5214 1723
5216 173
5217 3972
5218 195
5219 57
5220 64
5220 498
5220 5221
5221 1
5222 57
5223 21
5224 12
5224 64
5225 99
5225 258
5225 700
5226 14
5226 195
5227 5228
5230 172
5232 9
5232 75
5232 195
5233 48
5235 48
5236 21
5236 26
5236 647
5237 47
5237 386
5238 64
5238 1423
5239 1
5239 38
5239 1405
5241 258
5242 14
5242 64
5242 5243
5244 1
5244 419
5244 934
5244 1973
5244 5266
5245 5247
5246 297
5247 213
5249 5250
5251 297
5252 297
5253 14
5253 3172
5254 14
5255 386
5255 2414
5256 5257
5259 1
5259 180
5261 6
5262 16
5263 1
5263 5264
5263 6108
5264 33
5265 64
5266 6
5267 5268
5268 1
5269 12
5269 79
5269 367
5269 5288
5269 5339
5270 48
5271 14
5271 5272
5271 5559
5272 14
5273 5274
5274 5275
5275 48
5276 3394
5277 14
5278 215
5278 297
5278 498
5278 5279
5279 12
5280 38
5280 180
5281 1
5282 252
5282 258
5283 33
5284 1150
5286 2432
5288 293
5289 14
5290 5291
5291 4857
5293 0
5295 386
5296 5297
5297 47
5298 14
5300 114
5300 258
5301 273
5302 180
5303 1146
5305 14
5306 258
5307 4
5308 4
5309 12
5310 1286
5311 79
5312 99
5313 14
5314 82
5315 48
5316 33
5316 64
5316 7764
5317 5318
5318 4
5319 5667
5320 187
5322 21
5323 40
5323 64
5325 16
5328 2736
5329 1977
5330 1140
5331 14
5331 64
5331 2630
5331 4155
5332 40
5333 2975
5334 5335
5335 4
5335 14
5336 105
5336 297
5336 3884
5336 6022
5336 6844
5337 5338
5339 16
5340 5341
5342 3688
5343 258
5343 297
5343 5344
5344 1
5346 16
5347 33
5348 180
5349 450
5350 3202
5352 4
5353 5354
5354 47
5355 14
5356 14
5357 4
5357 297
5358 3556
5359 180
5360 3758
5361 12
5362 14
5363 14
5363 57
5363 5740
5364 4857
5365 33
5366 14
5367 40
5368 2986
5369 5370
5370 33
5371 64
5373 5374
5374 64
5375 1317
5376 5377
5377 115
5378 64
5378 2121
5379 1196
5380 16
5381 48
5383 16
5384 14
5385 1390
5385 3800
5386 5387
5387 12
5388 33
5389 5782
5390 273
5391 189
5391 2079
5392 106
5393 14
5394 21
5395 64
5395 4031
5396 40
5396 64
5397 2906
5398 1716
5400 14
5400 3456
5401 2213
5402 274
5404 47
5405 16
5406 14
5407 6
5407 12
5407 180
5408 1253
5408 1694
5408 7139
5409 48
5410 14
5411 1914
5412 64
5413 64
5418 79
5419 14
5420 5421
5422 2889
5423 326
5424 1196
5428 14
5429 5430
5431 64
5431 2144
5432 5065
5433 47
5433 5434
5434 12
5434 64
5435 33
5436 16
5437 29
5438 33
5439 12
5440 79
5441 64
5442 47
5443 14
5444 180
5445 5446
5446 4
5447 14
5450 4
5450 14
5451 14
5452 180
5453 1
5454 44
5455 12
5455 258
5456 297
5457 64
5458 1
5461 14
5461 40
5462 33
5463 57
5465 5466
5467 2205
5468 40
5469 180
5469 238
5470 297
5471 48
5473 386
5474 14
5474 64
5474 258
5474 7368
5475 5561
5476 5477
5477 180
5478 64
5479 258
5480 2473
5481 33
5482 33
5483 4221
5484 47
5485 223
5486 16
5487 47
5488 14
5489 2551
5489 5490
5490 12
5491 12
5492 6747
5493 75
5495 273
5496 729
5497 7124
5499 2322
5500 64
5501 5502
5502 114
5503 2247
5505 14
5505 99
5505 5506
5508 12
5509 274
5510 4
5511 5512
5513 3882
5514 14
5515 48
5515 5833
5516 5517
5517 64
5519 419
5519 1618
5520 14
5521 5522
5522 322
5523 5524
5524 33
5524 891
5524 1512
5525 5526
5526 12
5527 14
5528 146
5528 8171
5529 33
5529 5530
5530 5598
5531 169
5532 14
5532 4222
5533 26
5533 60
5533 64
5533 1283
5534 64
5535 33
5535 5536
5535 5677
5536 720
5537 55
5538 5539
5539 33
5540 5541
5541 966
5544 755
5545 64
5545 431
5546 33
5547 2353
5548 180
5549 274
5551 64
5551 258
5551 864
5551 2032
5551 5996
5552 14
5552 33
5552 358
5553 12
5553 64
5553 297
5554 5555
5556 64
5557 64
5558 14
5559 57
5561 293
5562 0
5563 1
5564 4
5565 4550
5566 180
5567 33
5568 5569
5569 12
5569 6089
5570 64
5571 14
5572 1512
5573 55
5574 386
5575 33
5577 1512
5578 14
5578 8203
5579 16
5580 47
5581 57
5582 2622
5583 3530
5583 3555
5583 5584
5583 8260
5583 8281
5584 5585
5585 55
5586 57
5586 5587
5587 16
5587 7373
5588 1512
5589 258
5590 114
5591 258
5593 7882
5594 79
5594 2244
5595 14
5596 729
5598 2462
5599 729
5600 14
5601 170
5602 33
5604 14
5604 5211
5608 12
5610 14
5610 128
5611 3228
5611 7033
5612 14
5613 47
5614 26
5615 498
5617 299
5617 2079
5617 8253
5618 371
5618 6061
5619 370
5619 993
5619 3033
5619 3950
5620 2174
5620 3906
5620 5621
5620 5659
5620 6371
5620 7696
5620 8163
5621 14
5622 12
5622 154
5623 48
5623 625
5624 4844
5625 1041
5626 57
5627 38
5629 3214
5631 180
5632 3563
5633 1458
5635 204
5637 406
5638 729
5639 40
5641 14
5641 498
5642 1033
5643 3277
5643 5644
5644 5645
5645 33
5646 82
5647 5648
5649 5650
5650 12
5651 14
5652 57
5654 26
5654 1648
5656 4
5659 14
5661 16
5662 2144
5663 57
5664 5665
5665 44
5666 258
5667 1562
5668 297
5669 5670
5670 64
5672 21
5675 44
5676 2189
5677 406
5678 927
5679 48
5680 14
5681 14
5682 14
5682 57
5682 195
5682 251
5682 5864
5684 33
5685 1948
5686 258
5688 64
5690 273
5692 82
5693 14
5694 625
5695 12
5695 94
5696 1337
5696 1565
5696 2295
5696 5697
5696 8191
5698 12
5698 14
5698 258
5698 729
5699 5700
5700 14
5700 57
5701 297
5702 4
5704 377
5705 213
5706 1931
5706 2538
5706 6680
5706 7471
5707 1345
5708 273
5708 703
5709 4
5709 48
5710 26
5710 64
5710 2125
5711 44
5712 1044
5713 14
5714 1512
5715 5716
5716 0
5718 257
5720 180
5721 613
5722 5723
5724 14
5724 638
5725 5726
5726 601
5727 968
5728 40
5729 5730
5731 14
5733 4
5733 5734
5733 5735
5734 64
5736 4
5736 195
5738 16
5739 1
5739 12
5739 14
5739 48
5740 139
5741 40
5742 57
5743 0
5743 44
5743 1700
5745 14
5746 1
5747 31
5748 14
5749 14
5749 5750
5750 12
5751 5752
5752 5753
5753 57
5754 381
5755 2655
5757 14
5757 2223
5758 47
5759 14
5760 1
5761 5753
5762 297
5762 1512
5763 1308
5764 14
5767 195
5768 1723
5769 297
5770 48
5771 14
5772 767
5773 6
5774 14
5774 729
5774 6032
5775 5776
5776 1026
5777 5778
5779 14
5779 64
5779 7081
5780 4
5781 14
5783 6
5783 273
5784 64
5785 60
5786 891
5788 64
5789 5790
5790 33
5791 5792
5793 5794
5794 29
5794 48
5795 5363
5796 3893
5797 64
5797 407
5797 792
5797 2324
5797 2483
5798 5799
5799 891
5802 180
5802 8200
5803 4
5804 47
5805 297
5806 4447
5807 16
5808 979
5809 5810
5811 152
5811 297
5812 126
5815 180
5816 5817
5818 4364
5819 1286
5820 12
5820 180
5821 367
5822 64
5823 48
5824 5825
5826 172
5826 238
5827 297
5828 64
5829 12
5829 57
5830 57
5831 26
5832 14
5833 1
5833 397
5834 64
5835 64
5836 115
5837 671
5838 79
5839 75
5840 374
5841 358
5842 195
5842 1129
5842 2120
5842 7651
5843 219
5844 1500
5845 57
5846 14
5847 6
5849 419
5850 297
5851 1
5851 258
5852 47
5853 14
5854 1166
5855 5867
5856 14
5857 64
5858 1093
5859 377
5859 4568
5861 5862
5862 57
5865 60
5866 14
5867 258
5868 438
5868 3228
5868 7684
5869 6
5869 82
5870 82
5874 57
5874 2170
5876 57
5876 251
5876 386
5877 1512
5878 47
5879 4
5879 729
5880 14
5880 33
5881 5882
5882 5883
5883 258
5884 14
5885 82
5887 927
5888 64
5889 33
5890 180
5890 3446
5891 5892
5893 1023
5894 47
5895 5896
5896 891
5897 5898
5899 33
5899 274
5900 44
5900 64
5901 1
5901 1706
5903 64
5904 4
5905 57
5906 1502
5907 636
5908 64
5909 1279
5910 47
5912 14
5912 16
5912 5913
5912 6025
5912 6027
5912 6896
5913 0
5913 12
5913 16
5913 21
5913 26
5913 33
5913 48
5913 114
5913 180
5913 195
5913 251
5913 253
5913 274
5913 652
5913 729
5913 771
5913 919
5913 1042
5913 1299
5913 1301
5913 1344
5913 1829
5913 2158
5913 3449
5913 3758
5913 4011
5913 4166
5913 4907
5913 6317
5913 6353
5913 7094
5914 14
5916 647
5916 1589
5917 5918
5919 57
5921 6
5922 450
5923 204
5924 1571
5925 48
5925 497
5926 273
5927 377
5927 1563
5928 12
5929 33
5930 115
5931 14
5933 64
5934 79
5936 64
5937 14
5939 64
5939 195
5940 64
5941 180
5942 195
5942 906
5943 0
5944 4
5945 16
5949 4041
5952 5953
5952 6076
5954 3981
5955 5956
5956 14
5959 14
5960 1560
5961 79
5962 5963
5963 64
5967 585
5968 180
5969 5970
5971 979
5972 64
5974 47
5974 6043
5975 367
5976 79
5976 367
5977 1
5979 273
5980 223
5980 1385
5981 5982
5983 293
5984 5913
5984 5985
5986 64
5988 57
5990 386
5991 14
5993 57
5994 898
5997 48
5999 386
6000 64
6001 33
6003 4
6003 195
6004 14
6004 6005
6005 1
6006 2351
6007 12
6009 6010
6010 47
6010 48
6010 1385
6011 14
6011 57
6011 6048
6012 252
6013 421
6014 274
6017 258
6018 4
6019 64
6020 1668
6020 6021
6021 79
6022 75
6023 4478
6024 64
6026 40
6026 8233
6028 274
6029 26
6030 1747
6031 620
6035 14
6036 1723
6037 909
6037 1896
6038 48
6039 1
6040 12
6043 14
6044 6045
6045 47
6046 6047
6047 64
6048 47
6049 12
6050 5395
6052 47
6054 14
6056 14
6057 128
6058 16
6059 386
6060 60
6060 7952
6061 2286
6063 57
6064 204
6065 5533
6066 21
6067 14
6068 12
6068 29
6068 180
6068 4056
6069 48
6070 12
6071 6072
6072 6022
6075 5984
6076 297
6080 70
6081 64
6081 180
6082 195
6083 4
6084 297
6085 14
6086 47
6087 6088
6088 195
6091 274
6092 4255
6093 729
6094 33
6094 419
6094 7340
6095 14
6096 6097
6097 4749
6098 6099
6103 5137
6104 14
6104 83
6105 60
6107 5263
6108 33
6109 47
6109 6110
6110 297
6112 5535
6114 3949
6115 6116
6115 6230
6116 3875
6117 3553
6119 204
6120 195
6121 64
6122 33
6124 64
6125 40
6127 14
6130 625
6132 33
6133 274
6134 6135
6135 1149
6136 2389
6138 6139
6140 14
6141 6142
6142 4939
6143 6144
6145 2910
6148 33
6148 6607
6149 979
6150 14
6150 57
6151 297
6153 48
6155 79
6156 12
6157 33
6157 2438
6158 2383
6159 6160
6160 14
6162 14
6162 6163
6163 12
6163 21
6164 944
6164 1114
6165 33
6166 4
6167 48
6168 297
6169 14
6171 1338
6172 12
6172 48
6172 180
6173 6174
6175 6176
6177 14
6178 6179
6179 16
6181 14
6182 258
6184 14
6186 4
6187 6188
6188 729
6189 64
6190 57
6191 33
6192 48
6192 3230
6193 14
6193 6194
6195 3881
6196 6197
6198 14
6199 48
6200 6201
6201 853
6202 57
6203 33
6203 7831
6205 6206
6206 64
6207 57
6208 21
6210 14
6210 421
6211 12
6213 21
6214 6215
6216 386
6216 526
6216 7116
6217 634
6217 1717
6218 2910
6219 297
6220 16
6221 14
6222 406
6224 4
6224 6225
6225 201
6226 238
6227 6228
6228 238
6228 3943
6228 7151
6229 6228
6230 419
6231 14
6232 109
6232 6949
6233 2022
6234 4
6237 64
6238 14
6239 1229
6240 60
6241 40
6242 6
6244 33
6245 273
6246 6247
6247 64
6248 273
6249 14
6250 1477
6251 204
6255 4
6256 40
6257 12
6258 16
6259 195
6259 6260
6262 64
6263 1217
6264 1245
6265 16
6266 204
6267 2005
6268 79
6270 21
6272 14
6272 377
6273 1
6273 180
6274 14
6275 6276
6278 5069
6279 1484
6279 7356
6279 8304
6281 367
6282 14
6283 4286
6284 6
6286 12
6287 33
6287 57
6289 12
6289 16
6289 21
6289 386
6290 894
6294 189
6295 3203
6297 3307
6298 115
6298 3464
6299 14
6300 33
6301 21
6302 33
6303 3185
6304 114
6305 273
6305 3362
6305 7227
6306 1
6307 40
6309 297
6310 118
6312 48
6314 12
6315 57
6316 14
6316 114
6317 180
6318 979
6318 1033
6319 33
6319 297
6319 421
6319 6828
6321 33
6321 204
6322 3787
6322 8080
6323 64
6325 6326
6326 180
6327 48
6328 2079
6329 14
6330 6331
6331 40
6332 3176
6333 172
6334 2042
6337 14
6339 48
6340 4155
6341 5195
6342 4466
6342 6966
6342 7986
6343 6344
6344 33
6345 4
6346 57
6347 0
6349 273
6350 64
6351 64
6353 297
6355 5109
6356 1
6356 3381
6357 273
6359 180
6360 704
6361 16
6362 14
6363 297
6364 1345
6366 48
6367 14
6369 38
6370 47
6371 14
6371 6659
6372 169
6373 79
6374 64
6374 258
6375 273
6376 860
6377 367
6378 1618
6379 3431
6380 1
6380 257
6381 47
6382 64
6387 14
6387 274
6388 64
6389 730
6390 16
6391 210
6393 14
6394 12
6396 6397
6398 79
6399 704
6400 152
6401 172
6405 273
6407 273
6408 2905
6409 14
6410 12
6411 2322
6412 64
6413 297
6414 12
6416 4505
6417 406
6419 64
6421 16
6422 966
6423 79
6424 898
6425 0
6425 6
6425 12
6425 26
6425 1191
6425 1673
6425 2799
6425 6431
6425 7334
6425 7449
6425 8294
6426 195
6427 95
6428 172
6430 172
6431 172
6431 223
6431 370
6432 47
6434 14
6435 40
6436 14
6437 16
6438 258
6439 3202
6440 6441
6442 3646
6443 64
6444 6445
6445 14
6446 6447
6447 632
6449 1408
6450 297
6453 57
6454 221
6455 64
6456 64
6457 64
6458 64
6459 1400
6460 79
6461 4
6464 6465
6465 2005
6466 16
6466 3469
6467 14
6468 14
6470 47
6470 79
6471 14
6473 297
6473 1829
6474 450
6474 1079
6475 204
6476 4211
6477 6478
6478 14
6480 14
6481 16
6482 6483
6483 4
6484 180
6485 64
6488 64
6489 1
6490 441
6490 1302
6492 433
6493 1201
6493 2124
6493 7319
6494 14
6494 709
6496 79
6497 12
6499 14
6500 1512
6501 14
6503 7240
6504 14
6505 33
6506 40
6508 258
6509 5954
6510 1763
6511 79
6512 6466
6513 6157
6513 7427
6514 79
6517 703
6518 48
6519 4
6521 33
6522 12
6523 57
6524 497
6525 12
6526 14
6527 203
6529 21
6531 1
6532 64
6533 60
6533 6534
6533 6617
6534 60
6536 281
6537 6538
6537 6731
6538 12
6540 3045
6540 6541
6541 12
6542 498
6543 1562
6544 347
6545 12
6546 274
6546 7654
6546 8177
6547 44
6548 4
6549 14
6551 6552
6553 64
6553 8313
6554 6
6554 64
6555 14
6556 6593
6559 64
6560 4
6561 79
6561 1711
6562 167
6566 6567
6567 1284
6568 6569
6570 78
6571 64
6572 634
6572 910
6574 14
6574 195
6574 5192
6575 33
6575 1216
6577 4211
6578 48
6579 6020
6580 47
6581 297
6582 16
6582 40
6583 297
6584 79
6585 45
6586 79
6589 2707
6590 12
6590 6389
6590 7506
6591 14
6592 4
6593 4
6595 16
6597 16
6599 33
6600 14
6601 14
6601 221
6606 33
6608 1192
6609 195
6610 14
6611 44
6612 14
6613 33
6614 189
6614 6615
6616 115
6618 720
6619 720
6621 784
6622 4
6623 6601
6625 251
6626 14
6627 6628
6628 47
6628 6470
6630 5595
6631 180
6632 450
6633 6634
6634 1500
6635 0
6637 12
6638 189
6640 14
6642 128
6643 274
6644 3546
6645 421
6648 64
6649 195
6650 386
6652 6653
6653 12
6654 6655
6655 180
6656 238
6657 33
6658 4
6659 6660
6660 47
6661 5629
6663 16
6663 21
6663 729
6663 1196
6664 79
6665 44
6666 79
6667 12
6667 79
6668 79
6670 357
6671 6672
6672 40
6673 79
6674 6675
6675 114
6676 79
6677 638
6678 273
6679 195
6679 1913
6681 1723
6683 21
6684 297
6685 274
6687 450
6689 33
6690 6691
6692 450
6693 14
6695 2735
6696 79
6697 47
6698 4
6699 693
6700 1
6700 6
6700 48
6701 14
6702 204
6703 48
6704 1
6705 14
6706 79
6707 274
6709 195
6709 1673
6712 180
6713 14
6715 2683
6716 64
6716 347
6717 64
6718 4
6719 14
6721 498
6721 2436
6721 6910
6723 6724
6724 57
6725 274
6728 47
6729 195
6730 12
6731 4
6732 99
6733 6734
6734 48
6735 14
6736 14
6736 838
6737 273
6738 6
6738 720
6739 297
6740 14
6741 274
6741 7849
6742 450
6743 79
6744 7730
6746 613
6748 79
6749 33
6752 14
6753 1668
6754 274
6757 2771
6758 273
6759 421
6760 6761
6762 14
6764 625
6765 21
6767 704
6768 154
6769 1571
6772 14
6772 79
6773 47
6776 79
6776 1561
6777 297
6778 598
6779 297
6782 297
6786 273
6788 729
6789 57
6791 12
6793 906
6795 57
6795 64
6795 1461
6795 1562
6796 14
6796 141
6796 1458
6797 180
6798 180
6798 297
6798 8158
6799 189
6800 6
6800 12
6801 215
6802 1
6803 1458
6804 79
6806 319
6807 79
6808 6809
6809 33
6811 258
6812 47
6814 79
6815 204
6816 14
6817 1410
6818 274
6819 221
6820 64
6821 1368
6822 273
6823 1
6824 14
6827 3334
6828 33
6828 64
6829 16
6830 14
6831 5899
6832 21
6833 251
6834 26
6835 46
6835 1795
6836 980
6837 6838
6838 60
6839 6840
6842 33
6843 60
6844 4
6846 273
6847 5900
6848 64
6849 238
6850 12
6850 2189
6852 386
6853 57
6853 75
6853 2279
6854 16
6854 546
6856 14
6856 729
6857 4939
6859 2213
6860 114
6862 14
6863 4148
6864 79
6865 891
6867 47
6868 274
6868 638
6870 180
6871 6872
6872 4805
6872 8149
6873 638
6874 40
6875 99
6877 195
6879 64
6879 898
6880 204
6881 82
6882 64
6883 1741
6884 14
6884 2630
6885 64
6886 6
6888 1663
6889 6890
6891 12
6892 6893
6892 7155
6894 450
6895 14
6897 64
6899 12
6900 64
6901 14
6902 14
6903 145
6905 1974
6906 377
6907 1
6908 47
6910 498
6911 64
6912 7091
6913 258
6914 4
6914 14
6914 57
6915 33
6916 258
6917 60
6918 14
6918 1456
6918 6919
6918 7852
6920 124
6921 498
6922 6923
6923 1676
6924 14
6925 1
6925 204
6927 14
6928 33
6928 377
6929 33
6931 0
6933 14
6933 644
6934 21
6935 252
6936 33
6937 180
6938 346
6939 237
6940 40
6940 4011
6941 252
6942 16
6943 6944
6943 7096
6944 420
6946 64
6946 7016
6947 896
6948 498
6948 3017
6949 204
6950 195
6951 64
6953 789
6954 1
6954 450
6955 12
6955 891
6956 704
6957 6958
6961 6962
6962 33
6964 55
6965 12
6965 57
6965 5491
6966 188
6966 6967
6968 258
6969 47
6969 6970
6970 64
6972 6
6973 6974
6975 57
6976 99
6977 3358
6978 33
6980 64
6982 702
6983 1562
6984 40
6985 6986
6988 21
6989 14
6991 14
6994 613
6994 6995
6996 258
6998 14
6999 378
7000 4978
7001 258
7002 6828
7003 26
7005 1
7006 14
7006 57
7007 82
7008 3185
7008 5567
7010 172
7011 704
7014 6
7015 14
7016 450
7016 7090
7017 64
7019 82
7020 981
7021 14
7022 33
7022 47
7023 57
7025 99
7027 16
7029 195
7030 14
7030 173
7032 7033
7034 14
7034 60
7036 14
7036 729
7037 7038
7038 1044
7039 297
7040 348
7041 297
7043 64
7044 48
7044 64
7045 64
7046 180
7047 1685
7048 2846
7049 14
7050 7051
7051 14
7052 33
7053 1668
7054 297
7055 712
7056 370
7057 40
7057 7009
7059 450
7060 60
7061 4
7062 7063
7064 1012
7065 3946
7065 8180
7069 273
7070 57
7071 7072
7073 297
7077 386
7078 279
7079 14
7082 44
7082 180
7083 33
7084 729
7086 7087
7088 21
7088 7089
7089 3946
7090 64
7090 273
7092 1308
7092 2315
7094 625
7095 273
7097 1512
7098 14
7099 64
7100 4
7104 79
7105 955
7105 4261
7105 6802
7105 7426
7106 16
7108 2213
7109 64
7110 238
7111 40
7111 638
7112 498
7116 1
7118 1
7120 297
7123 4633
7124 273
7125 82
7125 273
7126 257
7127 7128
7128 21
7129 16
7131 48
7132 21
7133 48
7135 40
7136 64
7140 12
7140 38
7141 195
7142 1
7143 7144
7144 4
7145 154
7146 766
7146 1027
7147 64
7148 33
7149 7150
7151 47
7152 273
7154 64
7155 7156
7157 5207
7157 8107
7158 44
7160 14
7161 14
7162 12
7163 2411
7164 82
7165 7166
7167 64
7168 6
7169 26
7169 1607
7170 7171
7171 33
7172 4011
7173 7174
7174 14
7175 853
7176 21
7178 33
7179 14
7180 7181
7181 33
7182 14
7183 40
7185 1769
7186 7187
7186 8206
7188 7189
7190 1441
7190 7208
7191 4
7193 16
7194 7195
7195 0
7196 7197
7197 14
7198 4
7198 7199
7199 7200
7200 7201
7201 542
7202 0
7204 347
7205 180
7206 501
7207 48
7208 347
7209 48
7209 1769
7210 16
7211 201
7212 419
7213 79
7214 4
7215 7216
7216 213
7220 7221
7221 625
7221 740
7221 1583
7222 620
7223 638
7225 5374
7226 14
7228 644
7229 33
7230 4279
7231 14
7231 172
7233 180
7234 1
7236 48
7236 5954
7236 7667
7237 7238
7238 4
7241 57
7241 6636
7241 8169
7242 82
7245 6
7246 1
7249 14
7250 7251
7251 187
7252 7253
7254 2707
7255 297
7257 1
7258 201
7259 188
7260 297
7261 204
7262 14
7264 7326
7265 9
7265 180
7266 64
7267 64
7268 7269
7269 33
7270 273
7271 1
7272 704
7277 7278
7279 3469
7280 64
7282 64
7283 33
7284 4
7285 864
7286 40
7288 4
7289 172
7292 242
7292 3206
7293 1607
7294 273
7297 7298
7300 14
7301 14
7302 297
7303 12
7305 1
7306 21
7307 14
7307 26
7307 114
7308 297
7309 14
7309 1088
7311 57
7313 79
7314 273
7315 258
7315 7478
7316 14
7316 64
7317 14
7318 2258
7319 3017
7322 7323
7323 238
7323 258
7325 7264
7326 258
7327 26
7328 2754
7329 4
7330 498
7331 14
7332 64
7333 891
7334 12
7334 33
7335 180
7336 804
7336 1926
7338 64
7339 4349
7340 3446
7343 1345
7344 450
7345 14
7346 258
7347 14
7348 4751
7349 180
7350 1752
7351 57
7352 180
7353 638
7353 2536
7354 1909
7355 2144
7357 79
7358 12
7358 498
7359 12
7361 273
7362 1
7362 4
7363 79
7364 729
7365 293
7366 64
7367 12
7368 4
7368 14
7368 40
7369 60
7370 498
7371 33
7372 14
7373 16
7375 57
7376 64
7377 4256
7378 33
7380 3468
7381 33
7382 4023
7383 60
7384 7385
7386 198
7387 1635
7389 82
7390 7391
7391 16
7395 7396
7396 57
7397 33
7398 14
7398 7399
7398 8153
7400 251
7401 1458
7402 204
7403 326
7404 14
7406 172
7407 195
7408 274
7409 64
7413 703
7415 7416
7416 29
7418 7419
7420 1458
7421 14
7423 64
7424 14
7425 64
7426 370
7428 927
7429 386
7430 47
7431 48
7432 21
7433 180
7435 64
7436 297
7437 79
7438 47
7439 1101
7439 7440
7440 79
7441 14
7441 7466
7442 4
7442 1512
7443 14
7443 2389
7444 3398
7445 180
7446 221
7446 2478
7447 7448
7448 4
7449 154
7450 14
7451 47
7452 273
7453 252
7454 7455
7455 238
7455 3440
7455 7560
7457 60
7458 1797
7460 3446
7461 364
7462 180
7463 729
7464 498
7465 4
7466 7467
7467 386
7468 38
7470 421
7473 238
7474 33
7474 57
7474 204
7475 2530
7476 7477
7477 4
7478 258
7478 7553
7479 14
7480 274
7481 12
7482 14
7482 934
7483 1
7483 12
7485 33
7486 57
7487 4
7488 7489
7490 12
7492 5456
7493 21
7494 148
7495 12
7496 4440
7498 64
7499 5142
7500 7501
7503 16
7504 26
7505 12
7506 4
7506 14
7507 4
7508 12
7511 866
7511 3750
7512 33
7514 47
7515 3750
7516 1579
7518 203
7519 33
7520 7521
7521 0
7521 7109
7521 7518
7523 3750
7524 3805
7525 14
7526 75
7527 2022
7528 180
7529 14
7531 2353
7532 40
7533 33
7534 14
7535 3805
7536 319
7537 33
7539 21
7540 7541
7542 2150
7545 804
7546 180
7547 14
7549 64
7549 1619
7551 7552
7552 14
7554 0
7555 252
7555 257
7556 3446
7560 16
7561 204
7562 195
7563 6
7566 2092
7567 1256
7568 33
7568 221
7568 2415
7568 7569
7569 7570
7570 346
7570 7571
7571 195
7571 2884
7572 64
7573 1112
7574 14
7575 7576
7576 64
7577 14
7577 812
7578 237
7581 2473
7583 64
7584 33
7584 180
7584 195
7584 251
7584 360
7584 1938
7585 5524
7586 6
7587 4
7587 47
7587 7588
7589 6554
7590 64
7591 1944
7591 7592
7592 4
7592 64
7592 251
7592 7593
7593 12
7594 755
7594 7610
7595 498
7597 12
7598 7658
7599 99
7599 221
7599 7634
7599 7647
7600 221
7600 7601
7600 7666
7602 238
7603 48
7604 350
7604 1944
7605 33
7606 12
7607 48
7608 64
7609 94
7610 64
7610 7905
7612 356
7615 106
7617 729
7619 7300
7620 33
7621 5868
7622 16
7625 14
7627 7628
7628 979
7630 1769
7631 338
7632 33
7633 213
7634 12
7635 204
7636 297
7637 2233
7638 273
7643 4
7644 7645
7646 7368
7647 148
7648 79
7649 3616
7650 12
7651 201
7652 33
7653 3277
7655 420
7656 48
7657 82
7658 33
7660 7661
7662 6
7663 180
7664 4
7665 180
7667 33
7668 7669
7669 21
7670 459
7671 47
7672 14
7672 7687
7674 64
7675 12
7676 419
7677 14
7678 180
7679 7592
7680 7681
7681 7682
7682 7683
7684 14
7684 1618
7684 5622
7685 64
7686 79
7687 2815
7688 14
7689 14
7689 60
7689 7909
7690 2351
7692 204
7693 263
7696 195
7697 14
7699 14
7700 99
7702 14
7703 33
7703 7976
7704 99
7705 48
7706 21
7707 1
7708 14
7709 4
7712 7713
7713 33
7714 279
7716 3629
7718 729
7719 7720
7721 7722
7723 14
7725 16
7726 7727
7727 33
7727 5474
7728 364
7729 64
7729 5520
7730 204
7731 2131
7733 21
7734 64
7735 3981
7736 729
7737 180
7738 7739
7739 2128
7740 386
7743 450
7744 48
7744 180
7746 809
7747 14
7748 5237
7749 273
7750 64
7751 258
7753 1429
7753 1723
7754 16
7755 14
7756 919
7756 7757
7757 21
7758 14
7759 251
7759 1023
7760 47
7762 300
7763 258
7764 64
7765 64
7767 128
7768 14
7769 0
7770 274
7772 6
7773 987
7775 5306
7776 4420
7777 14
7777 79
7777 114
7778 64
7779 274
7781 64
7782 7783
7783 5253
7783 7482
7784 987
7785 297
7786 0
7787 204
7788 16
7789 57
7790 14
7791 180
7793 180
7794 187
7794 8042
7795 6856
7796 48
7797 1723
7798 258
7799 5640
7800 48
7801 14
7802 154
7803 7804
7804 33
7805 1286
7806 48
7807 48
7808 3001
7809 7810
7811 257
7814 7815
7816 3499
7817 33
7818 498
7819 204
7821 7822
7824 33
7824 1685
7825 21
7826 7827
7827 48
7828 14
7828 591
7829 2443
7831 33
7832 406
7833 64
7834 57
7835 7836
7837 12
7838 57
7839 180
7840 16
7841 38
7842 3934
7843 4
7843 14
7845 64
7847 3981
7848 14
7849 12
7851 33
7853 99
7855 99
7856 421
7857 33
7859 14
7861 898
7862 12
7864 7865
7865 204
7866 14
7867 258
7868 14
7870 195
7871 729
7872 14
7873 204
7875 126
7876 16
7877 14
7878 33
7879 614
7880 5274
7881 204
7884 4146
7885 64
7886 1717
7887 3681
7888 273
7890 12
7891 14
7892 273
7893 64
7895 273
7896 14
7896 2507
7897 189
7898 273
7899 64
7900 40
7901 891
7902 7903
7903 12
7904 204
7905 26
7906 14
7907 274
7909 64
7910 7911
7911 12
7912 1758
7913 82
7914 14
7915 258
7916 14
7917 804
7919 14
7922 273
7923 804
7924 12
7925 14
7926 14
7928 14
7929 7930
7930 173
7931 47
7932 14
7934 7935
7936 1253
7937 5963
7939 14
7939 419
7942 729
7943 14
7944 1305
7946 57
7947 274
7952 1
7953 7954
7954 7955
7955 204
7956 40
7957 498
7958 57
7959 64
7960 4
7961 14
7963 14
7964 21
7965 14
7967 33
7969 7970
7970 33
7971 3229
7972 14
7974 57
7975 2716
7977 14
7978 16
7979 7980
7980 4
7981 7982
7983 12
7984 7985
7985 14
7987 14
7988 498
7990 7991
7991 7992
7992 14
7993 33
7994 64
7996 367
7997 14
8001 180
8003 258
8004 2411
8005 3756
8006 14
8007 195
8008 64
8009 1993
8010 8011
8012 64
8014 6721
8015 8016
8017 14
8020 609
8021 14
8025 498
8026 180
8027 8037
8028 2213
8028 3139
8029 26
8029 274
8033 128
8034 32
8035 95
8039 12
8040 6886
8042 64
8045 12
8046 8047
8048 82
8049 154
8050 40
8051 251
8052 47
8053 57
8054 8055
8055 297
8056 57
8057 8058
8058 12
8060 1276
8061 3486
8064 33
8066 12
8067 8068
8069 79
8070 57
8071 257
8075 8076
8076 12
8077 5189
8078 195
8079 180
8080 29
8082 8083
8084 64
8084 297
8085 450
8086 987
8087 14
8088 12
8089 173
8090 14
8092 5645
8093 3824
8095 47
8097 3981
8098 1252
8099 8100
8100 293
8101 26
8103 8104
8104 8105
8105 2286
8107 47
8108 729
8109 16
8111 14
8112 258
8113 12
8114 8115
8116 297
8117 8118
8118 14
8120 14
8122 6040
8123 14
8126 1723
8127 64
8129 8130
8130 297
8131 6
8132 8133
8133 195
8134 5874
8136 498
8140 5524
8141 12
8142 297
8143 4
8144 647
8145 4
8146 33
8147 14
8148 16
8149 16
8150 377
8151 8152
8152 1
8153 14
8155 8156
8157 57
8158 14
8159 180
8161 12
8163 14
8164 4
8166 180
8167 3454
8169 14
8170 14
8171 1
8172 14
8173 5868
8174 1216
8175 47
8176 21
8178 7773
8179 4
8181 64
8182 33
8183 5529
8185 48
8186 48
8188 204
8189 14
8191 14
8192 12
8193 48
8194 16
8195 55
8196 4
8197 8198
8197 8279
8199 297
8200 8201
8202 12
8203 44
8203 4862
8204 386
8207 79
8208 33
8209 8210
8210 1475
8211 5032
8212 4
8213 297
8217 7135
8218 3981
8220 33
8222 14
8223 204
8223 2653
8224 26
8225 14
8226 16
8227 14
8228 14
8229 14
8231 14
8232 293
8233 4
8234 1722
8236 1
8237 297
8238 64
8239 498
8240 8241
8242 60
8243 8169
8244 258
8245 2079
8246 1
8247 4
8249 40
8250 14
8251 273
8252 297
8253 48
8254 40
8255 48
8256 26
8257 6
8259 114
8260 8261
8261 1
8262 2042
8264 16
8267 82
8268 14
8269 33
8270 21
8271 2150
8272 1702
8273 6
8274 48
8276 14
8277 26
8278 12
8279 8280
8280 48
8281 346
8282 14
8283 8284
8284 57
8285 833
8286 1772
8287 16
8289 64
8291 1456
8292 99
8294 180
8296 1286
8297 729
8298 14
8299 16
8301 1286
8302 172
8303 12
8305 180
8306 3126
8308 1685
8309 48
8310 47
8311 1441
8313 64
8314 75
8315 12
8316 7082
8317 273
8318 6
8321 12
8322 14
8323 8324
