# Supplementary material for: The role of nodes in controlling and observing complex networks
Source: PLoS One. 2025 Jun 12;20(6):e0325824. doi: 10.1371/journal.pone.0325824 (PMC12161543; doi:10.1371/journal.pone.0325824)
Supplement: S1 File — The 18 real-world network datasets used in this study (ZIP) [file pone.0325824.s001.zip › Real networks/18N332_USAair.txt]

117	200
117	257
117	181
117	151
117	161
46	117
117	143
117	262
117	300
117	220
117	320
117	202
64	117
117	305
117	296
117	252
117	182
117	306
117	168
117	215
117	211
117	273
91	117
67	117
90	117
117	124
117	188
117	304
117	201
117	221
79	117
117	272
117	249
117	125
117	203
117	126
117	185
117	147
117	128
75	117
77	117
117	162
69	117
113	117
76	117
117	260
247	260
200	260
149	260
260	310
145	260
146	260
257	260
111	260
260	312
181	260
66	260
218	260
260	298
151	260
260	292
161	260
46	260
143	260
260	262
260	300
176	260
220	260
260	309
231	260
260	320
260	295
122	260
171	260
260	291
202	260
64	260
166	260
260	305
196	260
260	296
245	260
252	260
93	260
182	260
260	306
260	275
224	260
168	260
215	260
260	283
211	260
260	273
188	260
132	260
238	260
201	260
217	260
127	260
250	260
253	260
260	274
197	260
221	260
260	307
260	272
239	260
212	260
249	260
260	285
260	270
260	280
260	266
241	260
260	308
205	260
80	260
219	260
260	289
260	265
225	260
260	269
141	260
240	260
260	277
260	278
260	290
246	260
260	303
183	260
260	279
152	260
256	260
260	268
167	260
117	254
254	260
247	254
200	254
149	254
165	254
254	310
145	254
108	254
146	254
254	257
111	254
254	312
181	254
66	254
218	254
254	298
151	254
254	292
161	254
46	254
229	254
178	254
143	254
254	262
254	300
173	254
176	254
220	254
175	254
254	309
231	254
130	254
254	320
254	295
122	254
216	254
171	254
254	291
64	254
166	254
254	305
254	296
245	254
118	254
252	254
93	254
254	287
160	254
158	254
254	306
94	254
254	275
224	254
215	254
254	283
211	254
91	254
90	254
124	254
254	255
188	254
132	254
254	304
238	254
201	254
217	254
254	259
156	254
236	254
221	254
254	321
248	254
254	272
254	297
239	254
254	286
254	282
254	285
254	270
191	254
254	280
254	299
136	254
254	266
126	254
233	254
222	254
131	254
254	294
214	254
254	271
128	254
254	264
254	265
254	288
183	254
117	247
200	247
247	310
247	257
181	247
66	247
247	298
151	247
161	247
46	247
143	247
247	262
247	300
231	247
171	247
247	291
202	247
64	247
196	247
247	252
247	315
93	247
182	247
244	247
168	247
247	273
247	249
241	247
213	247
247	330
243	247
167	247
181	200
143	200
200	202
196	200
200	252
182	200
177	200
184	200
200	235
117	149
149	247
149	200
149	310
145	149
149	257
149	181
66	149
149	218
149	298
149	151
149	161
46	149
143	149
149	262
149	300
149	220
149	320
149	291
149	305
149	211
91	149
90	149
149	201
149	321
149	323
117	165
165	260
165	247
165	200
149	165
165	310
145	165
146	165
165	257
111	165
165	312
165	181
66	165
165	218
165	298
151	165
165	292
161	165
46	165
143	165
165	262
165	300
165	176
165	231
165	295
122	165
165	171
165	291
165	202
64	165
165	166
165	196
165	296
165	245
165	252
93	165
165	182
165	275
165	224
165	168
165	215
165	273
132	165
44	165
127	165
165	250
165	197
89	165
165	212
165	249
129	165
165	241
74	165
139	165
81	165
165	205
147	165
50	165
80	165
165	174
49	165
105	165
40	165
141	165
165	183
152	165
165	167
117	310
200	310
181	310
66	310
151	310
161	310
46	310
262	310
300	310
220	310
310	320
291	310
202	310
305	310
93	310
310	321
286	310
310	323
117	145
145	310
145	181
66	145
145	298
145	151
145	300
145	220
145	231
122	145
145	171
145	291
145	305
118	145
93	145
145	306
145	211
91	145
90	145
145	188
145	201
79	145
145	167
108	117
108	260
108	247
108	200
108	149
108	165
108	310
108	145
108	146
108	257
108	111
108	181
66	108
108	218
108	298
108	151
108	292
108	161
46	108
108	229
108	178
108	143
108	300
108	173
108	176
108	220
108	175
108	309
108	231
108	130
108	320
108	202
108	166
108	305
93	108
108	160
108	158
108	306
94	108
108	211
91	108
90	108
108	201
79	108
108	272
117	146
146	247
146	200
146	149
146	310
145	146
146	257
146	181
66	146
146	218
146	298
146	151
146	292
46	146
146	300
146	176
146	220
146	309
146	231
146	320
122	146
146	171
146	291
146	166
146	305
93	146
146	306
146	283
146	211
91	146
90	146
124	146
146	304
146	201
146	217
98	146
146	321
79	146
142	146
146	272
95	146
146	299
146	152
146	323
200	257
181	257
151	257
46	257
143	257
257	262
202	257
257	296
252	257
182	257
168	257
215	257
257	273
249	257
257	263
111	117
111	247
111	200
111	149
111	310
111	145
111	146
111	257
111	181
66	111
111	218
111	298
111	151
111	292
111	161
46	111
111	143
111	262
111	300
111	176
111	220
111	309
111	231
111	295
111	122
111	171
111	291
111	202
64	111
111	166
111	305
111	252
93	111
111	306
111	211
91	111
90	111
111	124
111	188
111	304
111	201
98	111
111	156
89	111
111	125
111	135
111	136
70	111
99	111
83	111
69	111
117	312
247	312
200	312
257	312
181	312
66	312
218	312
46	312
262	312
245	312
312	315
311	312
312	328
312	317
312	318
312	313
312	330
312	316
312	325
312	314
181	300
181	215
181	273
91	181
181	221
105	181
159	181
181	195
66	117
66	200
66	257
66	181
66	151
66	161
46	66
66	143
66	262
66	300
66	291
66	202
64	66
66	196
66	245
66	252
66	182
66	306
66	273
66	188
66	132
66	75
66	77
42	66
117	218
218	247
200	218
218	257
181	218
66	218
218	298
151	218
161	218
46	218
143	218
218	262
218	300
218	231
122	218
171	218
202	218
64	218
196	218
218	296
218	245
218	252
93	218
182	218
168	218
218	273
132	218
218	249
117	298
200	298
298	310
257	298
181	298
66	298
151	298
161	298
143	298
298	300
220	298
231	298
298	320
122	298
291	298
298	305
93	298
298	306
91	298
124	298
298	304
298	321
272	298
286	298
285	298
151	200
151	181
46	151
151	262
151	300
151	220
151	296
151	182
151	306
91	151
90	151
124	151
151	188
151	304
151	201
151	221
79	151
125	151
126	151
151	214
128	151
151	155
117	292
247	292
200	292
292	310
145	292
257	292
181	292
66	292
218	292
292	298
151	292
161	292
46	292
143	292
262	292
292	300
292	295
171	292
291	292
202	292
64	292
166	292
292	305
292	296
245	292
252	292
182	292
292	306
224	292
215	292
283	292
273	292
132	292
292	304
285	292
280	292
292	308
289	292
141	292
161	200
146	161
161	257
161	181
151	161
143	161
161	300
161	220
161	320
161	306
91	161
90	161
124	161
161	304
161	201
79	161
161	272
46	200
46	181
46	143
46	202
46	252
46	182
46	55
46	73
46	85
117	229
229	260
229	247
200	229
149	229
165	229
229	310
145	229
146	229
229	257
111	229
181	229
66	229
218	229
229	298
151	229
229	292
161	229
46	229
178	229
229	262
229	300
176	229
220	229
175	229
229	309
229	231
229	320
171	229
229	291
166	229
229	305
229	296
93	229
160	229
158	229
229	306
229	283
211	229
91	229
90	229
124	229
188	229
229	304
229	238
201	229
217	229
156	229
229	236
221	229
142	229
229	272
229	297
229	239
229	286
229	285
229	280
229	299
203	229
229	251
185	229
229	294
214	229
229	271
229	234
229	242
229	237
226	229
117	178
178	260
149	178
178	310
145	178
146	178
111	178
178	181
66	178
178	298
151	178
178	292
161	178
178	300
178	220
178	309
178	231
122	178
171	178
178	291
166	178
178	305
93	178
178	306
91	178
90	178
124	178
178	188
178	217
143	181
143	252
143	182
143	215
143	273
85	143
103	143
200	262
181	262
46	262
143	262
202	262
252	262
182	262
249	262
117	173
173	260
173	247
173	200
149	173
165	173
173	310
145	173
146	173
173	257
111	173
173	181
66	173
173	218
173	298
151	173
173	292
161	173
173	229
173	300
173	220
173	175
173	309
130	173
173	320
171	173
173	291
166	173
173	305
160	173
158	173
173	306
173	283
173	211
91	173
90	173
124	173
173	304
173	201
173	217
142	173
173	272
173	203
88	173
117	176
176	247
176	200
149	176
176	310
145	176
176	257
176	181
66	176
176	298
151	176
176	292
161	176
46	176
176	178
143	176
176	262
176	300
173	176
176	320
176	291
176	211
90	176
124	176
176	201
156	176
79	176
176	272
95	176
176	203
140	176
181	220
220	300
220	320
220	306
91	220
90	220
220	304
201	220
220	321
220	272
128	220
117	175
175	260
175	247
175	200
149	175
165	175
175	310
145	175
146	175
175	257
111	175
175	181
66	175
175	218
175	298
151	175
161	175
46	175
175	178
143	175
175	262
175	300
175	220
175	309
175	231
175	295
171	175
175	291
64	175
166	175
175	305
93	175
175	306
175	283
175	211
91	175
90	175
175	188
175	304
175	238
175	201
175	217
98	175
175	221
79	175
175	270
175	191
125	175
136	175
117	309
149	309
309	310
145	309
181	309
66	309
298	309
151	309
292	309
161	309
300	309
176	309
220	309
231	309
122	309
291	309
166	309
305	309
93	309
306	309
142	309
301	309
117	231
200	231
231	310
231	257
181	231
66	231
151	231
161	231
46	231
231	300
231	291
231	296
93	231
231	306
224	231
215	231
188	231
132	231
221	231
231	284
117	130
130	260
130	247
130	200
130	149
130	165
130	310
130	145
130	146
130	257
111	130
130	181
66	130
130	218
130	298
130	151
130	292
130	161
46	130
130	229
130	178
130	300
130	176
130	220
130	175
130	309
122	130
130	171
130	291
130	166
130	305
93	130
130	306
124	130
130	188
130	304
130	152
181	320
300	320
320	321
320	324
117	295
149	295
295	310
257	295
181	295
66	295
231	295
122	295
291	295
295	296
224	295
215	295
274	295
295	307
122	181
66	122
122	151
46	122
122	300
122	306
122	272
122	162
122	301
117	216
216	260
216	247
200	216
165	216
216	310
145	216
108	216
146	216
216	257
111	216
181	216
66	216
216	218
216	298
151	216
216	292
161	216
216	229
178	216
216	262
216	300
173	216
216	220
175	216
216	309
216	231
130	216
216	320
216	295
122	216
171	216
216	291
166	216
216	305
216	296
93	216
158	216
216	306
216	283
211	216
188	216
216	238
201	216
216	217
216	221
216	239
216	282
216	285
216	270
191	216
125	216
216	280
117	171
171	200
171	257
171	181
66	171
171	298
151	171
161	171
46	171
143	171
171	262
171	231
122	171
93	171
171	224
171	215
132	171
141	171
117	291
200	291
181	291
151	291
161	291
143	291
291	300
291	296
181	202
143	202
202	252
182	202
202	250
64	200
64	257
46	64
64	143
64	262
64	202
64	252
64	182
64	168
58	64
55	64
64	73
53	64
64	65
261	292
261	295
261	291
261	296
261	275
224	261
215	261
238	261
253	261
261	274
117	166
166	247
166	200
149	166
166	310
145	166
166	257
166	181
66	166
166	218
166	298
151	166
161	166
166	300
166	231
122	166
166	171
166	291
166	306
166	188
166	301
181	305
151	305
161	305
300	305
220	305
305	306
117	196
196	257
46	196
143	196
196	262
64	196
196	245
196	252
182	196
168	196
196	249
181	296
143	296
117	245
200	245
245	257
181	245
46	245
143	245
245	262
202	245
64	245
245	252
182	245
168	245
245	249
117	232
232	260
232	254
232	247
200	232
165	232
232	257
181	232
66	232
218	232
151	232
232	292
143	232
232	262
175	232
232	295
232	261
232	275
232	273
232	253
232	274
228	232
141	232
117	118
118	260
118	149
118	310
108	118
118	146
111	118
118	181
66	118
118	298
118	151
118	161
118	229
118	178
118	300
118	173
118	176
118	220
118	175
118	309
118	130
118	320
118	216
118	305
94	118
91	118
90	118
181	252
244	252
200	315
46	315
313	315
93	117
93	200
93	257
93	181
66	93
93	151
93	161
46	93
93	262
93	300
89	93
76	93
117	287
260	287
165	287
257	287
151	287
287	292
161	287
229	287
231	287
287	295
202	287
261	287
287	296
275	287
253	287
274	287
287	307
117	160
160	260
160	247
145	160
146	160
111	160
160	181
66	160
160	298
151	160
160	161
160	178
160	300
160	166
160	188
98	160
125	160
136	160
99	160
160	190
92	160
182	252
117	158
158	260
158	247
149	158
158	165
145	158
146	158
158	257
111	158
158	181
66	158
158	218
158	298
151	158
158	292
158	161
158	178
158	300
158	175
122	158
158	166
93	158
158	160
306	310
181	306
300	306
304	306
94	117
94	149
94	145
94	146
94	111
66	94
94	298
94	151
94	161
94	229
94	178
94	173
94	176
94	220
94	175
94	130
91	94
90	94
244	260
200	244
165	244
244	257
218	244
46	244
143	244
244	262
202	244
64	244
196	244
244	245
182	244
212	244
241	244
117	275
247	275
200	275
257	275
218	275
275	292
262	275
275	295
275	296
253	275
274	275
7	117
7	247
7	200
7	111
7	312
7	66
7	46
7	143
7	64
7	25
3	7
7	12
7	22
2	7
1	7
4	7
7	35
7	15
5	7
7	34
7	27
7	29
117	224
224	257
181	224
143	224
215	224
141	224
168	200
46	168
143	168
168	262
168	202
168	182
141	215
117	283
283	310
145	283
181	283
283	298
151	283
161	283
220	283
283	305
272	283
283	285
283	299
181	211
151	211
161	211
211	220
130	211
201	211
228	273
311	315
67	108
67	146
67	124
67	79
67	95
90	91
124	220
100	117
100	254
100	145
100	111
100	151
100	161
100	229
100	178
100	173
100	220
100	175
94	100
79	100
100	128
326	328
328	329
327	328
117	255
255	260
181	255
255	298
151	255
229	255
175	255
231	255
255	295
216	255
255	291
188	255
239	255
255	270
255	266
255	271
181	188
117	132
132	257
132	181
132	151
132	143
132	139
260	304
304	310
145	304
181	304
300	304
247	317
200	317
315	317
311	317
181	238
231	238
215	238
205	238
201	203
117	217
145	217
217	298
151	217
161	217
176	217
217	220
203	217
44	117
44	200
44	66
44	46
44	143
44	64
44	49
44	45
44	54
44	57
44	53
117	127
127	257
127	181
66	127
127	151
127	132
127	141
98	117
66	98
98	151
98	166
93	98
200	250
250	257
196	250
241	250
117	259
145	259
146	259
229	259
178	259
176	259
220	259
259	283
259	272
315	318
317	318
82	117
82	247
82	200
82	165
46	82
82	143
64	82
44	82
58	82
82	84
57	82
82	85
82	103
53	82
82	96
117	156
151	156
156	220
140	156
117	180
180	260
165	180
180	257
180	181
180	218
143	180
180	187
145	236
161	236
220	236
117	197
197	257
181	197
197	218
151	197
197	231
171	197
197	215
197	205
141	197
321	324
117	142
142	310
142	298
142	151
142	161
142	220
142	305
91	142
142	169
117	248
146	248
161	248
229	248
220	248
217	248
248	259
89	117
89	181
66	89
89	151
72	89
292	307
296	307
272	321
146	297
297	298
220	297
283	297
297	299
326	331
117	239
176	239
231	239
260	302
292	302
295	302
212	247
200	212
143	212
212	262
196	212
212	245
212	252
182	212
168	212
198	212
204	212
199	212
286	300
117	228
228	260
228	261
228	253
141	228
200	249
181	249
143	249
202	249
249	273
260	282
282	292
231	282
270	282
280	282
266	282
285	300
117	148
148	254
111	148
148	151
148	229
148	220
148	156
71	117
71	145
71	146
71	151
71	161
71	176
71	95
270	280
266	270
117	119
119	165
119	257
119	181
66	119
119	129
105	119
117	191
181	191
151	191
188	191
191	221
191	203
125	181
280	285
265	280
104	181
104	122
104	166
95	117
95	151
95	161
108	169
111	169
151	169
130	169
124	169
299	300
220	299
299	306
117	135
66	135
135	151
133	135
117	138
138	161
138	229
138	176
138	166
138	160
136	138
134	138
117	136
136	151
125	136
126	136
266	280
117	129
129	257
129	181
129	147
200	241
223	241
25	46
25	32
25	28
25	30
21	25
229	233
3	46
3	25
1	3
0	3
74	200
46	74
64	74
74	107
73	74
74	150
74	115
74	86
70	117
66	70
70	89
56	70
70	76
61	165
61	66
61	143
44	61
49	61
61	62
45	61
39	61
54	61
60	61
149	324
310	324
146	324
298	324
220	324
272	324
99	117
99	151
99	136
222	229
151	251
161	251
220	251
110	117
110	111
66	110
110	151
110	160
70	110
99	110
131	151
131	229
131	173
117	139
139	181
81	139
105	139
200	213
81	117
81	181
66	81
81	143
81	129
75	81
151	185
185	191
83	117
117	190
181	190
151	190
166	190
254	258
229	258
248	258
258	272
181	205
147	181
117	172
172	260
172	247
165	172
50	117
50	66
50	81
271	282
265	271
217	234
117	157
157	181
151	157
157	160
147	157
157	170
112	151
112	173
72	117
72	93
70	72
68	72
72	76
161	242
220	242
116	151
75	143
46	58
58	143
44	58
53	58
92	117
92	151
92	99
107	200
64	107
77	78
109	151
109	161
151	209
80	117
80	143
80	84
49	66
49	143
223	260
200	223
182	223
181	219
189	229
176	189
189	201
52	165
52	66
52	143
52	81
40	52
62	165
62	66
62	143
44	62
49	62
45	62
54	62
32	46
28	32
31	32
51	66
68	117
68	70
56	68
84	260
84	143
84	96
162	181
260	293
45	66
45	143
45	49
45	54
114	151
102	114
105	117
81	105
102	151
38	46
38	64
38	141
5	12
6	12
12	20
12	17
12	16
11	12
12	19
12	18
9	12
8	12
12	13
12	14
265	285
265	270
265	266
181	225
219	225
78	117
66	78
207	257
151	186
43	66
40	66
200	227
227	235
260	281
46	141
141	143
64	141
44	141
75	141
120	141
320	322
97	143
75	97
7	26
55	58
39	143
39	44
39	49
39	45
39	54
73	200
41	46
137	200
137	182
123	137
150	200
64	150
[truncated: 126 more rows]
