# Supplementary material for: The role of nodes in controlling and observing complex networks
Source: PLoS One. 2025 Jun 12;20(6):e0325824. doi: 10.1371/journal.pone.0325824 (PMC12161543; doi:10.1371/journal.pone.0325824)
Supplement: S1 File — The 18 real-world network datasets used in this study (ZIP) [file pone.0325824.s001.zip › Real networks/1N423_EColi_Transcription.txt]

3	2
5	5
5	10
5	13
8	7
14	355
17	16
19	18
19	19
19	20
19	21
19	22
23	0
23	16
23	17
23	48
23	72
23	75
23	84
23	116
23	143
23	151
23	152
23	164
23	171
23	176
23	201
23	216
23	241
23	284
23	350
23	356
29	24
29	25
29	26
29	27
29	28
29	29
29	57
39	38
42	41
42	42
45	46
45	47
48	48
48	49
52	50
52	51
54	53
55	56
55	128
58	363
58	367
63	63
63	64
63	92
63	102
63	195
63	263
63	339
63	354
63	380
63	405
65	4
65	12
65	15
65	18
65	19
65	20
65	21
65	22
65	55
65	56
65	59
65	62
65	65
65	71
65	82
65	84
65	85
65	86
65	94
65	95
65	111
65	117
65	128
65	135
65	143
65	149
65	150
65	153
65	154
65	156
65	165
65	166
65	168
65	171
65	172
65	173
65	175
65	176
65	179
65	181
65	208
65	215
65	231
65	232
65	233
65	235
65	236
65	237
65	239
65	244
65	245
65	254
65	269
65	270
65	286
65	288
65	307
65	311
65	317
65	335
65	337
65	344
65	350
65	360
65	361
65	368
65	372
65	381
65	386
65	387
65	389
65	413
65	415
67	66
67	67
68	185
68	192
73	73
73	74
76	76
76	77
76	78
76	79
76	80
76	367
81	86
81	285
81	286
81	307
81	344
81	381
81	387
87	86
87	286
87	381
89	282
89	344
93	93
93	94
96	95
108	108
110	289
110	290
112	289
113	113
113	114
113	399
113	400
118	115
118	116
118	117
118	202
118	394
122	121
122	122
126	119
126	196
126	199
135	130
135	131
135	134
135	136
135	139
135	140
135	141
136	131
136	132
136	133
136	134
136	136
136	137
136	138
136	139
136	140
136	141
136	263
136	366
136	380
142	4
142	15
142	23
142	43
142	55
142	72
142	75
142	85
142	88
142	120
142	142
142	143
142	145
142	171
142	199
142	201
142	271
142	272
142	275
142	279
142	284
142	350
142	368
147	0
147	6
147	146
147	201
147	308
147	317
147	325
150	149
150	150
153	59
153	109
153	122
153	123
153	124
153	125
153	127
153	153
153	356
153	373
155	154
155	156
156	156
156	254
157	158
159	159
159	161
160	161
163	164
168	168
168	170
168	266
174	171
174	172
174	173
174	175
180	107
180	179
180	181
187	186
187	187
189	0
189	56
189	57
189	91
189	106
189	143
189	164
189	170
189	189
189	190
189	196
189	199
189	271
189	272
189	284
189	289
189	290
189	291
189	294
189	313
189	356
189	368
191	191
192	55
192	135
192	136
192	192
192	277
192	293
192	331
192	364
196	196
197	421
202	0
202	4
203	203
206	204
206	206
212	211
214	215
218	217
221	221
221	306
221	332
221	333
221	346
221	362
221	365
221	392
221	395
221	396
221	397
221	398
226	161
226	177
226	205
226	210
226	222
226	223
226	226
226	230
226	289
226	290
226	292
226	293
226	349
226	351
226	364
228	227
228	228
228	368
232	232
232	237
236	231
236	233
236	234
236	235
236	238
240	144
240	152
240	240
240	276
240	356
240	422
245	244
245	245
250	246
250	247
250	248
250	250
250	251
251	178
251	246
251	249
251	251
256	255
257	236
257	239
257	316
257	317
258	258
260	259
264	264
266	162
266	266
266	324
268	267
268	305
269	167
269	239
269	269
269	270
273	6
273	55
273	85
273	88
273	120
273	143
273	145
273	271
273	272
273	279
273	283
273	284
273	374
278	277
281	4
281	6
281	12
281	13
281	17
281	63
281	91
281	148
281	209
281	274
281	277
281	293
281	295
281	311
291	66
291	67
291	117
291	135
291	289
291	290
297	9
297	91
297	182
297	209
297	297
298	298
303	301
303	302
303	303
303	304
303	315
314	313
323	61
323	70
323	161
323	169
323	178
323	184
323	312
323	318
323	319
323	320
323	321
323	322
323	323
323	326
323	327
323	359
323	410
324	324
329	328
330	148
330	330
330	402
336	335
336	336
336	337
338	40
338	152
338	154
338	207
338	240
338	242
338	276
338	356
338	408
338	409
338	411
338	422
341	340
341	341
343	69
343	83
343	97
343	98
343	99
343	100
343	101
343	102
343	103
343	104
343	105
343	129
343	195
343	213
343	225
343	243
343	280
343	296
343	334
343	342
343	343
343	344
343	354
343	393
343	405
344	60
344	90
344	183
344	188
344	193
344	194
344	200
344	224
344	261
344	262
345	45
345	84
345	119
345	126
345	168
345	170
345	196
345	198
345	266
345	287
345	313
345	348
345	421
348	347
357	357
357	358
358	1
358	144
358	152
358	276
358	356
358	358
358	422
361	361
368	368
369	368
375	374
375	375
377	376
379	35
379	36
379	265
379	378
379	379
384	33
384	34
384	36
384	37
384	265
384	382
384	383
384	384
388	389
390	391
400	391
400	400
404	403
407	406
407	407
412	6
412	11
412	12
412	30
412	31
412	32
412	44
412	219
412	220
412	229
412	252
412	253
412	282
412	298
412	299
412	300
412	309
412	310
412	311
412	350
412	352
412	353
412	370
412	371
412	385
412	401
412	412
414	415
416	420
417	84
417	85
417	145
419	418
