# Supplementary material for: The role of nodes in controlling and observing complex networks
Source: PLoS One. 2025 Jun 12;20(6):e0325824. doi: 10.1371/journal.pone.0325824 (PMC12161543; doi:10.1371/journal.pone.0325824)
Supplement: S1 File — The 18 real-world network datasets used in this study (ZIP) [file pone.0325824.s001.zip › Real networks/2N4684_yeast_1.txt]

0 1
0 2
0 3
0 4
0 5
0 6
0 7
0 8
0 9
0 10
0 11
0 12
0 13
0 14
0 15
0 16
0 17
0 18
0 19
0 20
0 21
0 22
0 23
0 24
0 25
0 26
0 27
0 28
0 29
0 30
0 31
0 32
0 33
0 34
0 35
0 36
0 37
0 38
0 39
0 40
0 41
0 42
0 43
0 44
0 45
0 46
0 47
0 48
0 49
0 50
0 51
0 52
0 53
0 54
0 55
0 56
0 57
0 58
0 59
0 60
0 61
62 63
62 64
62 65
62 66
62 67
62 68
62 69
62 70
62 71
62 72
62 73
62 74
62 75
62 76
62 77
62 78
62 79
62 80
62 81
62 82
62 83
62 84
62 85
62 55
62 86
62 87
62 88
62 89
62 90
91 92
93 94
93 95
93 96
93 97
93 98
93 99
93 14
93 100
93 101
93 102
93 103
93 104
93 105
93 106
93 107
93 108
93 109
93 110
93 111
93 112
93 113
93 114
93 115
93 116
93 117
93 118
93 119
93 120
93 121
93 122
93 123
93 124
93 125
93 126
93 127
93 128
93 129
93 130
93 131
93 132
93 133
93 134
93 135
93 136
93 137
93 138
93 139
93 140
93 141
93 142
93 143
93 144
93 145
93 146
93 147
93 148
93 149
93 150
93 151
93 152
93 153
93 154
93 155
93 156
93 157
93 158
93 159
93 160
93 161
93 162
93 163
93 164
93 165
93 166
93 167
93 168
93 169
93 170
93 171
93 172
93 173
93 174
93 175
93 176
93 177
93 178
93 179
93 180
93 181
93 182
93 183
93 81
93 184
93 185
93 186
93 187
93 188
93 189
93 190
93 191
93 192
93 193
93 194
93 195
93 196
93 197
93 198
93 199
93 200
93 201
93 202
93 203
93 204
93 205
93 206
207 208
207 209
207 210
211 212
211 213
211 214
211 215
211 216
211 217
211 218
211 7
211 8
211 219
211 220
211 221
211 222
211 223
211 224
211 225
211 226
211 227
211 228
211 229
211 230
211 231
211 232
211 233
211 234
211 235
211 236
211 237
211 238
211 239
211 240
211 241
211 242
211 243
211 244
211 245
211 246
211 247
211 248
211 249
211 250
211 251
211 252
211 253
211 254
211 255
211 256
211 257
211 258
211 259
211 138
211 260
211 261
211 262
211 263
211 264
211 265
211 266
211 267
211 268
211 269
211 270
211 271
211 272
211 273
211 274
211 275
211 276
211 277
211 278
211 279
211 280
211 281
211 282
211 283
211 284
211 285
211 286
211 287
211 288
211 289
211 290
211 291
211 292
211 293
211 294
211 295
211 296
211 297
211 298
211 299
211 300
211 301
211 302
211 303
211 304
211 305
211 306
211 75
211 307
211 308
211 309
211 310
211 311
211 312
211 313
211 314
211 315
211 316
211 317
211 318
211 319
211 320
211 321
211 322
211 323
211 41
211 42
211 324
211 325
211 326
211 327
211 328
211 329
211 330
211 331
211 332
211 333
211 334
211 335
211 336
211 337
211 338
211 339
211 340
211 341
211 342
211 343
211 344
211 345
211 346
211 347
211 348
211 349
211 350
211 351
211 352
211 353
211 354
211 355
211 356
211 357
211 358
211 359
211 360
211 361
211 362
211 363
211 364
211 365
211 366
211 367
211 368
211 369
211 370
211 371
211 372
211 373
211 374
211 375
211 376
211 377
211 378
211 379
211 380
211 381
211 382
211 87
211 383
211 384
211 385
211 386
211 387
211 388
211 389
211 390
211 391
211 392
211 393
211 394
211 395
211 396
211 397
211 398
211 399
211 400
211 401
211 402
211 403
211 404
211 405
211 406
211 407
211 408
211 409
211 410
411 412
411 413
411 414
411 415
411 416
411 417
411 418
411 419
411 420
411 421
411 422
411 106
411 423
411 424
411 425
411 426
411 427
411 428
411 429
411 430
411 431
411 126
411 432
411 433
411 132
411 434
411 435
411 436
411 437
411 438
411 439
411 270
411 440
411 441
411 442
411 443
411 444
411 445
411 446
411 447
411 448
411 449
411 450
411 451
411 452
411 453
411 454
411 455
411 456
411 457
411 323
411 458
411 459
411 460
411 167
411 461
411 462
411 463
411 464
411 465
411 466
411 467
411 468
411 469
411 470
411 471
411 472
411 473
411 474
411 475
411 476
411 477
411 478
411 479
411 480
411 481
411 482
411 483
411 484
411 485
411 486
411 487
411 488
411 489
411 206
490 491
490 492
490 493
490 97
490 494
490 495
490 496
490 497
490 498
490 499
490 500
490 501
490 502
503 504
503 505
503 506
503 507
503 508
503 509
503 510
503 511
503 512
503 513
503 514
503 515
503 516
503 517
503 518
503 519
503 520
503 521
503 522
503 523
503 524
503 525
503 526
503 527
503 434
503 528
503 529
503 530
503 531
503 532
503 533
503 438
503 534
503 535
503 536
503 537
503 538
503 539
503 540
503 541
503 542
503 543
503 544
503 545
503 546
503 547
503 548
503 549
503 550
503 551
503 552
503 553
503 554
503 555
503 556
503 557
503 558
503 559
503 560
503 561
503 562
503 563
503 564
503 565
503 566
503 567
503 568
503 569
503 570
503 571
503 572
503 573
503 465
503 466
503 467
503 574
503 575
503 576
503 577
503 578
503 579
503 357
503 358
503 580
503 581
503 582
503 480
503 583
503 584
503 585
503 586
503 587
503 588
503 589
503 590
503 591
503 592
503 593
503 594
503 595
503 596
503 597
503 598
503 599
503 600
503 601
503 602
503 603
503 206
604 505
604 605
604 606
604 607
604 608
604 98
604 99
604 14
604 609
604 16
604 122
604 123
604 610
604 611
604 612
604 613
604 614
604 135
604 615
604 616
604 617
604 618
604 619
604 146
604 147
604 620
604 621
604 538
604 622
604 623
604 624
604 625
604 157
604 158
604 626
604 627
604 628
604 629
604 630
604 631
604 632
604 633
604 634
604 635
604 636
604 637
604 638
604 639
604 640
604 641
604 642
604 643
644 504
644 94
644 645
644 646
644 647
644 648
644 649
644 650
644 105
644 106
644 651
644 652
644 653
644 654
644 655
644 656
644 657
644 438
644 439
644 658
644 143
644 659
644 660
644 661
644 662
644 31
644 32
644 663
644 664
644 665
644 666
644 557
644 667
644 668
644 179
644 669
644 182
644 670
644 601
644 602
644 671
672 491
672 673
672 674
672 273
672 675
672 676
672 677
672 678
672 679
680 672
680 242
680 681
680 682
680 273
680 683
680 448
680 684
680 685
680 686
680 687
680 679
688 689
688 690
688 691
688 143
688 692
688 601
688 602
693 694
693 695
693 696
693 697
693 273
693 698
693 699
693 677
693 700
693 679
701 702
701 703
701 704
701 705
701 706
701 707
701 708
701 709
701 710
701 711
701 712
701 713
701 714
701 715
701 716
701 717
701 718
701 719
701 720
701 721
701 722
701 98
701 99
701 723
701 724
701 725
701 726
701 727
701 728
701 729
701 730
701 731
701 732
701 733
701 734
701 735
701 736
701 737
701 738
701 739
701 740
701 741
701 742
701 743
701 744
701 745
701 746
701 747
701 748
701 749
701 750
701 751
701 752
701 753
701 754
701 755
701 756
701 757
701 758
701 759
701 760
701 761
701 762
701 763
701 764
701 765
701 766
701 767
701 768
701 769
701 770
701 771
701 772
701 773
701 774
701 775
701 776
701 777
701 778
701 779
701 443
701 780
701 781
701 782
701 783
701 784
701 785
701 786
701 787
701 788
701 789
701 790
701 791
701 792
701 793
701 794
701 795
701 796
701 797
701 622
701 623
701 798
701 799
701 800
701 801
701 662
701 802
701 803
701 804
701 805
701 806
701 807
701 808
701 809
701 810
701 811
701 812
701 813
701 814
701 815
701 816
701 817
701 818
701 819
701 451
701 452
701 820
701 821
701 822
701 823
701 156
701 824
701 825
701 826
701 827
701 828
701 829
701 830
701 831
701 832
701 833
701 42
701 834
701 835
701 461
701 836
701 837
701 627
701 628
701 838
701 839
701 43
701 44
701 840
701 841
701 842
701 843
701 844
701 845
701 846
701 847
701 848
701 849
701 575
701 576
701 579
701 850
701 851
701 852
701 853
701 854
701 855
701 856
701 857
701 858
701 859
701 860
701 861
701 862
701 863
701 864
701 865
701 866
701 867
701 868
701 869
701 870
701 871
701 872
701 191
701 873
701 363
701 874
701 875
701 876
701 480
701 583
701 584
701 877
701 193
701 878
701 879
701 880
701 881
701 882
701 883
701 884
701 885
701 886
701 887
701 888
701 889
701 890
701 891
701 892
701 893
701 894
701 895
701 896
701 897
701 898
701 899
701 483
701 900
701 901
701 902
701 903
701 904
701 905
701 906
701 907
701 908
701 909
701 910
701 911
701 912
701 913
701 914
701 915
701 916
701 917
701 918
701 919
701 920
701 921
701 922
701 923
701 924
701 925
701 926
701 927
701 928
701 929
701 930
701 931
701 402
701 932
701 933
103 934
103 693
103 682
103 677
103 685
104 491
104 673
104 674
104 672
104 934
104 693
104 681
104 683
104 677
935 936
935 937
935 689
935 690
935 105
935 106
935 938
935 939
935 120
935 124
935 940
935 941
935 942
935 943
935 944
935 261
935 945
935 142
935 946
935 947
935 948
935 949
935 950
935 951
935 952
935 953
935 954
935 955
935 320
935 76
935 956
935 957
935 958
935 959
935 960
935 670
935 961
935 962
935 963
935 964
935 965
935 966
935 967
935 488
935 489
968 969
968 970
968 707
968 507
968 211
968 971
968 972
968 973
968 974
968 975
968 976
968 977
968 978
968 979
968 980
968 981
968 982
968 97
968 983
968 984
968 225
968 985
968 986
968 987
968 988
968 989
968 990
968 991
968 992
968 993
968 994
968 231
968 995
968 996
968 111
968 997
968 121
968 998
968 999
968 1000
968 1001
968 1002
968 1003
968 1004
968 1005
968 258
968 259
968 1006
968 1007
968 1008
968 1009
968 1010
968 1011
968 1012
968 1013
968 1014
968 1015
968 947
968 948
968 1016
968 1017
968 1018
968 1019
968 1020
968 1021
968 618
968 1022
968 1023
968 1024
968 1025
968 1026
968 1027
968 1028
968 1029
968 1030
968 1031
968 1032
968 1033
968 1034
968 1035
968 148
968 1036
968 1037
968 1038
968 1039
968 295
968 303
968 304
968 1040
968 1041
968 1042
968 1043
968 1044
968 1045
968 1046
968 1047
968 1048
968 1049
968 1050
968 1051
968 1052
968 1053
968 1054
968 1055
968 1056
968 1057
968 1058
968 1059
968 1060
968 1061
968 1062
968 1063
968 1064
968 1065
968 1066
968 1067
968 346
968 1068
968 1069
968 1070
968 356
968 474
968 1071
968 1072
968 1073
968 1074
968 1075
968 480
968 583
968 584
968 1076
968 1077
968 1078
968 1079
968 1080
968 893
968 380
968 1081
968 1082
968 1083
968 1084
968 1085
968 1086
968 1087
968 1088
968 1089
968 1090
968 1091
1092 702
1092 438
1092 439
1092 1093
1092 1094
1092 1095
1092 1096
1092 1097
1092 1098
1092 480
1092 1099
1100 94
1100 492
1100 1101
1100 1102
1100 1103
1100 1104
1100 707
1100 1105
1100 713
1100 1106
1100 1107
1100 1108
1100 1109
1100 512
1100 513
1100 1110
1100 1111
1100 1112
1100 98
1100 99
1100 1113
1100 701
1100 1114
1100 1115
1100 1116
1100 1117
1100 1118
1100 234
1100 1119
1100 112
1100 113
1100 16
1100 120
1100 1120
1100 1121
1100 1122
1100 752
1100 1123
1100 1124
1100 1125
1100 1126
1100 124
1100 1127
1100 1128
1100 1129
1100 1130
1100 1131
1100 1132
1100 429
1100 1133
1100 1134
1100 1135
1100 1136
1100 1137
1100 1138
1100 1139
1100 1140
1100 1141
1100 1142
1100 766
1100 1143
1100 1144
1100 529
1100 1145
1100 1146
1100 1147
1100 1148
1100 1149
1100 1150
1100 1151
1100 1152
1100 1153
1100 1154
1100 1010
1100 1011
1100 1155
1100 1156
1100 435
1100 436
1100 1157
1100 1158
1100 1159
1100 1160
1100 143
1100 618
1100 1024
1100 1025
1100 1161
1100 1162
1100 1163
1100 1164
1100 26
1100 27
1100 28
1100 1165
1100 1166
1100 790
1100 1167
1100 29
1100 1168
1100 446
1100 1169
1100 1170
1100 1171
1100 1172
1100 811
1100 812
1100 1173
1100 1174
1100 1175
1100 1176
1100 545
1100 546
1100 1177
1100 1178
1100 1179
1100 1180
1100 1181
1100 1182
1100 1183
1100 1184
1100 1185
1100 1186
1100 1187
1100 1188
1100 306
1100 453
1100 454
1100 1189
1100 1190
1100 158
1100 1191
1100 1192
1100 557
1100 1193
1100 1194
1100 1195
1100 1196
1100 1197
1100 456
1100 457
1100 1198
1100 1199
1100 1200
1100 1201
1100 1202
1100 1203
1100 1204
1100 1205
1100 1206
1100 1207
1100 1208
1100 1209
1100 1210
1100 1211
1100 1212
1100 1213
1100 1214
1100 567
1100 1215
1100 1216
1100 1217
1100 1218
1100 1219
1100 179
1100 1220
1100 1221
1100 1222
1100 669
1100 1223
1100 1224
1100 1225
1100 1226
1100 1227
1100 1228
1100 1229
1100 1230
1100 1231
1100 1232
1100 1233
1100 1234
1100 1235
1100 1236
1100 1237
1100 1238
1100 1239
1100 1240
1100 579
1100 1241
1100 81
1100 1242
1100 1243
1100 82
1100 1244
1100 1245
1100 1246
1100 1247
1100 1248
1100 1249
1100 1250
1100 1251
1100 1252
1100 866
1100 867
1100 1253
1100 1254
1100 1255
1100 1256
1100 1257
1100 1258
1100 1259
1100 1260
1100 479
1100 1261
1100 1262
1100 1263
1100 1264
1100 1265
1100 481
1100 1266
1100 1267
1100 894
1100 375
1100 376
1100 1268
1100 1269
1100 1270
1100 1271
1100 1272
1100 1273
1100 911
1100 1274
1100 1275
1100 1276
1100 1277
1100 599
1100 1278
1100 1279
1100 1280
1100 1281
1100 1282
1100 1283
1100 1284
1100 1285
1100 1286
1100 1287
1288 414
1288 1289
1288 1290
1288 1291
1288 1292
1288 607
1288 1293
1288 1294
1288 1295
1288 1296
1288 1297
1288 1298
1288 1299
1288 1300
1288 106
1288 1301
1288 1302
1288 1303
1288 239
1288 240
1288 1119
1288 1304
1288 1305
1288 1306
1288 1307
1288 117
1288 1124
1288 1125
1288 1308
1288 1131
1288 1309
1288 1310
1288 1311
1288 1312
1288 1313
1288 1314
1288 1315
1288 138
1288 1316
1288 1145
1288 618
1288 1317
1288 144
1288 1318
1288 1319
1288 1320
1288 1321
1288 1322
1288 1323
1288 1324
1288 1325
1288 1326
1288 1327
1288 1328
1288 452
1288 1329
1288 1330
1288 1331
1288 1332
1288 1333
1288 1334
1288 158
1288 499
1288 1335
1288 1336
1288 1337
1288 1338
1288 167
1288 1339
1288 1340
1288 1341
1288 1342
1288 1220
1288 1221
1288 669
1288 1343
1288 1344
1288 1345
1288 1346
1288 1347
1288 855
1288 1348
1288 1349
1288 1350
1288 1351
1288 189
1288 190
1288 1352
1288 1353
1288 1354
1288 1355
1288 670
1288 1356
1288 886
1288 382
1288 1357
1288 1358
1288 1359
1288 1360
1288 1361
1288 1362
1363 1364
1363 508
1363 1365
1363 1366
1363 1367
1363 1368
1363 1369
1363 1110
1363 98
1363 99
1363 934
1363 693
1363 1370
1363 105
1363 1371
1363 1372
1363 1373
1363 1374
1363 1375
1363 120
1363 1376
1363 124
1363 1377
1363 525
1363 526
1363 438
1363 439
1363 618
1363 1378
1363 544
1363 1379
1363 1380
1363 1381
1363 156
1363 557
1363 1382
1363 563
1363 461
1363 1383
1363 465
1363 466
1363 467
1363 81
1363 82
1363 670
1363 480
1363 583
1363 584
1363 1384
1363 601
1363 602
1363 928
745 714
745 1385
745 1386
745 1387
745 1388
745 1389
745 1390
745 1391
745 1392
745 1393
745 1394
745 269
745 276
745 277
745 1395
745 1396
745 1397
745 1398
745 364
745 365
1399 1400
1399 1401
1399 1402
1403 491
1403 1404
1403 1405
1403 504
1403 1406
1403 492
1403 1407
1403 1408
1403 1409
1403 1410
1403 706
1403 1411
1403 1412
1403 1413
1403 1414
1403 1415
1403 7
1403 8
1403 1416
1403 10
1403 11
1403 1417
1403 1418
1403 1419
1403 98
1403 99
1403 105
1403 106
1403 1420
1403 1421
1403 1422
1403 743
1403 1423
1403 1424
1403 65
1403 112
1403 113
1403 114
1403 1425
1403 117
1403 1426
1403 753
1403 1427
1403 1428
1403 1429
1403 1430
1403 1431
1403 1432
1403 1433
1403 1434
1403 129
1403 130
1403 1435
1403 1436
1403 1437
1403 527
1403 1438
1403 1314
1403 434
1403 1439
1403 1440
1403 1441
1403 1442
1403 1443
1403 1007
1403 529
1403 530
1403 531
1403 1444
1403 1145
1403 1146
1403 1445
1403 1446
1403 1447
1403 1448
1403 1449
1403 616
1403 617
1403 1450
1403 143
1403 618
1403 1024
1403 1025
1403 949
1403 1451
1403 145
1403 1452
1403 1453
1403 1454
1403 1455
1403 1456
1403 1457
1403 1458
1403 1459
1403 1460
1403 1461
1403 808
1403 547
1403 1462
1403 1463
1403 155
1403 1464
1403 1465
1403 675
1403 664
1403 819
1403 451
1403 1466
1403 1467
1403 1468
1403 551
1403 552
1403 553
1403 554
1403 555
1403 556
1403 1469
1403 1470
1403 1471
1403 826
1403 827
1403 1472
1403 1189
1403 1190
1403 1473
1403 1474
1403 74
1403 1475
1403 500
1403 1476
1403 1477
1403 1478
1403 1479
1403 1480
1403 1481
1403 558
1403 1482
1403 1483
1403 1484
1403 1485
1403 563
1403 1486
1403 1487
1403 1488
1403 1489
1403 1490
1403 1491
1403 173
1403 174
1403 1492
1403 1493
1403 1494
1403 1495
1403 1496
1403 1497
1403 1098
1403 1498
1403 633
1403 1499
1403 1236
1403 1500
1403 469
1403 470
1403 1501
1403 1502
1403 186
1403 82
1403 1503
1403 1504
1403 1505
1403 356
1403 1506
1403 1258
1403 1507
1403 1508
1403 1509
1403 1510
1403 1511
1403 1512
1403 1513
1403 86
1403 1514
1403 1515
1403 1516
1403 1517
1403 1518
1403 1519
1403 195
1403 586
1403 587
1403 88
1403 588
1403 1520
1403 902
1403 903
1403 1521
1403 1522
1403 1523
1403 1524
1403 485
1403 1525
1403 1526
1403 1527
1403 911
1403 1528
1403 1529
1403 601
1403 602
1403 1530
1403 927
1403 1531
1403 1532
1403 1533
1403 1534
1403 1535
1389 1536
1389 1537
1538 114
1538 126
1538 433
1538 1339
1538 1539
1538 1340
1538 1540
1541 1542
1541 1543
1541 1544
1541 607
1541 1545
1541 1300
1541 1546
1541 247
1541 1547
1541 1548
1541 1549
1541 1550
1541 1551
1541 1308
1541 1131
1541 1552
1541 1553
1541 1554
1541 1555
1541 1556
1541 789
1541 1557
1541 1039
1541 289
1541 1558
1541 1559
1541 1560
1541 1561
1541 1562
1541 1563
1541 1564
1541 1565
1541 1566
1541 1567
1541 1568
1541 324
1541 1569
1541 1570
1541 1571
1541 1572
1541 1573
1541 1574
1541 1575
1541 1576
1541 1577
1541 1236
1541 1578
1541 1579
1541 1580
1541 360
1541 361
1541 1581
1541 877
1541 193
1541 1582
1541 1583
1541 1584
1541 964
1541 1585
1541 1586
1541 395
247 1404
247 1405
247 504
247 703
247 1587
247 1588
247 508
247 1106
247 1107
247 1417
247 1589
247 688
247 1590
247 1591
247 1592
247 993
247 994
247 1593
247 1594
247 424
247 651
247 652
247 1595
247 741
247 1596
247 239
247 240
247 1119
247 1597
247 1553
247 1598
247 1599
247 524
247 526
247 1143
247 1144
247 1150
247 1151
247 1152
247 142
247 533
247 438
247 439
247 1600
247 1601
247 1602
247 1603
247 1604
247 1605
247 143
247 1606
247 1607
247 1608
247 1609
247 1610
247 1611
247 1612
247 659
247 1162
247 683
247 1613
247 1614
247 1168
247 1039
247 289
247 1615
247 808
247 1616
247 1617
247 1618
247 1619
247 1620
247 1621
247 1622
247 1623
247 1471
247 1185
247 1332
247 1624
247 1189
247 1625
247 1626
247 557
247 559
247 560
247 561
247 562
247 1627
247 1487
247 1488
247 838
247 1628
247 1212
247 566
247 1629
247 1630
247 1631
247 1632
247 1633
247 1634
247 1635
247 1222
247 669
247 574
247 1636
247 1497
247 182
247 579
247 1637
247 1638
247 1639
247 186
247 1640
247 1641
247 866
247 867
247 474
247 1642
247 1643
247 1255
247 1644
247 670
247 1645
247 873
247 1646
247 1647
247 1648
247 1649
247 1650
247 582
247 586
247 587
247 589
247 1651
247 595
247 1652
247 1653
247 924
247 1654
17 1655
17 214
17 1656
17 215
17 1657
17 1658
17 1659
17 1660
17 1661
17 8
17 490
17 1662
17 1663
17 1664
17 973
17 974
17 1665
17 1666
17 721
17 722
17 985
17 986
17 1667
17 1374
17 740
17 1668
17 1669
17 1670
17 1671
17 1672
17 1541
17 19
17 1673
17 1674
17 429
17 1675
17 1676
17 129
17 130
17 132
17 1677
17 1678
17 1555
17 139
17 1155
17 1156
17 1679
17 1680
17 1681
17 1601
17 1602
17 1450
17 143
17 1682
17 1683
17 1684
17 1685
17 1686
17 1687
17 683
17 1452
17 1453
17 1688
17 789
17 289
17 1689
17 1690
17 1691
17 1692
17 1693
17 1694
17 72
17 1695
17 1696
17 1697
17 1698
17 152
17 73
17 1699
17 1700
17 1325
17 1326
17 808
17 1174
17 1175
17 1176
17 684
17 1701
17 1702
17 1703
17 1704
17 814
17 815
17 820
17 821
17 1095
17 551
17 552
17 1182
17 1705
17 1706
17 1707
17 1708
17 1709
17 826
17 1564
17 1565
17 557
17 1710
17 1566
17 500
17 1477
17 1711
17 1712
17 1713
17 1714
17 1715
17 1716
17 1717
17 1718
17 1056
17 1057
17 1719
17 1720
17 1487
17 1488
17 1721
17 1722
17 1723
17 1724
17 1489
17 1725
17 1726
17 1727
17 1728
17 1729
17 1631
17 1214
17 1730
17 1731
17 1732
17 1733
17 1734
17 1735
17 1736
17 1737
17 1738
17 1495
17 1496
17 339
17 340
17 1739
17 1237
17 1740
17 1741
17 1742
17 346
17 1502
17 351
17 352
17 1743
17 1744
17 1745
17 1746
17 1747
17 1748
17 1749
17 1750
17 370
17 1751
17 1752
17 1753
17 1754
17 1755
17 1756
17 1757
17 1758
17 1759
17 1760
17 1761
17 1762
17 1763
17 1764
17 1765
17 1766
17 1767
17 907
17 1768
17 57
17 58
17 1527
17 1769
17 1277
17 913
17 914
17 1770
17 1771
17 1360
17 1772
17 1773
17 1774
17 1775
17 407
17 408
1776 1777
1776 1778
1776 1779
1776 975
1776 976
1776 977
1776 978
1776 979
1776 980
1776 981
1776 982
1776 97
1776 983
1776 984
1776 225
1776 1780
1776 1781
1776 122
1776 123
1776 124
1776 1377
1776 940
1776 941
1776 142
1776 1536
1776 1782
1776 1783
1776 1784
1776 1785
1776 314
1776 1537
1776 854
1776 363
1776 878
1776 1786
1776 1787
1776 1788
1776 1789
1790 504
1790 215
1790 493
1790 1791
1790 1792
1790 1793
1790 1794
1790 1795
1790 1796
1790 1115
1790 1116
1790 1797
1790 1798
1790 1799
1790 1593
1790 1594
1790 733
1790 1800
1790 734
1790 1801
1790 243
1790 1802
1790 120
1790 124
1790 19
1790 945
1790 1536
1790 1803
1790 1804
1790 786
1790 1805
1790 1806
1790 1807
1790 1808
1790 1809
1790 1095
1790 1810
1790 1811
1790 1812
1790 1813
1790 1814
1790 1046
1790 1047
1790 163
1790 1815
1790 1714
1790 1816
1790 1490
1790 1817
1790 1818
1790 1819
1790 1820
1790 1217
1790 1821
1790 1822
1790 1823
1790 1824
1790 1825
1790 1826
1790 890
1790 1827
1790 1828
1790 1829
1790 1830
1790 1831
1790 1832
1833 1834
1833 1
1833 2
1833 4
1833 5
1833 507
1833 7
1833 8
1833 1290
1833 9
1833 1835
1833 13
1833 15
1833 1836
1833 1837
1833 1301
1833 1302
1833 117
1833 17
1833 18
1833 19
1833 525
1833 526
1833 1838
1833 1839
1833 21
1833 261
1833 1840
1833 1446
1833 657
1833 438
1833 439
1833 1841
1833 22
1833 1683
1833 23
1833 24
1833 25
1833 1842
1833 144
1833 1843
1833 29
1833 1323
1833 1844
1833 33
1833 1783
1833 1845
1833 1846
1833 306
1833 1847
1833 1848
1833 1849
1833 1850
1833 1851
1833 1852
1833 43
1833 44
1833 1853
1833 45
1833 1854
1833 1855
1833 1856
1833 1857
1833 48
1833 49
1833 1220
1833 1221
1833 50
1833 1240
1833 1858
1833 1859
1833 55
1833 488
1833 489
1833 1860
1833 1861
1429 492
1429 493
1429 1413
1429 1414
1429 1862
1429 507
1429 1364
1429 508
1429 1365
1429 1366
1429 1863
1429 98
1429 99
1429 100
1429 1864
1429 105
1429 935
1429 106
1429 1865
1429 993
1429 994
1429 232
1429 743
1429 1423
1429 112
1429 113
1429 114
1429 117
1429 120
1429 751
1429 1433
1429 1434
1429 524
1429 525
1429 526
1429 1866
1429 1867
1429 434
1429 1439
1429 1440
1429 1441
1429 1868
1429 1007
1429 1145
1429 1146
1429 1869
1429 1870
1429 618
1429 949
1429 1871
1429 951
1429 952
1429 1872
1429 1557
1429 1456
1429 540
1429 1873
1429 1874
1429 544
1429 1875
1429 1876
1429 625
1429 1877
1429 675
1429 664
1429 819
1429 451
1429 1878
1429 1466
1429 1467
1429 1468
1429 551
1429 552
1429 1879
1429 553
1429 554
1429 555
1429 556
1429 1880
1429 1881
1429 1882
1429 1883
1429 1884
1429 1885
1429 1886
1429 306
1429 1887
1429 1473
1429 1474
1429 1888
1429 1889
1429 74
1429 1475
1429 158
1429 500
1429 1476
1429 1477
1429 1890
1429 1891
1429 1892
1429 1478
1429 1479
1429 1480
1429 1481
1429 1482
1429 1893
1429 563
1429 1894
1429 1895
1429 461
1429 1896
1429 1208
1429 1209
1429 1897
1429 1898
1429 1899
1429 1212
1429 1490
1429 1817
1429 1900
1429 1901
1429 1902
1429 1214
1429 1903
1429 1494
1429 847
1429 465
1429 466
1429 467
1429 1904
1429 1905
1429 1497
1429 577
1429 578
1429 1498
1429 633
1429 958
1429 469
1429 470
1429 1906
1429 1907
1429 1908
1429 1637
1429 1638
1429 1639
1429 1909
1429 81
1429 1068
1429 82
1429 1910
1429 1503
1429 1911
1429 1912
1429 1913
1429 1505
1429 191
1429 474
1429 1642
1429 1914
1429 1915
1429 670
1429 581
1429 480
1429 583
1429 584
1429 1507
1429 1916
1429 585
1429 888
1429 86
1429 1514
1429 1515
1429 194
1429 1516
1429 1917
1429 1517
1429 1918
1429 1518
1429 1519
1429 588
1429 1520
1429 1919
1429 1920
1429 589
1429 1921
1429 1524
1429 485
1429 1087
1429 1088
1429 1922
1429 927
1429 1923
1429 1924
1429 966
1429 967
1429 61
1429 1925
1429 1926
1429 1927
1928 940
1928 941
1928 142
1928 1784
1928 1785
1929 1930
1929 1931
1929 1932
1929 1933
1929 1385
1929 1386
1929 1934
1929 1935
1929 235
1929 236
1929 114
1929 1936
1929 1937
1929 1938
1929 1939
1929 1676
1929 132
1929 765
1929 526
1929 1940
1929 1941
1929 1942
1929 1943
1929 1944
1929 1945
1929 698
1929 699
1929 1946
1929 1947
1929 1948
1929 1689
1929 1949
1929 1950
1929 1951
1929 1952
1929 1953
1929 1954
1929 1955
1929 1956
1929 1957
1929 1958
1929 1959
1929 1960
1929 1961
1929 1962
1929 1963
1929 1964
1929 1965
1929 169
1929 1966
1929 1383
1929 1967
1929 1968
1929 1969
1929 1970
1929 1971
1929 897
1929 1972
1929 904
1929 905
1929 1524
1929 1973
1929 485
1929 1787
1929 1788
1929 1974
1929 1975
1929 1976
1977 505
1977 1978
1977 1979
1977 672
1977 680
1977 230
1977 1980
1977 1981
1977 1982
1977 1983
1977 1984
1977 1985
1977 1986
1977 1987
1977 1988
1977 1989
1977 1990
1977 765
1977 434
1977 616
1977 617
1977 447
1977 1991
1977 1992
1977 1993
1977 1994
1977 1325
1977 1326
1977 808
1977 1995
1977 809
1977 810
1977 547
1977 1996
1977 1997
1977 1998
1977 1999
1977 320
1977 2000
1977 2001
1977 2002
1977 2003
1977 2004
1977 2005
1977 2006
1977 2007
1977 2008
1977 599
1977 601
1977 602
1977 396
1977 397
2009 1655
2009 2010
2009 2011
2009 2012
2009 2013
2009 1375
2009 2014
2009 753
2009 2015
2009 2016
2009 2017
2009 1439
2009 1440
2009 1441
2009 2018
2009 1688
2009 1036
2009 1872
2009 2019
2009 622
2009 623
2009 2020
2009 2021
2009 2022
2009 544
2009 2023
2009 2024
2009 557
2009 954
2009 955
2009 163
2009 2025
2009 2026
2009 1198
2009 1335
2009 2027
2009 2028
2009 2029
2009 2030
2009 2031
2009 2032
2009 461
2009 836
2009 1539
2009 2033
2009 2034
2009 2035
2009 179
2009 2036
2009 1230
2009 1905
2009 2037
2009 1640
2009 1751
2009 2038
2009 886
2009 2039
2009 2040
2009 2041
2009 2042
1133 1101
1133 1102
1133 703
1133 2043
1133 710
1133 2044
1133 2045
1133 2046
1133 2047
1133 1588
1133 1290
1133 223
1133 224
1133 2048
1133 2049
1133 2050
1133 2051
1133 103
1133 2052
1133 731
1133 732
1133 2053
1133 2054
1133 2055
1133 2056
1133 2057
1133 2058
1133 1668
1133 2059
1133 2060
1133 2061
1133 755
1133 1548
1133 2062
1133 2063
1133 2064
1133 1790
1133 756
1133 1131
1133 760
1133 761
1133 2065
1133 2066
1133 2067
1133 263
1133 2068
1133 2069
1133 2070
1133 2071
1133 946
1133 2072
1133 2073
1133 2074
1133 2075
1133 2076
1133 276
1133 277
1133 2077
1133 2078
1133 2079
1133 2080
1133 2081
1133 2082
1133 620
1133 621
1133 538
1133 622
1133 623
1133 2083
1133 2084
1133 2085
1133 2086
1133 2087
1133 1171
1133 807
1133 1093
1133 1877
1133 2088
1133 2089
1133 1094
1133 1095
1133 2090
1133 1186
1133 1187
1133 953
1133 2091
1133 2092
1133 500
1133 2093
1133 1382
1133 2094
1133 956
1133 957
1133 2095
1133 685
1133 2096
1133 461
1133 836
1133 837
1133 838
1133 43
1133 44
1133 2097
1133 2098
1133 2099
1133 2100
1133 2101
1133 2102
1133 2103
1133 2104
1133 2105
1133 1818
1133 1494
1133 855
1133 2106
1133 2107
1133 2108
1133 583
1133 584
1133 2109
1133 2110
1133 2111
1133 2112
1133 2113
1133 2114
1133 1859
1133 2115
1133 2116
1133 2117
1133 2118
1133 2119
1133 2120
1133 2121
1133 2122
1133 2123
1133 2124
1133 2125
1133 2126
1133 2127
1133 2128
1133 1280
1133 201
1133 2129
1133 2130
1133 2131
1133 928
1133 2132
1133 402
1133 2133
1133 2134
433 2135
433 2136
433 2137
433 689
433 690
433 1296
433 2138
433 2139
433 2140
433 1665
433 1666
433 98
433 99
433 102
433 103
433 2141
433 2142
433 111
433 241
433 114
433 2143
433 2144
433 16
433 115
433 116
433 118
433 119
433 120
433 425
433 426
433 2145
433 681
433 122
433 123
433 613
433 2146
433 129
433 130
433 1439
433 1440
433 1441
433 138
433 618
433 1843
433 146
433 147
433 149
433 538
433 1379
433 1380
433 547
433 1401
433 2147
433 1188
433 158
433 1052
433 164
433 165
433 166
433 2148
433 2149
433 2150
433 2151
433 2152
433 175
433 1220
433 1221
433 180
433 184
433 185
433 2153
433 2154
433 2155
433 2156
433 961
433 962
433 194
433 595
433 596
433 917
433 918
433 1530
1136 214
1136 2157
1136 2158
1136 2159
1136 2160
1136 703
1136 705
1136 2161
1136 2162
1136 2163
1136 2164
1136 2165
1136 96
1136 1293
1136 2166
1136 1387
1136 2167
1136 2168
1136 2169
1136 2170
1136 2171
1136 2048
1136 2172
1136 2173
1136 2174
1136 1421
1136 1422
1136 728
1136 2175
1136 2176
1136 424
1136 731
1136 732
1136 2177
1136 733
1136 734
1136 737
1136 2178
1136 2179
1136 2180
1136 2181
1136 1374
1136 2182
1136 2183
1136 2057
1136 2058
1136 2184
1136 2185
1136 2186
1136 2187
1136 2188
1136 2189
1136 1390
1136 2190
1136 2191
1136 2192
1136 2193
1136 760
1136 761
1136 2194
1136 2195
1136 2196
1136 1552
1136 252
1136 1984
1136 1986
1136 2009
1136 613
1136 525
1136 526
1136 2197
1136 1867
1136 767
1136 2198
1136 1316
1136 944
1136 2199
1136 2200
1136 2201
1136 2202
1136 2203
1136 2204
1136 2205
1136 2206
1136 2207
1136 2208
1136 2070
1136 2071
1136 2209
1136 1681
1136 1160
1136 2210
1136 2211
1136 1841
1136 2212
1136 2213
1136 2214
1136 2215
1136 2076
1136 2077
1136 2216
1136 281
1136 1032
1136 2217
1136 2218
1136 2219
1136 2220
1136 786
1136 1805
1136 2221
1136 2222
1136 285
1136 789
1136 2223
1136 2224
1136 2225
1136 2226
1136 2227
1136 2228
1136 2229
1136 2230
1136 2231
1136 30
1136 797
1136 2232
1136 2083
1136 2084
1136 1325
1136 1326
1136 2233
1136 2234
1136 1462
1136 1463
1136 2088
1136 1878
1136 2235
1136 2236
1136 2237
1136 2238
1136 2239
1136 1885
1136 1886
1136 2240
1136 2241
1136 2242
1136 2243
1136 2244
1136 2025
1136 2026
1136 2245
1136 837
1136 838
1136 2246
1136 43
1136 44
1136 1725
1136 1726
1136 846
1136 575
1136 576
1136 2247
1136 855
1136 871
1136 2248
1136 2249
1136 582
1136 2110
1136 2111
1136 366
1136 367
1136 2250
1136 2251
1136 2252
1136 194
1136 2253
1136 2254
1136 2255
1136 2256
1136 90
1136 2257
1136 2007
1136 2008
1136 2258
1136 965
1136 2259
1136 2260
1136 928
1136 929
1136 930
1136 2261
1136 2262
1136 933
1136 2263
1136 2264
1136 2265
1136 2266
1136 2267
2268 972
2268 2170
2268 2269
2268 2270
2268 2271
2268 2272
2268 2273
1867 95
1867 2274
1867 2275
1867 2276
1867 2277
1867 93
1867 2136
1867 2278
1867 2279
1867 2137
1867 96
1867 490
1867 1662
1867 1400
1867 2280
1867 2281
1867 2282
1867 2283
1867 2284
1867 2285
1867 2286
1867 1296
1867 2287
1867 2288
1867 2289
1867 2290
1867 1795
1867 1796
1867 1297
1867 2291
1867 2292
1867 2293
1867 109
1867 110
1867 1363
1867 2294
1867 111
1867 2180
1867 2181
1867 2295
1867 1399
1867 1668
1867 120
1867 2296
1867 2297
1867 121
1867 2298
1867 2299
1867 2300
1867 2301
1867 1311
1867 2302
1867 1313
1867 129
1867 130
1867 1142
1867 2303
1867 2304
1867 2305
1867 2306
1867 2307
1867 2308
1867 140
1867 2309
1867 2310
1867 264
1867 2200
1867 2201
1867 2311
1867 2312
1867 1601
1867 1602
1867 2313
1867 2314
1867 271
1867 2315
1867 2316
1867 2317
1867 2318
1867 1031
1867 1683
1867 2216
1867 2319
1867 1452
1867 1453
1867 1395
1867 2320
1867 1323
1867 2321
1867 2322
1867 150
1867 539
1867 152
1867 2323
1867 2324
1867 1458
1867 1459
1867 2325
1867 2326
1867 2327
1867 1461
1867 2328
1867 153
1867 154
1867 155
1867 2329
1867 2330
1867 2331
1867 822
1867 2332
1867 1401
1867 2333
1867 2334
1867 2335
1867 157
1867 2336
1867 829
1867 2337
1867 2338
1867 2339
1867 2340
1867 2341
1867 1956
1867 1957
1867 1958
1867 1959
1867 1960
1867 1567
1867 1568
1867 159
1867 160
1867 2342
1867 2343
1867 1890
1867 1891
1867 1892
1867 1046
1867 1047
1867 1335
1867 2344
1867 2345
1867 165
1867 166
1867 2346
1867 2347
1867 1208
1867 1209
1867 168
1867 1341
1867 173
1867 174
1867 2348
1867 2349
1867 2350
1867 2351
1867 1905
1867 180
1867 2352
1867 2353
1867 2354
1867 2355
1867 1741
1867 469
1867 470
1867 347
1867 348
1867 1502
1867 2356
1867 2357
1867 1349
1867 2358
1867 2359
1867 189
1867 190
1867 1504
1867 2360
1867 2361
1867 2003
1867 2004
1867 1578
1867 1579
1867 1581
1867 2362
1867 2363
1867 2364
1867 2365
1867 876
1867 1402
1867 1508
1867 2156
1867 1859
1867 2038
1867 886
1867 2366
1867 2367
1867 2368
1867 2369
1867 2370
1867 2040
1867 2371
1867 2372
1867 2373
1867 2374
1867 196
1867 197
1867 1357
1867 1769
1867 2375
1867 199
1867 200
1867 2376
1867 2377
1867 2378
1867 2129
1867 2130
1867 203
1867 204
1867 205
1867 2379
1867 2380
1867 2381
1867 2382
1867 2383
1867 1860
1867 1861
1867 2384
1444 1387
1444 98
1444 99
1444 1423
1444 1007
1444 438
1444 439
1444 143
1444 1478
2306 702
2306 706
2306 1368
2306 1369
2306 2385
2306 1297
2306 2386
2306 2387
2306 98
2306 99
2306 1113
2306 701
2306 109
2306 110
2306 1363
2306 2294
2306 2295
2306 1374
2306 740
2306 2184
2306 2185
2306 112
2306 113
2306 117
2306 2388
2306 428
2306 1308
2306 129
2306 130
2306 132
2306 942
2306 943
2306 1866
2306 2197
2306 1867
2306 2304
2306 137
2306 2311
2306 2312
2306 438
2306 439
2306 1601
2306 1602
2306 618
2306 2389
2306 2390
2306 1842
2306 144
2306 1378
2306 2391
2306 2019
2306 2392
2306 2393
2306 660
2306 661
2306 2394
2306 152
2306 2327
2306 541
2306 2395
2306 496
2306 545
2306 546
2306 451
2306 2396
2306 1952
2306 1953
2306 156
2306 92
2306 2239
2306 2397
2306 2398
2306 2399
2306 1810
2306 157
2306 2400
2306 306
2306 2401
2306 2402
2306 159
2306 160
2306 161
2306 2403
2306 1335
2306 2404
2306 2405
2306 2406
2306 2407
2306 2408
2306 626
2306 2409
2306 1339
2306 2410
2306 2411
2306 1896
2306 1208
2306 1209
2306 170
2306 2412
2306 1571
2306 2413
2306 669
2306 633
2306 2414
2306 81
2306 2415
2306 2416
2306 2417
2306 1824
2306 1265
2306 1384
2306 2156
2306 2418
2306 886
2306 194
2306 2419
2306 1582
2306 485
2306 2420
2306 2421
2306 911
2306 1769
2306 1530
2306 2422
2306 203
2306 204
2306 205
2306 2423
2306 2383
2306 1361
1145 2424
1145 2425
2426 673
2426 493
2426 553
1155 1103
1155 1104
1155 1106
1155 1107
1155 1108
1155 1109
1155 490
1155 1662
1155 1293
1155 2284
1155 2285
1155 1294
1155 1111
1155 1113
1155 701
1155 2427
1155 423
1155 424
1155 739
1155 2428
1155 1119
1155 1424
1155 65
1155 2429
1155 2430
1155 2431
1155 429
1155 1433
1155 1434
1155 1133
1155 1134
1155 2432
1155 1135
1155 1136
1155 1137
1155 129
1155 1138
1155 130
1155 1139
1155 1140
1155 1141
1155 1142
1155 766
1155 527
1155 434
1155 529
1155 530
1155 531
1155 1147
1155 1150
1155 1151
1155 1152
1155 1156
1155 1448
1155 1449
1155 1015
1155 143
1155 1161
1155 2433
1155 2434
1155 659
1155 2435
1155 2436
1155 444
1155 1162
1155 145
1155 2437
1155 26
1155 27
1155 28
1155 2438
1155 2439
1155 2440
1155 1168
1155 2441
1155 446
1155 1169
1155 1456
1155 2442
1155 1170
1155 811
1155 812
1155 155
1155 2443
1155 452
1155 1879
1155 553
1155 554
1155 555
1155 556
1155 2444
1155 1096
1155 1097
1155 453
1155 454
1155 1189
1155 1190
1155 2445
1155 161
1155 1194
1155 1195
1155 1480
1155 1481
1155 1197
1155 558
1155 456
1155 457
1155 1198
1155 1335
1155 2446
1155 2447
1155 2406
1155 2407
1155 2408
1155 626
1155 2448
1155 2449
1155 2450
1155 462
1155 2451
1155 2452
1155 501
1155 2453
1155 1631
1155 567
1155 2454
1155 1222
1155 669
1155 1227
1155 1230
1155 1231
1155 1232
1155 1233
1155 1498
1155 633
1155 1236
1155 469
1155 470
1155 1240
1155 1241
1155 1242
1155 1244
1155 1245
1155 1246
1155 1247
1155 1248
1155 1249
1155 859
1155 1914
1155 1915
1155 1258
1155 479
1155 2455
1155 2456
1155 1261
1155 2457
1155 2458
1155 481
1155 2459
1155 2460
1155 2461
1155 2462
1155 586
1155 587
1155 588
1155 1268
1155 1269
1155 1270
1155 1524
1155 485
1155 2463
1155 2464
1155 2465
1155 2466
1155 1525
1155 1526
1155 2467
1155 911
1155 2468
1155 2469
1155 486
1155 1279
1155 1280
1155 2470
1155 927
1155 406
1155 1283
1155 1284
1155 1285
1679 2471
1679 2472
1679 2473
1679 1780
1679 1781
1679 2184
1679 2185
1679 1536
1679 1784
1679 1785
1679 1537
1679 2474
1679 878
2475 493
2475 218
2475 2044
2475 207
2475 2476
2475 2012
2475 105
2475 106
2475 115
2475 116
2475 120
2475 998
2475 999
2475 2477
2475 2478
2475 2479
2475 2480
2475 2481
2475 124
2475 691
2475 1377
2475 2482
2475 2483
2475 613
2475 2484
2475 2485
2475 2486
2475 138
2475 142
2475 1015
2475 143
2475 665
2475 666
2475 2487
2475 2488
2475 2489
2475 167
2475 2410
2475 2411
2475 169
2475 175
2475 2490
2475 2491
2475 2492
2475 2493
2475 669
2475 1230
2475 1232
2475 1233
2475 670
2475 1768
2475 1272
2475 1273
2475 601
2475 602
2494 2495
2494 2496
2494 2497
2494 2498
2494 1750
2494 2499
1601 1834
1601 2135
1601 2500
1601 2501
1601 98
1601 99
1601 103
1601 2502
1601 2503
1601 112
1601 113
1601 114
1601 115
1601 116
1601 118
1601 119
1601 120
1601 2504
1601 1124
1601 1125
1601 428
1601 124
1601 126
1601 2505
1601 613
1601 2506
1601 2268
1601 132
1601 2303
1601 2304
1601 137
1601 139
1601 947
1601 948
1601 618
1601 2507
1601 146
1601 147
1601 1167
1601 149
1601 2508
1601 2327
1601 1379
1601 1380
1601 625
1601 2396
1601 156
1601 2147
1601 157
1601 2400
1601 2338
1601 2339
1601 158
1601 159
1601 160
1601 626
1601 2509
1601 2510
1601 1896
1601 1208
1601 1209
1601 2511
1601 2151
1601 2152
1601 175
1601 2512
1601 2513
1601 180
1601 181
1601 183
1601 81
1601 184
1601 185
1601 82
1601 187
1601 188
1601 2514
1601 2416
1601 2417
1601 2154
1601 194
1601 2515
1601 965
1601 917
1601 918
2516 2517
2516 98
2516 99
2516 2053
2516 2518
2516 2519
2516 131
2516 1536
2516 2520
2516 2521
2516 2522
2516 2088
2516 2523
2516 2524
2516 500
2516 2525
2516 2094
2516 2526
2516 2527
2516 893
2528 2161
2528 2162
2528 2529
2528 2530
2528 2531
2528 1799
2528 1399
2528 2532
2528 2533
2528 2198
2528 2534
2528 2535
2528 547
2528 2536
2528 2537
2538 704
2538 607
2538 2539
2538 1419
2538 2540
2538 2541
2538 2386
2538 2387
2538 2542
2538 102
2538 1300
2538 2543
2538 2544
2538 1799
2538 2545
2538 2546
2538 1936
2538 2193
2538 2495
2538 2547
2538 763
2538 764
2538 1433
2538 1434
2538 613
2538 2302
2538 127
2538 128
2538 529
2538 2548
2538 1150
2538 1151
2538 1152
2538 2310
2538 264
2538 141
2538 2549
2538 2550
2538 1940
2538 2520
2538 2551
2538 1803
2538 1804
2538 2552
2538 2553
2538 2554
2538 2555
2538 1872
2538 1039
2538 2556
2538 2557
2538 2558
2538 2559
2538 1325
2538 1326
2538 2560
2538 2561
2538 2443
2538 2562
2538 2563
2538 1705
2538 1559
2538 1560
2538 2401
2538 2402
2538 676
2538 2564
2538 2565
2538 2566
2538 312
2538 313
2538 1196
2538 2567
2538 1202
2538 2568
2538 2569
2538 1341
2538 173
2538 174
2538 2570
2538 2571
2538 2572
2538 2573
2538 179
2538 1222
2538 669
2538 1495
2538 1496
2538 2574
2538 2575
2538 2576
2538 2577
2538 1350
2538 1351
2538 2578
2538 2365
2538 876
2538 887
2538 2579
2538 2255
2538 2580
2538 2581
2538 2582
2538 2583
2538 1357
2538 593
2538 594
2538 2008
2538 2584
2538 2585
2538 917
2538 918
2538 601
2538 602
1025 2586
1025 504
1025 2587
1025 62
1025 507
1025 1364
1025 508
1025 1365
1025 1366
1025 64
1025 419
1025 509
1025 2588
1025 105
1025 2173
1025 2174
1025 2589
1025 2590
1025 741
1025 65
1025 66
1025 1377
1025 2424
1025 520
1025 521
1025 67
1025 2591
1025 2592
1025 524
1025 525
1025 526
1025 528
1025 532
1025 2593
1025 2594
1025 533
1025 438
1025 143
1025 2595
1025 2596
1025 2597
1025 2598
1025 2599
1025 72
1025 1615
1025 2600
1025 2601
1025 801
1025 2602
1025 2603
1025 544
1025 449
1025 450
1025 545
1025 546
1025 2604
1025 547
1025 2605
1025 2606
1025 1619
1025 1620
1025 548
1025 549
1025 550
1025 2607
1025 2608
1025 74
1025 557
1025 2609
1025 685
1025 461
1025 836
1025 566
1025 1630
1025 463
1025 2610
1025 465
1025 2611
1025 466
1025 2612
1025 467
1025 574
1025 575
1025 576
1025 579
1025 2613
1025 2614
1025 1249
1025 2615
1025 580
1025 2474
1025 582
1025 480
1025 583
1025 584
1025 2616
1025 2617
1025 2618
1025 86
1025 586
1025 587
1025 88
1025 590
1025 591
1025 592
1025 1087
1025 1088
1025 90
1025 2619
1025 593
1025 594
1025 2620
1025 600
1025 601
1025 602
1025 924
1025 2621
1025 2622
1025 2623
1025 1926
1025 1927
2624 2625
2624 7
2624 8
2624 2626
2624 2627
2624 2012
2624 514
2624 515
2624 2177
2624 2628
2624 1423
2624 2629
2624 112
2624 247
2624 1553
2624 1433
2624 1434
2624 2630
2624 1442
2624 1443
2624 1007
2624 2631
2624 2632
2624 2633
2624 802
2624 1875
2624 1992
2624 498
2624 1466
2624 1467
2624 1468
2624 1473
2624 1474
2624 74
2624 1475
2624 1479
2624 1482
2624 1485
2624 2634
2624 2635
2624 2448
2624 2636
2624 2637
2624 1098
2624 2638
2624 2639
2624 351
2624 86
2624 1514
2624 588
2624 2640
2624 2641
2642 1404
2642 1405
2642 212
2642 213
2642 2643
2642 2644
2642 2645
2642 2646
2642 2647
2642 2648
2642 2649
2642 216
2642 217
2642 419
2642 1291
2642 1368
2642 1369
2642 2650
2642 2651
2642 2652
2642 2653
2642 689
2642 690
2642 1385
2642 1386
2642 2654
2642 2655
2642 2656
2642 2657
2642 223
2642 224
2642 226
2642 2658
2642 2659
2642 103
2642 105
2642 106
2642 990
2642 229
2642 2660
2642 2661
2642 231
2642 232
2642 651
2642 652
2642 235
2642 236
2642 2662
2642 2663
2642 237
2642 238
2642 239
2642 240
2642 241
2642 114
2642 120
2642 998
2642 999
2642 2477
2642 2478
2642 2479
2642 2480
2642 2481
2642 2664
2642 2665
2642 2062
2642 2063
2642 248
2642 2666
2642 2667
2642 1000
2642 249
2642 250
2642 251
2642 253
2642 254
2642 255
2642 256
2642 2668
2642 613
2642 765
2642 2669
2642 2670
2642 524
2642 527
2642 257
2642 1315
2642 2485
2642 2486
2642 2671
2642 2672
2642 529
2642 138
2642 2305
2642 2306
2642 262
2642 263
2642 1448
2642 1449
2642 267
2642 268
2642 269
2642 947
2642 948
2642 2673
2642 2674
2642 2675
2642 2676
2642 2677
2642 272
2642 273
2642 2678
2642 274
2642 275
2642 276
2642 277
2642 778
2642 779
2642 278
2642 279
2642 281
2642 282
2642 2679
2642 2680
2642 24
2642 25
2642 283
2642 2681
2642 2682
2642 2683
2642 2684
2642 284
2642 2685
2642 146
2642 147
2642 1163
2642 1164
2642 2686
2642 2687
2642 285
2642 2688
2642 2689
2642 149
2642 2690
2642 2691
2642 2692
2642 287
2642 288
2642 2600
2642 2601
2642 1696
2642 1697
2642 622
2642 623
2642 624
2642 2693
2642 290
2642 291
2642 1379
2642 1380
2642 2694
2642 1782
2642 293
2642 294
2642 295
2642 2695
2642 296
2642 297
2642 298
2642 2696
2642 299
2642 300
2642 2697
2642 301
2642 302
2642 303
2642 304
2642 1954
2642 1955
2642 1189
2642 1190
2642 829
2642 2337
2642 307
2642 308
2642 309
2642 310
2642 312
2642 313
2642 2698
2642 1848
2642 1849
2642 1850
2642 1998
2642 1999
2642 318
2642 319
2642 321
2642 322
2642 1335
2642 323
2642 1050
2642 1051
2642 2699
2642 2700
2642 2029
2642 327
2642 328
2642 1486
2642 329
2642 2701
2642 2702
2642 2703
2642 2704
2642 2705
2642 678
2642 2706
2642 2707
2642 2708
2642 2709
2642 2710
2642 2151
2642 2152
2642 2711
2642 333
2642 334
2642 570
2642 179
2642 335
2642 2712
2642 336
2642 337
2642 2713
2642 338
2642 575
2642 633
2642 180
2642 339
2642 340
2642 2714
2642 2715
2642 1499
2642 2716
2642 2717
2642 2718
2642 341
2642 342
2642 343
2642 344
2642 346
2642 347
2642 348
2642 349
2642 350
2642 2719
2642 351
2642 352
2642 1503
2642 1911
2642 353
2642 354
2642 355
2642 356
2642 871
2642 357
2642 2720
2642 358
2642 2721
2642 2722
2642 359
2642 360
2642 361
2642 670
2642 2723
2642 2724
2642 2725
2642 2726
2642 475
2642 476
2642 363
2642 2727
2642 480
2642 364
2642 365
2642 2728
2642 2729
2642 366
2642 367
2642 1507
2642 368
2642 369
2642 370
2642 482
2642 1515
2642 2253
2642 2730
2642 373
2642 374
2642 375
2642 376
2642 377
2642 378
2642 379
2642 380
2642 381
2642 382
2642 87
2642 383
2642 384
2642 2731
2642 1081
2642 1082
2642 385
2642 387
2642 964
2642 1087
2642 1088
2642 2732
2642 2733
2642 389
2642 390
2642 1089
2642 2734
2642 2735
2642 2736
2642 593
2642 594
2642 2737
2642 2738
2642 391
2642 392
2642 393
2642 394
2642 2739
2642 2740
2642 600
2642 601
2642 602
2642 396
2642 397
2642 398
2642 399
2642 400
2642 401
2642 402
2642 403
2642 404
2642 405
2642 406
2642 2741
2642 2742
2642 407
2642 408
2642 409
2642 410
1682 2743
1682 1655
1682 2744
1682 2044
1682 2276
1682 211
1682 971
1682 2745
1682 2746
1682 420
1682 1292
1682 2627
1682 2747
1682 2748
1682 2749
1682 2750
1682 2654
1682 1110
1682 2751
1682 2752
1682 100
1682 968
1682 1799
1682 2178
1682 2179
1682 738
1682 1424
1682 65
1682 1802
1682 1541
1682 2753
1682 121
1682 2754
1682 2061
1682 998
1682 999
1682 2477
1682 2478
1682 2479
1682 2480
1682 2481
1682 2545
1682 2546
1682 2755
1682 2756
1682 2189
1682 2300
1682 249
1682 1983
1682 2757
1682 1316
1682 2269
1682 2270
1682 2758
1682 2018
1682 2759
1682 270
1682 2389
1682 2390
1682 2760
1682 2761
1682 2762
1682 148
1682 1871
1682 789
1682 2320
1682 1321
1682 2224
1682 2225
1682 2763
1682 2764
1682 1456
1682 2765
1682 2021
1682 2022
1682 2766
1682 2767
1682 2768
1682 2769
1682 2770
1682 2239
1682 2523
1682 2524
1682 1183
1682 1184
1682 2771
1682 2772
1682 306
1682 2487
1682 2488
1682 2773
1682 1044
1682 1045
1682 2774
1682 2775
1682 2776
1682 2777
1682 2778
1682 2030
1682 1056
1682 1057
1682 2635
1682 2779
1682 1816
1682 2034
1682 2035
1682 2780
1682 1727
1682 1728
1682 2000
1682 2781
1682 2782
1682 2783
1682 1230
1682 1232
1682 1233
1682 2784
1682 1739
1682 2785
1682 1741
1682 1909
1682 346
1682 2786
1682 186
1682 82
1682 2787
1682 2788
1682 2789
1682 2790
1682 1252
1682 2003
1682 2004
1682 2791
1682 2792
1682 1508
1682 2793
1682 2794
1682 2795
1682 1077
1682 2796
1682 590
1682 2797
1682 2798
1682 2463
1682 2799
1682 2800
1682 2801
1682 2802
1682 2803
1682 2804
1682 2805
1682 1359
1682 1360
1682 2376
1682 203
1682 204
1682 205
1682 2806
1682 1535
1682 1286
1682 1287
1682 1362
2807 2808
2807 703
2807 2809
2807 2277
2807 93
2807 1415
2807 1108
2807 1109
2807 2810
2807 689
2807 690
2807 648
2807 2811
2807 2812
2807 2751
2807 719
2807 720
2807 2813
2807 2814
2807 1545
2807 2815
2807 2816
2807 2817
2807 2818
2807 424
2807 733
2807 734
2807 651
2807 652
2807 741
2807 1119
2807 2819
2807 2820
2807 2821
2807 2822
2807 2823
2807 2824
2807 2547
2807 2825
2807 2826
2807 2827
2807 1135
2807 1136
2807 524
2807 525
2807 526
2807 2828
2807 2829
2807 2830
2807 2831
2807 1555
2807 2832
2807 2833
2807 2834
2807 2835
2807 2836
2807 2837
2807 2838
2807 2549
2807 2550
2807 1160
2807 2210
2807 2211
2807 1536
2807 2839
2807 2840
2807 2841
2807 2842
2807 2843
2807 2076
2807 22
2807 777
2807 2844
2807 2845
2807 1378
2807 2846
2807 2847
2807 1162
2807 2848
2807 2849
2807 2222
2807 787
2807 788
2807 2850
2807 539
2807 622
2807 623
2807 798
2807 799
2807 800
2807 801
2807 2851
2807 31
2807 32
2807 2852
2807 2853
2807 2854
2807 2855
2807 2856
2807 2857
2807 2858
2807 1783
2807 2859
2807 2860
2807 2861
2807 2862
2807 2863
2807 2864
2807 2865
2807 2866
2807 2867
2807 823
2807 2868
2807 2869
2807 2870
2807 2871
2807 2872
2807 2400
2807 2873
2807 2874
2807 1626
2807 2875
2807 2876
2807 1192
2807 2244
2807 39
2807 1784
2807 1785
2807 210
2807 1382
2807 2877
2807 2878
2807 833
2807 2879
2807 2880
2807 42
2807 461
2807 836
2807 837
2807 43
2807 44
2807 2636
2807 846
2807 1631
2807 1058
2807 2881
2807 2882
2807 847
2807 848
2807 2610
2807 2883
2807 2884
2807 1497
2807 575
2807 576
2807 2885
2807 2886
2807 2887
2807 2888
2807 2889
2807 2890
2807 2891
2807 855
2807 2892
2807 860
2807 861
2807 2893
2807 2894
2807 2895
2807 2896
2807 2897
2807 866
2807 867
2807 2898
2807 356
2807 2899
2807 2900
2807 2578
2807 2901
2807 2902
2807 874
2807 875
2807 2903
2807 582
2807 480
2807 583
2807 584
2807 2904
2807 877
2807 193
2807 882
2807 368
2807 369
2807 2905
2807 2906
2807 2907
2807 2908
2807 2909
2807 2910
2807 2911
2807 2912
2807 2913
2807 2914
2807 2253
2807 2254
2807 2915
2807 2916
2807 2917
2807 2918
2807 1762
2807 1763
2807 1919
2807 1920
2807 902
2807 903
2807 907
2807 908
2807 2919
2807 2735
2807 2736
2807 2920
2807 2921
2807 2922
2807 2923
2807 2924
2807 2925
2807 1652
2807 1653
2807 913
2807 914
2807 2124
2807 2125
2807 2926
2807 2640
2807 2927
2807 923
2807 924
2807 925
2807 2928
2807 2929
2807 928
2807 402
2807 2741
2807 2742
2807 2423
2807 2383
2807 1285
2807 1926
2930 492
2930 1408
2930 1414
2930 95
2930 2931
2930 2932
2930 1423
2930 117
2930 1427
2930 1428
2930 2933
2930 1433
2930 1434
2930 1443
2930 944
2930 1145
2930 1448
2930 1449
2930 618
2930 2934
2930 2935
2930 777
2930 1452
2930 1453
2930 1456
2930 539
2930 542
2930 543
2930 1992
2930 1993
2930 2936
2930 2605
2930 675
2930 451
2930 554
2930 305
2930 2937
2930 1478
2930 2938
2930 558
2930 1482
2930 1485
2930 2345
2930 2410
2930 2411
2930 1571
2930 176
2930 1905
2930 1098
2930 1498
2930 2939
2930 1499
2930 1236
2930 469
2930 470
2930 2514
2930 1914
2930 1258
2930 194
2930 1518
2930 2940
2930 195
2930 2941
2930 2467
2930 2942
2930 912
2930 2943
2930 1529
2930 1772
2930 61
2944 2021
2944 2022
2944 1567
2944 2255
278 1407
278 2945
278 2946
278 2947
278 2948
278 1377
278 1838
278 2949
278 142
278 1160
278 2950
278 2951
278 2952
278 2953
278 2954
278 2955
278 2956
278 2957
278 2958
278 2699
278 2959
278 2960
278 931
278 2961
780 703
780 7
780 8
780 2626
780 2627
780 2012
780 1110
780 1780
780 1781
780 743
780 2629
780 112
780 118
780 119
780 247
780 126
780 2933
780 1553
780 2630
780 1443
780 1007
780 657
780 2631
780 2624
780 2633
780 1875
780 1992
780 2962
780 498
780 2963
780 1478
780 1482
780 1485
780 2634
780 2635
780 2448
780 2637
780 50
780 1098
780 181
780 351
780 2964
780 2965
780 2966
780 2967
780 55
780 2968
780 2640
1842 504
1842 2969
1842 2970
1842 2517
1842 2971
1842 122
1842 123
1842 1141
1842 766
1842 2972
1842 150
1842 547
1842 557
1842 2973
1842 2974
1842 586
1842 587
1842 593
1842 594
1842 1527
1842 2975
1842 2976
683 2977
683 2978
683 2979
683 688
683 1980
683 2668
683 257
683 1150
683 1151
683 1152
683 2210
683 2211
683 143
683 2980
683 2981
683 2982
683 2983
683 540
683 2984
683 1783
683 2985
683 1182
683 306
683 829
683 2337
683 500
683 2609
683 2986
683 2705
683 2987
683 2988
683 1212
683 1217
683 2989
683 2990
683 2991
683 1636
683 2992
683 579
683 2993
683 2994
683 2995
683 2996
683 2997
683 586
683 587
683 589
683 1358
683 2620
683 599
683 1279
1456 2998
1456 2999
1456 218
1456 1932
1456 3000
1456 3001
1456 689
1456 690
1456 105
1456 106
1456 2184
1456 2185
1456 115
1456 116
1456 125
1456 3002
1456 3003
1456 3004
1456 1839
1456 945
1456 2685
1456 3005
1456 785
1456 3006
1456 3007
1456 3008
1456 3009
1456 75
1456 2445
1456 3010
1456 1784
1456 1785
1456 954
1456 955
1456 318
1456 319
1456 320
1456 3011
1456 2569
1456 3012
1456 3013
1456 959
1456 3014
1456 3015
1456 3016
1456 3017
1456 3018
1456 1517
1456 377
1456 378
1456 3019
1456 3020
1456 3021
1456 3022
1456 3023
1456 485
1456 3024
1456 3025
1456 3026
1456 3027
1456 1090
1456 1091
1456 3028
1456 3029
1456 3030
795 3031
795 3032
2230 703
2230 505
2230 419
2230 509
2230 1368
2230 1369
2230 1780
2230 1781
2230 233
2230 234
2230 2213
2230 1026
2230 1027
2230 3033
2230 557
2230 1044
2230 1045
2230 1630
2230 81
2230 474
2230 1642
2230 878
539 2977
539 492
539 493
539 1414
539 2746
539 98
539 99
539 100
539 3034
539 106
539 2932
539 743
539 1423
539 120
539 751
539 1376
539 1427
539 1428
539 1308
539 1131
539 1377
539 1673
539 1674
539 2933
539 1939
539 1676
539 1433
539 1434
539 613
539 1007
539 1145
539 1803
539 1804
539 618
539 1456
539 3035
539 1704
539 675
539 451
539 1466
539 1467
539 1468
539 554
539 826
539 1811
539 1812
539 74
539 1475
539 158
539 500
539 1478
539 2406
539 2407
539 1486
539 1627
539 1208
539 1209
539 1490
539 1494
539 1905
539 633
539 469
539 470
539 850
539 1637
539 851
539 1638
539 1639
539 82
539 1503
539 1505
539 3036
539 3037
539 1507
539 3038
539 86
539 1514
539 1523
539 965
539 1278
539 1924
539 933
3039 419
3039 2137
3039 934
3039 693
3039 1370
3039 16
3039 3040
3039 2145
3039 681
3039 3041
3039 3042
3039 3043
3039 3044
3039 3045
448 3046
448 3047
448 2157
448 703
448 412
448 413
448 414
448 3048
448 3049
448 3050
448 1657
448 415
448 416
448 3051
448 3052
448 713
448 3053
448 3054
448 419
448 2745
448 1416
448 420
448 411
448 3055
448 3056
448 1589
448 3057
448 2013
448 421
448 2472
448 2473
448 3058
448 688
448 98
448 99
448 2291
448 723
448 422
448 424
448 3059
448 3060
448 1801
448 3061
448 3062
448 2504
448 2823
448 1124
448 1125
448 247
448 1547
448 1548
448 2755
448 124
448 3063
448 3064
448 3065
448 3066
448 1936
448 429
448 1929
448 1937
448 1552
448 430
448 431
448 1984
448 1986
448 432
448 3067
448 3068
448 3069
448 2017
448 434
448 139
448 3070
448 1010
448 1011
448 435
448 436
448 2208
448 142
448 3071
448 3072
448 3073
448 2494
448 3074
448 3075
448 3076
448 3077
448 682
448 3078
448 270
448 1607
448 440
448 2214
448 441
448 273
448 3079
448 3080
448 777
448 2930
448 3081
448 2436
448 444
448 3082
448 2597
448 2598
448 3083
448 1168
448 446
448 1872
448 447
448 2085
448 2766
448 2767
448 3084
448 449
448 450
448 1173
448 1174
448 3085
448 3086
448 3087
448 3088
448 1783
448 2859
448 684
448 2560
448 2561
448 3089
448 3090
448 3091
448 452
448 553
448 556
448 1471
448 3092
448 3093
448 3009
448 3094
448 1334
448 3095
448 3096
448 3097
448 453
448 454
448 1189
448 1190
448 2445
448 3098
448 3099
448 455
448 558
448 456
448 457
448 323
448 956
448 677
448 957
448 2973
448 685
448 2446
448 2447
448 2406
448 458
448 2407
448 459
448 3100
448 460
448 3101
448 838
448 462
448 1212
448 1725
448 1726
448 2780
448 3102
448 3103
448 2454
448 3104
448 1494
448 686
448 3105
448 3106
448 3107
448 3108
448 3109
448 2992
448 3110
448 3111
448 468
448 469
448 470
448 471
448 344
448 3112
448 852
448 1242
448 2575
448 2576
448 472
448 3113
448 3114
448 3115
448 3116
448 1245
448 1246
448 1248
448 3117
448 1352
448 473
448 1505
448 3118
448 474
448 1642
448 1643
448 1914
448 1255
448 3119
448 362
448 3120
448 475
448 476
448 479
448 1261
448 53
448 54
448 2109
448 481
448 878
448 2526
448 2527
448 1356
448 482
448 194
448 483
448 3121
448 3122
448 3123
448 377
448 378
448 3124
448 3125
448 484
448 2369
448 1268
448 1269
448 1270
448 485
448 1271
448 3126
448 3127
448 3128
448 3129
448 3130
448 2463
448 3131
448 2734
448 2920
448 2921
448 912
448 486
448 2943
448 679
448 3132
448 925
448 3133
448 1281
448 3134
448 3135
448 3136
448 3137
448 488
448 489
448 3138
448 2623
1700 3139
1700 3140
1700 3141
1700 3142
1700 108
1700 120
1700 3143
1700 3144
1700 791
1700 1811
1700 1812
1700 3145
1700 82
1700 2577
1700 3146
1700 3147
1700 1524
1700 965
1700 3148
3033 3149
3033 1546
3033 1424
3033 65
3033 120
3033 122
3033 123
3033 1390
3033 1391
3033 3150
3033 3151
3033 3152
3033 2495
3033 3153
3033 142
3033 1320
3033 149
3033 1807
3033 1379
3033 1380
3033 153
3033 154
3033 3154
3033 3155
3033 1950
3033 1094
3033 1095
3033 1784
3033 1785
3033 956
3033 957
3033 1341
3033 2098
3033 2099
3033 1216
3033 3156
3033 3157
3033 1967
3033 1910
3033 3158
3033 1259
3033 1260
3033 3121
3033 3159
3033 2942
3033 1789
3033 3160
3033 402
3033 403
3161 492
3161 1413
3161 1414
3161 3162
3161 3163
3161 3164
3161 3165
3161 1416
3161 1108
3161 1109
3161 1292
3161 1417
3161 1589
3161 2750
3161 3166
3161 3167
3161 98
3161 99
3161 100
3161 1298
3161 514
3161 515
3161 1300
3161 3168
3161 3169
3161 1546
3161 230
3161 111
3161 1403
3161 1425
3161 2477
3161 2478
3161 2479
3161 2480
3161 2481
3161 2755
3161 429
3161 3170
3161 3171
3161 1433
3161 1434
3161 2432
3161 1139
3161 1140
3161 1142
3161 3172
3161 3173
3161 1439
3161 1440
3161 1441
3161 529
3161 530
3161 531
3161 3174
3161 3175
3161 3176
3161 3177
3161 3178
3161 1601
3161 1602
3161 3179
3161 2631
3161 3180
3161 3181
3161 2389
3161 2390
3161 1161
3161 2934
3161 2935
3161 444
3161 3182
3161 3183
3161 145
3161 1614
3161 1688
3161 3184
3161 3185
3161 1036
3161 1456
3161 2442
3161 2232
3161 3186
3161 3187
3161 1617
3161 1618
3161 675
3161 664
3161 35
3161 36
3161 819
3161 451
3161 1879
3161 2239
3161 3188
3161 3189
3161 305
3161 1186
3161 1187
3161 306
3161 2444
3161 1961
3161 1962
3161 1963
3161 161
3161 2774
3161 2775
3161 1481
3161 2938
3161 3190
3161 2025
3161 2026
3161 1197
3161 456
3161 457
3161 1482
3161 1893
3161 2406
3161 2407
3161 2029
3161 1485
3161 626
3161 2345
3161 3191
3161 1715
3161 1716
3161 3192
3161 3193
3161 839
3161 462
3161 2034
3161 2035
3161 3194
3161 3195
3161 1489
3161 678
3161 2709
3161 2710
3161 3196
3161 2413
3161 3197
3161 1900
3161 1901
3161 1902
3161 567
3161 176
3161 3198
3161 3199
3161 1061
3161 1062
3161 1228
3161 3200
3161 3201
3161 3202
3161 3203
3161 3204
3161 3205
3161 1498
3161 633
3161 180
3161 2939
3161 1499
3161 1236
3161 1237
3161 469
3161 470
3161 1501
3161 579
3161 850
3161 1637
3161 851
3161 1638
3161 1639
3161 186
3161 3206
3161 1245
3161 1246
3161 1248
3161 3207
3161 3208
3161 3209
3161 1505
3161 3210
3161 3211
3161 474
3161 3212
3161 3213
3161 3214
3161 1914
3161 1255
3161 2901
3161 2902
3161 2728
3161 2729
3161 1265
3161 2113
3161 2114
3161 1751
3161 2156
3161 3215
3161 2418
3161 961
3161 962
3161 195
3161 3216
3161 2041
3161 902
3161 903
3161 1521
3161 1522
3161 1524
3161 485
3161 3127
3161 3128
3161 2420
3161 3217
3161 1525
3161 1526
3161 2467
3161 3218
3161 199
3161 200
3161 3148
3161 1529
3161 2470
3161 927
3161 1923
3161 3219
3161 1924
3161 1925
3161 1283
3161 1284
3161 3220
3161 1285
3161 3221
3161 3222
2560 1777
2560 1778
2560 689
2560 690
2560 1387
2560 3223
2560 3224
2560 3225
2560 747
2560 115
2560 116
2560 940
2560 941
2560 438
2560 439
2560 1536
2560 2599
2560 3031
2560 3226
2560 3227
2560 1782
2560 76
2560 956
2560 957
2560 3228
2560 468
2560 959
664 1834
664 702
664 1414
664 95
664 3229
664 1863
664 509
664 2165
664 503
664 511
664 100
664 105
664 106
664 1423
664 117
664 429
664 126
664 1433
664 1434
664 524
664 525
664 526
664 1145
664 438
664 439
664 1600
664 1451
664 145
664 1456
664 1615
664 660
664 661
664 3230
664 544
664 675
664 451
664 1466
664 1467
664 1468
664 554
664 2091
664 74
664 1475
664 500
664 1890
664 1891
664 1892
664 1478
664 1479
664 1481
664 2406
664 2407
664 2635
664 1854
664 1855
664 465
664 466
664 467
664 3200
664 3201
664 182
664 1637
664 1638
664 1639
664 1242
664 1245
664 1246
664 1248
664 189
664 190
664 1505
664 480
664 583
664 584
664 86
664 1514
664 406
664 966
664 967
664 1286
664 1287
2236 3231
2236 3232
2236 3233
2236 3234
2236 3235
2236 1543
2236 1544
2236 1108
2236 1109
2236 96
2236 1777
2236 1778
2236 3236
2236 3237
2236 1294
2236 1111
2236 2386
2236 2387
2236 3238
2236 3239
2236 988
2236 989
2236 1115
2236 1116
2236 3240
2236 241
2236 3241
2236 3062
2236 3242
2236 3243
2236 247
2236 1130
2236 3244
2236 3245
2236 1133
2236 1134
2236 208
2236 209
2236 2835
2236 2836
2236 1147
2236 3246
2236 3247
2236 1157
2236 1158
2236 3248
2236 3249
2236 1018
2236 1019
2236 3250
2236 3251
2236 1942
2236 3252
2236 3253
2236 1607
2236 3254
2236 3080
2236 144
2236 2079
2236 2080
2236 1162
2236 145
2236 2437
2236 3255
2236 786
2236 1805
2236 3256
2236 29
2236 1692
2236 1693
2236 448
2236 1992
2236 1993
2236 33
2236 3257
2236 3258
2236 1172
2236 3155
2236 2855
2236 2856
2236 684
2236 1327
2236 1328
2236 2985
2236 3259
2236 3260
2236 3261
2236 3262
2236 833
2236 1197
2236 456
2236 457
2236 3263
2236 3264
2236 3265
2236 3266
2236 3267
2236 3268
2236 3269
2236 567
2236 3104
2236 3270
2236 3271
2236 1633
2236 1634
2236 1635
2236 1230
2236 1231
2236 1232
2236 1233
2236 1237
2236 1238
2236 1239
2236 3272
2236 341
2236 1240
2236 3273
2236 3274
2236 3112
2236 852
2236 1243
2236 355
2236 868
2236 474
2236 1642
2236 3275
2236 3276
2236 3277
2236 2967
2236 2526
2236 2527
2236 2461
2236 2462
2236 3278
2236 1524
2236 485
2236 3279
2236 3280
2236 2800
2236 3281
2236 3282
2236 2258
2236 3283
2236 1099
2236 3284
2236 2943
2236 3285
2236 3286
2236 2422
2236 1281
2236 3287
2236 406
2236 1361
2236 3288
2236 1362
1845 15
1845 1421
1845 1422
1845 2177
1845 2628
1845 1124
1845 1125
1845 1841
1845 29
1845 3289
1845 1847
1845 1850
1845 1896
1845 3290
1845 3291
1845 3292
1845 2108
1845 3146
1845 3147
1845 3293
1845 1860
3294 1656
3294 215
3294 1406
3294 703
3294 413
3294 414
3294 1409
3294 3295
3294 493
3294 3296
3294 3297
3294 95
3294 2044
3294 1364
3294 508
3294 1365
3294 1366
3294 713
3294 2476
3294 509
3294 2627
3294 2748
3294 2749
3294 1664
3294 3057
3294 3298
3294 3299
3294 3300
3294 3301
3294 3302
3294 1979
3294 672
3294 680
3294 1298
3294 3303
3294 226
3294 934
3294 693
3294 1370
3294 227
3294 105
3294 106
3294 3304
3294 3305
3294 2173
3294 2174
3294 993
3294 994
3294 733
3294 734
3294 1596
3294 755
3294 3306
3294 2431
3294 3307
3294 3308
3294 2194
3294 2195
3294 125
3294 940
3294 941
3294 2009
3294 2482
3294 2483
3294 524
3294 525
3294 526
3294 2829
3294 2830
3294 3309
3294 3310
3294 495
3294 3311
3294 3312
3294 1010
3294 1011
3294 1447
3294 2593
3294 2594
3294 2070
3294 2071
3294 2209
3294 3313
3294 3314
3294 533
3294 438
3294 439
3294 3076
3294 1601
3294 1602
3294 3315
3294 616
3294 617
3294 3316
3294 1603
3294 1604
3294 1605
3294 3317
3294 1943
3294 2595
3294 2596
3294 3318
3294 3319
3294 3185
3294 787
3294 788
3294 3006
3294 2689
3294 3320
3294 3321
3294 1615
3294 800
3294 801
3294 152
3294 1807
3294 3322
3294 2602
3294 2603
3294 544
3294 3323
3294 449
3294 450
3294 2606
3294 3324
3294 1619
3294 1620
3294 548
3294 549
3294 550
3294 823
3294 2607
3294 826
3294 827
3294 3325
3294 3326
3294 3327
3294 2608
3294 3259
3294 3260
3294 1626
3294 1996
3294 557
3294 3328
3294 3329
3294 3330
3294 1198
3294 1199
3294 2777
3294 1055
3294 2344
3294 3331
3294 3332
3294 2407
3294 460
3294 461
3294 836
3294 837
3294 838
3294 3333
3294 43
3294 44
3294 566
3294 3334
3294 3335
3294 846
3294 2881
3294 3336
3294 179
3294 847
3294 848
3294 2610
3294 465
3294 2611
3294 466
3294 2612
3294 467
3294 3337
3294 3338
3294 3339
3294 79
3294 80
3294 575
3294 576
3294 1499
3294 3340
3294 3341
3294 182
3294 3342
3294 3343
3294 855
3294 2892
3294 3344
3294 3345
3294 355
3294 3346
3294 3347
3294 3348
3294 582
3294 480
3294 583
3294 584
3294 3349
3294 3350
3294 3351
3294 882
3294 3352
3294 3353
3294 2368
3294 3354
3294 3355
3294 1087
3294 1088
3294 1768
3294 2007
3294 2008
3294 595
3294 3356
3294 2126
3294 2127
3294 923
3294 924
3294 928
3294 402
3294 3357
3294 3358
3294 1926
3294 1927
1882 3359
1882 3360
1882 1367
1882 2136
1882 2137
1882 3361
1882 2385
1882 3362
1882 2138
1882 2139
1882 2140
1882 1665
1882 1666
1882 2386
1882 2387
1882 1300
1882 1363
1882 2294
1882 1374
1882 740
1882 3363
1882 2502
1882 2503
1882 114
1882 2143
1882 2144
1882 3364
1882 2388
1882 425
1882 426
1882 3365
1882 129
1882 130
1882 1866
1882 1439
1882 1440
1882 1441
1882 2303
1882 2304
1882 2671
1882 2672
1882 136
1882 529
1882 138
1882 1601
1882 1602
1882 2840
1882 2841
1882 3366
1882 2845
1882 1378
1882 1843
1882 2222
1882 3367
1882 3368
1882 789
1882 2393
1882 1952
1882 1953
1882 156
1882 2239
1882 2397
1882 2398
1882 157
1882 3369
1882 2401
1882 2402
1882 2338
1882 2339
1882 159
1882 160
1882 161
1882 2403
1882 456
1882 457
1882 1335
1882 3370
1882 3371
1882 2405
1882 2406
1882 2407
1882 2408
1882 626
1882 692
1882 3372
1882 43
1882 44
1882 2148
1882 3194
1882 1489
1882 678
1882 3373
1882 3374
1882 2412
1882 2413
1882 176
1882 2414
1882 181
1882 469
1882 470
1882 1502
1882 2416
1882 2417
1882 2156
1882 886
1882 961
1882 962
1882 2373
1882 2374
1882 485
1882 2463
1882 2421
1882 3375
1882 2976
1882 1530
1882 2422
1882 203
1882 204
1882 205
1882 603
1882 2423
1882 2383
1882 1361
1882 3288
3376 1979
3376 672
3376 680
3376 934
3376 693
3376 1370
3376 526
3376 533
3376 438
3376 144
3376 3377
3376 3378
3376 292
3376 545
3376 546
3376 3379
3376 2608
3376 3380
3376 3381
3376 170
3376 3382
3376 3383
3376 3384
3376 3385
3376 582
3376 480
3376 584
1706 98
1706 99
1706 2495
1706 126
1706 132
1706 769
1706 495
1706 438
1706 439
1706 3386
1706 1477
1706 2345
1706 2509
1706 2510
1706 3387
1706 3388
1706 3389
1706 2711
1706 2637
1706 1220
1706 1221
1706 2717
1706 2718
1706 82
1706 3390
1706 2721
1706 2722
1706 3391
1706 961
1706 962
1706 3124
1706 3125
2400 1364
2400 508
2400 1365
2400 1366
2400 3392
2400 2750
2400 1979
2400 672
2400 680
2400 98
2400 99
2400 934
2400 693
2400 1370
2400 103
2400 105
2400 106
2400 1799
2400 1374
2400 112
2400 113
2400 120
2400 1131
2400 68
2400 69
2400 524
2400 525
2400 526
2400 137
2400 438
2400 439
2400 618
2400 3080
2400 2555
2400 776
2400 791
2400 1615
2400 544
2400 3289
2400 3393
2400 2404
2400 2405
2400 3394
2400 564
2400 565
2400 3395
2400 3396
2400 461
2400 1896
2400 3397
2400 465
2400 466
2400 467
2400 181
2400 81
2400 2639
2400 670
2400 480
2400 583
2400 584
3398 3295
3398 493
3398 2529
3398 2530
3398 2811
3398 2812
3398 3399
3398 3400
3398 1439
3398 1440
3398 1441
3398 1012
3398 1013
3398 3401
3398 2217
3398 791
3398 3402
3398 1807
3398 547
3398 1483
3398 1484
3398 3016
3398 3017
3398 1503
3398 2358
3398 2359
3398 1265
3398 880
3398 881
3398 1829
3398 3403
3398 3404
3398 1272
3398 1273
3398 3405
3398 3406
3398 919
3398 920
3398 3407
3398 927
2244 1834
2244 1404
2244 1405
2244 3408
2244 1656
2244 215
2244 3409
2244 211
2244 971
2244 420
2244 3410
2244 3411
2244 2281
2244 2282
2244 2655
2244 2656
2244 2657
2244 1296
2244 2287
2244 2288
2244 2171
2244 3412
2244 3413
2244 988
2244 989
2244 935
2244 3168
2244 968
2244 3414
2244 3415
2244 1301
2244 1302
2244 1797
2244 1798
2244 3416
2244 3417
2244 1669
2244 1670
2244 3418
2244 3419
2244 2062
2244 2063
2244 757
2244 758
2244 1132
2244 3420
2244 612
2244 127
2244 128
2244 3421
2244 129
2244 130
2244 3068
2244 3069
2244 1677
2244 1678
2244 3422
2244 1439
2244 1440
2244 1441
2244 2548
2244 3423
2244 2308
2244 615
2244 1148
2244 1149
2244 1840
2244 1446
2244 1010
2244 1011
2244 2202
2244 2203
2244 770
2244 1155
2244 1156
2244 3424
2244 1157
2244 1158
2244 1015
2244 3425
2244 3426
2244 947
2244 948
2244 2516
2244 3427
2244 3428
2244 3250
2244 3251
2244 1841
2244 3429
2244 2212
2244 2934
2244 2935
2244 2318
2244 3430
2244 3431
2244 2078
2244 3082
2244 2219
2244 1613
2244 1163
2244 1164
2244 3432
2244 3367
2244 3368
2244 3433
2244 1323
2244 1037
2244 1038
2244 3434
2244 3435
2244 1872
2244 3436
2244 1460
2244 31
2244 32
2244 2766
2244 2767
2244 3437
2244 3438
2244 3439
2244 3440
2244 3441
2244 1325
2244 1326
2244 1701
2244 1702
2244 3442
2244 2089
2244 819
2244 3443
2244 3444
2244 3445
2244 1845
2244 3294
2244 2869
2244 1846
2244 2023
2244 2024
2244 3446
2244 1559
2244 1560
2244 3369
2244 3447
2244 3448
2244 3449
2244 2444
2244 3450
2244 3451
2244 3452
2244 453
2244 454
2244 3453
2244 3454
2244 3455
2244 1847
2244 1477
2244 1711
2244 1712
2244 1848
2244 1849
2244 3456
2244 1890
2244 1891
2244 1892
2244 1194
2244 1195
2244 1046
2244 1047
2244 3457
2244 3458
2244 3459
2244 3460
2244 3461
2244 3462
2244 3463
2244 330
2244 3464
2244 1899
2244 1853
2244 3374
2244 2412
2244 3465
2244 3466
2244 3467
2244 3468
2244 3469
2244 3470
2244 3471
2244 3472
2244 3473
2244 840
2244 45
2244 173
2244 174
2244 3474
2244 3475
2244 3476
2244 1856
2244 1857
2244 3477
2244 3478
2244 3479
2244 3480
2244 336
2244 337
2244 1495
2244 1496
2244 2939
2244 3481
2244 1502
2244 3482
2244 3112
2244 852
2244 3483
2244 3484
2244 3485
2244 3486
2244 3487
2244 3488
2244 859
2244 189
2244 190
2244 2789
2244 2790
2244 3489
2244 3490
2244 3491
2244 2360
2244 2361
2244 1581
2244 1355
2244 3492
2244 960
2244 2474
2244 1858
2244 477
2244 478
2244 2728
2244 2729
2244 3493
2244 3494
2244 1859
2244 1753
2244 1754
2244 887
2244 3495
2244 3496
2244 3497
2244 3498
2244 3499
2244 3500
2244 3501
2244 2580
2244 2581
2244 3502
2244 2797
2244 2798
2244 196
2244 197
2244 2256
2244 90
2244 2463
2244 1787
2244 1788
2244 593
2244 594
2244 3503
2244 915
2244 916
2244 393
2244 394
2244 3504
2244 3505
2244 3506
2244 2376
2244 3507
2244 2262
2244 3508
2244 3509
2244 1860
2244 3510
2244 3511
1892 3392
1892 2049
1892 2184
1892 2185
1892 3512
1892 3513
1892 3514
1892 124
1892 1377
1892 760
1892 761
1892 3515
1892 531
1892 138
1892 944
1892 142
1892 3516
1892 1536
1892 29
1892 1456
1892 1807
1892 2962
1892 451
1892 2445
1892 1784
1892 1785
1892 161
1892 677
1892 2406
1892 2407
1892 50
1892 633
1892 180
1892 3207
1892 878
1892 1786
1892 3517
1892 3518
1892 3519
1892 3520
1892 1829
1892 2470
1892 2741
1892 2742
1046 493
1046 1658
1046 1659
1046 2654
1046 1298
1046 105
1046 106
1046 3169
1046 3521
1046 2142
1046 998
1046 999
1046 2666
1046 2667
1046 1000
1046 3067
1046 2485
1046 2486
1046 2671
1046 2672
1046 1007
1046 142
1046 1448
1046 1449
1046 3180
1046 3181
1046 2934
1046 2935
1046 2642
1046 2676
1046 2677
1046 278
1046 279
1046 1842
1046 2682
1046 2683
1046 2684
1046 3377
1046 3083
1046 951
1046 952
1046 1557
1046 792
1046 1947
1046 1948
1046 3522
1046 2392
1046 2393
1046 3523
1046 622
1046 623
1046 624
1046 2395
1046 1874
1046 2855
1046 2856
1046 548
1046 2147
1046 3380
1046 3381
1046 2029
1046 3461
1046 1486
1046 3524
1046 2410
1046 2411
1046 2703
1046 1721
1046 1722
1046 2034
1046 2035
1046 3525
1046 170
1046 2706
1046 2707
1046 3374
1046 2412
1046 3526
1046 1571
1046 843
1046 844
1046 1213
1046 2709
1046 2710
1046 1856
1046 2103
1046 2104
1046 2105
1046 1492
1046 1493
1046 1228
1046 3337
1046 1905
1046 633
1046 180
1046 3527
1046 1499
1046 1909
1046 2719
1046 3485
1046 1503
1046 1911
1046 871
1046 2720
1046 2474
1046 3528
1046 3529
1046 1507
1046 2996
1046 2997
1046 1515
1046 386
1046 387
1046 196
1046 197
1046 1523
1046 964
1046 2619
1046 2734
1046 2735
1046 2736
1046 199
1046 200
1046 912
1046 203
1046 204
1046 205
1046 603
1046 1775
3329 2010
3329 3530
3329 98
3329 99
3329 103
3329 112
3329 113
3329 120
3329 124
3329 2506
3329 3531
3329 618
3329 3532
3329 1811
3329 1812
3329 158
3329 1193
3329 1896
3329 1208
3329 1209
3329 81
3329 82
3329 187
3329 188
3329 3038
3329 893
3329 87
3329 910
3533 1407
3533 1408
3533 1413
3533 1414
3533 507
3533 713
3533 744
3533 120
3533 1433
3533 1434
3533 2668
3533 818
3533 819
3533 451
3533 314
3533 315
3533 3534
3533 1480
3533 1481
3533 162
3533 1485
3533 3100
3533 2410
3533 2411
3533 3535
3533 3526
3533 3536
3533 3537
3533 3538
3533 1909
3533 2639
3533 3539
3533 3540
3533 3541
3533 3542
3533 1524
3533 485
3543 1553
3543 1444
3543 441
3543 1875
3543 1992
3543 1993
3543 1485
3543 3100
3543 1098
1480 702
1480 94
1480 492
1480 1407
1480 1408
1480 493
1480 1413
1480 1414
1480 1862
1480 1587
1480 3544
1480 2137
1480 2931
1480 490
1480 1662
1480 1417
1480 1589
1480 2284
1480 2285
1480 1113
1480 701
1480 1300
1480 3141
1480 3142
1480 3545
1480 743
1480 1424
1480 65
1480 3546
1480 429
1480 2933
1480 1553
1480 1133
1480 1134
1480 1139
1480 1140
1480 1142
1480 1866
1480 1867
1480 3547
1480 3548
1480 434
1480 1442
1480 3549
1480 1443
1480 1007
1480 2829
1480 2830
1480 3309
1480 3310
1480 2198
1480 3550
1480 3551
1480 1145
1480 1146
1480 1448
1480 1449
1480 3316
1480 2807
1480 1456
1480 792
1480 793
1480 2442
1480 797
1480 447
1480 2394
1480 448
1480 3552
1480 1178
1480 2936
1480 2605
1480 155
1480 675
1480 664
1480 819
1480 1466
1480 1467
1480 1468
1480 1621
1480 549
1480 550
1480 3553
1480 553
1480 554
1480 555
1480 556
1480 3189
1480 305
1480 3554
1480 2444
1480 1888
1480 74
1480 1475
1480 500
1480 1476
1480 2698
1480 1478
1480 1479
1480 2938
1480 3190
1480 1482
1480 1893
1480 2446
1480 2447
1480 563
1480 1904
1480 1905
1480 1497
1480 1098
1480 3555
1480 1498
1480 633
1480 3556
1480 180
1480 3557
1480 469
1480 470
1480 3558
1480 3559
1480 1502
1480 1245
1480 1246
1480 1248
1480 1503
1480 1914
1480 1915
1480 479
1480 1516
1480 1517
1480 2940
1480 1520
1480 3560
1480 3561
1480 908
1480 57
1480 58
1480 1525
1480 1526
1480 2943
1480 1529
1480 1530
1480 927
1480 643
1480 1926
1480 1927
2938 2743
2938 1655
2938 94
2938 218
2938 2044
2938 2135
2938 1587
2938 1588
2938 508
2938 2529
2938 2530
2938 2746
2938 3562
2938 2748
2938 2012
2938 3392
2938 689
2938 690
2938 3166
2938 3167
2938 3563
2938 100
2938 1298
2938 103
2938 968
2938 738
2938 111
2938 3564
2938 2502
2938 2503
2938 3565
2938 1424
2938 65
2938 114
2938 2059
2938 115
2938 116
2938 66
2938 3566
2938 2014
2938 120
2938 3062
2938 425
2938 426
2938 2145
2938 681
2938 1124
2938 1125
2938 124
2938 2190
2938 2191
2938 691
2938 2300
2938 3546
2938 3567
2938 1311
2938 2432
2938 253
2938 254
2938 2484
2938 2268
2938 525
2938 526
2938 134
2938 1143
2938 1144
2938 138
2938 139
2938 3568
2938 262
2938 263
2938 2758
2938 533
2938 438
2938 439
2938 2018
2938 1606
2938 2632
2938 1161
2938 3082
2938 2599
2938 145
2938 146
2938 147
2938 1688
2938 3569
2938 148
2938 1321
2938 1036
2938 149
2938 2508
2938 151
2938 538
2938 1615
2938 3570
2938 2020
2938 1460
2938 3571
2938 3572
2938 1874
2938 2602
2938 2603
2938 3035
2938 544
2938 2768
2938 1379
2938 1380
2938 1617
2938 1618
2938 3324
2938 498
2938 1621
2938 549
2938 550
2938 3553
2938 823
2938 3573
2938 2608
2938 1626
2938 158
2938 2445
2938 3574
2938 163
2938 3575
2938 2029
2938 3264
2938 3265
2938 1483
2938 1484
2938 3576
2938 3524
2938 3577
2938 3578
2938 2034
2938 2035
2938 566
2938 3579
2938 175
2938 1222
2938 669
2938 2610
2938 465
2938 2611
2938 466
2938 2612
2938 467
2938 1061
2938 1062
2938 1228
2938 3580
2938 1230
2938 1232
2938 1233
2938 1904
2938 1905
2938 1636
2938 338
2938 1497
2938 180
2938 634
2938 635
2938 2717
2938 2718
2938 181
2938 3581
2938 3582
2938 3583
2938 579
2938 3584
2938 3585
2938 1637
2938 1638
2938 1639
2938 183
2938 184
2938 185
2938 186
2938 1910
2938 187
2938 188
2938 2787
2938 2788
2938 191
2938 3346
2938 1643
2938 670
2938 582
2938 480
2938 584
2938 1751
2938 194
2938 3586
2938 902
2938 903
2938 3587
2938 3588
2938 589
2938 2976
2938 3589
2938 2802
2938 2803
2938 915
2938 916
2938 599
2938 924
2938 1924
2938 3508
2938 3509
2938 603
2938 206
2938 1926
2938 1927
1482 505
1482 1413
1482 1414
1482 1862
1482 2274
1482 2275
1482 3162
1482 508
1482 3409
1482 3530
1482 1979
1482 672
1482 680
1482 934
1482 693
1482 1370
1482 2543
1482 2544
1482 109
1482 110
1482 3590
1482 2142
1482 3591
1482 2057
1482 997
1482 3592
1482 3151
1482 3593
1482 3594
1482 250
1482 1983
1482 613
1482 3595
1482 524
1482 525
1482 526
1482 527
1482 1677
1482 1678
1482 529
1482 533
1482 438
1482 3426
1482 618
1482 3430
1482 281
1482 282
1482 1946
1482 791
1482 2391
1482 151
1482 1615
1482 801
1482 3596
1482 3436
1482 2020
1482 3597
1482 496
1482 544
1482 3598
1482 3378
1482 545
1482 546
1482 547
1482 2496
1482 3599
1482 2696
1482 2697
1482 549
1482 550
1482 3600
1482 3601
1482 3450
1482 499
1482 1961
1482 1962
1482 1963
1482 311
1482 3602
1482 1850
1482 1046
1482 1047
1482 3603
1482 42
1482 461
1482 836
1482 2246
1482 2272
1482 2273
1482 1900
1482 1901
1482 1902
1482 1214
1482 3604
1482 3105
1482 3106
1482 465
1482 466
1482 467
1482 3203
1482 3204
1482 3205
1482 3605
1482 3606
1482 3607
1482 3608
1482 3609
1482 582
1482 480
1482 583
1482 584
1482 192
1482 2616
1482 3391
1482 3498
1482 3499
1482 3610
1482 3611
1482 2421
1482 3612
1482 3613
1482 3614
1482 924
1482 3615
1482 2380
1482 3616
1482 3617
1482 3618
1482 3619
1482 3620
1200 1930
1200 214
1200 3621
1200 3622
1200 3623
1200 3624
1200 1656
1200 215
1200 3625
1200 3626
1200 3627
1200 3628
1200 3629
1200 3630
1200 417
1200 418
1200 1543
1200 1544
1200 1108
1200 1109
1200 3631
1200 2627
1200 1777
1200 1778
1200 2810
1200 3632
1200 3633
1200 3634
1200 1296
1200 973
1200 974
1200 3635
1200 3636
1200 3637
1200 3638
1200 3639
1200 3640
1200 3641
1200 1978
1200 2387
1200 3642
1200 3643
1200 2292
1200 987
1200 3644
1200 724
1200 1591
1200 1592
1200 3645
1200 1288
1200 3646
1200 3647
1200 3648
1200 3649
1200 733
1200 1800
1200 734
1200 3650
1200 3651
1200 1667
1200 2662
1200 2663
1200 243
1200 2143
1200 3652
1200 3653
1200 3654
1200 3655
1200 3656
1200 3657
1200 691
1200 3658
1200 2193
1200 3659
1200 3660
1200 1552
1200 3661
1200 3662
1200 3663
1200 3664
1200 3665
1200 3666
1200 3667
1200 3668
1200 3669
1200 3670
1200 2825
1200 2826
1200 3671
1200 3672
1200 3673
1200 433
1200 3172
1200 3173
1200 1006
1200 2018
1200 3425
1200 3426
1200 3248
1200 3249
1200 3674
1200 3675
1200 1606
1200 3676
1200 3677
1200 442
1200 443
1200 1032
1200 3678
1200 3679
1200 3680
1200 3681
1200 1946
1200 2082
1200 3682
1200 3683
1200 2391
1200 3684
1200 3685
1200 2690
1200 2691
1200 1039
1200 289
1200 1692
1200 1693
1200 539
1200 660
1200 661
1200 3597
1200 496
1200 73
1200 2086
1200 2087
1200 3686
1200 3687
1200 3688
1200 153
1200 154
1200 2770
1200 2855
1200 2856
1200 2606
1200 1701
1200 1702
1200 1703
1200 2560
1200 2561
1200 2088
1200 1704
1200 3689
1200 2237
1200 2238
1200 2867
1200 1095
1200 3690
1200 1882
1200 2868
1200 3691
1200 3692
1200 3693
1200 3694
1200 2241
1200 3695
1200 3696
1200 3697
1200 3698
1200 3699
1200 3700
1200 3701
1200 3702
1200 2698
1200 1848
1200 1849
1200 2956
1200 2957
1200 1194
1200 1195
1200 3703
1200 1046
1200 1047
1200 3704
1200 3705
1200 2878
1200 1713
1200 3706
1200 3707
1200 3708
1200 3709
1200 3710
1200 324
1200 3711
1200 1053
1200 1054
1200 3712
1200 3713
1200 3394
1200 3266
1200 3714
1200 3715
1200 2410
1200 2411
1200 3716
1200 3717
1200 2449
1200 2450
1200 1723
1200 1724
1200 45
1200 2100
1200 3718
1200 2000
1200 1818
1200 3719
1200 3270
1200 3271
1200 1225
1200 1226
1200 3720
1200 2712
1200 3721
1200 3722
1200 3723
1200 3724
1200 3725
1200 3726
1200 3727
1200 3112
1200 852
1200 2786
1200 2639
1200 1745
1200 1746
1200 189
1200 190
1200 1353
1200 1354
1200 3728
1200 3390
1200 2721
1200 2722
1200 3729
1200 3730
1200 1747
1200 2362
1200 3731
1200 3732
1200 3733
1200 2723
1200 2724
1200 3734
1200 83
1200 2153
1200 3735
1200 3347
1200 3348
1200 1262
1200 1263
1200 53
1200 54
1200 3351
1200 3736
1200 3737
1200 3277
1200 3738
1200 3739
1200 2908
1200 2909
1200 3740
1200 3741
1200 1827
1200 1828
1200 379
1200 380
1200 3742
1200 3743
1200 1085
1200 1086
1200 3744
1200 3745
1200 2941
1200 3746
1200 3747
1200 3748
1200 2122
1200 3749
1200 3750
1200 2128
1200 3751
1200 3752
1200 1976
1200 3287
1200 2381
1200 2263
1200 2264
1200 3753
1200 3754
1200 3617
1200 3618
561 1106
561 1107
561 106
561 1371
561 1372
561 1669
561 1670
561 117
561 2933
561 1433
561 1434
561 1133
561 1134
561 1614
561 1168
561 675
561 1878
561 1180
561 1181
561 157
561 1564
561 1565
561 1189
561 1190
561 3755
561 559
561 2406
561 2407
561 2345
561 567
561 463
561 958
561 342
561 343
561 1245
561 1246
561 1247
561 1248
561 1249
561 1910
561 2536
561 479
561 2457
561 2458
561 3756
561 2461
561 2462
561 88
561 1525
561 1526
561 911
2404 3757
2404 694
2404 218
2404 1364
2404 508
2404 1365
2404 1366
2404 1367
2404 509
2404 3392
2404 2385
2404 934
2404 693
2404 1370
2404 105
2404 1546
2404 2971
2404 1374
2404 114
2404 115
2404 116
2404 120
2404 121
2404 613
2404 524
2404 525
2404 526
2404 2304
2404 438
2404 439
2404 1601
2404 1378
2404 3005
2404 785
2404 2393
2404 2395
2404 544
2404 1379
2404 1380
2404 1953
2404 156
2404 2239
2404 2397
2404 2400
2404 3094
2404 3758
2404 2405
2404 169
2404 2412
2404 669
2404 2717
2404 2718
2404 3016
2404 3759
2404 3760
2404 480
2404 583
2404 584
2404 2967
2404 3761
2404 3762
2404 377
2404 378
2404 3763
2404 1087
2404 1088
2404 2420
2404 2421
2404 3027
3764 972
3764 1874
3764 1478
3764 1910
2510 2158
2510 3765
2510 3766
2510 1406
2510 414
2510 3000
2510 3001
2510 3530
2510 2978
2510 2979
2510 1296
2510 1297
2510 14
2510 2821
2510 120
2510 1312
2510 3767
2510 2308
2510 3768
2510 1840
2510 3769
2510 1446
2510 616
2510 617
2510 1683
2510 2216
2510 1317
2510 3770
2510 1318
2510 1323
2510 547
2510 956
2510 957
2510 3331
2510 3332
2510 3771
2510 3772
2510 3773
2510 3774
2510 3775
2510 3776
2510 2705
2510 3777
2510 1342
2510 179
2510 1347
2510 346
2510 3778
2510 347
2510 348
2510 3779
2510 3780
2510 1349
2510 1355
2510 382
2510 590
2510 591
2510 592
2510 593
2510 594
2510 601
2510 602
1488 1364
1488 508
1488 1365
1488 1366
1488 1979
1488 672
1488 680
1488 2588
1488 934
1488 693
1488 1370
1488 2173
1488 2174
1488 993
1488 994
1488 2482
1488 2483
1488 524
1488 525
1488 526
1488 2829
1488 2830
1488 3309
1488 3310
1488 533
1488 438
1488 3316
1488 1603
1488 1604
1488 1605
1488 1615
1488 800
1488 801
1488 544
1488 2606
1488 549
1488 550
1488 823
1488 3259
1488 3260
1488 1626
1488 3781
1488 1850
1488 2610
1488 465
1488 2611
1488 466
1488 2612
1488 467
1488 575
1488 576
1488 582
1488 480
1488 583
1488 584
1488 963
1488 924
1488 1926
1488 1927
3782 2054
3782 2055
3782 3783
3782 16
3782 3784
3782 2495
3782 1314
3782 2534
3782 29
3782 1810
3782 3785
3782 3786
3782 1811
3782 1812
3782 3787
3782 3788
3782 1338
3782 3789
3782 3790
3782 3791
3782 3792
3782 3793
3782 878
3782 2730
3782 3794
3782 3795
3782 377
3782 378
3782 931
3782 2961
3782 3796
3797 2386
3797 2387
3797 1979
3797 672
3797 680
3797 934
3797 693
3797 1370
3797 987
3797 230
3797 1929
3797 1937
3797 944
3797 3798
3797 438
3797 439
3797 3799
3797 3377
3797 1395
3797 3800
3797 3801
3797 1458
3797 1459
3797 547
3797 3802
3797 3803
3797 1194
3797 1195
3797 3707
3797 3708
3797 3804
3797 3805
3797 3806
3797 2414
3797 3582
3797 3583
3797 182
3797 1240
3797 855
3797 3807
3797 3808
3797 3809
3797 2794
3797 2795
3797 391
3797 392
3797 2128
3797 3810
3797 2741
3797 2742
3797 2423
3267 94
3267 492
3267 707
3267 509
3267 1417
3267 1589
3267 1779
3267 648
3267 1111
3267 424
3267 1595
3267 1424
3267 65
3267 2477
3267 2478
3267 2479
3267 2480
3267 2481
3267 1139
3267 1140
3267 1142
3267 1866
3267 1867
3267 1150
3267 1151
3267 1152
3267 3811
3267 1153
3267 1154
3267 1157
3267 1158
3267 3812
3267 3813
3267 1015
3267 533
3267 438
3267 439
3267 1601
3267 1602
3267 3814
3267 1016
3267 1017
3267 143
3267 3815
3267 3816
3267 2389
3267 2390
3267 1607
3267 2555
3267 659
3267 3679
3267 3680
3267 1162
3267 683
3267 1166
3267 538
3267 2600
3267 2601
3267 660
3267 661
3267 2021
3267 2022
3267 544
3267 1172
3267 545
3267 546
3267 1177
3267 3817
3267 1623
3267 1471
3267 1185
3267 1332
3267 1624
3267 1189
3267 557
3267 1890
3267 1891
3267 1892
3267 1382
3267 1196
3267 1202
3267 1203
3267 1204
3267 561
3267 2406
3267 2407
3267 1628
3267 1631
3267 1058
3267 179
3267 1222
3267 669
3267 1223
3267 1224
3267 3199
3267 1061
3267 1062
3267 1230
3267 1231
3267 1232
3267 1233
3267 579
3267 1640
3267 1641
3267 866
3267 867
3267 3818
3267 3211
3267 670
3267 1648
3267 1649
3267 1265
3267 586
3267 587
3267 1525
3267 1526
3267 2467
3819 1413
3819 1414
3819 1108
3819 1109
3819 1113
3819 701
3819 1114
3819 1115
3819 1116
3819 2427
3819 1117
3819 1118
3819 424
3819 234
3819 1119
3819 752
3819 1123
3819 753
3819 1427
3819 1428
3819 2429
3819 2430
3819 1130
3819 429
3819 1133
3819 1134
3819 1135
3819 1136
3819 1137
3819 1138
3819 1139
3819 1140
3819 1141
3819 1142
3819 766
3819 527
3819 434
3819 529
3819 1147
3819 1150
3819 1151
3819 1152
3819 1010
3819 1011
3819 1155
3819 1156
3819 143
3819 1161
3819 2433
3819 2434
3819 3820
3819 2435
3819 2436
3819 444
3819 1162
3819 26
3819 27
3819 28
3819 1165
3819 1167
3819 1168
3819 446
3819 1169
3819 2442
3819 1170
3819 811
3819 812
3819 1173
3819 1174
3819 545
3819 546
3819 1179
3819 155
3819 452
3819 3821
3819 3822
3819 1186
3819 1187
3819 2444
3819 1096
3819 1097
3819 453
3819 454
3819 1189
3819 1190
3819 557
3819 2445
3819 3823
3819 161
3819 3824
3819 1197
3819 558
3819 456
3819 457
3819 1200
3819 1201
3819 2446
3819 2447
3819 2406
3819 2407
3819 2449
3819 2450
3819 1210
3819 1211
3819 1212
3819 3194
3819 3195
3819 678
3819 1631
3819 567
3819 2454
3819 1215
3819 1734
3819 1222
3819 1735
3819 669
3819 1227
3819 1230
3819 1231
3819 1232
3819 1233
3819 1498
3819 633
3819 1236
3819 1237
3819 342
3819 3825
3819 343
3819 3826
3819 469
3819 470
3819 1240
3819 579
3819 1241
3819 1242
3819 1243
3819 1640
3819 1641
3819 1244
3819 1245
3819 1246
3819 1247
3819 1248
3819 1249
3819 1253
3819 1258
3819 670
3819 1259
3819 1260
3819 479
3819 1261
3819 2457
3819 2458
3819 1264
3819 1265
3819 481
3819 2461
3819 2462
3819 375
3819 376
3819 1268
3819 1269
3819 1270
3819 1524
3819 485
3819 2463
3819 2464
3819 2465
3819 2466
3819 1525
3819 1526
3819 2467
3819 911
3819 2468
3819 2469
3819 486
3819 1279
3819 1281
3819 406
3819 1282
3819 1283
3819 1284
3819 1285
3819 2384
3827 214
3827 2157
3827 3623
3827 94
3827 492
3827 3828
3827 3829
3827 505
3827 1103
3827 1104
3827 970
3827 3233
3827 3234
3827 711
3827 712
3827 2164
3827 3830
3827 3831
3827 3544
3827 420
3827 411
3827 3832
3827 221
3827 222
3827 3833
3827 3834
3827 3166
3827 3167
3827 2167
3827 3835
3827 3836
3827 3837
3827 3838
3827 3839
3827 421
3827 3840
3827 672
3827 680
3827 3841
3827 3842
3827 3843
3827 422
3827 3844
3827 3845
3827 727
3827 1421
3827 1422
3827 1373
3827 737
3827 114
3827 997
3827 115
3827 116
3827 3062
3827 755
3827 1548
3827 2532
3827 248
3827 3846
3827 3847
3827 3848
3827 3849
3827 3850
3827 3851
3827 3852
3827 3853
3827 257
3827 1438
3827 3549
3827 530
3827 531
3827 1008
3827 3854
3827 2835
3827 2836
3827 3855
3827 2306
3827 1145
3827 1146
3827 2308
3827 2309
3827 1840
3827 2593
3827 2594
3827 2070
3827 2071
3827 3856
3827 1448
3827 1449
3827 3857
3827 3858
3827 3859
3827 1681
3827 3860
3827 3861
3827 946
3827 3531
3827 1450
3827 3317
3827 3862
3827 3863
3827 3864
3827 2316
3827 2317
3827 1683
3827 2217
3827 3182
3827 3183
3827 3865
3827 3866
3827 1320
3827 3367
3827 3368
3827 790
3827 1168
3827 2224
3827 2225
3827 3867
3827 538
3827 3868
3827 2323
3827 2324
3827 1170
3827 3869
3827 448
3827 3870
3827 3323
3827 2233
3827 2234
3827 1173
3827 1174
3827 1951
3827 1462
3827 1463
3827 293
3827 294
3827 3871
3827 1181
3827 3554
3827 3872
3827 3453
3827 2092
3827 3873
3827 3874
3827 2403
3827 162
3827 3875
3827 3876
3827 3877
3827 3331
3827 3332
3827 3878
3827 2407
3827 3879
3827 3880
3827 2489
3827 3881
3827 3882
3827 3883
3827 3884
3827 165
3827 166
3827 3333
3827 3885
3827 3886
3827 462
3827 2706
3827 2707
3827 3887
3827 3819
3827 3888
3827 3889
3827 2351
3827 2638
3827 1637
3827 1638
3827 2577
3827 1069
3827 1070
3827 3890
3827 3891
3827 3892
3827 2893
3827 3893
3827 3894
3827 1913
3827 3895
3827 3728
3827 3896
3827 1254
3827 1355
3827 3492
3827 480
3827 877
3827 193
3827 1265
3827 3897
3827 3351
3827 366
3827 367
3827 3898
3827 2906
3827 2907
3827 3740
3827 639
3827 3899
3827 88
3827 3900
3827 3901
3827 3542
3827 3902
3827 3903
3827 3904
3827 3905
3827 3906
3827 2123
3827 3907
3827 2129
3827 1924
3827 3908
3827 401
3827 3616
3827 2381
3827 2382
3827 2741
3827 2742
3827 1286
3827 1287
3827 3909
3827 3910
845 854
501 2157
501 2274
501 2275
501 936
501 937
501 411
501 985
501 986
501 651
501 652
501 1425
501 3656
501 3657
501 3911
501 3912
501 3595
501 524
501 525
501 526
501 1677
501 1678
501 3913
501 3914
501 3915
501 3916
501 3547
501 3548
501 944
501 1445
501 3917
501 3856
501 1448
501 1449
501 438
501 439
501 3429
501 618
501 2934
501 2935
501 778
501 779
501 3430
501 281
501 282
501 1451
501 2219
501 1613
501 1688
501 1165
501 951
501 952
501 2391
501 2019
501 2228
501 1690
501 1691
501 1615
501 3436
501 2394
501 2020
501 496
501 544
501 3918
501 3919
501 301
501 302
501 3188
501 2023
501 2024
501 3920
501 499
501 1567
501 1568
501 3328
501 3329
501 1998
501 1999
501 456
501 457
501 324
501 2406
501 2407
501 3921
501 3922
501 2410
501 2411
501 2034
501 2035
501 1489
501 3374
501 2412
501 1571
501 3923
501 843
501 844
501 2709
501 2710
501 2452
501 2453
501 3604
501 465
501 466
501 467
501 1061
501 1062
501 1228
501 1738
501 1577
501 2351
501 3924
501 3555
501 2939
501 1499
501 1236
501 3014
501 1501
501 853
501 854
501 3925
501 186
501 3605
501 3926
501 3606
501 356
501 1071
501 1072
501 1258
501 480
501 583
501 584
501 3897
501 3927
501 3928
501 1507
501 3929
501 1510
501 2461
501 2462
501 3586
501 3498
501 3499
501 1586
501 2420
501 3217
501 3930
501 909
501 3931
501 395
501 1923
501 3219
501 1924
501 1775
464 3932
464 3933
464 507
464 1290
464 3934
464 3935
464 3936
464 3937
464 3938
464 512
464 513
464 695
464 696
464 2173
464 2174
464 730
464 3939
464 1980
464 1307
464 2754
464 2061
464 998
464 999
464 1377
464 3940
464 532
464 2595
464 2596
464 2981
464 2982
464 3941
464 3942
464 3943
464 3944
464 3945
464 809
464 810
464 548
464 2523
464 2524
464 3325
464 3326
464 3327
464 306
464 3946
464 1048
464 1052
464 2705
464 3947
464 3948
464 3949
464 3950
464 3202
464 3951
464 3952
464 346
464 2615
464 1505
464 3953
464 3954
464 1750
464 2499
464 585
464 896
464 1583
464 3278
464 485
464 1527
464 3356
464 3955
464 3508
464 3509
2350 1290
2350 2137
2350 2140
2350 98
2350 99
2350 14
2350 2142
2350 114
2350 2143
2350 117
2350 1308
2350 1131
2350 2309
2350 264
2350 533
2350 438
2350 439
2350 1536
2350 1943
2350 618
2350 3956
2350 278
2350 286
2350 2441
2350 150
2350 3957
2350 3958
2350 3959
2350 3960
2350 2868
2350 306
2350 3961
2350 3962
2350 3963
2350 2340
2350 2341
2350 314
2350 3543
2350 3370
2350 3964
2350 165
2350 166
2350 3923
2350 566
2350 1216
2350 2348
2350 2349
2350 2989
2350 3338
2350 3339
2350 578
2350 1741
2350 1253
2350 2360
2350 2361
2350 1258
2350 581
2350 582
2350 480
2350 584
2350 3965
2350 585
2350 3966
2350 3967
2350 2368
2350 902
2350 903
2350 589
2350 386
2350 387
2350 2421
2350 599
2350 3968
2350 933
2350 2423
1061 1655
1061 1834
1061 708
1061 709
1061 3530
1061 98
1061 99
1061 1864
1061 968
1061 731
1061 732
1061 111
1061 3969
1061 1424
1061 65
1061 112
1061 113
1061 2014
1061 120
1061 753
1061 2015
1061 1429
1061 3546
1061 1309
1061 1310
1061 3970
1061 611
1061 2432
1061 2017
1061 1439
1061 1440
1061 1441
1061 1445
1061 1150
1061 1151
1061 1152
1061 2018
1061 682
1061 3078
1061 3814
1061 1016
1061 1017
1061 143
1061 2076
1061 2316
1061 2981
1061 2982
1061 2319
1061 2682
1061 2683
1061 2684
1061 1613
1061 1688
1061 1036
1061 1872
1061 2019
1061 2020
1061 1873
1061 1874
1061 625
1061 3971
1061 3573
1061 2023
1061 2024
1061 1811
1061 1812
1061 1567
1061 1568
1061 159
1061 160
1061 3946
1061 3328
1061 3329
1061 2025
1061 2026
1061 2029
1061 3264
1061 3265
1061 1483
1061 2030
1061 2031
1061 3972
1061 2032
1061 2033
1061 1897
1061 1898
1061 1212
1061 2034
1061 2035
1061 175
1061 1216
1061 1217
1061 1222
1061 669
1061 847
1061 848
1061 1228
1061 1904
1061 1905
1061 2784
1061 1497
1061 2037
1061 1240
1061 1637
1061 1638
1061 1639
1061 1909
1061 81
1061 82
1061 3117
1061 1505
1061 191
1061 670
1061 1751
1061 3038
1061 2038
1061 3973
1061 886
1061 888
1061 2040
1061 2041
1061 589
1061 1524
1061 485
1061 3974
1061 3148
1061 925
1061 1923
1061 1924
1227 1
1227 4
1227 5
1227 3975
1227 2808
1227 94
1227 492
1227 703
1227 2043
1227 3976
1227 3049
1227 3977
1227 3978
1227 2645
1227 2648
1227 2649
1227 3231
1227 3232
1227 2044
1227 3979
1227 3980
1227 3830
1227 3831
1227 2170
1227 3981
1227 1666
1227 1111
1227 721
1227 722
1227 98
1227 99
1227 1299
1227 3982
1227 3303
1227 226
1227 3983
1227 1545
1227 102
1227 103
1227 1546
1227 3414
1227 3415
1227 1799
1227 3416
1227 3417
1227 3984
1227 3985
1227 733
1227 734
1227 2662
1227 2663
1227 1374
1227 2182
1227 3986
1227 3987
1227 3988
1227 112
1227 113
1227 114
1227 117
1227 120
1227 3989
1227 1124
1227 1125
1227 3990
1227 3991
1227 2062
1227 2063
1227 3065
1227 3066
1227 1308
1227 1001
1227 1002
1227 2301
1227 3992
1227 2668
1227 2506
1227 1135
1227 1136
1227 3993
1227 3994
1227 525
1227 526
1227 942
1227 943
1227 3995
1227 3996
1227 135
1227 1838
1227 2949
1227 2198
1227 530
1227 531
1227 3997
1227 1010
1227 1011
1227 2202
1227 2203
1227 2204
1227 2205
1227 2207
1227 267
1227 268
1227 3859
1227 3998
1227 3999
1227 4000
1227 1681
1227 3314
1227 3042
1227 3043
1227 1940
1227 4001
1227 4002
1227 2839
1227 2840
1227 2841
1227 143
1227 2842
1227 2520
1227 2551
1227 2538
1227 618
1227 2554
1227 949
1227 2930
1227 3081
1227 3430
1227 443
1227 3431
1227 659
1227 4003
1227 2079
1227 2080
1227 2682
1227 2683
1227 4004
1227 4005
1227 1687
1227 2220
1227 146
1227 147
1227 4006
1227 4007
1227 3255
1227 26
1227 1165
1227 4008
1227 4009
1227 4010
1227 1035
1227 951
1227 952
1227 1167
1227 4011
1227 4012
1227 149
1227 2692
1227 2228
1227 2321
1227 4013
1227 1615
1227 3226
1227 3227
1227 800
1227 801
1227 3596
1227 803
1227 804
1227 1173
1227 1174
1227 1381
1227 4014
1227 2854
1227 3155
1227 1951
1227 4015
1227 4016
1227 3958
1227 3959
1227 4017
1227 3324
1227 4018
1227 2865
1227 2866
1227 2962
1227 2562
1227 2563
1227 4019
1227 1467
1227 1468
1227 1622
1227 4020
1227 1331
1227 4021
1227 4022
1227 4023
1227 4024
1227 305
1227 3448
1227 3449
1227 1811
1227 1812
1227 38
1227 4025
1227 4026
1227 158
1227 307
1227 308
1227 4027
1227 1480
1227 1998
1227 1999
1227 163
1227 4028
1227 2879
1227 2880
1227 2406
1227 2407
1227 3881
1227 3460
1227 4029
1227 3011
1227 4030
1227 3882
1227 3883
1227 2408
1227 626
1227 4031
1227 4032
1227 4033
1227 461
1227 836
1227 837
1227 1539
1227 1896
1227 838
1227 1208
1227 1209
1227 2779
1227 1897
1227 1898
1227 3194
1227 3195
1227 4034
1227 846
1227 4035
1227 4036
1227 3475
1227 4037
1227 4038
1227 4039
1227 4040
1227 1633
1227 1635
1227 4041
1227 3107
1227 4042
1227 4043
1227 575
1227 576
1227 4044
1227 4045
1227 3481
1227 2886
1227 2887
1227 4046
1227 4047
1227 81
1227 3015
1227 4048
1227 350
1227 855
1227 82
1227 2107
1227 860
1227 861
1227 187
1227 188
1227 1250
1227 1251
1227 2615
1227 4049
1227 3490
1227 3491
1227 1822
1227 474
1227 1747
1227 4050
1227 1506
1227 2791
1227 480
1227 583
1227 584
1227 2154
1227 1916
1227 4051
1227 1752
1227 3038
1227 4052
1227 4053
1227 4054
1227 3495
1227 3496
1227 3741
1227 893
1227 4055
1227 4056
1227 3517
1227 904
1227 905
1227 4057
1227 389
1227 390
1227 3279
1227 3280
1227 4058
1227 2619
1227 3403
1227 3404
1227 4059
1227 2799
1227 3904
1227 3905
1227 911
1227 1974
1227 2120
1227 2121
1227 4060
1227 4061
1227 2258
1227 2620
1227 4062
1227 597
1227 598
1227 3285
1227 3286
1227 4063
1227 1279
1227 201
1227 924
1227 925
1227 4064
1227 928
1227 4065
1227 402
1227 4066
1227 1775
1227 3137
1227 2622
1227 2623
1227 3028
1227 3029
4067 1415
4067 7
4067 8
4067 1377
4067 76
2351 4068
2351 987
2351 4069
2351 3844
2351 3653
2351 3655
2351 1394
2351 4070
2351 92
2351 3807
2351 3808
2351 2381
2351 2382
2712 98
2712 99
2712 114
2712 1308
2712 306
2712 1489
2712 88
2712 589
2513 493
2513 4068
2513 3000
2513 3001
2513 607
2513 608
2513 1371
2513 1372
2513 2141
2513 120
2513 132
2513 140
2513 947
2513 948
2513 2213
2513 2233
2513 2234
2513 625
2513 545
2513 546
2513 1177
2513 2147
2513 157
2513 3875
2513 1735
2513 2512
2513 1499
2513 2717
2513 2718
2513 2155
2513 2156
2513 2366
2513 196
2513 197
2513 3902
2513 1769
2513 2943
2513 1530
4071 103
4071 120
4071 2268
4071 524
4071 525
4071 526
4071 438
4071 439
4071 618
4071 146
4071 147
4071 1615
4071 544
4071 1811
4071 1812
4071 158
4071 465
4071 466
4071 467
4071 480
4071 583
4071 584
4071 924
1498 4072
1498 492
1498 703
1498 704
1498 3976
1498 3049
1498 1414
1498 95
1498 2274
1498 2275
1498 3298
1498 3058
1498 98
1498 99
1498 4073
1498 723
1498 2049
1498 3140
1498 106
1498 733
1498 734
1498 4074
1498 3591
1498 1119
1498 2819
1498 2820
1498 742
1498 743
1498 1423
1498 112
1498 113
1498 117
1498 2823
1498 2060
1498 1429
1498 429
1498 2933
1498 1433
1498 1434
1498 1133
1498 1134
1498 2630
1498 4075
1498 766
1498 525
1498 526
1498 20
1498 434
1498 1443
1498 1007
1498 2829
1498 2830
1498 529
1498 1444
1498 3550
1498 3551
1498 1145
1498 2632
1498 2213
1498 771
1498 772
1498 773
1498 774
1498 777
1498 2944
1498 4076
1498 784
1498 144
1498 535
1498 4077
1498 1688
1498 4078
1498 4079
1498 4080
1498 2686
1498 2687
1498 1871
1498 787
1498 788
1498 1557
1498 4081
1498 1456
1498 4082
1498 2392
1498 2393
1498 2850
1498 797
1498 798
1498 799
1498 800
1498 801
1498 662
1498 4083
1498 1698
1498 1873
1498 1874
1498 4084
1498 2022
1498 4085
1498 3438
1498 3439
1498 3440
1498 3441
1498 808
1498 4086
1498 4087
1498 816
1498 817
1498 675
1498 819
1498 451
1498 1467
1498 1468
1498 1621
1498 823
1498 554
1498 1952
1498 1953
1498 824
1498 825
1498 4020
1498 2333
1498 305
1498 2401
1498 2402
1498 74
1498 1475
1498 38
1498 4025
1498 1626
1498 1043
1498 500
1498 1476
1498 4088
1498 4089
1498 2698
1498 1848
1498 1849
1498 3874
1498 2403
1498 831
1498 832
1498 1478
1498 1479
1498 1481
1498 2938
1498 163
1498 2879
1498 2880
1498 456
1498 457
1498 1482
1498 1893
1498 2777
1498 4090
1498 834
1498 560
1498 835
1498 563
1498 564
1498 565
1498 461
1498 836
1498 837
1498 1896
1498 838
1498 43
1498 44
1498 2152
1498 846
1498 567
1498 1215
1498 847
1498 848
1498 2610
1498 1223
1498 1224
1498 575
1498 576
1498 633
1498 339
1498 340
1498 1499
1498 342
1498 343
1498 469
1498 470
1498 81
1498 4091
1498 4092
1498 855
1498 4093
1498 860
1498 861
1498 2358
1498 2359
1498 4094
1498 2994
1498 2995
1498 864
1498 865
1498 866
1498 867
1498 1505
1498 4095
1498 4096
1498 1914
1498 477
1498 478
1498 581
1498 874
1498 875
1498 4097
1498 582
1498 480
1498 583
1498 584
1498 877
1498 193
1498 2109
1498 882
1498 4098
1498 888
1498 889
1498 890
1498 892
1498 4099
1498 2915
1498 3495
1498 3496
1498 374
1498 1519
1498 896
1498 4100
1498 4101
1498 3121
1498 3122
1498 1762
1498 1763
1498 2940
1498 2369
1498 586
1498 88
1498 2039
1498 588
1498 385
1498 1764
1498 1765
1498 906
1498 3745
1498 1586
1498 1767
1498 4102
1498 1525
1498 1526
1498 2467
1498 911
1498 1528
1498 4062
1498 921
1498 922
1498 923
1498 924
1498 925
1498 927
1498 2928
1498 2929
1498 928
1498 931
1498 402
180 2278
180 2279
180 2655
180 2656
180 2657
180 4103
180 2828
180 262
180 263
180 2521
180 2522
180 1395
180 1329
180 4104
180 4105
180 312
180 313
180 3462
180 3463
180 2031
180 3972
180 2032
180 4106
180 4107
180 2721
180 2722
180 364
180 365
180 4108
180 2259
180 2260
180 2263
180 2264
4109 504
4109 703
4109 644
4109 1299
4109 3982
4109 1590
4109 3059
4109 2822
4109 2755
4109 19
4109 2495
4109 1448
4109 1449
4109 3079
4109 2981
4109 2982
4109 1688
4109 4110
4109 4111
4109 1947
4109 1948
4109 545
4109 546
4109 298
4109 2330
4109 2331
4109 3188
4109 306
4109 4112
4109 4113
4109 314
4109 315
4109 838
4109 2709
4109 2710
4109 179
4109 1492
4109 1493
4109 4114
4109 1503
4109 1911
4109 3891
4109 3892
4109 2898
4109 1074
4109 1075
4109 2367
4109 593
4109 594
4109 2943
4109 599
4109 601
4109 602
4109 3968
4109 933
4109 4115
4109 603
4109 4116
4109 3220
4109 3221
2939 2743
2939 1655
2939 1406
2939 94
2939 218
2939 2044
2939 2529
2939 2530
2939 2745
2939 1292
2939 2748
2939 2012
2939 3392
2939 689
2939 690
2939 3166
2939 3167
2939 3563
2939 100
2939 103
2939 738
2939 111
2939 241
2939 1424
2939 65
2939 4117
2939 1306
2939 114
2939 246
2939 115
2939 116
2939 2014
2939 118
2939 119
2939 120
2939 425
2939 426
2939 2145
2939 681
2939 753
2939 2755
2939 124
2939 19
2939 2300
2939 3567
2939 1311
2939 2432
2939 253
2939 254
2939 2484
2939 1866
2939 134
2939 20
2939 138
2939 139
2939 3568
2939 262
2939 263
2939 4118
2939 2758
2939 1015
2939 4119
2939 4120
2939 2018
2939 2632
2939 2844
2939 145
2939 146
2939 147
2939 1688
2939 3569
2939 148
2939 1321
2939 1036
2939 2763
2939 2764
2939 1456
2939 1948
2939 151
2939 3570
2939 2020
2939 1874
2939 3035
2939 2768
2939 1379
2939 1380
2939 3324
2939 498
2939 3188
2939 4121
2939 158
2939 2487
2939 2488
2939 2445
2939 3574
2939 4122
2939 2774
2939 4123
2939 2775
2939 1998
2939 1999
2939 2878
2939 2938
2939 4124
2939 163
2939 3575
2939 2025
2939 2026
2939 558
2939 2778
2939 2029
2939 3264
2939 3265
2939 1483
2939 1484
2939 3576
2939 3524
2939 4125
2939 1057
2939 2635
2939 3578
2939 2034
2939 2035
2939 3194
2939 3195
2939 4126
2939 4127
2939 2709
2939 2710
2939 3197
2939 3579
2939 175
2939 1061
2939 1062
2939 1228
2939 1230
2939 1232
2939 1233
2939 1905
2939 180
2939 2717
2939 2718
2939 3581
2939 469
2939 470
2939 3558
2939 3559
2939 3584
2939 3585
2939 1637
2939 1638
2939 1639
2939 1909
2939 183
2939 184
2939 185
2939 1910
2939 187
2939 188
2939 2787
2939 2788
2939 191
2939 1071
2939 1072
2939 4128
2939 4129
2939 1643
2939 1751
2939 2461
2939 2462
2939 194
2939 3586
2939 2916
2939 902
2939 903
2939 4130
2939 2463
2939 1528
2939 2976
2939 603
2939 206
4131 98
4131 99
4131 16
4131 124
4131 1430
4131 1133
4131 1134
4131 135
4131 136
4131 1445
4131 140
4131 947
4131 948
4131 157
4131 3532
4131 1735
4131 4106
4131 4107
4131 4132
4131 2156
4131 2366
4131 4133
4131 196
4131 197
4131 1769
4131 2943
4131 1530
51 214
51 2157
51 702
51 2043
51 4134
51 217
51 218
51 4135
51 4136
51 1289
51 3236
51 3237
51 2531
51 3298
51 108
51 1421
51 1422
51 3062
51 247
51 1547
51 3592
51 4137
51 122
51 123
51 2062
51 2063
51 124
51 1308
51 1131
51 4138
51 1676
51 1133
51 1134
51 432
51 1137
51 1138
51 766
51 434
51 1439
51 1440
51 1441
51 944
51 140
51 4139
51 1155
51 1156
51 1869
51 3077
51 682
51 3078
51 2390
51 4140
51 440
51 273
51 3080
51 2316
51 23
51 2319
51 1033
51 1034
51 3255
51 2081
51 3006
51 447
51 3438
51 3439
51 1173
51 1174
51 684
51 34
51 1327
51 1328
51 1878
51 452
51 2985
51 2240
51 1705
51 3189
51 3094
51 2444
51 1332
51 1624
51 1189
51 1190
51 829
51 2337
51 3261
51 3262
51 318
51 319
51 320
51 559
51 560
51 677
51 685
51 2406
51 2407
51 1483
51 327
51 328
51 2345
51 462
51 3267
51 2149
51 2150
51 4035
51 4036
51 175
51 3200
51 3201
51 4141
51 4142
51 4044
51 4045
51 4106
51 4107
51 3485
51 473
51 4143
51 4144
51 474
51 1642
51 1643
51 1858
51 479
51 2455
51 2456
51 1261
51 2109
51 4145
51 4146
51 894
51 1524
51 485
51 3403
51 3404
51 4147
51 1769
51 679
51 3405
51 3406
51 919
51 920
51 3407
51 4148
51 4149
51 406
51 3510
1236 493
1236 4068
1236 2529
1236 2530
1236 2471
1236 2140
1236 421
1236 100
1236 743
1236 3364
1236 117
1236 2485
1236 2486
1236 1007
1236 3076
1236 144
1236 148
1236 2392
1236 2393
1236 1783
1236 675
1236 451
1236 498
1236 553
1236 554
1236 555
1236 556
1236 2333
1236 3920
1236 499
1236 1478
1236 1479
1236 3964
1236 4150
1236 2406
1236 2407
1236 170
1236 179
1236 686
1236 4151
1236 346
1236 189
1236 190
1236 1578
1236 1579
1236 481
1236 1511
1236 1512
1236 485
1236 1089
1236 199
1236 200
1236 2262
1236 4152
471 1663
471 105
471 106
471 4153
471 126
471 4154
471 2685
471 951
471 952
471 1180
471 1181
471 4155
471 3464
471 4156
471 958
471 3759
471 3760
471 2616
471 2617
471 2618
471 4100
471 4101
471 1525
471 1526
471 2467
344 508
344 524
344 526
344 533
344 438
344 544
344 549
344 550
344 582
344 480
344 583
344 584
344 924
351 215
351 495
351 1706
351 1477
351 3331
351 2345
351 45
351 2637
351 2721
351 962
1350 112
1350 3082
3894 4157
3894 3046
3894 3047
3894 1656
3894 215
3894 2043
3894 1411
3894 1412
3894 708
3894 709
3894 4158
3894 4159
3894 4160
3894 4135
3894 4136
3894 3165
3894 1108
3894 1109
3894 606
3894 607
3894 608
3894 96
3894 4161
3894 4162
3894 3236
3894 3237
3894 1589
3894 1111
3894 2752
3894 100
3894 1299
3894 3982
3894 1115
3894 1116
3894 1117
3894 740
3894 4163
3894 1306
3894 117
3894 247
3894 1547
3894 3592
3894 4137
3894 1128
3894 1129
3894 1429
3894 1130
3894 1552
3894 3244
3894 3245
3894 1133
3894 1134
3894 1135
3894 1136
3894 2835
3894 2836
3894 1147
3894 1150
3894 1151
3894 1152
3894 1010
3894 1011
3894 1157
3894 1158
3894 1601
3894 1602
3894 1942
3894 618
3894 3815
3894 3816
3894 2389
3894 2390
3894 4140
3894 2076
3894 3080
3894 2930
3894 280
3894 2079
3894 2080
3894 145
3894 2437
3894 3255
3894 2081
3894 286
3894 3434
3894 3435
3894 797
3894 660
3894 661
3894 3596
3894 4164
3894 4165
3894 1170
3894 1172
3894 1173
3894 1174
3894 452
3894 2235
3894 2236
3894 2985
3894 1705
3894 2444
3894 3261
3894 3262
3894 159
3894 160
3894 2698
3894 456
3894 457
3894 2406
3894 2407
3894 3266
3894 626
3894 167
3894 2409
3894 4166
3894 1339
3894 462
3894 3267
3894 2149
3894 2150
3894 1631
3894 567
3894 3270
3894 3271
3894 1222
3894 669
3894 3200
3894 3201
3894 4167
3894 4168
3894 1905
3894 4106
3894 4107
3894 1237
3894 3581
3894 4169
3894 341
3894 1240
3894 3273
3894 3274
3894 3112
3894 852
3894 1242
3894 1243
3894 82
3894 3117
3894 864
3894 865
3894 4170
3894 4171
3894 4143
3894 4144
3894 3212
3894 3213
3894 3214
3894 3275
3894 3276
3894 2461
3894 2462
3894 893
3894 1582
3894 3517
3894 3518
3894 1268
3894 1269
3894 1270
3894 1524
3894 485
3894 1525
3894 1526
3894 2467
3894 3281
3894 3282
3894 1099
3894 4172
3894 3284
3894 2943
3894 2128
3894 2422
3894 406
3894 61
3894 1925
3894 3288
2360 1834
2360 2142
2360 3364
2360 4173
2360 1868
2360 1840
2360 1446
2360 1841
2360 1683
2360 1843
2360 3377
2360 1323
2360 1948
2360 1845
2360 1847
2360 1850
2360 165
2360 166
2360 1339
2360 2410
2360 2411
2360 1853
2360 1854
2360 1855
2360 1856
2360 1857
2360 2989
2360 3891
2360 3892
2360 1355
2360 3492
2360 1858
2360 4174
2360 2154
2360 585
2360 589
2360 1860
2959 1413
2959 1414
2959 112
2959 117
2959 1435
2959 1436
2959 1437
2959 3815
2959 3816
2959 1457
2959 1460
2959 2765
2959 4175
2959 498
2959 558
2959 1498
2959 633
2959 1236
2959 1637
2959 1638
2959 1639
2959 2040
2959 1585
2959 1586
2959 1087
2959 1088
2959 927
362 4176
362 4177
362 214
362 970
362 507
362 3544
362 4178
362 4179
362 607
362 2749
362 4180
362 3937
362 3938
362 512
362 513
362 1297
362 672
362 680
362 225
362 1299
362 4181
362 934
362 693
362 3304
362 3305
362 2173
362 2174
362 4182
362 3939
362 1303
362 1980
362 235
362 236
362 4183
362 4184
362 4185
362 1307
362 4186
362 2824
362 4187
362 1552
362 522
362 2482
362 2483
362 2591
362 2592
362 1135
362 1136
362 525
362 526
362 258
362 259
362 528
362 2829
362 2830
362 3309
362 3310
362 2835
362 2836
362 532
362 2593
362 2594
362 1601
362 1602
362 2210
362 2211
362 1606
362 2390
362 4188
362 4189
362 2595
362 2596
362 773
362 774
362 4190
362 4191
362 4192
362 4193
362 3941
362 3942
362 787
362 788
362 289
362 3944
362 3945
362 1460
362 4175
362 449
362 450
362 2770
362 4194
362 4195
362 2606
362 2443
362 548
362 299
362 300
362 4196
362 1706
362 1707
362 3325
362 3326
362 3327
362 4197
362 4198
362 3259
362 3260
362 3961
362 3962
362 2565
362 2566
362 1566
362 4199
362 4200
362 2938
362 3190
362 4201
362 324
362 1056
362 1057
362 2448
362 1208
362 1209
362 1058
362 4202
362 4203
362 4204
362 4205
362 3270
362 3271
362 4206
362 1575
362 1576
362 465
362 466
362 467
362 3948
362 3949
362 3950
362 4167
362 4168
362 3202
362 3555
362 3951
362 3952
362 4207
362 4208
362 2615
362 4209
362 2416
362 4210
362 3953
362 4211
362 3954
362 4097
362 4212
362 583
362 584
362 2113
362 2114
362 1751
362 884
362 885
362 1356
362 1825
362 2418
362 4213
362 4214
362 887
362 3124
362 3125
362 1520
362 1583
362 1584
362 4215
362 4216
362 196
362 197
362 3278
362 1766
362 1271
362 3126
362 3129
362 3130
362 2463
362 1787
362 1788
362 57
362 58
362 4217
362 2620
362 4218
362 4219
362 600
362 1773
362 1774
362 4220
362 3508
362 3509
362 3357
362 3358
1510 1834
1510 4221
1510 4222
1510 64
1510 2278
1510 2279
1510 2137
1510 4223
1510 4224
1510 1385
1510 1386
1510 2289
1510 2290
1510 98
1510 99
1510 1864
1510 968
1510 3416
1510 3417
1510 3984
1510 3985
1510 4074
1510 3591
1510 3986
1510 4225
1510 4226
1510 1375
1510 2819
1510 2820
1510 1424
1510 65
1510 112
1510 113
1510 114
1510 120
1510 753
1510 2015
1510 2016
1510 4227
1510 4228
1510 1308
1510 126
1510 2301
1510 3667
1510 1313
1510 2017
1510 135
1510 2200
1510 2201
1510 3856
1510 3857
1510 3858
1510 2494
1510 3074
1510 1016
1510 1017
1510 3429
1510 2076
1510 2078
1510 2682
1510 2683
1510 2684
1510 445
1510 4229
1510 1036
1510 1037
1510 1038
1510 2019
1510 2394
1510 2020
1510 2327
1510 1874
1510 2765
1510 2021
1510 2022
1510 3598
1510 4230
1510 4231
1510 625
1510 4015
1510 4016
1510 2855
1510 2856
1510 2396
1510 2239
1510 1885
1510 1886
1510 3188
1510 4232
1510 157
1510 2023
1510 2024
1510 4088
1510 4089
1510 1567
1510 1568
1510 159
1510 160
1510 316
1510 954
1510 955
1510 163
1510 2025
1510 2026
1510 1335
1510 3263
1510 3879
1510 3880
1510 2029
1510 459
1510 2030
1510 2509
1510 2510
1510 1894
1510 1895
1510 4233
1510 2032
1510 1539
1510 1896
1510 1208
1510 1209
1510 168
1510 1897
1510 1898
1510 2034
1510 2035
1510 4234
1510 2451
1510 1214
1510 4235
1510 4236
1510 847
1510 4237
1510 1905
1510 1497
1510 4238
1510 2037
1510 3582
1510 3583
1510 1909
1510 81
1510 82
1510 4239
1510 4240
1510 1505
1510 191
1510 3275
1510 3276
1510 3732
1510 3733
1510 2363
1510 2364
1510 4241
1510 2536
1510 2248
1510 2156
1510 2461
1510 2462
1510 886
1510 888
1510 891
1510 2580
1510 2581
1510 2039
1510 902
1510 903
1510 3974
1510 915
1510 916
1510 2042
1510 401
1510 4242
1510 4243
1510 1832
1510 1860
1510 1861
1510 3510
1510 3511
4244 4158
4244 689
4244 690
4244 1111
4244 97
4244 98
4244 99
4244 103
4244 3564
4244 114
4244 120
4244 124
4244 250
4244 251
4244 134
4244 136
4244 138
4244 1842
4244 146
4244 147
4244 2508
4244 151
4244 1379
4244 1380
4244 158
4244 314
4244 315
4244 163
4244 3578
4244 2151
4244 2152
4244 3579
4244 175
4244 176
4244 179
4244 180
4244 181
4244 3292
4244 183
4244 184
4244 185
4244 187
4244 188
4244 190
4244 192
4244 2154
4244 194
4244 195
4244 3137
4244 206
4245 4068
4245 103
4245 104
4245 1864
4245 4246
4245 4247
4245 4248
4245 1371
4245 1372
4245 114
4245 120
4245 425
4245 426
4245 3365
4245 527
4245 529
4245 1445
4245 657
4245 2207
4245 618
4245 3079
4245 146
4245 147
4245 149
4245 150
4245 2508
4245 3960
4245 2868
4245 829
4245 2337
4245 158
4245 4249
4245 2938
4245 3190
4245 2779
4245 3923
4245 847
4245 848
4245 180
4245 4250
4245 82
4245 2514
4245 4132
4245 191
4245 582
4245 480
4245 584
4245 1511
4245 1512
4245 1825
4245 194
4245 3966
4245 2262
4245 206
2911 1656
2911 215
2911 4251
2911 1543
2911 1544
2911 607
2911 246
2911 1376
2911 247
2911 1547
2911 1308
2911 1131
2911 1553
2911 1554
2911 434
2911 1555
2911 3550
2911 3551
2911 3423
2911 1556
2911 3080
2911 789
2911 1557
2911 4252
2911 3188
2911 1565
2911 3451
2911 3452
2911 1566
2911 1567
2911 1568
2911 324
2911 1570
2911 1571
2911 1500
2911 4253
2911 360
2911 361
2911 1581
2911 877
2911 193
2911 1585
2911 1586
2911 395
2911 927
3740 491
3740 673
3740 674
3740 3359
3740 3360
3740 2018
3740 553
3740 2973
3740 3371
3740 4254
3740 2422
1516 4255
1516 2999
1516 492
1516 1413
1516 1414
1516 1862
1516 95
1516 713
1516 64
1516 3164
1516 3165
1516 1106
1516 1107
1516 2746
1516 1417
1516 1589
1516 4256
1516 2385
1516 3362
1516 4257
1516 1665
1516 1666
1516 100
1516 1864
1516 1865
1516 4258
1516 735
1516 736
1516 2932
1516 114
1516 117
1516 751
1516 1429
1516 2194
1516 2195
1516 4259
1516 2933
1516 1553
1516 1433
1516 1434
1516 4260
1516 4261
1516 129
1516 130
1516 2017
1516 20
1516 1439
1516 1440
1516 1441
1516 4262
1516 4263
1516 1444
1516 3997
1516 1145
1516 1146
1516 2309
1516 1870
1516 4264
1516 3815
1516 3816
1516 2435
1516 2682
1516 2683
1516 2684
1516 1451
1516 4265
1516 4010
1516 4229
1516 4266
1516 3256
1516 4267
1516 1167
1516 1321
1516 1036
1516 1872
1516 1557
1516 1456
1516 792
1516 540
1516 1457
1516 4268
1516 798
1516 799
1516 1873
1516 1874
1516 2765
1516 2271
1516 4230
1516 4231
1516 625
1516 4269
1516 819
1516 451
1516 1466
1516 1467
1516 1468
1516 4270
1516 553
1516 554
1516 555
1516 556
1516 4271
1516 4272
1516 1885
1516 1886
1516 1469
1516 1470
1516 1887
1516 74
1516 1475
1516 4026
1516 158
1516 4249
1516 4273
1516 4274
1516 4275
1516 500
1516 1476
1516 4088
1516 4089
1516 3873
1516 210
1516 3803
1516 1890
1516 1891
1516 1892
1516 4276
1516 1478
1516 1048
1516 954
1516 955
1516 1480
1516 1481
1516 2025
1516 2026
1516 1198
1516 1335
1516 3875
1516 1482
1516 1893
1516 2609
1516 1202
1516 324
1516 4277
1516 4278
1516 2405
1516 1483
1516 1484
1516 563
1516 1851
1516 4279
1516 1852
1516 1486
1516 1894
1516 1895
1516 4233
1516 4280
1516 4281
1516 4282
1516 3192
1516 3193
1516 4283
1516 4284
1516 1569
1516 2448
1516 1897
1516 1898
1516 1899
1516 1490
1516 1817
1516 845
1516 4285
1516 176
1516 2454
1516 1903
1516 1494
1516 847
1516 1904
1516 1905
1516 1497
1516 2037
1516 2785
1516 3340
1516 3341
1516 4286
1516 4287
1516 471
1516 850
1516 1637
1516 851
1516 1638
1516 1639
1516 1909
1516 3115
1516 3116
1516 4288
1516 4289
1516 2964
1516 1503
1516 4290
1516 1505
1516 474
1516 1642
1516 1914
1516 1915
1516 1507
1516 1751
1516 884
1516 885
1516 2418
1516 3740
1516 4291
1516 4292
1516 888
1516 86
1516 1514
1516 892
1516 1917
1516 1918
1516 1518
1516 588
1516 1582
1516 196
1516 197
1516 1523
1516 4293
1516 1524
1516 485
1516 1585
1516 1586
1516 2463
1516 2619
1516 3159
1516 2942
1516 4294
1516 3406
1516 919
1516 920
1516 3407
1516 927
1516 4295
1516 4296
1516 2422
1516 1923
1516 1924
1516 3134
1516 603
1516 1283
1516 1284
1516 1285
1516 2641
2915 4068
2915 4161
2915 4162
2915 114
2915 132
2915 4297
2915 135
2915 2208
2915 618
2915 4298
2915 3039
2915 3456
2915 4299
2915 3966
4300 4255
4300 2999
4300 702
4300 703
4300 1413
4300 1414
4300 4068
4300 1865
4300 743
4300 114
4300 1429
4300 2668
4300 2303
4300 2304
4300 1457
4300 675
4300 664
4300 553
4300 554
4300 555
4300 556
4300 306
4300 1715
4300 1716
4300 1896
4300 3199
4300 1061
4300 1062
4300 1402
4300 585
4300 927
587 498
2580 1780
2580 1781
2580 3514
2580 2754
2580 2061
2580 1131
2580 760
2580 761
2580 138
2580 657
2580 142
2580 286
2580 29
2580 1782
2580 3599
2580 1784
2580 1785
2580 50
2580 878
2580 4301
2580 4302
2580 1089
2580 1829
2463 4303
2463 214
2463 1406
2463 4304
2463 505
2463 415
2463 416
2463 970
2463 2047
2463 3409
2463 4305
2463 4161
2463 4162
2463 2281
2463 2282
2463 1933
2463 3361
2463 2588
2463 4306
2463 3412
2463 3413
2463 4307
2463 3414
2463 3415
2463 3240
2463 3416
2463 3417
2463 4308
2463 114
2463 3989
2463 3419
2463 4309
2463 3063
2463 430
2463 431
2463 527
2463 4310
2463 529
2463 1009
2463 615
2463 3424
2463 1015
2463 1841
2463 618
2463 3318
2463 3319
2463 783
2463 3386
2463 2079
2463 2080
2463 2597
2463 1321
2463 1037
2463 1038
2463 4311
2463 4298
2463 3039
2463 31
2463 32
2463 3437
2463 2770
2463 3445
2463 4312
2463 1188
2463 3455
2463 1784
2463 1785
2463 2093
2463 1848
2463 1849
2463 3456
2463 1046
2463 1047
2463 2878
2463 4028
2463 456
2463 457
2463 3459
2463 167
2463 3464
2463 1490
2463 2939
2463 3482
2463 2577
2463 3488
2463 860
2463 861
2463 960
2463 2536
2463 2249
2463 3494
2463 1859
2463 1825
2463 3495
2463 3496
2463 4313
2463 393
2463 394
2463 2739
2463 2740
4314 1
4314 2
4314 4
4314 5
4314 6
4314 7
4314 8
4314 9
4314 10
4314 11
4314 1779
4314 12
4314 13
4314 4315
4314 16
4314 3784
4314 17
4314 18
4314 2299
4314 19
4314 20
4314 21
4314 22
4314 4316
4314 29
4314 33
4314 34
4314 663
4314 664
4314 37
4314 1095
4314 306
4314 1889
4314 4317
4314 39
4314 40
4314 4318
4314 1714
4314 45
4314 4319
4314 4320
4314 4321
4314 1736
4314 50
4314 4322
4314 4323
4314 52
4314 4212
4314 192
4314 4324
4314 55
4314 2914
4314 1762
4314 1919
4314 4325
4314 4326
4327 2466
4328 1834
4328 4068
4328 114
4328 1135
4328 1136
4328 132
4328 1838
4328 2949
4328 1840
4328 3769
4328 1446
4328 1024
4328 1025
4328 1683
4328 1842
4328 144
4328 1323
4328 545
4328 546
4328 1845
4328 3961
4328 3962
4328 2338
4328 2339
4328 1848
4328 1849
4328 165
4328 166
4328 2410
4328 2411
4328 2986
4328 170
4328 1854
4328 1855
4328 669
4328 1858
4328 4174
4328 585
4328 1860
4328 1861
1974 214
1974 2157
1974 706
1974 2749
1974 1664
1974 4329
1974 4330
1974 1297
1974 3563
1974 2751
1974 225
1974 3303
1974 246
1974 4309
1974 3063
1974 430
1974 431
1974 2668
1974 4331
1974 4332
1974 437
1974 4333
1974 1015
1974 2597
1974 1321
1974 289
1974 540
1974 1875
1974 2770
1974 1951
1974 4334
1974 499
1974 2778
1974 3371
1974 2405
1974 2448
1974 1825
1974 4335
1974 4220
4336 509
4336 1417
4336 1589
4336 98
4336 99
4336 743
4336 1423
4336 66
4336 3566
4336 117
4336 3062
4336 124
4336 429
4336 4337
4336 4338
4336 4339
4336 1139
4336 4340
4336 4341
4336 1140
4336 527
4336 434
4336 135
4336 529
4336 142
4336 777
4336 535
4336 536
4336 1168
4336 540
4336 1457
4336 4342
4336 545
4336 546
4336 3187
4336 1878
4336 826
4336 827
4336 1472
4336 306
4336 2444
4336 1332
4336 1624
4336 1478
4336 1479
4336 558
4336 460
4336 2569
4336 3194
4336 3195
4336 678
4336 3923
4336 567
4336 2454
4336 1215
4336 570
4336 465
4336 466
4336 467
4336 2713
4336 2992
4336 577
4336 578
4336 1912
4336 581
4336 1402
4336 893
4336 1524
4336 485
4336 907
4336 908
2943 1413
2943 1414
2943 95
2943 4343
2943 4344
2943 743
2943 1423
2943 117
2943 1429
2943 1433
2943 1434
2943 434
2943 1007
2943 4345
2943 4346
2943 675
2943 664
2943 819
2943 451
2943 553
2943 554
2943 555
2943 556
2943 314
2943 315
2943 1478
2943 1479
2943 2408
2943 626
2943 581
2943 588
2943 599
3148 504
3148 1108
3148 1109
3148 3410
3148 3411
3148 1368
3148 1369
3148 4347
3148 4348
3148 645
3148 646
3148 647
3148 2654
3148 1419
3148 105
3148 106
3148 1591
3148 1592
3148 1421
3148 1422
3148 993
3148 994
3148 1373
3148 653
3148 998
3148 999
3148 1000
3148 3671
3148 1433
3148 1434
3148 613
3148 2757
3148 1435
3148 525
3148 526
3148 257
3148 2485
3148 2486
3148 1007
3148 1150
3148 1152
3148 1448
3148 1449
3148 1015
3148 438
3148 439
3148 4349
3148 4350
3148 4351
3148 616
3148 617
3148 143
3148 3180
3148 3181
3148 1022
3148 1023
3148 2934
3148 2935
3148 2642
3148 2676
3148 2677
3148 278
3148 279
3148 659
3148 4352
3148 536
3148 2682
3148 2683
3148 2684
3148 4079
3148 4080
3148 798
3148 799
3148 2020
3148 1460
3148 544
3148 3687
3148 3688
3148 1177
3148 4353
3148 663
3148 664
3148 554
3148 824
3148 825
3148 665
3148 666
3148 3189
3148 4354
3148 4025
3148 1043
3148 557
3148 4355
3148 1049
3148 1335
3148 4277
3148 4278
3148 2029
3148 3461
3148 1486
3148 167
3148 2410
3148 2411
3148 4356
3148 1569
3148 1721
3148 1722
3148 4357
3148 2706
3148 2707
3148 171
3148 172
3148 842
3148 843
3148 844
3148 2709
3148 2710
3148 4321
3148 4358
3148 179
3148 669
3148 848
3148 4359
3148 4360
3148 3527
3148 1499
3148 2717
3148 2718
3148 182
3148 1909
3148 4288
3148 4289
3148 1244
3148 860
3148 861
3148 354
3148 4361
3148 4362
3148 670
3148 2474
3148 3528
3148 3529
3148 636
3148 637
3148 480
3148 2109
3148 882
3148 1515
3148 2254
3148 902
3148 903
3148 196
3148 197
3148 964
3148 4363
3148 4364
3148 2735
3148 2736
3148 3903
3148 4365
3148 1527
3148 199
3148 200
3148 912
3148 601
3148 602
3148 923
3148 1775
1529 2211
1529 4316
1529 4366
2640 4367
2640 4368
2640 4369
2640 2587
2640 4370
2640 1101
2640 1102
2640 1364
2640 508
2640 1365
2640 1366
2640 936
2640 937
2640 1931
2640 1415
2640 7
2640 8
2640 4371
2640 4372
2640 509
2640 3633
2640 3634
2640 1979
2640 672
2640 680
2640 14
2640 105
2640 106
2640 3141
2640 3142
2640 2177
2640 2628
2640 1373
2640 4373
2640 4374
2640 242
2640 4375
2640 2629
2640 1424
2640 65
2640 3062
2640 759
2640 2193
2640 4376
2640 4377
2640 525
2640 526
2640 4378
2640 4379
2640 533
2640 438
2640 439
2640 2980
2640 4380
2640 4381
2640 4382
2640 4383
2640 1615
2640 544
2640 2868
2640 557
2640 499
2640 461
2640 836
2640 4384
2640 4385
2640 4386
2640 1899
2640 169
2640 3336
2640 179
2640 4067
2640 3200
2640 3201
2640 2717
2640 2718
2640 3581
2640 182
2640 2896
2640 2897
2640 582
2640 480
2640 584
2640 4387
2640 4388
2640 4389
2640 586
2640 587
2640 1361
1924 214
1924 703
1924 2809
1924 1413
1924 1414
1924 2275
1924 1364
1924 508
1924 1365
1924 1366
1924 2931
1924 4179
1924 1589
1924 648
1924 1113
1924 701
1924 1300
1924 1864
1924 105
1924 106
1924 232
1924 743
1924 1423
1924 114
1924 1425
1924 117
1924 2478
1924 1429
1924 1433
1924 1434
1924 524
1924 525
1924 526
1924 3548
1924 434
1924 1394
1924 1007
1924 1839
1924 495
1924 2309
1924 2494
1924 3074
1924 4390
1924 1024
1924 1025
1924 2934
1924 3079
1924 2316
1924 2980
1924 2981
1924 2982
1924 2930
1924 1317
1924 3770
1924 4391
1924 4009
1924 1871
1924 446
1924 1169
1924 1947
1924 1948
1924 2394
1924 32
1924 1874
1924 544
1924 1951
1924 545
1924 546
1924 2984
1924 1783
1924 2859
1924 155
1924 675
1924 664
1924 818
1924 819
1924 451
1924 3689
1924 2237
1924 2238
1924 553
1924 554
1924 555
1924 556
1924 2869
1924 1182
1924 4232
1924 306
1924 74
1924 1475
1924 3920
1924 314
1924 315
1924 1478
1924 1479
1924 1482
1924 1893
1924 4125
1924 461
1924 4392
1924 465
1924 466
1924 467
1924 2990
1924 2991
1924 3339
1924 1577
1924 4393
1924 4394
1924 577
1924 578
1924 1498
1924 633
1924 958
1924 469
1924 470
1924 4395
1924 1906
1924 1907
1924 1908
1924 1068
1924 1910
1924 1503
1924 189
1924 190
1924 2898
1924 191
1924 581
1924 480
1924 583
1924 584
1924 4396
1924 4397
1924 2616
1924 2617
1924 2618
1924 585
1924 2913
1924 2914
1924 86
1924 1514
1924 2915
1924 56
1924 588
1924 4398
1924 589
1924 1524
1924 485
1924 1087
1924 1088
1924 1358
1924 1529
1924 1530
1924 926
1924 927
1924 3968
1924 933
1924 966
1924 967
1924 3510
1924 3511
3287 504
3287 94
3287 492
3287 4221
3287 4222
3287 4399
3287 4400
3287 4401
3287 4402
3287 507
3287 711
3287 712
3287 1290
3287 4178
3287 4179
3287 2747
3287 2748
3287 2749
3287 2012
3287 4180
3287 3937
3287 3938
3287 512
3287 513
3287 2170
3287 3301
3287 3302
3287 516
3287 517
3287 3304
3287 3305
3287 2173
3287 2174
3287 730
3287 4182
3287 3939
3287 4403
3287 1303
3287 1980
3287 4183
3287 4184
3287 4185
3287 1307
3287 3669
3287 3670
3287 522
3287 4404
3287 4405
3287 2482
3287 2483
3287 2591
3287 2592
3287 2668
3287 1135
3287 1136
3287 1866
3287 2197
3287 1867
3287 3172
3287 3173
3287 528
3287 4406
3287 532
3287 4407
3287 2204
3287 2205
3287 2593
3287 2594
3287 1679
3287 1680
3287 2210
3287 2211
3287 1606
3287 1943
3287 4408
3287 4409
3287 4188
3287 4189
3287 2075
3287 2595
3287 2596
3287 773
3287 774
3287 2981
3287 2982
3287 775
3287 4410
3287 4190
3287 4191
3287 2953
3287 2954
3287 2955
3287 4192
3287 4193
3287 4411
3287 3941
3287 3942
3287 787
3287 788
3287 1320
3287 4412
3287 4413
3287 4414
3287 2392
3287 4415
3287 2393
3287 4416
3287 2323
3287 2324
3287 3944
3287 3945
3287 449
3287 450
3287 4194
3287 4195
3287 2606
3287 4417
3287 4418
3287 4419
3287 34
3287 548
3287 299
3287 300
3287 3325
3287 3326
3287 3327
3287 4197
3287 4198
3287 2608
3287 3259
3287 3260
3287 3961
3287 3962
3287 2337
3287 1567
3287 1568
3287 3946
3287 1890
3287 1891
3287 1892
3287 4199
3287 4200
3287 4090
3287 4201
3287 3459
3287 4031
3287 4032
3287 1851
3287 1852
3287 2634
3287 4420
3287 4283
3287 4284
3287 1208
3287 1209
3287 2705
3287 1897
3287 1898
3287 3536
3287 3537
3287 3827
3287 4421
3287 3947
3287 4422
3287 1058
3287 3804
3287 3805
3287 4202
3287 4423
3287 4424
3287 4203
3287 1217
3287 4204
3287 4205
3287 1633
3287 1634
3287 1635
3287 4425
3287 1575
3287 1576
3287 3948
3287 3949
3287 3950
3287 4426
3287 4167
3287 4168
3287 3202
3287 2992
3287 1499
3287 4427
3287 4428
3287 469
3287 470
3287 3951
3287 3952
3287 3015
3287 1502
3287 2890
3287 2891
3287 4207
3287 4208
3287 3893
3287 4429
3287 3894
3287 2615
3287 4209
3287 3953
3287 4211
3287 3954
3287 1914
3287 1915
3287 4097
3287 193
3287 2113
3287 2114
3287 2418
3287 4430
3287 585
3287 4213
3287 4214
3287 3124
3287 3125
3287 4431
3287 4432
3287 4433
3287 4434
3287 1583
3287 1584
3287 4215
3287 4216
3287 3278
3287 2463
3287 907
3287 908
3287 1922
3287 911
3287 4435
3287 4436
3287 1274
3287 1275
3287 3356
3287 4217
3287 2620
3287 599
3287 4437
3287 600
3287 4438
3287 4439
3287 4220
3287 3508
3287 3509
3287 3357
3287 3358
1362 524
1362 438
1362 439
1362 480
4440 1404
4440 1405
4440 94
4440 419
4440 934
4440 693
4440 1370
4440 103
4440 106
4440 653
4440 124
4440 126
4440 1839
4440 2441
4440 1177
4440 557
4440 1539
4440 169
4440 179
4440 2883
4440 2717
4440 2718
4440 182
4440 3016
4441 4401
702 424
702 1155
702 1242
702 479
702 1279
702 1282
0 1779
0 4315
0 2299
0 4316
0 1095
0 1889
0 4317
0 4318
0 1714
0 4321
0 1736
0 4322
0 4323
0 4324
0 2914
0 1762
0 1919
0 4314
0 4326
0 2375
0 1830
0 2263
1101 19
1101 4316
1101 1095
1101 1815
1101 1714
1101 1769
62 62
62 968
62 878
2010 2586
2010 2587
2010 4159
2010 4160
2010 219
2010 220
2010 2471
2010 2429
2010 2430
2010 527
2010 529
2010 2673
2010 1850
2010 2704
2010 2705
2010 1250
2010 1251
2010 371
2010 372
2010 1521
2010 1522
2010 593
2010 594
2010 600
2010 602
4442 1862
4442 4443
4442 3409
4442 2978
4442 2979
4442 2049
4442 3591
4442 2057
4442 2184
4442 2185
4442 3592
4442 3151
4442 940
4442 941
4442 4444
4442 3426
4442 1942
4442 4445
4442 2555
4442 3430
4442 1946
4442 3436
4442 2020
4442 496
4442 2696
4442 3009
4442 3450
4442 499
4442 4446
4442 3603
4442 42
4442 3331
4442 1339
4442 4125
4442 3535
4442 4447
4442 1738
4442 3205
4442 336
4442 337
4442 82
4442 4322
4442 3606
4442 192
4442 3499
4442 2421
4442 2926
4442 2383
4442 3620
4401 4441
712 8
712 1297
712 2355
712 1741
712 2156
712 2040
93 3989
93 618
93 4448
93 4142
93 595
93 596
211 2643
211 2644
211 211
211 3303
211 2478
211 2479
211 2481
211 947
211 948
211 2690
211 2691
211 2693
211 2444
211 2410
211 2411
211 2725
211 2726
211 1088
1416 553
1291 97
1291 553
1291 2355
1291 2156
1291 2040
411 1103
411 506
411 1106
411 411
411 2748
411 3057
411 688
411 2427
411 3059
411 734
411 233
411 2932
411 4449
411 1670
411 117
411 4450
411 4451
411 1984
411 1986
411 3669
411 3670
411 1147
411 2758
411 2807
411 2930
411 3081
411 2433
411 1614
411 788
411 2391
411 4412
411 1169
411 1456
411 4013
411 1615
411 2392
411 2393
411 2850
411 797
411 4175
411 1174
411 1379
411 2331
411 819
411 551
411 553
411 1952
411 1953
411 3009
411 4452
411 3533
411 4453
411 2635
411 4357
411 2454
411 3198
411 1735
411 1230
411 1638
411 1242
411 3116
411 2893
411 1505
411 1398
411 4454
411 4129
411 1643
411 4455
411 3119
411 2109
411 1507
411 4456
411 3121
411 3122
411 1269
411 2467
411 4457
3410 8
490 8
490 4458
490 1553
490 1939
490 1676
490 4263
490 1875
490 1992
490 2937
490 2405
490 1098
490 1236
490 888
503 4459
503 503
503 4257
503 1437
503 823
503 1626
503 836
503 3923
4460 3563
4460 2632
4460 2435
4460 1992
4460 498
3298 3298
3298 1155
3298 1189
3298 4036
604 4461
604 1811
604 1812
3837 4462
3837 1297
3837 1092
3837 1119
3837 2429
3837 655
3837 1147
3837 1565
3837 3094
3837 559
3837 1215
3837 1242
3837 356
3837 2156
3837 1274
3837 1279
4463 1412
4463 607
4463 1119
4463 2486
4463 684
4463 498
4463 1741
4463 2156
4463 2040
4463 679
2472 852
2472 4152
680 421
680 442
680 553
680 500
680 862
688 3564
688 2971
688 114
688 1377
688 791
688 2868
688 3016
688 1527
701 1808
701 1713
701 4288
701 4289
701 4464
2542 3324
4465 493
4465 7
4465 8
4465 2137
4465 4458
4465 672
4465 693
4465 4247
4465 1119
4465 112
4465 1425
4465 681
4465 494
4465 1939
4465 1676
4465 3548
4465 4263
4465 1147
4465 3076
4465 682
4465 2934
4465 273
4465 683
4465 448
4465 1875
4465 497
4465 684
4465 3324
4465 498
4465 4196
4465 3920
4465 499
4465 500
4465 2937
4465 685
4465 686
4465 848
4465 502
4465 1098
4465 1236
4465 474
4465 888
4465 4466
4465 4053
4465 687
4465 679
4465 3133
4465 1924
989 2044
989 421
989 1688
989 499
989 2040
228 499
104 421
104 697
104 4467
104 4297
104 698
104 699
104 442
104 3386
104 4468
104 553
104 500
104 3875
104 4469
104 862
935 88
2544 1119
2544 2021
2544 2022
2544 2355
2544 2040
968 423
968 2589
968 2934
968 4470
4471 104
4471 144
4471 1956
1100 1092
1100 424
1100 653
1100 2429
1100 2190
1100 2191
1100 3567
1100 762
1100 1433
1100 4297
1100 434
1100 655
1100 2494
1100 3074
1100 3081
1100 2600
1100 2601
1100 4196
1100 4027
1100 559
1100 4472
1100 1577
1100 477
1100 478
609 606
609 4461
609 627
609 631
609 638
609 639
609 641
609 642
609 643
1288 493
1288 1412
1288 2302
1288 1872
1288 4473
1288 3772
1288 563
1288 3774
1288 2361
1288 2422
4474 421
1363 695
1363 696
1363 258
1363 259
1363 4475
1363 4476
1363 3727
1363 4477
4373 3451
1399 3319
1403 1862
1403 742
1403 1403
1403 653
1403 149
1403 620
1403 621
1403 4478
1403 1379
1403 1380
1403 498
1403 957
1403 2996
1538 4479
1538 846
1538 4250
1538 3582
4480 2044
4480 1673
4480 1768
681 419
681 421
1541 3637
1541 1541
1541 4173
1541 434
1541 3423
1541 2390
1541 1806
1541 4252
2061 1297
2061 1867
2061 2355
2061 2156
2061 2040
247 94
247 1669
247 1670
247 1157
247 2019
247 4013
247 544
247 1172
247 4481
247 837
247 168
247 4482
247 4448
247 1230
247 1232
247 4170
247 1265
247 4483
3991 93
3991 498
3991 1565
3991 2156
3991 2040
3991 2421
17 2182
17 4264
17 4316
17 797
17 1815
17 4484
17 4485
1776 4458
1776 531
1776 4080
1776 1178
1776 2605
1776 315
1776 2937
1776 3874
1776 456
1776 839
1776 2450
1776 4486
1776 4466
1776 4053
1776 4054
1776 88
1776 4487
1790 4488
1790 4316
1790 670
1790 2914
1790 889
1790 4314
1790 600
1790 602
2518 3324
2518 4196
2431 104
1833 2024
1429 94
1429 4134
1429 4221
1429 4222
1429 742
1429 1429
2196 1607
2196 2774
2196 558
2196 4489
2196 4217
3970 8
3970 270
3970 4232
1929 1929
4490 1297
4490 553
4490 2355
4490 2156
4490 2040
4490 2421
1977 4491
1977 1977
1977 1379
1977 1380
1977 3015
1977 3158
2009 1368
2009 1369
2009 949
2009 191
4492 1437
4492 2040
4405 93
4405 1297
4405 3324
4405 498
4405 1565
4405 2156
4405 2040
4405 2421
1133 3623
1133 514
1133 515
1133 3995
1133 3865
1133 3866
1133 1039
1133 289
1133 4029
1133 3333
1133 1897
1133 1898
1133 2903
1133 4493
433 2053
433 4311
433 81
433 82
433 2967
4494 1647
1136 689
1136 690
1136 744
1136 3062
1136 1838
1136 2949
1136 4014
1136 4018
1136 1506
1136 639
1136 4495
1136 4496
1867 2158
1867 414
1867 493
1867 3832
1867 245
1867 2481
1867 2194
1867 614
1867 768
1867 3426
1867 2844
1867 4009
1867 1952
1867 4497
1867 2403
1867 2405
1867 1342
1867 468
1867 3558
1867 3559
1867 4498
1867 4499
1867 382
1867 2420
1867 2421
1867 3133
1867 2422
2534 1437
2534 3324
1444 2630
1444 1485
2306 105
2306 2486
2306 3468
2306 3470
2306 3473
2306 840
2306 4236
1145 800
263 2044
263 1688
263 2040
4407 1101
4407 1102
4407 3056
4407 1808
4407 3810
4500 553
1155 4462
1155 981
1155 3546
1155 1155
1155 541
1155 3869
1155 4501
1155 559
1155 3194
1155 1215
1155 52
1155 1264
1155 4456
1155 1271
1155 4502
1155 198
2838 3957
2838 1565
2838 2713
2838 4503
2838 589
3998 1242
3998 1279
2475 4414
2475 4504
2475 4505
1601 2395
1601 4506
1601 2404
1601 2405
1601 2412
1601 3468
1601 3470
1601 3473
1601 840
1601 4236
1601 2422
2313 1119
2313 1215
2313 1825
2313 2040
2516 2551
2516 1565
2528 4507
2528 4508
2528 504
2528 14
2528 4509
2528 100
2528 4510
2528 4511
2528 3682
2528 3683
2528 4512
2528 4513
2528 3477
2528 3478
2528 2967
2528 1527
2538 1412
2538 2395
2538 2021
2538 2022
2538 4473
2538 2337
2538 2937
2538 2412
1025 4072
1025 3296
1025 2809
1025 2282
1025 1795
1025 4343
1025 1297
1025 968
1025 780
1025 4514
1025 1451
1025 289
1025 800
1025 1461
1025 154
1025 3087
1025 664
1025 823
1025 1626
1025 163
1025 4033
1025 837
1025 2448
1025 667
1025 3923
1025 1067
1025 2352
1025 4515
1025 1258
1025 1402
1025 1518
1025 2580
1025 197
1025 906
1025 2734
1025 4516
1025 4517
1025 2383
4518 8
4518 2746
4518 607
4518 1297
4518 1119
4518 270
4518 2021
4518 2022
4518 2355
4518 2156
4518 2040
2624 4519
2624 3934
2624 650
2624 1450
2624 4520
2624 4521
2624 2624
2624 3082
2624 499
2624 3331
2624 4522
2624 4523
2624 4142
2624 4524
2624 4525
2624 2379
4526 1415
4526 7
4526 607
4526 3793
2642 4527
1682 708
1682 709
1682 2059
1682 4528
1682 299
1682 1998
1682 1999
1682 3576
1682 3524
1682 4529
1682 1638
1682 191
1682 4530
273 475
2807 3048
2807 2530
2807 789
2807 548
2807 4280
2807 4281
2807 1897
2807 1898
2807 2990
2807 2991
2807 4531
2807 4532
2807 2734
4533 214
4533 2157
4533 2044
4533 3236
4533 3237
4533 2280
4533 101
4533 4534
4533 808
4533 1094
4533 1095
4533 3821
4533 3822
4533 4452
4533 4535
4533 3465
4533 3466
4533 46
4533 47
4533 2005
4533 2006
4533 3740
4533 3287
4533 1535
4533 2641
2555 1447
2555 1698
2555 1380
2555 675
2555 1565
276 3324
2930 94
2930 1862
2930 2930
2930 3081
2930 819
2930 3190
2930 334
2930 633
2930 588
278 2746
278 2012
278 4536
278 4537
278 4538
278 2018
278 3524
278 1221
278 1356
442 1404
442 1405
442 504
442 509
442 105
442 143
442 659
442 808
442 545
442 546
442 557
442 4355
442 4539
442 1632
442 670
442 1265
442 600
442 602
3431 702
3431 2140
3431 1119
3431 754
3431 2429
3431 2430
3431 1155
3431 270
3431 3431
3431 3819
3431 1242
3431 1279
780 3331
25 1862
25 1863
25 4443
25 3166
25 3167
25 3591
25 2057
25 3592
25 4540
25 3151
25 1983
25 4444
25 3426
25 4445
25 3430
25 1946
25 2391
25 1872
25 2019
25 3436
25 2020
25 496
25 2696
25 306
25 3450
25 499
25 3603
25 42
25 3331
25 4125
25 3535
25 4447
25 176
25 1738
25 3205
25 4142
25 3606
25 192
25 3499
25 2515
25 591
25 592
25 2421
25 593
25 594
25 2926
25 2383
25 3620
1842 1404
1842 1405
1842 114
1842 691
1842 257
1842 2333
1842 306
1842 163
1842 3579
1842 3481
2599 1363
2599 2294
2599 142
2599 1601
2599 1602
2599 4024
2599 2422
2599 2423
2599 2383
683 4303
683 493
683 1124
683 1125
683 553
683 2489
683 4541
683 1222
683 669
3681 2355
3681 2156
3681 2040
4542 8
4542 2429
4542 2430
4543 103
4543 120
4543 618
4543 146
4543 147
4543 2508
4543 2333
4543 158
4543 180
4543 194
4543 3966
4543 4544
4010 2040
1456 2958
1456 2699
795 1617
795 1618
1558 607
1558 3637
1558 1541
1558 4173
1558 1554
1558 1555
1558 2390
1558 1556
1558 1806
1558 1565
1558 877
1558 395
797 132
797 765
797 1698
797 1704
797 826
4545 1412
4545 607
4545 1119
4545 684
4545 498
539 1407
539 2945
539 2946
539 2947
539 503
539 4546
539 112
539 1403
539 2486
539 4547
539 4273
539 1631
539 2996
539 3404
539 920
3039 3631
3039 1790
3039 3867
3039 1331
3039 1913
3039 4548
3039 4549
448 212
448 213
448 1103
448 1414
448 1862
448 506
448 1106
448 2748
448 2427
448 734
448 4449
448 1670
448 122
448 123
448 3669
448 3670
448 20
448 655
448 656
448 2758
448 4550
448 2433
448 4077
448 1688
448 788
448 4412
448 149
448 792
448 793
448 2392
448 2393
448 2850
448 2394
448 448
448 1379
448 2331
448 819
448 451
448 4551
448 551
448 2090
448 1186
448 1187
448 4452
448 4552
448 2635
448 4357
448 2710
448 464
448 3198
448 1735
448 1575
448 1576
448 1230
448 1638
448 350
448 3926
448 2893
448 1398
448 4454
448 4129
448 4455
448 478
448 2997
448 4152
448 4457
448 206
3258 4441
3258 4553
3258 3047
3258 212
3258 3628
3258 4305
3258 1425
3258 4554
3258 1541
3258 433
3258 1395
3258 2633
3258 3154
3258 1381
3258 2334
3258 2874
3258 1565
3258 4121
3258 4555
3258 1475
3258 39
3258 3328
3258 1577
3258 1743
3258 479
3258 4556
3258 2911
3258 57
3258 1860
1700 3293
3033 1258
3033 889
3033 890
3033 3122
3033 88
3161 1834
3161 94
3161 493
3161 1863
3161 1590
3161 112
3161 2300
3161 3567
3161 766
3161 1150
3161 1152
3161 143
3161 4557
3161 1611
3161 1612
3161 2081
3161 2763
3161 2764
3161 2600
3161 2601
3161 553
3161 4558
3161 1567
3161 1202
3161 3879
3161 3880
3161 4559
3161 1483
3161 3884
3161 4560
3161 4166
3161 1215
3161 1216
3161 179
3161 1222
3161 669
3161 3338
3161 3012
3161 3013
3161 3581
3161 3558
3161 3559
3161 4240
3161 191
3161 670
3161 4561
3161 3146
3161 888
3161 2996
3161 2997
3161 586
3161 587
3161 3560
3161 3561
3161 1360
3161 1775
2560 800
3289 2044
3289 1688
3289 2040
3802 826
3802 1565
3802 685
451 117
451 3082
451 537
451 4032
1878 2161
1878 4562
1878 228
1878 2056
1878 2669
1878 2670
1878 3547
1878 3548
1878 767
1878 1144
1878 4563
1878 4564
1878 2862
1878 299
1878 300
1878 4565
1878 4566
1878 2885
1878 2789
1878 2790
1878 4567
1878 4568
1878 4569
1878 4570
1878 2367
1878 4571
1878 4572
1878 89
1619 146
1619 147
1619 544
1619 163
1619 2272
1619 2273
2236 120
2236 122
2236 123
2236 3686
4573 1415
4573 8
4573 3581
4573 2363
4573 2640
3294 1368
3294 1369
3294 4574
3294 3002
3294 3003
3294 4575
3294 4576
3294 951
3294 4013
3294 4194
3294 4195
3294 3781
3294 3758
3294 2032
3294 3951
3294 3952
3294 4577
3294 4578
3294 1583
3294 4220
1882 2931
1882 111
1882 4579
1882 4580
1882 1735
1882 1499
1882 198
2398 2934
2398 4058
3376 2289
3376 2290
3376 105
3376 997
3376 1673
3376 1840
3376 2079
3376 4581
3376 1615
3376 3376
3376 2094
3376 957
3376 3779
3376 1503
3376 366
3376 4324
3376 2996
3376 4582
3376 924
1706 2501
1706 4583
1706 4584
1706 1706
1706 4585
2400 2400
3094 2531
3094 1279
3452 2640
3695 7
3695 8
3695 1119
3695 1867
3695 498
3695 1565
3695 1821
3695 1825
3695 2040
3398 3433
3398 320
3398 1527
75 1867
2244 1835
2244 242
2244 611
2244 1850
2244 2346
2244 2347
500 1676
500 132
500 765
500 1695
500 797
500 1698
500 1704
500 826
500 500
500 1742
500 2885
500 1750
500 4586
500 1524
2698 4587
2698 4588
2698 4589
2698 3993
2698 3994
2698 1815
2698 2350
2698 4590
2698 4591
2698 3159
1813 4159
1813 4160
1813 99
1813 103
1813 114
1813 120
1813 2429
1813 2430
1813 2506
1813 3996
1813 135
1813 618
1813 158
1813 162
1813 1208
1813 1209
1813 4250
1813 3582
1813 82
1813 3966
1892 1140
1892 530
1892 819
1892 1494
1892 1498
3329 3996
3329 135
3329 2934
3329 2333
3329 4250
3329 3582
3329 3966
3704 2021
3704 2022
3533 1862
3533 2504
3533 1839
3533 531
3533 950
3533 4175
3533 1810
3533 3709
3533 3731
3543 4068
3543 230
3543 2547
3543 498
1480 2162
1480 1779
1480 4592
1480 4069
1480 3844
1480 2932
1480 742
1480 4593
1480 1433
1480 3185
1480 660
1480 661
1480 4594
1480 4595
1480 823
1480 1889
1480 3577
1480 1650
318 2140
2938 1659
2938 4596
2938 2541
2938 3984
2938 4074
2938 2478
2938 2755
2938 427
2938 4597
2938 2759
2938 1450
2938 2760
2938 2761
2938 1614
2938 2228
2938 4013
2938 2633
2938 1995
2938 3552
2938 1335
2938 2446
2938 3923
2938 1224
2938 4598
2938 1252
2938 3211
2938 4362
2938 4599
2938 1650
2938 888
2938 3287
1482 413
1482 414
1482 4013
1482 837
1200 4600
1200 225
1200 3987
1200 3241
1200 17
1200 18
1200 1673
1200 1674
1200 1028
1200 4601
1200 4602
1200 3450
1200 1567
1200 1568
1200 1200
1200 957
1200 1486
1200 4422
1200 1238
1200 1239
1200 1825
1200 4603
1200 4604
1200 2372
1200 3216
1200 2041
1200 3019
1200 3020
1200 4605
561 1363
561 1119
561 140
561 553
561 1402
3712 8
2404 1952
2404 2403
2404 2404
2404 3468
2404 3470
2404 3473
2404 840
4606 8
4606 1119
4606 1215
4606 1825
4606 2040
2489 1415
2489 2758
2489 270
2489 2021
2489 2022
2510 99
2510 1463
2510 4607
2510 181
2510 4608
2510 4609
2510 4322
2510 2422
4033 3918
1488 103
1488 104
1488 4013
1488 825
1488 4610
1488 4611
1488 836
1488 837
1488 861
1488 2615
3782 4612
3782 889
3782 890
2449 2156
2449 2040
3797 3512
3797 3513
3797 1938
3797 619
678 3394
3267 702
3267 1387
3267 1119
3267 3176
3267 3177
3267 3178
3267 4557
3267 1611
3267 1612
3267 2019
3267 4082
3267 4170
3267 1916
3267 4483
3267 1653
2706 2734
46 2164
46 1777
46 1778
46 4258
46 4308
46 2504
46 3992
46 2534
46 1167
46 3402
46 1175
46 1176
46 3324
46 4196
46 3325
46 3327
46 2700
46 1569
46 46
46 1631
46 502
46 1909
46 1244
46 591
46 592
46 3022
46 1921
46 2466
46 965
3819 1129
3819 1433
3819 4297
3819 1198
3819 1335
3819 52
3819 1271
3819 4502
3827 4613
3827 1801
3827 2545
3827 2546
3827 4614
3827 4615
3827 1838
3827 2949
3827 3768
3827 1157
3827 1158
3827 4616
3827 2944
3827 4076
3827 3394
3827 459
3827 2704
3827 4512
3827 4513
3827 4617
3827 3341
3827 4288
3827 4289
3827 4618
3827 4619
3827 4296
3827 928
845 839
845 2450
845 1258
845 88
501 214
501 1659
501 4458
501 4077
501 26
501 4080
501 1872
501 3596
501 2605
501 2937
501 3543
501 501
501 176
501 1503
501 4466
501 4054
501 4487
501 964
501 926
501 3620
3336 1297
3336 2156
3336 2040
3270 1104
3270 4402
3270 1290
3270 1867
3270 682
3270 270
3270 775
3270 2344
3270 4489
464 504
464 747
464 752
464 2593
464 2594
464 143
464 2075
464 792
464 666
464 3536
464 3537
464 3016
464 670
464 1265
464 2915
464 379
464 380
464 586
464 587
464 2731
464 4620
464 4621
464 4622
464 4623
3791 8
3791 2040
4206 104
4206 1300
4206 4069
4206 3844
4206 4247
4206 935
4206 4624
4206 133
4206 2314
4206 4581
4206 535
4206 3404
4206 923
2350 132
2350 3996
2350 135
2350 4625
2350 81
2350 4132
1061 64
1061 3167
1061 3984
1061 423
1061 4163
1061 2300
1061 3567
1061 4597
1061 944
1061 1019
1061 1335
1061 1050
1061 1055
1061 2446
1061 3338
1061 3581
1061 1910
1061 4240
1061 4626
1061 3731
1061 1260
1061 916
1061 1360
1061 2042
4627 2010
4627 2429
4627 2430
1227 2985
1227 2333
1227 3156
1227 3966
2351 1528
2351 933
2712 581
2513 114
2513 2210
2513 2211
2513 320
4071 264
4071 3966
1498 1406
1498 1407
1498 1408
1498 493
1498 1862
1498 2385
1498 1865
1498 3545
1498 1092
1498 2932
1498 1428
1498 1140
1498 1316
1498 944
1498 2308
1498 2309
1498 2069
1498 1447
1498 1869
1498 438
1498 3316
1498 1604
1498 3429
1498 2807
1498 3377
1498 540
1498 2765
1498 1461
1498 3035
1498 1992
1498 4175
1498 2605
1498 1878
1498 3189
1498 1474
1498 2104
1498 2105
1498 3200
1498 3201
1498 1503
1498 2003
1498 2004
1498 1747
1498 2901
1498 86
1498 1514
1498 1518
1498 1582
1498 4530
1498 2797
1498 485
1498 964
1498 3903
1498 199
1498 4218
1498 4219
1498 2943
1498 919
1498 920
1498 4457
180 1839
4109 412
4109 4554
4109 17
4109 18
4109 2314
4109 1888
4109 344
4109 4571
4109 2381
4109 2382
4628 4629
4628 3430
4628 3377
4628 1806
4628 3919
2939 1659
2939 2746
2939 4596
2939 2541
2939 3984
2939 4074
2939 2478
2939 4597
2939 2759
2939 1450
2939 2760
2939 2761
2939 1614
2939 2228
2939 2633
2939 1995
2939 3552
2939 1335
2939 1204
2939 2446
2939 1224
2939 4598
2939 1497
2939 1252
2939 3211
2939 4362
2939 4599
2939 888
4131 3989
4131 3015
4131 83
51 114
51 3995
51 2076
51 553
51 3097
51 2152
51 1735
51 481
51 4630
1344 142
1344 1784
1344 1785
1344 48
1344 4631
1344 50
1344 1089
1344 1829
1236 415
1236 4179
1236 1779
1236 1110
1236 1425
1236 749
1236 3918
1236 2937
1236 456
1236 4299
1236 1062
1236 854
1236 2905
4632 94
4632 492
959 214
959 225
959 289
471 4633
1241 1103
1241 4159
1241 607
1241 2430
1241 1821
1241 1250
344 1365
344 1366
344 3316
344 800
344 3781
344 467
344 575
344 3349
344 3350
344 1088
344 1926
344 1927
1242 421
1242 1279
351 1482
351 1738
351 1821
351 4634
4635 3324
4635 4196
4626 2746
4626 2018
4626 1688
1350 3231
1350 3232
1350 105
1350 935
1350 106
1350 232
1350 3002
1350 3003
1350 4557
1350 1161
1350 4636
1350 4637
1350 2344
1350 1350
1350 1527
3894 752
3894 1123
3894 3546
3894 4557
3894 3868
3894 4638
3894 2967
3894 4133
3894 2258
2898 607
2360 3294
2360 2023
2360 2024
2900 2713
2959 735
2959 800
2959 1992
2959 2035
2959 888
2959 3974
2959 3133
4639 114
4639 766
4639 142
4639 306
4639 692
4639 838
4639 3016
4639 585
4639 586
362 4221
362 711
362 712
362 2748
362 2752
362 4640
362 4641
362 730
362 3244
362 3245
362 1990
362 3004
362 4404
362 4405
362 1146
362 2204
362 2205
362 4642
362 2475
362 2018
362 2759
362 2642
362 1682
362 4643
362 2981
362 2982
362 2217
362 4411
362 1454
362 4644
362 1167
362 1321
362 4414
362 823
362 1890
362 3710
362 2634
362 1210
362 1211
362 4156
362 3827
362 4645
362 3804
362 3805
362 3156
362 4425
362 2890
362 2891
362 188
362 362
362 4646
362 4430
362 585
362 1827
362 1828
362 4489
362 1762
362 1763
362 4056
362 4431
362 4647
362 3745
362 1586
362 2919
362 4435
362 3356
362 1769
362 1925
4648 225
4648 270
4648 2595
4648 2021
4648 2022
4648 499
4648 4428
4648 1825
1074 3324
1075 1075
581 2040
2365 1135
2365 1136
2365 1170
2365 456
2365 479
2365 3756
2365 586
2365 1268
2365 1269
2365 2464
2365 2465
2365 4063
2365 1279
1262 19
1262 1011
1262 1012
1262 4316
1262 1095
1262 4196
1262 1815
1262 1714
1262 1769
4649 624
4649 1952
4649 1953
4649 1734
4649 1735
2792 493
2792 2746
2792 644
2792 100
2792 1426
2792 2018
2792 3317
2792 2632
2792 2316
2792 785
2792 4650
2792 2228
2792 1949
2792 152
2792 4651
2792 2029
2792 337
2792 1344
2792 3581
2792 858
2792 3894
2792 4652
2792 2420
4653 607
4653 1288
4653 2538
368 1655
368 214
368 607
368 421
368 1119
368 17
368 19
368 682
368 1682
368 683
368 1688
368 289
368 1690
368 1695
368 1698
368 152
368 1380
368 684
368 1704
368 826
368 1565
368 677
368 685
368 4654
368 1735
368 1738
368 1741
368 1821
368 370
368 57
368 1769
2460 7
2460 8
2460 607
4655 1415
4655 7
4655 8
4655 672
4655 680
4655 693
4655 231
4655 1119
4655 2228
4655 2021
4655 2022
4655 498
4655 2355
4655 2156
4655 2040
4655 679
4244 1040
4244 1041
4244 2509
4244 2510
4244 4142
4244 959
4244 88
3739 1949
3739 1962
4245 112
4245 1307
4245 126
4245 2333
4245 163
4245 3582
4245 1258
4245 585
4245 88
3740 2405
2579 8
2579 1297
2579 2517
2579 2660
2579 1867
2579 553
2579 2523
2579 2574
2579 2355
2579 1741
2579 1825
2579 2040
2579 594
1516 4656
1516 112
1516 944
1516 4557
1516 4011
1516 3371
1516 4635
2915 99
2915 3996
2915 2685
3495 4159
3495 4160
3495 2745
3495 114
3495 681
3495 1250
3495 1251
2916 1688
1918 1553
1918 1875
1918 1992
1918 498
1918 1098
1918 3133
4300 412
4300 4135
4300 4136
4300 1124
4300 1125
4300 1279
4657 421
587 3976
587 553
587 350
2580 64
2580 11
2580 65
2580 1451
2580 2224
2580 1038
2580 72
2580 1998
2580 3463
2580 1340
2580 1854
2580 1632
2580 4658
2580 4515
2580 3966
2580 2580
2580 4516
4659 2140
1582 126
1582 3867
1582 826
1582 4250
1582 3582
4530 2355
4530 2040
2463 3149
2463 3633
2463 3634
2463 2188
2463 1127
2463 4660
2463 278
2463 1452
2463 4661
2463 4662
2463 1847
2463 1238
2463 1239
2463 3742
2463 3743
3280 1862
3280 4443
3280 689
3280 690
3280 1110
3280 3591
3280 2057
3280 114
3280 3592
3280 3151
3280 613
3280 2506
3280 132
3280 4444
3280 3426
3280 4445
3280 3430
3280 2020
3280 496
3280 2696
3280 499
3280 3603
3280 42
3280 4125
3280 3535
3280 4447
3280 1738
3280 3205
3280 3606
3280 581
3280 192
3280 4663
3280 3499
3280 2926
3280 3620
4314 244
4314 4314
4314 2375
4314 1830
4314 2263
2464 505
2464 4135
2464 4136
2464 3236
2464 3237
2464 1111
2464 1299
2464 701
2464 4664
2464 3592
2464 4665
2464 1133
2464 1134
2464 766
2464 1866
2464 2835
2464 2836
2464 3070
2464 1150
2464 1152
2464 142
2464 3856
2464 143
2464 4557
2464 2390
2464 4140
2464 2076
2464 4666
2464 3434
2464 3435
2464 660
2464 661
2464 3033
2464 4667
2464 4668
2464 553
2464 1705
2464 3189
2464 2023
2464 2024
2464 2444
2464 3453
2464 557
2464 3261
2464 3262
2464 4028
2464 456
2464 2407
2464 2489
2464 462
2464 1212
2464 3267
2464 1217
2464 1222
2464 669
2464 4638
2464 3200
2464 3201
2464 4044
2464 4045
2464 1240
2464 579
2464 1242
2464 4626
2464 670
2464 482
2464 586
2464 589
2464 1268
2464 1269
2464 485
2464 964
2464 1586
2464 1099
2464 2128
2464 4669
2464 4670
2464 406
2464 61
2464 1925
4327 1258
4327 88
57 1412
57 7
57 8
57 607
57 693
57 1119
57 2547
57 2933
57 1553
57 3811
57 273
57 1992
57 4473
57 498
57 1565
57 676
57 1482
57 677
57 685
57 2574
57 51
57 1821
57 1825
4328 1379
4328 1380
4328 1846
4328 2024
4328 1847
4328 314
4328 1850
4328 1212
4328 1857
4328 3015
4328 4626
4328 1402
2921 412
2921 415
2921 416
2921 420
2921 411
2921 421
2921 2472
2921 2473
2921 422
2921 424
2921 2823
2921 4671
2921 3067
2921 142
2921 3072
2921 2436
2921 444
2921 2598
2921 448
2921 3084
2921 2560
2921 2561
2921 3091
2921 455
2921 2973
2921 838
2921 686
2921 2713
2921 468
2921 475
2921 476
2921 2249
2921 2109
2921 2380
1974 3050
1974 1127
1974 4660
1974 142
1974 4672
1974 838
1974 4673
4336 3053
4336 225
4336 742
4336 1670
4336 940
4336 941
4336 3082
4336 1688
4336 149
4336 537
4336 541
4336 1995
4336 1327
4336 2331
4336 1052
4336 559
4336 560
4336 1629
4336 4674
4336 4144
4336 1643
4336 194
4336 2041
4336 2734
2585 1258
2585 88
2258 99
2258 120
2258 3996
2258 135
2258 618
2258 81
2258 82
2258 4485
2258 1757
2258 3966
2258 1764
2258 1765
2943 114
2943 618
2943 633
2943 2716
4675 8
4675 498
4675 3920
679 475
4676 1075
3148 4539
3148 2716
1529 2210
1529 818
2640 2745
2640 3937
2640 3938
2640 935
2640 549
2640 550
2640 1626
2640 4677
2640 575
2640 576
2640 877
2640 1088
2640 1527
2640 924
2640 1926
2640 1927
3507 1297
3507 1867
3507 2355
3507 1741
3507 2156
3507 2040
1279 421
1279 246
1279 3421
1279 2035
1279 1279
4678 3165
4678 2270
4678 1679
4678 3184
4678 1214
4678 1643
4678 4679
4678 1533
4678 1534
4680 607
4680 1297
4680 1311
398 3410
1976 4681
1976 4682
1924 2743
1924 412
1924 1862
1924 1863
1924 4135
1924 4136
1924 4683
1924 17
1924 18
1924 940
1924 941
1924 1450
1924 1613
1924 951
1924 3918
1924 2864
1924 2937
1924 1569
1924 2450
1924 3897
1924 1924
1924 4149
2262 2044
2262 1867
2262 1688
2262 2040
2134 65
2134 88
2266 1104
2266 607
2266 1297
2266 2770
2266 499
2266 1890
2266 2040
2266 2372
1861 2316
1861 1949
1861 152
4440 1111
4440 1850
4440 3966
