# Supplementary material for: The role of nodes in controlling and observing complex networks
Source: PLoS One. 2025 Jun 12;20(6):e0325824. doi: 10.1371/journal.pone.0325824 (PMC12161543; doi:10.1371/journal.pone.0325824)
Supplement: S1 File — The 18 real-world network datasets used in this study (ZIP) [file pone.0325824.s001.zip › Real networks/3N688_yeast_2.txt]

0 193
3 7
3 19
3 73
3 106
3 143
3 396
3 421
3 445
3 477
3 478
3 532
3 606
5 81
5 117
5 158
5 255
5 468
23 7
23 19
23 20
23 113
23 186
23 232
23 392
23 421
29 351
29 557
30 560
45 41
45 46
47 363
57 10
57 14
57 15
57 17
57 251
59 19
59 180
59 255
60 19
60 180
60 196
60 255
66 7
66 65
66 287
66 303
66 335
67 127
67 199
67 342
67 343
67 344
67 346
67 350
67 445
67 497
67 596
70 19
70 20
76 193
77 124
77 193
80 124
86 85
91 159
112 159
112 230
112 414
121 119
121 120
121 489
121 523
122 172
122 437
135 61
135 129
135 130
135 131
135 132
135 133
135 134
135 139
135 155
135 156
135 206
135 212
135 438
135 439
135 440
135 612
135 613
136 135
136 204
136 615
137 613
137 615
179 96
184 363
184 553
184 554
195 552
198 0
198 29
198 30
198 196
198 197
198 199
198 202
198 351
201 192
201 196
201 197
201 199
201 200
201 202
201 203
201 211
201 313
201 340
201 362
201 379
201 398
206 135
206 136
206 204
206 219
208 9
208 13
208 15
208 16
208 18
208 34
208 35
208 36
208 37
208 38
208 39
208 40
208 42
208 43
208 44
208 48
208 49
208 107
208 108
208 129
208 133
208 210
208 219
208 223
208 233
208 246
208 247
208 248
208 249
208 250
208 252
208 256
208 257
208 289
208 290
208 291
208 310
208 316
208 317
208 318
208 319
208 322
208 343
208 344
208 348
208 431
208 505
208 509
208 587
208 597
208 598
208 599
208 600
209 19
209 32
209 218
209 225
209 475
209 485
209 486
209 566
209 578
209 579
217 412
220 50
220 51
220 52
220 53
220 61
220 129
220 130
220 131
220 132
220 133
220 134
220 135
220 136
220 139
220 155
220 156
220 192
220 204
220 206
220 212
220 213
220 219
220 223
220 424
220 438
220 439
220 440
220 612
220 615
234 159
235 6
235 118
235 123
235 124
235 125
235 127
235 165
235 241
235 253
235 283
235 444
235 471
235 523
235 524
236 1
236 6
236 48
236 503
237 48
238 334
239 164
239 295
239 296
239 406
239 408
261 119
261 120
261 142
261 260
261 262
261 263
261 264
261 267
261 304
261 476
261 546
261 547
261 549
261 611
292 145
292 258
292 293
292 341
292 457
292 466
292 467
292 508
292 528
292 530
292 533
292 536
292 537
294 292
294 685
297 22
297 408
297 413
298 4
298 84
298 87
298 88
298 94
298 163
298 169
298 170
298 232
298 254
298 296
298 297
298 301
298 373
298 399
298 432
302 105
306 90
306 305
316 212
316 289
316 290
316 291
316 314
316 315
316 317
321 319
321 320
321 322
321 324
321 325
326 111
326 115
326 116
326 118
326 187
326 189
326 638
326 648
330 328
331 74
331 75
331 81
331 82
331 83
331 97
331 98
331 114
331 138
331 149
331 152
331 153
331 367
331 368
331 415
331 417
331 418
331 419
331 426
331 427
331 447
331 448
331 449
331 450
331 451
331 460
331 461
331 462
331 469
331 526
331 570
331 571
331 591
331 601
331 607
331 617
333 38
333 62
333 63
333 79
333 95
333 96
333 351
333 413
333 556
333 557
333 560
333 572
348 342
348 343
348 344
348 345
348 346
348 347
348 349
354 66
354 124
354 151
354 196
354 201
354 236
354 238
354 272
354 275
354 276
354 278
354 303
354 329
354 382
354 459
354 562
354 563
354 564
354 594
354 629
354 634
354 636
354 637
354 651
354 653
354 683
355 66
355 151
355 275
355 303
355 459
355 594
355 629
355 634
355 636
355 637
355 651
355 653
356 2
356 31
356 241
358 363
358 554
359 27
359 28
359 33
359 109
359 118
359 141
359 151
359 214
359 218
359 221
359 228
359 229
359 259
359 262
359 263
359 264
359 265
359 266
359 272
359 337
359 361
359 398
359 416
359 453
359 524
359 534
359 547
359 548
359 589
359 594
359 605
359 611
359 639
359 650
359 657
360 27
360 28
360 33
360 109
360 118
360 151
360 214
360 218
360 221
360 228
360 229
360 259
360 262
360 263
360 264
360 265
360 266
360 272
360 337
360 361
360 398
360 416
360 453
360 524
360 534
360 547
360 548
360 589
360 594
360 605
360 639
360 657
362 273
362 277
365 610
366 553
369 446
370 64
370 110
370 113
370 140
370 157
370 167
370 186
370 288
370 336
370 369
370 393
370 394
370 421
370 422
370 441
370 442
370 535
370 580
370 630
370 649
370 661
370 668
383 205
383 274
383 281
383 299
383 384
383 385
383 386
383 387
383 388
383 522
383 560
383 623
383 664
383 671
387 274
387 281
387 299
387 388
387 522
387 664
401 364
404 181
404 182
404 255
404 317
404 402
404 403
404 408
404 409
404 410
404 599
405 408
407 342
407 402
407 403
407 408
407 409
407 410
407 411
407 438
407 439
407 527
420 19
423 618
423 619
423 620
423 621
452 2
452 19
452 62
452 73
452 160
452 161
452 224
452 249
452 396
452 413
452 473
452 474
452 483
452 484
452 487
454 54
454 68
454 172
454 176
454 177
454 178
454 187
454 188
454 190
454 191
454 588
455 8
455 73
455 160
455 169
455 170
455 196
455 289
455 452
455 511
455 572
455 593
463 271
464 273
464 276
464 277
464 278
464 443
465 145
465 146
465 292
465 685
468 100
468 292
468 685
471 2
471 31
471 105
471 109
471 125
471 165
471 215
471 241
471 372
472 412
482 425
482 480
491 102
491 285
492 92
492 93
492 147
492 286
493 6
493 92
493 93
493 286
494 6
504 293
504 296
504 560
511 20
511 56
511 193
511 255
511 408
511 468
511 528
511 553
511 554
511 560
511 568
511 686
512 335
514 26
514 69
514 118
514 126
514 128
514 150
514 227
514 266
514 267
514 323
514 398
514 523
514 575
514 601
514 602
514 603
514 626
514 633
514 655
514 658
514 678
515 233
515 248
515 563
519 117
519 196
519 296
519 424
519 563
520 255
520 424
520 554
521 19
521 20
521 196
521 197
521 255
521 296
521 554
521 563
538 8
538 99
538 100
538 101
538 255
538 268
538 269
538 315
538 498
538 570
538 571
538 573
539 20
539 244
539 245
539 268
539 270
539 408
540 268
540 269
541 268
541 269
542 20
542 70
542 268
542 269
543 8
543 196
543 576
550 106
550 273
550 277
550 284
555 24
555 25
555 56
555 58
555 63
555 89
555 90
555 99
555 142
555 144
555 166
555 168
555 174
555 175
555 193
555 194
555 207
555 216
555 270
555 282
555 300
555 305
555 307
555 353
555 357
555 363
555 380
555 389
555 397
555 400
555 410
555 428
555 429
555 430
555 433
555 490
555 495
555 499
555 507
555 525
555 529
555 544
555 545
555 548
555 551
555 556
555 560
555 589
555 592
555 604
555 622
555 628
555 632
555 635
555 640
555 641
555 642
555 643
555 644
555 645
555 646
555 647
555 653
555 654
555 656
555 659
555 663
555 665
555 667
555 669
555 670
561 55
565 518
565 532
568 560
569 255
570 71
570 72
570 378
571 99
571 100
571 117
571 255
572 47
572 81
572 117
572 158
572 255
572 380
572 381
572 468
572 510
574 20
577 58
577 63
577 99
577 142
577 144
577 162
577 207
577 270
577 311
577 312
577 353
577 357
577 363
577 400
577 430
577 433
577 469
577 490
577 495
577 507
577 529
577 544
577 545
577 548
577 567
577 589
577 592
577 604
577 622
577 628
577 632
577 635
577 640
577 641
577 642
577 646
577 647
577 653
577 654
577 656
577 659
577 666
577 669
577 670
581 390
581 406
581 582
581 583
581 584
581 585
581 586
581 652
608 29
608 31
608 56
608 125
608 159
608 196
608 197
608 233
608 255
608 292
608 351
608 352
608 375
608 376
608 377
608 468
608 469
608 470
608 471
608 551
608 556
608 558
608 559
608 560
614 612
614 613
614 615
616 7
616 56
616 62
616 63
616 73
616 87
616 88
616 113
616 148
616 186
616 196
616 258
616 261
616 290
616 293
616 296
616 297
616 298
616 338
616 339
616 341
616 373
616 392
616 412
616 421
616 422
616 456
616 457
616 458
616 467
616 468
616 513
616 516
616 528
616 530
616 531
616 590
616 673
623 96
623 99
623 101
623 126
623 517
624 26
624 69
624 78
624 118
624 126
624 128
624 141
624 185
624 222
624 226
624 227
624 231
624 248
624 263
624 266
624 267
624 323
624 374
624 398
624 434
624 436
624 481
624 488
624 523
624 524
624 546
624 575
624 595
624 601
624 602
624 603
624 609
624 631
624 633
624 655
624 658
624 660
624 678
625 159
671 522
671 664
672 21
672 154
672 173
672 332
672 661
672 662
672 674
672 675
672 676
672 677
679 34
679 36
679 38
679 40
679 62
679 63
680 9
680 11
680 12
680 13
680 16
680 18
680 249
680 252
681 63
681 129
681 130
681 132
681 134
681 155
681 156
681 612
682 73
682 160
682 161
682 171
682 395
682 396
682 397
682 398
682 593
683 48
683 92
683 103
683 104
683 106
683 123
683 124
683 127
683 215
683 240
683 242
683 243
683 308
683 309
683 318
683 391
683 435
683 444
683 445
683 479
683 500
683 501
683 502
683 524
683 627
684 125
684 159
684 196
684 197
684 276
684 278
684 563
685 292
686 29
686 238
686 255
686 273
686 277
686 279
686 280
686 333
686 352
686 371
686 402
686 403
686 408
686 411
686 496
686 506
686 553
686 554
686 557
687 124
687 145
687 146
687 181
687 183
687 271
687 276
687 278
687 327
687 563
