# Supplementary material for: The role of nodes in controlling and observing complex networks
Source: PLoS One. 2025 Jun 12;20(6):e0325824. doi: 10.1371/journal.pone.0325824 (PMC12161543; doi:10.1371/journal.pone.0325824)
Supplement: S1 File — The 18 real-world network datasets used in this study (ZIP) [file pone.0325824.s001.zip › Real networks/4N7115_Wiki-Vote.txt]

1299	27
3064	27
4680	27
4919	27
6484	27
25	0
27	0
36	0
51	0
102	0
144	0
169	0
173	0
203	0
257	0
268	0
282	0
330	0
331	0
350	0
515	0
529	0
532	0
534	0
538	0
551	0
558	0
7100	0
0	22
3	22
5	22
16	22
20	22
25	22
26	22
27	22
30	22
32	22
47	22
51	22
52	22
70	22
75	22
81	22
89	22
121	22
144	22
146	22
173	22
181	22
203	22
212	22
214	22
233	22
239	22
242	22
244	22
248	22
257	22
258	22
263	22
264	22
268	22
281	22
282	22
284	22
288	22
290	22
292	22
304	22
307	22
321	22
330	22
331	22
337	22
339	22
342	22
349	22
350	22
352	22
356	22
358	22
384	22
392	22
398	22
404	22
415	22
449	22
467	22
493	22
497	22
508	22
538	22
540	22
548	22
551	22
558	22
589	22
594	22
603	22
607	22
610	22
615	22
617	22
636	22
645	22
662	22
678	22
693	22
786	22
792	22
820	22
880	22
915	22
1036	22
3415	22
7099	22
7101	22
5	1
7	1
25	1
27	1
35	1
52	1
53	1
70	1
124	1
133	1
140	1
143	1
144	1
203	1
219	1
230	1
264	1
281	1
323	1
342	1
349	1
392	1
508	1
553	1
558	1
589	1
594	1
603	1
7099	1
3	2
5	2
7	2
20	2
27	2
30	2
35	2
47	2
51	2
52	2
58	2
70	2
84	2
88	2
121	2
124	2
140	2
145	2
155	2
159	2
160	2
166	2
281	2
0	3
5	3
7	3
16	3
20	3
25	3
26	3
27	3
30	3
31	3
32	3
35	3
36	3
47	3
51	3
52	3
53	3
58	3
75	3
81	3
84	3
88	3
89	3
121	3
124	3
125	3
128	3
133	3
140	3
143	3
145	3
146	3
155	3
159	3
160	3
162	3
166	3
169	3
173	3
174	3
205	3
208	3
214	3
215	3
216	3
219	3
223	3
230	3
237	3
239	3
244	3
245	3
246	3
248	3
257	3
258	3
259	3
263	3
267	3
268	3
272	3
280	3
281	3
282	3
283	3
286	3
288	3
299	3
301	3
304	3
307	3
321	3
330	3
331	3
337	3
339	3
340	3
341	3
342	3
349	3
350	3
352	3
356	3
357	3
358	3
367	3
368	3
369	3
371	3
373	3
379	3
382	3
383	3
384	3
392	3
397	3
398	3
403	3
404	3
407	3
408	3
409	3
411	3
415	3
416	3
422	3
486	3
493	3
497	3
508	3
512	3
514	3
515	3
527	3
529	3
532	3
534	3
537	3
538	3
540	3
548	3
551	3
556	3
558	3
560	3
563	3
564	3
566	3
587	3
600	3
603	3
608	3
611	3
615	3
631	3
634	3
640	3
643	3
656	3
662	3
669	3
672	3
678	3
679	3
697	3
701	3
714	3
724	3
725	3
732	3
736	3
746	3
753	3
759	3
786	3
791	3
799	3
809	3
812	3
820	3
821	3
823	3
829	3
831	3
832	3
838	3
847	3
856	3
860	3
876	3
881	3
884	3
887	3
892	3
893	3
899	3
900	3
904	3
912	3
914	3
916	3
927	3
934	3
941	3
945	3
951	3
954	3
961	3
972	3
977	3
1030	3
1048	3
1055	3
1058	3
1062	3
1067	3
1068	3
1117	3
1119	3
1120	3
1121	3
1133	3
1140	3
1147	3
1150	3
1158	3
1189	3
1213	3
1218	3
1264	3
1276	3
1277	3
1281	3
1283	3
1312	3
1323	3
1325	3
1326	3
1330	3
1337	3
1348	3
1349	3
1352	3
1355	3
1356	3
1359	3
1360	3
1365	3
1366	3
1368	3
1370	3
1371	3
1377	3
1381	3
1386	3
1387	3
1392	3
1393	3
1397	3
1403	3
1404	3
1410	3
1411	3
1412	3
1417	3
1427	3
1433	3
1434	3
1435	3
1440	3
1445	3
1449	3
1461	3
1471	3
1483	3
1492	3
1512	3
1519	3
1523	3
1525	3
1528	3
1533	3
1540	3
1549	3
1559	3
1562	3
1571	3
1585	3
1587	3
1619	3
1625	3
1635	3
1641	3
1648	3
1651	3
1652	3
1662	3
1716	3
1719	3
1826	3
2214	3
2436	3
2605	3
2666	3
3415	3
3527	3
3649	3
3732	3
4285	3
4421	3
4732	3
5051	3
5486	3
5565	3
5798	3
5914	3
5937	3
6073	3
6241	3
6591	3
7099	3
7107	3
3	4
25	4
27	4
29	4
32	4
35	4
51	4
52	4
58	4
70	4
88	4
99	4
216	4
246	4
257	4
281	4
476	4
1090	4
1093	4
1309	4
1355	4
1769	4
7100	4
7104	4
3	5
7	5
16	5
20	5
25	5
27	5
30	5
31	5
33	5
36	5
46	5
47	5
51	5
52	5
53	5
58	5
70	5
75	5
81	5
84	5
121	5
124	5
125	5
128	5
133	5
137	5
142	5
143	5
144	5
145	5
146	5
155	5
159	5
160	5
166	5
169	5
173	5
174	5
181	5
203	5
205	5
208	5
212	5
214	5
219	5
223	5
230	5
237	5
239	5
242	5
245	5
248	5
257	5
258	5
259	5
263	5
264	5
268	5
281	5
282	5
283	5
290	5
292	5
301	5
304	5
321	5
323	5
330	5
331	5
337	5
339	5
341	5
342	5
349	5
350	5
352	5
356	5
357	5
358	5
366	5
367	5
368	5
369	5
371	5
373	5
379	5
382	5
383	5
392	5
397	5
398	5
403	5
404	5
407	5
408	5
409	5
411	5
415	5
416	5
449	5
462	5
467	5
476	5
486	5
497	5
508	5
512	5
514	5
515	5
529	5
532	5
534	5
535	5
537	5
538	5
540	5
548	5
551	5
553	5
554	5
556	5
558	5
560	5
563	5
564	5
569	5
570	5
573	5
574	5
575	5
580	5
581	5
589	5
594	5
600	5
601	5
602	5
603	5
607	5
608	5
610	5
611	5
615	5
616	5
617	5
619	5
622	5
627	5
645	5
654	5
658	5
662	5
664	5
678	5
679	5
686	5
693	5
696	5
697	5
713	5
714	5
732	5
736	5
740	5
743	5
750	5
755	5
774	5
786	5
792	5
794	5
796	5
803	5
806	5
809	5
810	5
812	5
860	5
862	5
898	5
1003	5
7101	5
5	6
7	6
20	6
25	6
27	6
30	6
31	6
51	6
52	6
53	6
58	6
70	6
75	6
81	6
89	6
124	6
128	6
137	6
143	6
160	6
203	6
214	6
216	6
230	6
237	6
245	6
248	6
257	6
259	6
281	6
307	6
321	6
330	6
337	6
342	6
349	6
356	6
357	6
358	6
367	6
368	6
369	6
371	6
379	6
397	6
398	6
403	6
407	6
415	6
416	6
462	6
470	6
507	6
508	6
527	6
540	6
558	6
572	6
602	6
607	6
654	6
672	6
693	6
786	6
796	6
820	6
829	6
843	6
856	6
893	6
903	6
967	6
1014	6
1271	6
1404	6
1455	6
1491	6
1523	6
1586	6
1710	6
1811	6
0	7
3	7
5	7
16	7
20	7
25	7
27	7
30	7
31	7
35	7
47	7
51	7
84	7
88	7
99	7
124	7
125	7
128	7
140	7
145	7
146	7
155	7
160	7
166	7
174	7
203	7
205	7
208	7
233	7
237	7
239	7
242	7
244	7
248	7
257	7
259	7
263	7
268	7
282	7
283	7
288	7
292	7
301	7
382	7
383	7
384	7
408	7
497	7
535	7
548	7
556	7
564	7
566	7
569	7
573	7
574	7
575	7
580	7
600	7
601	7
602	7
603	7
607	7
608	7
610	7
611	7
615	7
617	7
622	7
640	7
645	7
654	7
658	7
664	7
678	7
679	7
681	7
684	7
685	7
687	7
693	7
696	7
697	7
701	7
713	7
714	7
3	8
5	8
7	8
12	8
16	8
20	8
25	8
26	8
27	8
30	8
31	8
32	8
33	8
35	8
46	8
47	8
51	8
52	8
53	8
58	8
67	8
70	8
81	8
84	8
88	8
90	8
99	8
121	8
124	8
125	8
140	8
143	8
145	8
146	8
155	8
160	8
162	8
169	8
174	8
181	8
193	8
203	8
205	8
208	8
212	8
215	8
216	8
217	8
233	8
237	8
239	8
242	8
244	8
246	8
248	8
257	8
259	8
264	8
267	8
268	8
280	8
281	8
288	8
290	8
292	8
295	8
299	8
301	8
304	8
307	8
314	8
316	8
320	8
332	8
351	8
383	8
384	8
392	8
405	8
407	8
408	8
415	8
416	8
437	8
449	8
462	8
467	8
493	8
497	8
507	8
508	8
523	8
527	8
535	8
548	8
554	8
555	8
556	8
558	8
560	8
564	8
569	8
570	8
573	8
574	8
575	8
580	8
581	8
587	8
588	8
591	8
602	8
603	8
607	8
610	8
611	8
615	8
616	8
617	8
619	8
622	8
625	8
627	8
634	8
640	8
644	8
645	8
646	8
649	8
654	8
656	8
658	8
661	8
662	8
664	8
669	8
672	8
678	8
679	8
681	8
682	8
684	8
685	8
686	8
687	8
693	8
696	8
697	8
698	8
699	8
700	8
701	8
707	8
714	8
725	8
727	8
732	8
736	8
737	8
739	8
740	8
743	8
750	8
755	8
758	8
759	8
761	8
766	8
767	8
768	8
769	8
774	8
778	8
782	8
786	8
787	8
791	8
792	8
794	8
796	8
799	8
801	8
806	8
809	8
810	8
812	8
814	8
820	8
821	8
829	8
832	8
833	8
838	8
843	8
847	8
853	8
856	8
858	8
859	8
860	8
861	8
864	8
865	8
866	8
868	8
869	8
870	8
876	8
877	8
879	8
880	8
881	8
884	8
889	8
892	8
896	8
899	8
903	8
906	8
910	8
914	8
915	8
919	8
920	8
926	8
932	8
937	8
941	8
950	8
951	8
953	8
954	8
967	8
972	8
976	8
977	8
988	8
992	8
1003	8
1008	8
1014	8
1022	8
1029	8
1032	8
1033	8
1041	8
1048	8
1054	8
1056	8
1058	8
1062	8
1064	8
1065	8
1067	8
1068	8
1085	8
1086	8
1090	8
1091	8
1093	8
1096	8
1099	8
1100	8
1101	8
1103	8
1111	8
1117	8
1119	8
1120	8
1121	8
1129	8
1138	8
1140	8
1142	8
1147	8
1148	8
1150	8
1156	8
1157	8
1158	8
1174	8
1177	8
1178	8
1179	8
1180	8
1188	8
1189	8
1197	8
1199	8
1202	8
1211	8
1213	8
1214	8
1218	8
1222	8
1243	8
1250	8
1259	8
1261	8
1262	8
1264	8
1265	8
1269	8
1271	8
1272	8
1276	8
1277	8
1281	8
1283	8
1289	8
1294	8
1298	8
1299	8
1300	8
1302	8
1304	8
1309	8
1312	8
1319	8
1321	8
1323	8
1325	8
1326	8
1328	8
1330	8
1337	8
1348	8
1349	8
1352	8
1355	8
1359	8
1363	8
1365	8
1366	8
1367	8
1368	8
1370	8
1371	8
1372	8
1376	8
1377	8
1381	8
1386	8
1387	8
1392	8
1393	8
1397	8
1399	8
1400	8
1403	8
1404	8
1410	8
1411	8
1412	8
1413	8
1417	8
1421	8
1425	8
1427	8
1428	8
1433	8
1434	8
1435	8
1442	8
1443	8
1458	8
1460	8
1466	8
1481	8
1483	8
1486	8
1492	8
1494	8
1495	8
1500	8
1501	8
1505	8
1509	8
1510	8
1512	8
1517	8
1519	8
1520	8
1523	8
1524	8
1525	8
1528	8
1529	8
1532	8
1533	8
1540	8
1543	8
1549	8
1550	8
1557	8
1558	8
1559	8
1562	8
1567	8
1570	8
1571	8
1575	8
1576	8
1583	8
1585	8
1586	8
1587	8
1595	8
1597	8
1598	8
1600	8
1614	8
1615	8
1617	8
1619	8
1624	8
1625	8
1635	8
1636	8
1638	8
1639	8
1641	8
1645	8
1648	8
1651	8
1652	8
1655	8
1662	8
1665	8
1668	8
1674	8
1678	8
1694	8
1695	8
1701	8
1705	8
1706	8
1707	8
1710	8
1712	8
1713	8
1714	8
1716	8
1719	8
1733	8
1737	8
1741	8
1746	8
1753	8
1755	8
1759	8
1769	8
1770	8
1777	8
1800	8
1802	8
1808	8
1809	8
1810	8
1811	8
1814	8
1818	8
1821	8
1823	8
1827	8
1829	8
1831	8
1834	8
1835	8
1836	8
1841	8
1846	8
1848	8
1855	8
1891	8
1896	8
1898	8
1902	8
1907	8
1909	8
1910	8
1912	8
1917	8
1923	8
1927	8
1929	8
1932	8
1939	8
1944	8
1947	8
1949	8
1955	8
1961	8
1964	8
1970	8
1971	8
1977	8
1982	8
1990	8
2000	8
2003	8
2004	8
2015	8
2024	8
2027	8
2028	8
2030	8
2056	8
2059	8
2060	8
2064	8
2069	8
2070	8
2074	8
2088	8
2101	8
2106	8
2138	8
2139	8
2142	8
2143	8
2149	8
2151	8
2155	8
2159	8
2170	8
2172	8
2188	8
2190	8
2191	8
2203	8
2206	8
2214	8
2215	8
2216	8
2230	8
2236	8
2256	8
2269	8
2274	8
2278	8
2282	8
2283	8
2287	8
2296	8
2301	8
2303	8
2305	8
2314	8
2329	8
2337	8
2356	8
2361	8
2366	8
2370	8
2371	8
2376	8
2378	8
2382	8
2384	8
2390	8
2398	8
2405	8
2410	8
2428	8
2431	8
2438	8
2440	8
2442	8
2450	8
2453	8
2468	8
2469	8
2479	8
2500	8
2506	8
2520	8
2527	8
2532	8
2535	8
2547	8
2549	8
2559	8
2566	8
2579	8
2605	8
2620	8
2632	8
2657	8
2677	8
2685	8
2707	8
2729	8
2748	8
2751	8
2753	8
2756	8
2760	8
2770	8
2772	8
2774	8
2780	8
2803	8
2813	8
2823	8
2831	8
2852	8
2854	8
2860	8
2871	8
2874	8
2877	8
2907	8
2919	8
2983	8
2985	8
3008	8
3012	8
3028	8
3040	8
3049	8
3064	8
3102	8
3112	8
3131	8
3137	8
3140	8
3144	8
3149	8
3150	8
3151	8
3155	8
3160	8
3161	8
3175	8
3216	8
3222	8
3241	8
3245	8
3251	8
3284	8
3290	8
3304	8
3308	8
3317	8
3322	8
3332	8
3333	8
3351	8
3408	8
3415	8
3443	8
3453	8
3459	8
3460	8
3465	8
3479	8
3490	8
3493	8
3509	8
3527	8
3537	8
3558	8
3568	8
3583	8
3585	8
3594	8
3597	8
3629	8
3631	8
3637	8
3639	8
3652	8
3655	8
3656	8
3665	8
3668	8
3674	8
3681	8
3694	8
3706	8
3722	8
3755	8
3771	8
3790	8
3801	8
3817	8
3832	8
3840	8
3844	8
3845	8
3848	8
3850	8
3864	8
3865	8
3870	8
3872	8
3903	8
3946	8
3973	8
3975	8
3977	8
4016	8
4036	8
4057	8
4065	8
4068	8
4082	8
4106	8
4135	8
4175	8
4176	8
4214	8
4217	8
4227	8
4289	8
4300	8
4303	8
4305	8
4311	8
4318	8
4419	8
4435	8
4488	8
4496	8
4511	8
4527	8
4543	8
4550	8
4555	8
4576	8
4577	8
4587	8
5135	8
5438	8
5686	8
5875	8
5896	8
7103	8
7104	8
7107	8
7108	8
7110	8
5	9
25	9
27	9
53	9
67	9
75	9
203	9
208	9
219	9
223	9
237	9
242	9
244	9
246	9
259	9
264	9
268	9
272	9
281	9
331	9
337	9
341	9
367	9
384	9
403	9
404	9
408	9
411	9
486	9
512	9
556	9
575	9
588	9
606	9
611	9
617	9
619	9
637	9
645	9
664	9
685	9
693	9
701	9
727	9
739	9
743	9
755	9
768	9
786	9
861	9
934	9
1062	9
1140	9
1189	9
1348	9
1449	9
1501	9
1510	9
2069	9
2491	9
3081	9
3490	9
3819	9
7104	9
7108	9
25	10
27	10
169	10
203	10
205	10
219	10
237	10
239	10
257	10
284	10
323	10
0	11
7	11
20	11
25	11
27	11
29	11
46	11
51	11
52	11
53	11
58	11
70	11
90	11
121	11
124	11
133	11
142	11
144	11
169	11
173	11
174	11
181	11
203	11
205	11
208	11
212	11
214	11
223	11
237	11
246	11
248	11
257	11
264	11
281	11
306	11
307	11
320	11
337	11
342	11
347	11
350	11
356	11
357	11
367	11
368	11
371	11
373	11
379	11
397	11
398	11
403	11
416	11
444	11
470	11
476	11
486	11
508	11
512	11
514	11
515	11
529	11
532	11
537	11
556	11
558	11
560	11
563	11
564	11
566	11
572	11
575	11
594	11
600	11
608	11
731	11
889	11
950	11
971	11
992	11
1028	11
1064	11
1156	11
1199	11
1272	11
1376	11
1586	11
1694	11
1701	11
1710	11
1719	11
1777	11
1811	11
1857	11
1902	11
1947	11
1961	11
2015	11
2149	11
2190	11
2269	11
2274	11
2278	11
2356	11
2378	11
2384	11
2428	11
2438	11
2919	11
3245	11
3665	11
3771	11
3832	11
7102	11
7104	11
5	12
20	12
25	12
27	12
29	12
30	12
35	12
46	12
51	12
52	12
53	12
58	12
90	12
99	12
144	12
203	12
281	12
347	12
394	12
444	12
508	12
537	12
548	12
610	12
676	12
693	12
698	12
820	12
895	12
926	12
1189	12
1586	12
1902	12
1970	12
2048	12
2204	12
2428	12
2436	12
2751	12
3049	12
3415	12
3649	12
4093	12
4124	12
4161	12
4172	12
6591	12
6774	12
7104	12
7109	12
25	13
27	13
581	13
686	13
724	13
750	13
786	13
814	13
903	13
914	13
1086	13
1261	13
1299	13
1455	13
1543	13
0	14
5	14
7	14
25	14
27	14
29	14
30	14
32	14
47	14
51	14
52	14
90	14
102	14
121	14
128	14
174	14
203	14
245	14
248	14
257	14
258	14
264	14
281	14
321	14
337	14
340	14
356	14
357	14
368	14
476	14
538	14
540	14
570	14
600	14
602	14
610	14
617	14
678	14
687	14
693	14
864	14
903	14
1090	14
1117	14
1392	14
27	15
33	15
52	15
137	15
181	15
203	15
290	15
405	15
444	15
497	15
587	15
2361	15
0	16
3	16
20	16
25	16
27	16
30	16
35	16
47	16
51	16
52	16
58	16
84	16
121	16
124	16
125	16
143	16
146	16
155	16
160	16
173	16
174	16
203	16
205	16
208	16
237	16
239	16
244	16
248	16
257	16
259	16
268	16
281	16
350	16
512	16
529	16
532	16
537	16
538	16
540	16
0	17
3	17
16	17
27	17
30	17
31	17
33	17
47	17
51	17
52	17
53	17
58	17
70	17
75	17
84	17
99	17
125	17
128	17
133	17
143	17
145	17
159	17
160	17
173	17
174	17
203	17
205	17
212	17
219	17
230	17
237	17
239	17
242	17
244	17
245	17
248	17
257	17
259	17
264	17
268	17
281	17
288	17
290	17
292	17
303	17
304	17
307	17
321	17
330	17
332	17
342	17
347	17
349	17
350	17
356	17
357	17
358	17
368	17
379	17
382	17
401	17
[truncated: 101,689 more rows]
