# Supplementary material for: The role of nodes in controlling and observing complex networks
Source: PLoS One. 2025 Jun 12;20(6):e0325824. doi: 10.1371/journal.pone.0325824 (PMC12161543; doi:10.1371/journal.pone.0325824)
Supplement: S1 File — The 18 real-world network datasets used in this study (ZIP) [file pone.0325824.s001.zip › Real networks/5N88_grassland.txt]

0 78
0 79
0 80
0 81
0 82
0 83
0 84
0 85
0 86
0 87
1 19
1 20
1 21
1 22
1 64
1 66
2 23
2 62
2 64
2 66
3 24
3 66
4 24
4 25
4 26
4 27
4 28
4 63
4 66
5 29
5 30
5 31
5 32
5 33
5 66
6 34
6 35
6 65
6 76
7 36
7 37
8 38
8 39
8 40
8 41
8 42
8 43
8 44
8 64
8 66
9 44
9 45
9 46
9 47
9 48
9 66
9 67
9 76
10 76
11 66
11 76
12 49
12 50
12 68
12 69
12 75
13 51
13 52
13 53
13 66
14 54
14 70
14 76
15 55
15 56
15 57
15 71
15 72
15 76
16 58
17 59
17 73
18 60
18 61
18 74
18 77
20 66
21 66
23 62
23 64
23 66
27 63
34 65
35 65
35 76
38 64
38 66
40 64
42 66
44 64
44 66
45 66
47 66
48 67
48 76
49 68
49 69
49 75
54 70
55 71
56 72
59 73
61 74
68 75
70 76
71 76
72 76
74 77
78 1
78 2
79 3
79 4
80 5
80 6
80 7
81 8
82 8
82 9
82 10
83 11
83 12
83 13
84 14
85 15
86 16
86 17
87 18
