# Supplementary material for: The role of nodes in controlling and observing complex networks
Source: PLoS One. 2025 Jun 12;20(6):e0325824. doi: 10.1371/journal.pone.0325824 (PMC12161543; doi:10.1371/journal.pone.0325824)
Supplement: S1 File — The 18 real-world network datasets used in this study (ZIP) [file pone.0325824.s001.zip › Real networks/6N135_ythan.txt]

0 100
0 131
0 132
0 133
0 134
44 1
44 9
45 22
46 15
46 19
47 19
47 22
48 19
49 14
49 18
49 19
50 14
50 15
50 63
51 15
51 16
51 17
51 18
51 19
51 20
51 22
52 16
52 24
54 16
54 19
54 42
55 15
56 2
56 22
56 24
56 42
58 10
58 42
59 2
59 6
59 9
59 10
59 21
59 22
59 23
59 41
59 42
60 2
60 22
60 24
60 41
61 1
61 2
61 7
61 8
61 9
61 10
61 12
61 23
61 24
61 41
62 1
62 2
62 3
62 18
62 24
63 1
63 2
63 3
63 6
63 9
63 20
64 1
64 3
70 25
70 26
70 61
70 62
70 63
70 64
70 65
70 66
70 67
70 85
71 25
71 26
71 32
71 61
71 62
71 63
71 64
71 65
71 66
71 67
71 85
72 5
72 27
72 43
72 44
72 45
72 67
72 85
73 5
73 32
74 25
74 26
74 32
74 44
74 45
75 5
75 25
75 27
75 30
76 25
76 32
76 44
76 45
76 65
76 66
76 67
76 85
77 1
77 5
77 27
77 32
77 33
77 34
77 43
77 44
77 45
77 63
77 85
78 1
78 5
78 32
78 33
78 43
78 44
78 45
78 65
79 1
79 5
79 25
79 26
79 32
79 80
80 5
80 32
80 44
80 45
80 74
80 80
80 81
80 85
81 1
81 5
81 27
81 28
81 29
81 30
81 32
81 43
81 45
81 85
83 5
83 32
84 85
85 1
85 5
85 25
85 26
85 29
85 30
85 31
85 32
85 33
85 34
85 35
85 36
85 37
85 38
85 39
85 42
85 43
85 61
85 62
85 63
85 64
85 65
85 85
87 43
87 44
87 45
87 63
88 49
88 50
88 59
88 72
88 74
88 76
88 77
88 78
88 79
88 80
88 81
88 82
88 83
88 84
88 85
88 86
88 87
88 88
89 6
89 11
89 14
89 45
89 47
89 49
89 58
89 59
89 61
89 62
89 63
89 64
89 66
89 68
89 69
89 74
89 75
89 76
89 77
89 79
89 80
89 81
89 85
89 86
89 87
89 90
90 47
90 50
90 51
90 52
90 53
90 54
90 55
90 56
90 57
90 58
90 59
90 61
90 62
90 72
90 74
90 76
90 77
90 78
90 79
90 80
90 84
90 85
90 86
90 87
90 88
90 89
90 90
91 85
92 85
93 86
94 47
94 58
94 74
94 77
94 78
94 83
94 88
95 25
95 26
95 27
95 29
95 30
95 70
95 71
95 73
95 74
95 76
95 77
95 78
95 81
95 87
96 73
96 76
96 77
96 78
96 79
96 80
96 84
96 85
96 86
96 87
96 88
96 98
97 24
97 73
97 74
97 76
97 77
97 80
97 81
97 83
97 84
97 85
97 86
97 87
97 88
97 89
98 32
98 52
98 61
98 62
98 72
98 74
98 76
98 77
98 79
98 81
98 82
98 84
98 85
98 87
98 88
98 90
99 5
99 79
99 80
100 85
101 5
101 22
101 38
101 39
101 40
101 47
101 50
101 51
101 53
101 54
101 56
101 59
101 60
101 61
101 62
101 72
101 74
101 77
101 78
101 79
101 80
101 81
101 83
101 84
101 85
101 86
101 87
101 88
101 89
101 90
101 91
102 85
103 5
103 9
103 16
103 22
103 32
103 37
103 41
103 50
103 52
103 53
103 59
103 60
103 61
103 62
103 72
103 74
103 75
103 76
103 77
103 78
103 79
103 80
103 81
103 82
103 83
103 84
103 85
103 86
103 87
104 9
104 85
105 72
105 76
105 77
105 78
105 79
105 80
105 81
105 85
105 87
105 90
106 85
107 85
108 76
108 78
108 79
108 80
108 84
108 85
108 86
108 88
108 92
108 93
109 84
110 78
110 84
110 85
111 80
111 84
111 85
111 86
112 85
113 59
113 80
113 84
113 85
113 88
114 79
114 85
115 85
116 6
116 7
116 8
116 9
116 10
116 11
116 12
116 13
116 17
116 47
116 50
116 51
116 53
116 55
116 56
116 58
116 59
116 60
116 69
116 77
116 78
116 79
116 83
116 84
116 87
116 88
116 89
116 90
116 120
117 1
117 2
117 3
117 4
117 5
117 47
117 50
117 51
117 52
117 58
117 60
117 61
117 63
117 68
117 85
118 5
118 59
118 68
118 69
118 76
118 88
119 85
120 85
121 85
122 20
122 31
122 47
122 50
122 51
122 55
122 59
122 68
122 85
122 89
123 2
123 13
123 14
123 18
123 47
123 49
123 50
123 51
123 56
123 60
123 64
123 69
123 76
123 77
123 78
123 79
123 80
123 84
123 85
123 86
123 88
123 89
124 18
124 41
124 47
124 63
124 64
124 65
124 84
124 85
124 89
125 77
125 88
125 89
125 90
125 91
126 78
126 79
126 80
126 84
126 86
126 88
126 120
127 59
127 77
127 79
127 80
127 85
128 85
129 80
130 85
131 89
131 116
132 90
132 91
133 46
133 47
133 48
133 77
133 85
133 89
133 90
133 91
133 98
133 117
133 118
133 119
134 91
134 92
134 94
134 95
134 96
134 97
134 98
134 99
134 101
134 102
134 103
134 104
134 105
134 106
134 107
134 108
134 109
134 110
134 111
134 112
134 113
134 114
134 115
134 116
134 121
134 122
134 123
134 124
134 125
134 126
134 127
134 128
134 129
134 130
