# Supplementary material for: The role of nodes in controlling and observing complex networks
Source: PLoS One. 2025 Jun 12;20(6):e0325824. doi: 10.1371/journal.pone.0325824 (PMC12161543; doi:10.1371/journal.pone.0325824)
Supplement: S1 File — The 18 real-world network datasets used in this study (ZIP) [file pone.0325824.s001.zip › Real networks/7N154_silwood.txt]

0 1
0 2
0 3
0 4
0 5
0 6
0 7
0 8
0 9
0 10
0 11
0 12
0 13
0 14
0 15
0 16
0 17
0 18
0 19
0 20
0 21
0 22
0 23
0 153
1 45
1 76
1 77
1 102
2 45
3 46
3 70
3 80
4 62
4 94
5 67
5 81
5 83
6 19
6 20
6 21
6 22
6 23
6 33
6 50
6 51
6 56
6 60
6 75
6 78
6 95
6 99
6 100
6 101
6 102
6 111
6 113
6 116
6 118
6 119
6 126
6 136
6 152
7 33
7 34
7 57
7 58
7 95
7 111
7 112
7 120
7 122
7 127
7 130
7 133
7 141
7 142
7 147
7 150
8 28
8 29
8 53
8 61
9 29
9 53
9 61
10 19
10 20
10 21
10 22
10 23
10 25
10 26
10 41
10 64
10 96
10 97
10 98
10 99
10 100
10 101
10 105
10 106
10 108
10 110
10 113
10 114
10 115
10 119
10 125
10 128
10 131
10 135
10 137
10 138
10 139
10 140
10 143
10 144
10 145
10 146
11 19
11 20
11 21
11 22
11 23
11 96
11 97
11 98
11 99
11 100
11 101
11 105
11 106
11 108
11 110
11 113
11 114
11 115
11 119
11 125
11 128
11 131
11 135
11 137
11 138
11 139
11 140
11 143
11 144
11 145
11 146
12 19
12 20
12 21
12 22
12 23
12 96
12 97
12 98
12 99
12 100
12 101
12 103
12 106
12 107
12 109
12 113
12 114
12 117
12 118
12 119
12 123
12 124
12 128
12 132
12 134
12 135
12 138
12 139
12 143
12 149
12 152
13 19
13 20
13 21
13 22
13 23
13 66
13 96
13 97
13 98
13 99
13 100
13 101
13 103
13 106
13 107
13 109
13 113
13 114
13 117
13 118
13 119
13 123
13 124
13 128
13 132
13 134
13 135
13 138
13 139
13 143
13 149
13 152
14 30
14 31
14 71
14 72
15 52
16 32
16 36
16 54
16 55
16 65
16 74
16 104
16 113
16 123
16 124
16 132
16 152
17 35
17 38
17 40
17 43
17 44
17 68
17 69
17 73
17 79
17 82
17 84
17 93
17 128
17 129
18 38
18 40
18 43
18 69
18 82
18 84
18 93
18 128
18 129
19 19
19 22
19 23
19 47
19 48
19 49
19 99
19 100
19 101
19 102
19 103
19 109
19 119
19 123
19 124
19 132
19 134
19 148
19 151
19 152
20 19
20 22
20 23
20 24
20 48
20 49
20 99
20 100
20 101
20 102
20 103
20 109
20 119
20 123
20 124
20 132
20 134
20 148
20 151
20 152
21 19
21 20
21 22
21 23
21 48
21 49
21 59
21 99
21 100
21 101
21 102
21 103
21 109
21 119
21 123
21 124
21 132
21 134
21 148
21 151
21 152
22 47
22 99
22 100
22 101
22 102
22 123
23 22
23 42
23 47
23 48
23 49
23 99
23 100
23 101
23 102
23 103
23 123
23 124
23 151
23 152
25 87
25 88
25 89
26 87
26 88
26 89
41 87
41 88
41 89
45 82
45 85
45 86
45 91
45 92
53 90
63 63
64 87
64 88
64 89
68 73
68 84
76 91
80 80
81 81
81 83
81 85
93 37
93 39
93 128
93 129
94 27
94 94
102 121
153 81
153 85
