# Supplementary material for: The role of nodes in controlling and observing complex networks
Source: PLoS One. 2025 Jun 12;20(6):e0325824. doi: 10.1371/journal.pone.0325824 (PMC12161543; doi:10.1371/journal.pone.0325824)
Supplement: S1 File — The 18 real-world network datasets used in this study (ZIP) [file pone.0325824.s001.zip › Real networks/8N512_S838_Ecircuits.txt]

0	1
2	3
4	5
6	7
8	9
10	11
12	13
14	15
16	17
18	19
20	21
22	23
24	25
26	27
28	29
30	31
32	33
34	35
36	37
38	39
40	41
42	43
44	45
46	47
48	49
50	51
52	53
54	55
56	57
58	59
60	61
62	63
64	65
66	2
67	68
69	4
70	6
71	72
73	72
74	0
75	2
76	65
77	78
79	10
80	81
82	12
83	14
84	85
86	85
87	8
88	10
89	78
90	91
92	18
93	94
95	20
96	22
97	98
99	98
100	16
101	18
102	91
103	104
105	26
106	107
108	28
109	30
110	111
112	111
113	24
114	26
115	104
116	117
118	34
119	120
121	36
122	38
123	124
125	124
126	32
127	34
128	117
129	130
131	42
132	133
134	44
135	46
136	137
138	137
139	40
140	42
141	130
142	143
144	50
145	146
147	52
148	54
149	150
151	150
152	48
153	50
154	143
155	156
157	60
158	62
159	160
161	58
162	60
163	164
165	156
166	72
167	6
168	4
169	2
170	0
171	172
173	72
174	14
175	12
176	10
177	8
178	179
180	72
181	22
182	20
183	18
184	16
185	186
187	72
188	30
189	28
190	26
191	24
192	193
194	72
195	38
196	36
197	34
198	32
199	200
201	72
202	46
203	44
204	42
205	40
206	207
208	72
209	54
210	52
211	50
212	48
213	214
215	72
216	62
217	60
218	58
219	56
220	221
222	223
224	225
226	227
228	229
230	231
232	233
234	235
236	237
238	239
240	241
242	243
244	245
246	247
248	249
250	251
252	253
254	255
256	257
258	259
260	261
262	263
264	265
266	267
268	269
270	271
272	273
274	275
276	277
278	279
280	281
282	283
284	285
286	65
286	66
287	2
287	64
288	68
288	69
289	4
289	67
290	6
290	71
291	72
291	70
292	78
292	79
293	10
293	77
294	81
294	82
295	12
295	80
296	14
296	84
297	85
297	83
298	91
298	92
299	18
299	90
300	94
300	95
301	20
301	93
302	22
302	97
303	98
303	96
304	104
304	105
305	26
305	103
306	107
306	108
307	28
307	106
308	30
308	110
309	111
309	109
310	117
310	118
311	34
311	116
312	120
312	121
313	36
313	119
314	38
314	123
315	124
315	122
316	130
316	131
317	42
317	129
318	133
318	134
319	44
319	132
320	46
320	136
321	137
321	135
322	143
322	144
323	50
323	142
324	146
324	147
325	52
325	145
326	54
326	149
327	150
327	148
328	156
328	157
329	60
329	155
330	62
330	159
331	160
331	158
332	165
332	60
85	333
85	72
98	334
98	85
111	335
111	98
124	336
124	111
137	337
137	124
150	338
150	137
160	339
160	150
340	341
340	342
343	340
343	344
345	343
345	346
347	345
347	348
349	347
349	350
351	349
351	352
353	341
353	354
231	341
231	355
233	341
233	356
357	341
357	358
359	340
359	360
239	340
239	361
241	340
241	362
363	340
363	364
365	343
365	366
247	343
247	367
249	343
249	368
369	343
369	370
371	345
371	372
255	345
255	373
257	345
257	374
375	345
375	376
377	347
377	378
263	347
263	379
265	347
265	380
381	347
381	382
383	349
383	384
271	349
271	385
273	349
273	386
387	349
387	388
389	351
389	390
279	351
279	391
281	351
281	392
393	351
393	394
395	396
395	397
398	72
398	399
400	353
400	401
402	403
402	404
405	359
405	406
407	357
407	408
409	365
409	410
411	363
411	412
413	371
413	414
415	369
415	416
417	377
417	418
419	375
419	420
421	383
421	422
423	381
423	424
425	389
425	426
427	387
427	428
429	393
429	430
431	76
431	0
431	75
3	286
3	287
7	290
7	291
432	433
432	75
432	73
434	89
434	8
434	88
11	292
11	293
15	296
15	297
435	436
435	88
435	86
437	102
437	16
437	101
19	298
19	299
23	302
23	303
438	439
438	101
438	99
440	115
440	24
440	114
27	304
27	305
31	308
31	309
441	442
441	114
441	112
443	128
443	32
443	127
35	310
35	311
39	314
39	315
444	445
444	127
444	125
446	141
446	40
446	140
43	316
43	317
47	320
47	321
447	448
447	140
447	138
449	154
449	48
449	153
51	322
51	323
55	326
55	327
450	451
450	153
450	151
452	453
452	56
452	161
454	453
454	58
63	330
63	331
455	156
455	162
455	161
456	224
456	228
457	222
457	226
458	232
458	236
459	230
459	234
460	240
460	244
461	238
461	242
462	248
462	252
463	246
463	250
464	256
464	260
465	254
465	258
466	264
466	268
467	262
467	266
468	272
468	276
469	270
469	274
470	280
470	284
471	278
471	282
472	473
472	474
475	472
475	476
477	475
477	478
479	477
479	480
481	479
481	482
483	481
483	484
485	483
485	486
487	485
487	429
1	431
1	488
488	432
488	0
433	6
433	4
68	6
68	72
9	434
9	489
489	435
489	8
436	14
436	12
81	14
81	85
17	437
17	490
490	438
490	16
439	22
439	20
94	22
94	98
25	440
25	491
491	441
491	24
442	30
442	28
107	30
107	111
33	443
33	492
492	444
492	32
445	38
445	36
120	38
120	124
41	446
41	493
493	447
493	40
448	46
448	44
133	46
133	137
49	449
49	494
494	450
494	48
451	54
451	52
146	54
146	150
57	452
57	495
59	454
59	163
495	455
495	56
156	62
156	160
453	165
453	60
496	171
496	168
172	167
172	72
497	178
497	175
179	174
179	72
498	185
498	182
186	181
186	72
499	192
499	189
193	188
193	72
500	199
500	196
200	195
200	72
501	206
501	203
207	202
207	72
502	213
502	210
214	209
214	72
503	220
503	217
221	216
221	72
473	456
473	457
473	504
474	458
474	459
474	505
476	460
476	461
476	506
478	462
478	463
478	507
480	464
480	465
480	508
482	466
482	467
482	509
484	468
484	469
484	510
486	470
486	471
486	511
5	288
5	289
333	433
333	74
333	75
65	433
65	73
13	294
13	295
334	436
334	87
334	88
78	436
78	86
21	300
21	301
335	439
335	100
335	101
91	439
91	99
29	306
29	307
336	442
336	113
336	114
104	442
104	112
37	312
37	313
337	445
337	126
337	127
117	445
117	125
45	318
45	319
338	448
338	139
338	140
130	448
130	138
53	324
53	325
339	451
339	152
339	153
143	451
143	151
61	328
61	329
164	161
164	332
396	166
396	167
223	168
223	172
225	169
225	496
403	2
403	496
403	170
341	0
341	4
341	2
341	6
354	173
354	174
355	175
355	179
356	176
356	497
358	10
358	497
358	177
342	8
342	12
342	10
342	14
360	180
360	181
361	182
361	186
362	183
362	498
364	18
364	498
364	184
344	16
344	20
344	18
344	22
366	187
366	188
367	189
367	193
368	190
368	499
370	26
370	499
370	191
346	24
346	28
346	26
346	30
372	194
372	195
373	196
373	200
374	197
374	500
376	34
376	500
376	198
348	32
348	36
348	34
348	38
378	201
378	202
379	203
379	207
380	204
380	501
382	42
382	501
382	205
350	40
350	44
350	42
350	46
384	208
384	209
385	210
385	214
386	211
386	502
388	50
388	502
388	212
352	48
352	52
352	50
352	54
390	215
390	216
391	217
391	221
392	218
392	503
394	58
394	503
394	219
504	395
504	398
505	400
505	402
506	405
506	407
507	409
507	411
508	413
508	415
509	417
509	419
510	421
510	423
511	425
511	427
