# Supplementary material for: The role of nodes in controlling and observing complex networks
Source: PLoS One. 2025 Jun 12;20(6):e0325824. doi: 10.1371/journal.pone.0325824 (PMC12161543; doi:10.1371/journal.pone.0325824)
Supplement: S1 File — The 18 real-world network datasets used in this study (ZIP) [file pone.0325824.s001.zip › Real networks/9N297_Celegans_neural.txt]

0 1
0 2
0 3
0 4
0 5
0 6
0 7
0 8
0 9
1 10
1 115
1 12
1 84
1 129
1 7
1 130
1 131
1 72
1 74
2 67
2 151
2 152
2 153
2 154
2 155
2 156
2 157
2 158
2 12
2 86
2 118
2 4
2 159
2 160
2 161
2 162
2 163
2 164
2 165
2 166
2 167
2 168
2 169
2 184
2 185
2 125
2 8
2 173
2 186
2 175
2 176
2 177
2 178
2 179
2 180
2 181
2 182
2 183
3 151
3 154
3 155
3 12
3 117
3 159
3 160
3 161
3 162
3 168
3 195
3 125
3 173
3 186
3 196
3 178
3 179
3 180
3 182
3 197
3 189
4 151
4 154
4 155
4 2
4 118
4 159
4 160
4 161
4 162
4 168
4 195
4 172
4 173
4 174
4 196
4 178
4 179
4 180
4 182
4 197
4 189
5 10
5 11
5 12
5 3
5 13
5 14
5 8
6 27
6 50
6 34
6 23
6 35
6 47
6 48
6 43
6 46
6 72
6 88
6 94
6 25
6 73
6 74
6 77
6 75
7 1
7 2
7 3
7 6
7 59
7 73
8 102
8 108
8 235
8 3
8 4
8 213
8 5
8 193
8 14
8 103
8 214
8 36
9 108
9 236
9 4
9 213
9 218
9 5
9 7
9 103
9 24
10 102
10 208
10 138
10 124
10 142
10 13
10 14
11 12
11 118
11 3
11 13
11 14
12 16
12 151
12 152
12 153
12 154
12 155
12 156
12 157
12 158
12 2
12 84
12 117
12 3
12 159
12 160
12 161
12 162
12 163
12 164
12 165
12 166
12 167
12 168
12 168
12 169
12 170
12 171
12 172
12 173
12 174
12 175
12 176
12 177
12 178
12 179
12 180
12 181
12 182
12 183
13 6
13 34
13 209
13 23
13 35
13 47
13 48
13 43
13 46
13 88
13 73
13 74
13 77
13 75
14 114
14 11
14 12
14 86
14 118
14 3
14 4
14 13
14 75
15 16
15 4
15 17
15 18
15 19
15 20
15 21
15 22
15 23
15 24
15 25
15 26
16 113
16 1
16 114
16 92
16 115
16 116
16 12
16 2
16 84
16 117
16 118
16 119
16 98
16 120
16 19
16 22
16 73
17 41
17 22
17 23
17 53
17 44
18 4
18 71
18 15
18 17
18 14
18 23
18 35
18 47
18 43
18 51
18 72
18 73
18 74
18 75
18 76
19 17
19 70
19 20
19 59
19 22
19 46
19 80
20 12
20 2
20 132
20 130
20 209
20 210
20 89
20 73
20 74
20 75
21 106
21 12
21 2
21 85
21 73
21 74
21 77
21 75
22 55
23 46
23 44
24 48
24 44
25 190
26 22
26 51
26 49
26 64
26 44
27 28
27 3
27 29
27 30
27 31
27 32
27 20
27 21
27 33
27 34
27 35
27 36
27 37
27 38
27 39
28 122
28 114
29 50
29 30
29 33
29 35
29 44
30 29
30 32
30 6
30 59
30 33
30 51
30 49
30 64
30 38
30 52
31 3
31 4
31 58
31 27
31 45
31 29
31 66
31 7
31 35
31 47
31 48
31 46
31 49
31 73
31 74
31 77
31 75
32 29
32 30
32 21
32 59
32 33
32 43
32 49
32 81
33 68
34 13
34 6
34 47
34 43
34 72
34 37
34 112
34 74
34 44
35 43
35 44
36 49
36 93
36 44
37 190
38 50
38 33
38 43
38 49
38 64
38 44
40 41
40 42
40 22
40 43
40 44
41 4
41 40
41 23
41 47
41 48
41 43
41 46
41 49
41 44
42 84
42 86
42 119
42 98
42 218
42 167
42 232
42 168
42 137
42 40
42 45
42 17
42 29
42 185
42 172
42 22
42 33
42 173
43 6
43 23
43 35
43 44
45 33
45 46
45 44
46 23
46 79
46 44
47 31
47 13
47 6
47 35
47 48
47 214
47 44
48 213
48 13
48 6
48 23
48 47
48 44
49 44
50 3
50 45
50 23
50 35
50 47
50 48
50 43
50 46
50 51
50 52
50 44
51 44
52 99
52 84
52 86
52 4
52 32
52 6
52 21
52 9
52 33
52 48
52 37
53 86
53 4
53 17
53 13
53 14
53 59
53 90
53 23
53 46
53 78
53 75
54 11
54 40
54 55
54 14
54 22
54 51
54 49
54 56
55 21
55 35
55 78
56 40
56 22
56 35
56 51
56 44
57 58
57 45
57 21
57 59
57 33
57 60
57 51
57 49
57 61
58 3
58 95
58 45
58 50
58 31
58 68
58 7
58 20
58 21
58 23
58 46
58 87
58 24
58 88
58 85
58 61
58 69
58 82
59 105
59 102
59 108
59 99
59 5
59 71
59 58
59 15
59 27
59 66
59 55
59 68
59 19
59 32
59 13
59 6
59 14
59 7
59 22
59 33
59 49
59 64
59 91
59 39
60 14
60 7
60 44
61 33
61 46
61 60
61 49
61 82
61 44
62 63
62 3
62 41
62 55
62 19
62 20
62 59
62 47
62 48
62 49
62 64
62 65
63 101
63 12
63 2
63 3
63 225
63 71
63 129
63 41
63 62
63 18
63 13
63 215
63 8
63 9
63 59
63 34
63 209
63 47
63 93
63 24
63 94
63 81
63 85
63 83
64 74
64 44
65 11
65 84
65 3
65 98
65 13
65 20
65 8
66 67
66 50
66 31
66 68
66 32
66 59
66 47
66 51
66 64
66 38
66 69
67 106
67 63
67 12
67 2
67 118
67 4
67 98
67 218
67 58
67 129
67 224
67 31
67 8
67 9
67 59
67 48
67 87
67 212
68 20
68 21
68 23
68 36
68 79
69 86
69 58
69 50
69 66
69 21
69 47
69 48
69 87
69 88
69 37
69 89
69 52
70 5
70 17
70 19
70 13
70 59
70 22
70 51
70 49
70 64
70 26
71 4
71 40
71 41
71 18
71 55
71 14
71 20
71 21
71 22
71 90
71 43
71 93
71 36
71 94
71 89
71 56
71 83
71 76
72 114
72 2
72 18
72 132
72 130
72 214
72 93
73 13
73 6
73 75
73 44
74 13
74 6
74 44
75 13
75 6
75 209
75 23
75 73
75 44
76 4
76 14
76 35
76 43
76 73
76 74
77 42
77 13
77 6
77 34
77 35
77 74
77 44
78 190
79 190
80 190
81 190
82 3
82 4
82 7
82 23
82 46
82 73
82 74
83 84
83 71
83 41
83 21
83 35
83 25
83 85
83 65
84 151
84 152
84 155
84 156
84 157
84 158
84 2
84 86
84 118
84 4
84 187
84 163
84 142
84 175
84 180
84 188
84 189
84 190
85 12
85 60
85 211
85 44
86 151
86 152
86 155
86 156
86 157
86 158
86 12
86 84
86 117
86 3
86 187
86 163
86 191
86 175
86 180
86 188
86 189
86 190
87 106
87 236
87 109
87 2
87 86
87 117
87 4
87 119
87 103
87 47
87 48
87 43
87 46
87 52
87 44
88 190
89 2
89 60
89 212
89 44
90 3
90 4
90 213
90 218
90 187
90 71
90 58
90 15
90 27
90 31
90 14
90 7
90 132
90 130
90 23
90 47
90 48
90 73
90 74
90 77
90 75
90 91
91 12
91 3
91 29
91 6
91 7
91 23
91 35
91 43
91 78
91 79
91 77
92 3
92 4
92 48
92 39
92 39
93 101
93 114
93 216
93 235
93 141
93 12
93 86
93 3
93 71
93 47
93 48
93 43
93 36
93 25
93 78
93 104
93 65
93 44
94 190
95 63
95 67
95 240
95 12
95 198
95 119
95 142
95 125
95 172
95 207
95 204
95 72
95 241
95 61
96 97
96 60
96 44
97 166
97 227
97 221
97 44
98 2
98 84
98 86
98 118
98 3
98 202
98 198
98 119
98 206
98 191
98 125
98 172
98 207
98 145
98 186
99 107
99 2
99 4
99 6
99 7
99 52
100 101
100 102
100 11
100 19
100 13
100 103
100 104
101 1
101 114
101 2
101 84
101 86
101 3
101 98
101 224
101 132
101 22
101 22
101 77
102 100
102 113
102 1
102 114
102 135
102 136
102 4
102 137
102 13
102 59
102 132
102 89
102 104
103 102
103 108
103 201
103 11
103 5
103 137
103 191
103 13
103 6
103 65
103 52
104 222
104 64
104 131
104 44
105 106
105 107
105 108
105 109
105 99
105 110
105 111
105 6
105 9
105 103
105 89
105 112
105 52
106 84
106 86
106 3
106 119
106 130
106 33
106 209
106 75
107 105
107 108
107 139
107 191
107 6
107 7
108 122
108 1
108 114
108 3
108 4
108 137
108 6
108 130
108 85
108 112
109 106
109 105
109 122
109 114
109 2
109 86
109 117
109 118
109 4
109 142
109 111
109 6
109 87
110 105
110 108
110 28
110 86
110 6
110 103
110 112
111 105
111 201
111 12
111 2
111 84
111 86
111 3
111 198
111 187
111 233
111 193
111 125
111 172
111 145
111 6
111 9
111 130
111 190
112 223
112 64
112 72
112 44
113 101
113 1
113 149
113 102
113 115
113 140
113 141
113 124
113 191
113 215
114 2
114 86
114 3
114 13
114 14
114 132
114 130
114 131
114 73
114 133
115 126
115 128
115 113
115 122
115 1
115 114
115 10
115 107
115 139
115 138
115 124
116 100
116 113
116 1
116 141
116 12
116 84
116 117
116 118
116 13
116 132
116 22
116 103
117 151
117 152
117 153
117 156
117 157
117 12
117 84
117 118
117 159
117 160
117 161
117 162
117 163
117 166
117 167
117 192
117 193
117 170
117 194
117 125
117 173
117 186
117 176
117 178
117 179
117 181
117 182
118 151
118 152
118 153
118 156
118 157
118 2
118 86
118 117
118 159
118 160
118 161
118 162
118 163
118 166
118 167
118 192
118 193
118 184
118 194
118 172
118 173
118 174
118 176
118 178
118 179
118 181
118 182
119 12
119 84
119 86
119 117
119 4
119 199
119 123
119 142
119 125
119 172
119 204
119 148
119 205
119 90
119 174
120 100
120 114
120 102
120 84
120 13
120 85
121 122
121 114
121 115
121 109
121 2
121 84
121 86
121 117
121 118
121 123
121 98
121 124
121 31
121 125
121 20
121 21
122 106
122 121
122 114
122 108
122 115
122 139
122 124
122 205
123 121
123 201
123 84
123 118
123 202
123 198
123 119
123 98
123 203
123 145
123 8
123 103
123 89
123 104
123 200
124 121
124 122
124 1
124 114
124 10
124 107
124 138
125 151
125 154
125 12
125 2
125 84
125 86
125 117
125 118
125 3
125 4
125 119
125 187
125 160
125 232
125 168
125 192
125 169
125 253
125 137
125 184
125 171
125 172
125 42
125 256
125 96
125 90
125 78
125 254
125 262
125 263
125 264
125 265
125 266
125 267
126 127
126 10
127 126
127 113
127 1
127 115
127 5
127 14
127 96
127 39
128 107
128 115
129 63
129 67
129 1
129 114
129 12
129 2
129 84
129 86
129 117
129 118
129 137
129 224
130 106
130 1
130 12
130 84
130 86
130 119
130 213
130 7
130 90
130 47
130 48
130 210
130 211
130 212
130 73
130 74
130 44
131 1
131 12
131 132
131 130
131 93
132 12
132 84
132 86
132 14
132 90
132 47
132 48
132 210
132 72
132 211
132 212
132 74
132 77
132 44
133 114
133 219
133 132
133 214
133 131
133 72
133 173
133 196
133 178
133 179
133 200
133 197
133 44
134 128
134 135
134 28
134 99
134 0
134 14
134 7
134 39
135 105
135 113
135 1
135 114
135 10
135 107
135 138
135 124
135 6
136 1
136 10
136 102
136 135
136 115
136 141
136 138
136 124
137 102
137 201
137 11
137 99
137 12
137 84
137 3
137 4
137 232
137 168
137 192
137 169
137 253
137 185
137 125
137 42
137 13
137 6
137 130
137 103
137 72
137 211
137 212
137 89
137 85
137 104
137 112
137 177
137 133
137 254
138 113
138 122
138 1
138 114
138 10
138 12
138 13
139 105
139 128
139 107
139 108
139 135
139 115
139 110
139 205
139 103
140 113
140 1
140 127
140 141
141 113
141 1
141 149
141 144
142 1
142 114
142 102
142 108
142 157
142 116
142 117
142 202
142 119
142 120
142 95
142 163
142 164
142 169
142 191
142 204
142 148
142 205
142 130
142 87
142 173
142 186
142 181
142 182
142 238
142 245
142 244
142 44
142 44
143 122
143 135
143 109
143 138
143 124
144 141
144 145
145 113
145 144
145 141
145 187
145 219
145 195
145 193
145 191
145 93
145 200
145 39
146 147
146 142
146 148
147 122
147 114
147 150
147 139
148 122
148 147
148 199
148 187
148 219
148 195
148 193
148 142
148 205
148 200
148 39
149 113
149 216
149 140
149 141
149 86
149 117
149 118
149 4
149 202
149 199
149 198
149 123
149 119
149 145
149 215
149 104
149 39
149 39
150 122
150 28
150 146
150 147
150 118
150 202
150 199
150 98
150 191
150 142
150 205
150 87
150 39
151 159
151 200
151 44
152 165
152 249
152 268
152 44
153 161
153 166
153 167
153 249
153 227
153 44
154 160
154 197
154 44
155 161
155 197
155 189
155 44
156 189
156 231
156 44
157 162
157 231
157 234
157 44
158 163
158 234
158 269
158 44
159 200
159 197
159 44
160 219
160 200
160 197
160 189
160 44
161 162
161 233
161 189
161 231
161 44
162 163
162 275
162 231
162 234
162 269
162 44
163 164
163 276
163 269
163 271
163 44
164 165
164 276
164 273
164 268
164 44
165 166
165 97
165 249
165 227
165 44
166 167
166 97
166 227
166 221
166 44
167 97
167 227
167 221
167 44
168 156
168 233
168 275
168 189
168 231
168 234
168 269
168 44
169 270
169 272
169 276
169 277
169 234
169 269
169 271
169 273
169 44
170 12
170 2
170 117
170 118
170 119
170 255
170 207
170 256
171 213
171 137
171 185
171 125
171 217
171 42
171 246
171 190
172 201
172 151
172 154
172 12
172 2
172 84
172 86
172 117
172 118
172 3
172 4
172 187
172 160
172 232
172 168
172 192
172 169
172 253
172 137
172 129
172 170
172 185
172 125
172 42
172 220
172 96
172 79
172 254
172 262
172 263
172 264
172 265
172 266
172 267
173 178
174 190
175 277
175 176
175 44
176 97
176 177
176 249
176 227
176 44
177 153
177 166
177 167
177 253
177 97
177 170
177 125
177 172
177 176
177 221
177 183
177 44
178 219
178 179
178 200
178 197
178 44
179 219
179 233
179 180
179 197
179 189
179 44
180 233
180 181
180 231
180 44
181 275
181 182
181 231
181 234
181 44
182 275
182 188
182 44
183 177
183 44
184 12
184 2
184 117
184 118
184 98
184 194
184 172
184 42
184 256
185 218
185 137
185 171
185 172
185 217
185 42
185 246
185 190
186 190
187 151
187 4
187 199
187 160
187 219
187 97
187 111
187 220
187 173
187 174
187 221
187 44
188 276
188 279
188 269
188 271
188 44
189 155
189 237
189 44
191 113
191 102
191 108
191 157
191 116
191 109
191 146
191 141
191 117
191 202
191 119
191 120
191 110
191 163
191 142
191 215
191 132
191 173
191 186
191 182
191 238
191 244
191 44
191 44
192 157
192 158
192 275
192 276
192 231
192 234
192 269
192 271
192 44
193 1
193 114
193 12
193 2
193 84
193 213
193 218
193 195
193 14
193 8
193 9
193 214
193 210
194 12
194 2
194 118
194 226
194 170
194 204
195 1
195 114
195 213
195 218
195 187
195 166
195 97
195 97
195 193
195 250
195 111
195 8
195 9
195 59
195 64
195 214
195 210
195 85
195 44
195 190
196 219
196 178
196 133
196 200
196 44
197 155
197 237
197 44
198 105
198 86
198 117
198 199
198 123
198 119
198 98
198 110
198 111
198 148
198 130
198 103
198 85
198 112
198 200
199 84
199 86
199 202
199 226
199 123
199 119
199 187
199 142
199 185
199 145
199 227
199 44
200 219
200 196
200 44
201 12
201 2
201 84
201 86
201 117
201 118
201 119
201 0
201 5
201 137
201 125
201 172
201 203
201 13
201 6
201 65
202 84
202 199
202 226
202 123
202 98
202 187
202 191
202 171
202 145
202 133
202 227
202 44
203 101
203 201
203 12
203 2
203 84
203 86
203 118
203 4
203 123
203 187
203 233
203 193
203 172
203 148
203 8
203 190
204 2
204 86
204 118
204 4
204 199
204 226
204 119
204 98
204 187
204 225
204 95
204 219
204 233
204 194
204 172
204 207
204 252
204 220
204 205
204 238
204 245
204 221
204 189
204 231
204 44
204 190
205 109
205 84
205 86
205 202
205 198
205 119
205 98
205 142
205 125
205 172
205 111
205 130
205 33
206 67
206 84
206 86
206 98
206 225
206 95
206 159
206 159
206 125
206 172
206 42
206 96
206 78
207 2
207 86
207 118
207 4
207 199
207 226
207 119
207 98
207 187
207 95
207 219
207 233
207 194
207 172
207 204
207 252
207 256
207 205
207 238
207 245
207 221
207 189
207 231
207 44
207 190
208 101
208 126
208 10
208 102
208 135
208 140
208 120
209 13
209 6
209 23
209 48
209 46
209 64
209 131
209 25
209 73
209 75
209 44
210 114
210 213
210 218
210 48
210 44
211 12
211 31
211 132
211 130
211 210
211 74
212 2
212 132
212 130
212 73
213 84
213 3
213 4
213 206
213 137
213 185
213 217
213 148
213 132
213 130
213 72
213 37
213 190
214 1
214 213
214 218
214 47
214 48
214 87
214 44
215 216
215 84
215 86
215 123
215 98
215 203
215 132
215 130
216 118
216 3
216 225
216 71
216 15
216 125
216 172
216 35
216 93
216 239
217 213
217 206
217 137
217 171
217 125
217 42
217 190
218 137
218 171
218 217
218 203
218 145
218 132
218 130
218 131
218 85
218 73
218 74
218 75
218 190
219 159
219 200
219 197
219 44
220 2
220 118
220 119
220 172
220 252
220 256
220 177
221 177
221 44
222 72
222 112
223 131
223 104
224 67
224 114
224 12
224 2
224 84
224 86
224 117
224 118
224 3
224 4
224 137
224 129
224 125
224 133
224 190
225 63
225 2
225 198
225 98
225 191
225 125
225 207
225 204
225 131
225 56
225 39
226 12
226 2
226 84
226 117
226 118
226 4
226 202
226 98
226 166
226 166
226 195
226 228
226 229
226 125
226 172
226 207
226 204
226 203
226 111
226 145
226 148
226 176
226 176
226 190
226 190
227 44
228 118
228 202
228 226
228 198
228 123
228 166
228 137
228 229
228 255
228 257
228 145
229 226
229 123
229 137
229 228
229 255
229 257
229 145
230 151
230 154
230 219
230 200
230 197
230 189
230 231
230 44
231 44
232 155
232 219
232 233
232 197
232 189
232 231
232 234
232 44
233 161
233 189
233 231
233 44
234 44
235 211
235 85
235 77
236 36
236 212
236 89
236 74
236 77
237 219
237 233
237 178
237 238
237 197
237 189
237 44
238 233
238 142
238 200
238 231
238 44
238 44
239 114
239 216
239 12
239 2
239 3
239 129
239 21
239 90
239 214
240 95
240 58
240 27
240 172
240 23
240 88
241 16
241 1
241 12
241 84
241 86
241 137
241 24
241 36
242 190
243 190
244 202
244 199
244 195
244 193
244 245
244 283
244 44
245 187
245 219
245 233
245 275
245 276
245 142
245 148
245 252
245 282
245 238
245 283
245 200
245 197
245 189
245 231
245 234
245 269
245 271
245 44
246 277
246 175
246 273
246 268
246 44
247 12
247 137
247 172
247 248
247 190
248 2
248 137
248 125
248 247
248 190
249 44
250 167
250 97
250 204
250 44
251 97
251 44
252 190
253 152
253 153
253 97
253 249
253 227
253 273
253 268
253 44
254 97
254 177
254 44
255 12
255 2
255 117
255 257
255 125
255 177
256 12
256 117
256 98
256 125
256 252
256 220
256 177
257 12
257 2
257 117
257 118
257 255
257 125
257 172
257 177
258 12
258 137
258 170
258 125
258 177
259 123
259 167
259 137
259 184
259 258
259 172
259 177
260 191
261 12
261 117
261 137
261 142
261 185
261 172
262 233
262 44
263 233
263 275
263 44
264 275
264 44
265 275
265 276
265 44
266 276
266 44
267 276
267 277
267 44
268 44
269 44
270 269
270 271
270 44
271 44
272 164
272 271
272 273
272 44
273 44
274 273
274 268
274 44
275 162
275 234
275 269
275 44
276 164
276 271
276 273
276 44
277 165
277 249
277 268
277 44
278 274
278 277
278 97
278 269
278 271
278 273
278 268
278 44
279 276
279 246
279 44
280 277
280 97
280 44
281 277
281 44
282 219
282 142
282 238
282 200
282 44
282 44
283 202
283 199
283 276
283 195
283 193
283 244
283 44
284 187
284 233
284 275
284 276
284 277
284 142
284 145
284 244
284 249
284 227
284 221
284 183
284 271
284 273
284 268
284 44
284 44
285 44
286 44
287 44
288 44
289 44
290 44
291 44
292 44
293 44
294 44
295 190
296 190
